# Supplementary material for: Mechanism‐Guided Precision Hydrolysis of Early Transition Metals to Access (Mixed‐Metal) Oxo Clusters
Source: Angew Chem Int Ed Engl. 2026 Feb 24;65(15):e25769. doi: 10.1002/anie.202525769 (PMC13053926; doi:10.1002/anie.202525769)
Supplement: Supplementary file 2 — Supporting File 2: anie71298–sup–0002–Data.zip. [file ANIE-65-e25769-s002.zip]

Archive with 18 entries (18 files):
- CCDC_2312388/MJP091_150K.cif
- CCDC_2312388/MJP091_150K_cifreport.pdf
- CCDC_2312388/MJP091_150K_tables.html
- CCDC_2312389/MJP089-2_150K.cif
- CCDC_2312389/MJP089-2_150K_cifreport.pdf
- CCDC_2312389/MJP089-2_150K_tables.html
- CCDC_2453142/hw07_150k_new.cif
- CCDC_2453142/hw07_150k_new.rtf
- CCDC_2453142/hw07_150k_new_cifreport.pdf
- CCDC_2453143/mjp169_150k_new.cif
- CCDC_2453143/mjp169_150k_new.rtf
- CCDC_2453143/mjp169_150k_new_cifreport.pdf
- CCDC_2495248/mjp184_150k_new.cif
- CCDC_2495248/mjp184_150k_new.rtf
- CCDC_2495248/mjp184_150k_new_cifreport.pdf
- CCDC_2495249/MJP104-3_150K.cif
- CCDC_2495249/MJP104-3_150K_cifreport.pdf
- CCDC_2495249/MJP104-3_150K_tables.html
