# Supplementary material for: Mechanism‐Guided Precision Hydrolysis of Early Transition Metals to Access (Mixed‐Metal) Oxo Clusters
Source: Angew Chem Int Ed Engl. 2026 Feb 24;65(15):e25769. doi: 10.1002/anie.202525769 (PMC13053926; doi:10.1002/anie.202525769)
Supplement: Supplementary file 2 — Supporting File 2: anie71298–sup–0002–Data.zip. [file ANIE-65-e25769-s002.zip › CCDC_2312388/MJP091_150K.cif]

data_mjp091_150k
_audit_creation_date               2023-08-30
_audit_creation_method
;
Olex2 1.5
(compiled 2023.08.24 svn.re1ec1418 for OlexSys, GUI svn.r6817)
;
_shelx_SHELXL_version_number       '2018/3'
loop_
  _audit_author_name
  _audit_author_email
  _audit_author_address
 'Prescimone, A.' alessandro.prescimone@unibas.ch
;
University of Basel
Department of Chemistry
Mattenstrasse 24a
Basel
Switzerland
;
 'Parammal, M.J.' muhammedjibin.parammal@unibas.ch
;
University of Basel
Department of Chemistry
Mattenstrasse 24a
Basel
Switzerland
;

_audit_contact_author_address
;
University of Basel
Department of Chemistry
Mattenstrasse 24a
Basel
Switzerland
;
_audit_contact_author_email        alessandro.prescimone@unibas.ch
_audit_contact_author_name         'Prescimone, A.'
_audit_contact_author_phone        ''
_publ_contact_author_id_orcid      ''
_publ_section_references
;
Dolomanov, O.V., Bourhis, L.J., Gildea, R.J, Howard, J.A.K. & Puschmann, H.
 (2009), J. Appl. Cryst. 42, 339-341.

Sheldrick, G.M. (2015). Acta Cryst. A71, 3-8.

Sheldrick, G.M. (2015). Acta Cryst. C71, 3-8.
;
_chemical_name_common              ?
_chemical_name_systematic          ?
_chemical_formula_moiety           'C72 H80 Nb8 O36, 1.8(C2 H3 N)'
_chemical_formula_sum              'C75.60 H85.40 N1.80 Nb8 O36'
_chemical_formula_weight           2338.53
_chemical_melting_point            ?
loop_
  _atom_type_symbol
  _atom_type_description
  _atom_type_scat_dispersion_real
  _atom_type_scat_dispersion_imag
  _atom_type_scat_source
 'C' 'C' 0.0137 0.0067 'International Tables Vol C Tables 4.2.6.8 and 6.1.1.4'
 'H' 'H' 0.0000 0.0000 'International Tables Vol C Tables 4.2.6.8 and 6.1.1.4'
 'N' 'N' 0.0241 0.0134 'International Tables Vol C Tables 4.2.6.8 and 6.1.1.4'
 'Nb' 'Nb' -0.2894 1.9494
 'International Tables Vol C Tables 4.2.6.8 and 6.1.1.4'
 'O' 'O' 0.0389 0.0241 'International Tables Vol C Tables 4.2.6.8 and 6.1.1.4'

_shelx_space_group_comment
;
The symmetry employed for this shelxl refinement is uniquely defined
by the following loop, which should always be used as a source of
symmetry information in preference to the above space-group names.
They are only intended as comments.
;
_space_group_crystal_system        'monoclinic'
_space_group_IT_number             14
_space_group_name_H-M_alt          'P 1 21/c 1'
_space_group_name_Hall             '-P 2ybc'
loop_
  _space_group_symop_operation_xyz
 'x, y, z'
 '-x, y+1/2, -z+1/2'
 '-x, -y, -z'
 'x, -y-1/2, z-1/2'

_cell_length_a                     15.2795(5)
_cell_length_b                     27.0474(6)
_cell_length_c                     11.1015(4)
_cell_angle_alpha                  90
_cell_angle_beta                   100.348(3)
_cell_angle_gamma                  90
_cell_volume                       4513.3(2)
_cell_formula_units_Z              2
_cell_measurement_reflns_used      35561
_cell_measurement_temperature      150
_cell_measurement_theta_max        56.01
_cell_measurement_theta_min        2.56
_shelx_estimated_absorpt_T_max     0.591
_shelx_estimated_absorpt_T_min     0.402
_exptl_absorpt_coefficient_mu      5.871
_exptl_absorpt_correction_T_max    0.1116
_exptl_absorpt_correction_T_min    0.0820
_exptl_absorpt_correction_type     multi-scan
_exptl_absorpt_process_details
;
STOE LANA, absorption correction by scaling of reflection intensities.
J. Koziskova, F. Hahn, J. Richter, J. Kozisek, "Comparison of different
absorption corrections on the model structure of tetrakis(\m~2~-acetato)-
diaqua-di-copper(II)", Acta Chimica Slovaca, vol. 9, no. 2, 2016, pp. 136 - 140.
Afterwards a spherical absorption correction was performed within STOE LANA.
;
_exptl_absorpt_special_details     ?
_exptl_crystal_colour              colourless
_exptl_crystal_colour_primary      colourless
_exptl_crystal_density_diffrn      1.721
_exptl_crystal_density_meas        ?
_exptl_crystal_density_method      'not measured'
_exptl_crystal_description         block
_exptl_crystal_F_000               2335
_exptl_crystal_recrystallization_method  ?
_exptl_crystal_size_max            0.19
_exptl_crystal_size_mid            0.15
_exptl_crystal_size_min            0.1
_exptl_crystal_size_rad            0.150
_exptl_transmission_factor_max     ?
_exptl_transmission_factor_min     ?
_diffrn_reflns_av_R_equivalents    0.0873
_diffrn_reflns_av_unetI/netI       0.0497
_diffrn_reflns_Laue_measured_fraction_full  0.998
_diffrn_reflns_Laue_measured_fraction_max  0.984
_diffrn_reflns_limit_h_max         18
_diffrn_reflns_limit_h_min         -18
_diffrn_reflns_limit_k_max         16
_diffrn_reflns_limit_k_min         -32
_diffrn_reflns_limit_l_max         12
_diffrn_reflns_limit_l_min         -13
_diffrn_reflns_number              40957
_diffrn_reflns_point_group_measured_fraction_full  0.998
_diffrn_reflns_point_group_measured_fraction_max  0.984
_diffrn_reflns_theta_full          53.597
_diffrn_reflns_theta_max           55.692
_diffrn_reflns_theta_min           2.843
_diffrn_ambient_temperature        150
_diffrn_detector                   Pilatus300K
_diffrn_detector_area_resol_mean   5.81
_diffrn_detector_type              'DECTRIS PILATUS 300K'
_diffrn_measured_fraction_theta_full  0.998
_diffrn_measured_fraction_theta_max  0.984
_diffrn_measurement_details
;
 3311 frames, detector distance = 60 mm
;
_diffrn_measurement_device         'Eulerian 4-circle diffractometer'
_diffrn_measurement_device_type    'STOE STADIVARI'
_diffrn_measurement_method         'rotation method, \w scans'
_diffrn_radiation_collimation      '1.2 0.6 mm diameter'
_diffrn_radiation_monochromator    'Graded multilayer mirror'
_diffrn_radiation_polarisn_norm    0
_diffrn_radiation_probe            x-ray
_diffrn_radiation_type             GaK\a
_diffrn_radiation_wavelength       1.34143
_diffrn_source                     'Metal Jet D2+'
_diffrn_source_current             3.570
_diffrn_source_power               0.250
_diffrn_source_voltage             70
_reflns_Friedel_coverage           0.000
_reflns_Friedel_fraction_full      .
_reflns_Friedel_fraction_max       .
_reflns_number_gt                  6678
_reflns_number_total               8683
_reflns_special_details
;
 Reflections were merged by SHELXL according to the crystal
 class for the calculation of statistics and refinement.
 
 _reflns_Friedel_fraction is defined as the number of unique
 Friedel pairs measured divided by the number that would be
 possible theoretically, ignoring centric projections and
 systematic absences.
;
_reflns_threshold_expression       'I > 2\s(I)'
_computing_cell_refinement         'X-Area Recipe 1.37.0.0 (STOE, 2021)'
_computing_data_collection         'X-Area Pilatus3_SV 1.31.186.0 (STOE, 2022)'
_computing_data_reduction
;
X-Area Integrate 2.5.3.0 (STOE, 2021)
X-Area LANA 2.7.5.0 (STOE, 2022)
;
_computing_molecular_graphics      'Olex2 1.5 (Dolomanov et al., 2009)'
_computing_publication_material    'Olex2 1.5 (Dolomanov et al., 2009)'
_computing_structure_refinement    'SHELXL 2018/3 (Sheldrick, 2015)'
_computing_structure_solution      'SHELXT 2018/2 (Sheldrick, 2018)'
_refine_diff_density_max           2.191
_refine_diff_density_min           -1.305
_refine_diff_density_rms           0.146
_refine_ls_extinction_coef         .
_refine_ls_extinction_method       none
_refine_ls_goodness_of_fit_ref     1.011
_refine_ls_hydrogen_treatment      constr
_refine_ls_matrix_type             full
_refine_ls_number_parameters       562
_refine_ls_number_reflns           8683
_refine_ls_number_restraints       93
_refine_ls_R_factor_all            0.0775
_refine_ls_R_factor_gt             0.0545
_refine_ls_restrained_S_all        1.009
_refine_ls_shift/su_max            0.002
_refine_ls_shift/su_mean           0.000
_refine_ls_structure_factor_coef   Fsqd
_refine_ls_weighting_details      
 'w=1/[\s^2^(Fo^2^)+(0.0888P)^2^+9.5626P] where P=(Fo^2^+2Fc^2^)/3'
_refine_ls_weighting_scheme        calc
_refine_ls_wR_factor_gt            0.1349
_refine_ls_wR_factor_ref           0.1473
_refine_special_details
;
one ethoxide is disordered over two orientations.
the MeCN solvent is also disordered over two positions.
SADI, RIGU , SIMU and ISOR were used to treat the disordered regions.
;
_olex2_refinement_description
;
1. Fixed Uiso
 At 1.2 times of:
  All C(H) groups, All C(H,H) groups, All C(H,H,H,H) groups
 At 1.5 times of:
  All C(H,H,H) groups
2. Restrained distances
 N1-C38 \\sim N2-C40
 with sigma of 0.02
 C38-C39 \\sim C40-C41
 with sigma of 0.02
 N1-C39 \\sim N2-C41
 with sigma of 0.04
3. Uiso/Uaniso restraints and constraints
C29 \\sim C30 \\sim C28: within 2A with sigma of 0.04 and sigma for terminal
atoms of 0.08 within 2A
C20 \\sim C19 \\sim O12: within 2A with sigma of 0.04 and sigma for terminal
atoms of 0.08 within 2A
O17 \\sim C8 \\sim C9: within 2A with sigma of 0.04 and sigma for terminal
atoms of 0.08 within 2A
Uanis(C29) \\sim Ueq, Uanis(C30) \\sim Ueq, Uanis(C28) \\sim Ueq: with sigma of
0.03 and sigma for terminal atoms of 0.02
Uanis(C9) \\sim Ueq: with sigma of 0.03 and sigma for terminal atoms of 0.06
4. Rigid body (RIGU) restrains
 C28, C29, C30
 with sigma for 1-2 distances of 0.004 and sigma for 1-3 distances of 0.004
 O12, C19, C20
 with sigma for 1-2 distances of 0.004 and sigma for 1-3 distances of 0.004
 O17, C8, C9
 with sigma for 1-2 distances of 0.004 and sigma for 1-3 distances of 0.004
5. Others
 Fixed Sof: N1(0.5) C38(0.5) C39(0.5) H39A(0.5) H39B(0.5) H39C(0.5) C29(0.5)
 H29A(0.5) H29B(0.5) H29C(0.5) H28A(0.5) H28B(0.5) H28C(0.5) H28D(0.5) C30(0.5)
 H30A(0.5) H30B(0.5) H30C(0.5) C41(0.4) H41A(0.4) H41B(0.4) H41C(0.4) C40(0.4)
 N2(0.4)
6.a Riding coordinates:
 C17(H17A,H17B), C19(H19A,H19B), C29(H29A,H29B,H29C), C28(H28A,H28B), C28(H28C,
 H28D)
6.b Secondary CH2 refined with riding coordinates:
 C8(H8A,H8B)
6.c Aromatic/amide H refined with riding coordinates:
 C33(H33), C34(H34), C37(H37), C36(H36), C35(H35), C23(H23), C27(H27),
 C12(H12), C3(H3), C5(H5), C25(H25), C24(H24), C16(H16), C15(H15), C4(H4),
 C26(H26), C13(H13), C6(H6), C14(H14), C7(H7)
6.d Idealised Me refined as rotating group:
 C18(H18A,H18B,H18C), C39(H39A,H39B,H39C), C20(H20A,H20B,H20C), C30(H30A,H30B,
 H30C), C9(H9A,H9B,H9C), C41(H41A,H41B,H41C)
;
_atom_sites_solution_hydrogens     mixed
_atom_sites_solution_primary       dual
_atom_sites_solution_secondary     ?
loop_
  _atom_site_label
  _atom_site_type_symbol
  _atom_site_fract_x
  _atom_site_fract_y
  _atom_site_fract_z
  _atom_site_U_iso_or_equiv
  _atom_site_adp_type
  _atom_site_occupancy
  _atom_site_site_symmetry_order
  _atom_site_calc_flag
  _atom_site_refinement_flags_posn
  _atom_site_refinement_flags_adp
  _atom_site_refinement_flags_occupancy
  _atom_site_disorder_assembly
  _atom_site_disorder_group
 Nb3 Nb 0.65091(3) 0.56141(2) 0.40802(5) 0.02923(14) Uani 1 1 d . . . . .
 Nb2 Nb 0.43564(3) 0.61030(2) 0.44857(5) 0.03081(14) Uani 1 1 d . . . . .
 Nb1 Nb 0.32463(3) 0.50239(2) 0.29732(5) 0.03284(15) Uani 1 1 d . . . . .
 Nb4 Nb 0.53955(3) 0.45280(2) 0.25522(5) 0.03215(14) Uani 1 1 d . . . . .
 O1 O 0.5469(3) 0.60094(14) 0.3974(4) 0.0329(9) Uani 1 1 d . . . . .
 O4 O 0.4593(3) 0.56286(14) 0.5766(4) 0.0313(9) Uani 1 1 d . . . . .
 O6 O 0.3647(3) 0.56850(15) 0.3320(4) 0.0348(9) Uani 1 1 d . . . . .
 O8 O 0.3685(3) 0.47637(14) 0.4544(4) 0.0329(9) Uani 1 1 d . . . . .
 O10 O 0.4226(3) 0.48088(15) 0.2283(4) 0.0363(10) Uani 1 1 d . . . . .
 O12 O 0.7109(3) 0.60087(15) 0.3085(4) 0.0365(10) Uani 1 1 d . U . . .
 O14 O 0.6039(3) 0.51288(14) 0.2909(4) 0.0343(9) Uani 1 1 d . . . . .
 O16 O 0.5009(3) 0.34051(14) 0.4073(4) 0.0391(10) Uani 1 1 d . . . . .
 O18 O 0.7757(3) 0.52245(15) 0.4405(4) 0.0372(10) Uani 1 1 d . . . . .
 O9 O 0.4064(3) 0.67193(15) 0.3702(4) 0.0407(10) Uani 1 1 d . . . . .
 O5 O 0.2622(3) 0.43064(16) 0.2681(4) 0.0421(11) Uani 1 1 d . . . . .
 O11 O 0.7890(3) 0.48129(17) 0.6182(4) 0.0414(11) Uani 1 1 d . . . . .
 O3 O 0.2789(3) 0.39019(14) 0.4474(4) 0.0363(10) Uani 1 1 d . . . . .
 O13 O 0.3378(3) 0.59033(16) 0.7140(5) 0.0432(11) Uani 1 1 d . . . . .
 O7 O 0.3207(3) 0.62573(17) 0.5295(5) 0.0441(11) Uani 1 1 d . . . . .
 O15 O 0.4791(3) 0.38090(15) 0.2283(4) 0.0401(10) Uani 1 1 d . . . . .
 O2 O 0.5517(3) 0.44700(16) 0.0906(4) 0.0449(11) Uani 1 1 d . . . . .
 O17 O 0.2412(3) 0.51663(19) 0.1537(5) 0.0493(12) Uani 1 1 d . U . . .
 C22 C 0.8854(4) 0.4609(2) 0.4823(7) 0.0362(14) Uani 1 1 d . . . . .
 C2 C 0.2028(4) 0.3506(2) 0.2692(7) 0.0377(14) Uani 1 1 d . . . . .
 C21 C 0.8112(4) 0.4900(2) 0.5149(6) 0.0334(13) Uani 1 1 d . . . . .
 C31 C 0.4718(4) 0.3438(2) 0.2949(6) 0.0335(13) Uani 1 1 d . . . . .
 C32 C 0.4271(4) 0.2999(2) 0.2324(6) 0.0333(13) Uani 1 1 d . . . . .
 C33 C 0.3800(4) 0.3035(2) 0.1137(6) 0.0380(14) Uani 1 1 d . . . . .
 H33 H 0.373681 0.334689 0.073865 0.046 Uiso 1 1 calc R U . . .
 C34 C 0.3421(5) 0.2618(2) 0.0529(7) 0.0440(16) Uani 1 1 d . . . . .
 H34 H 0.309641 0.264488 -0.028256 0.053 Uiso 1 1 calc R U . . .
 C1 C 0.2523(4) 0.3935(2) 0.3355(7) 0.0357(14) Uani 1 1 d . . . . .
 C11 C 0.2233(4) 0.6494(2) 0.6615(7) 0.0407(15) Uani 1 1 d . . . . .
 C37 C 0.4347(5) 0.2543(2) 0.2912(7) 0.0406(15) Uani 1 1 d . . . . .
 H37 H 0.465609 0.251862 0.373235 0.049 Uiso 1 1 calc R U . . .
 C36 C 0.3972(5) 0.2119(2) 0.2304(7) 0.0462(17) Uani 1 1 d . . . . .
 H36 H 0.403123 0.180818 0.270691 0.055 Uiso 1 1 calc R U . . .
 C35 C 0.3516(5) 0.2157(2) 0.1115(7) 0.0481(18) Uani 1 1 d . . . . .
 H35 H 0.326695 0.186951 0.069381 0.058 Uiso 1 1 calc R U . . .
 C10 C 0.2983(4) 0.6193(2) 0.6322(7) 0.0388(15) Uani 1 1 d . . . . .
 C23 C 0.9186(5) 0.4715(3) 0.3775(7) 0.0457(16) Uani 1 1 d . . . . .
 H23 H 0.893804 0.497675 0.325088 0.055 Uiso 1 1 calc R U . . .
 C27 C 0.9209(5) 0.4219(3) 0.5569(8) 0.0511(18) Uani 1 1 d . . . . .
 H27 H 0.898322 0.414305 0.629041 0.061 Uiso 1 1 calc R U . . .
 C12 C 0.1890(5) 0.6875(3) 0.5826(8) 0.0512(18) Uani 1 1 d . . . . .
 H12 H 0.210999 0.692886 0.508899 0.061 Uiso 1 1 calc R U . . .
 C17 C 0.4019(5) 0.7227(3) 0.3990(9) 0.055(2) Uani 1 1 d . . . . .
 H17A H 0.461602 0.736210 0.413088 0.066 Uiso 1 1 d R U . . .
 H17B H 0.376832 0.725760 0.472968 0.066 Uiso 1 1 d R U . . .
 C3 C 0.1908(5) 0.3083(2) 0.3325(8) 0.054(2) Uani 1 1 d . . . . .
 H3 H 0.213259 0.306392 0.417871 0.065 Uiso 1 1 calc R U . . .
 C5 C 0.1105(5) 0.2710(3) 0.1507(8) 0.057(2) Uani 1 1 d . . . . .
 H5 H 0.079047 0.243588 0.110342 0.069 Uiso 1 1 calc R U . . .
 C25 C 1.0214(5) 0.4050(3) 0.4206(9) 0.060(2) Uani 1 1 d . . . . .
 H25 H 1.067025 0.385196 0.397779 0.072 Uiso 1 1 calc R U . . .
 C24 C 0.9887(5) 0.4436(3) 0.3495(8) 0.0542(19) Uani 1 1 d . . . . .
 H24 H 1.013759 0.451835 0.279760 0.065 Uiso 1 1 calc R U . . .
 C19 C 0.7946(5) 0.6175(3) 0.2921(9) 0.058(2) Uani 1 1 d . U . . .
 H19A H 0.839803 0.595303 0.334065 0.070 Uiso 1 1 d R U . . .
 H19B H 0.804113 0.650403 0.326915 0.070 Uiso 1 1 d R U . . .
 C16 C 0.1902(5) 0.6415(3) 0.7675(8) 0.0549(19) Uani 1 1 d . . . . .
 H16 H 0.213724 0.615825 0.822291 0.066 Uiso 1 1 calc R U . . .
 C15 C 0.1217(5) 0.6716(3) 0.7935(10) 0.063(2) Uani 1 1 d . . . . .
 H15 H 0.096623 0.665202 0.864294 0.076 Uiso 1 1 calc R U . . .
 C4 C 0.1458(5) 0.2682(3) 0.2717(9) 0.061(2) Uani 1 1 d . . . . .
 H4 H 0.139822 0.238614 0.315475 0.073 Uiso 1 1 calc R U . . .
 C26 C 0.9895(5) 0.3941(3) 0.5252(9) 0.055(2) Uani 1 1 d . . . . .
 H26 H 1.014380 0.367511 0.575923 0.066 Uiso 1 1 calc R U . . .
 C18 C 0.3470(7) 0.7512(3) 0.3024(12) 0.083(3) Uani 1 1 d . . . . .
 H18A H 0.367443 0.745682 0.224788 0.125 Uiso 1 1 calc R U . . .
 H18B H 0.351732 0.786439 0.323217 0.125 Uiso 1 1 calc R U . . .
 H18C H 0.284803 0.740699 0.294432 0.125 Uiso 1 1 calc R U . . .
 C13 C 0.1220(5) 0.7177(3) 0.6127(10) 0.063(2) Uani 1 1 d . . . . .
 H13 H 0.098274 0.743706 0.559105 0.075 Uiso 1 1 calc R U . . .
 C6 C 0.1201(6) 0.3131(3) 0.0873(8) 0.065(2) Uani 1 1 d . . . . .
 H6 H 0.095386 0.314867 0.002596 0.077 Uiso 1 1 calc R U . . .
 C14 C 0.0904(5) 0.7101(3) 0.7183(10) 0.064(2) Uani 1 1 d . . . . .
 H14 H 0.046523 0.731663 0.739813 0.076 Uiso 1 1 calc R U . . .
 C7 C 0.1658(6) 0.3535(3) 0.1453(8) 0.057(2) Uani 1 1 d . . . . .
 H7 H 0.171707 0.382914 0.100574 0.068 Uiso 1 1 calc R U . . .
 N1 N 0.0507(11) 0.6554(7) 0.1638(19) 0.073(5) Uiso 0.5 1 d D . P A 1
 C8 C 0.1532(6) 0.5063(4) 0.0980(10) 0.080(3) Uani 1 1 d . U . . .
 H8A H 0.111913 0.522696 0.144756 0.096 Uiso 1 1 calc R U . . .
 H8B H 0.142756 0.470222 0.100255 0.096 Uiso 1 1 calc R U . . .
 C38 C 0.1239(11) 0.6490(7) 0.162(2) 0.055(4) Uiso 0.5 1 d D . P A 1
 C39 C 0.2154(12) 0.6403(7) 0.160(2) 0.066(5) Uiso 0.5 1 d D . P A 1
 H39A H 0.227133 0.646676 0.077368 0.098 Uiso 0.5 1 calc R U P A 1
 H39B H 0.230125 0.605819 0.182297 0.098 Uiso 0.5 1 calc R U P A 1
 H39C H 0.252081 0.662331 0.218388 0.098 Uiso 0.5 1 calc R U P A 1
 C20 C 0.8022(10) 0.6196(8) 0.1665(15) 0.146(7) Uani 1 1 d . U . . .
 H20A H 0.778151 0.589203 0.125377 0.220 Uiso 1 1 calc R U . . .
 H20B H 0.864944 0.623066 0.159651 0.220 Uiso 1 1 calc R U . . .
 H20C H 0.768661 0.648103 0.127771 0.220 Uiso 1 1 calc R U . . .
 C29 C 0.5201(16) 0.3987(10) -0.070(2) 0.088(6) Uani 0.5 1 d . U P B 1
 H29A H 0.493008 0.376284 -0.020848 0.132 Uiso 0.5 1 d R U P B 1
 H29B H 0.477028 0.422794 -0.106238 0.132 Uiso 0.5 1 d R U P B 1
 H29C H 0.541018 0.380654 -0.133878 0.132 Uiso 0.5 1 d R U P B 1
 C28 C 0.5864(11) 0.4222(5) -0.0022(12) 0.108(4) Uani 1 1 d . U . . .
 H28A H 0.630167 0.398294 0.035417 0.130 Uiso 0.5 1 d R U P B 1
 H28B H 0.614037 0.445304 -0.050863 0.130 Uiso 0.5 1 d R U P B 1
 H28C H 0.649627 0.419674 0.029637 0.130 Uiso 0.5 1 d R U P B 2
 H28D H 0.576887 0.443644 -0.073484 0.130 Uiso 0.5 1 d R U P B 2
 C30 C 0.565(2) 0.3773(9) -0.040(2) 0.093(7) Uani 0.5 1 d . U P B 2
 H30A H 0.595903 0.353392 0.018830 0.140 Uiso 0.5 1 calc R U P B 2
 H30B H 0.581688 0.372012 -0.120155 0.140 Uiso 0.5 1 calc R U P B 2
 H30C H 0.500340 0.372792 -0.047284 0.140 Uiso 0.5 1 calc R U P B 2
 C9 C 0.1345(11) 0.5232(7) -0.0276(14) 0.153(8) Uani 1 1 d . U . . .
 H9A H 0.094076 0.499795 -0.077084 0.230 Uiso 1 1 calc R U . . .
 H9B H 0.190095 0.525233 -0.059528 0.230 Uiso 1 1 calc R U . . .
 H9C H 0.106510 0.555866 -0.031175 0.230 Uiso 1 1 calc R U . . .
 C41 C 0.1991(13) 0.6422(8) 0.209(3) 0.059(6) Uiso 0.4 1 d D . P C 2
 H41A H 0.221653 0.655031 0.137754 0.088 Uiso 0.4 1 calc R U P C 2
 H41B H 0.203012 0.605993 0.209756 0.088 Uiso 0.4 1 calc R U P C 2
 H41C H 0.234933 0.655420 0.284063 0.088 Uiso 0.4 1 calc R U P C 2
 C40 C 0.1079(12) 0.6569(7) 0.202(2) 0.047(5) Uiso 0.4 1 d D . P C 2
 N2 N 0.0383(12) 0.6699(9) 0.203(2) 0.072(6) Uiso 0.4 1 d D . P C 2

loop_
  _atom_site_aniso_label
  _atom_site_aniso_U_11
  _atom_site_aniso_U_22
  _atom_site_aniso_U_33
  _atom_site_aniso_U_23
  _atom_site_aniso_U_13
  _atom_site_aniso_U_12
 Nb3 0.0261(2) 0.0269(2) 0.0358(3) 0.00289(18) 0.00836(19) -0.00093(17)
 Nb2 0.0301(3) 0.0294(2) 0.0339(3) 0.00073(19) 0.0083(2) 0.00264(17)
 Nb1 0.0286(3) 0.0376(3) 0.0326(3) 0.0021(2) 0.0062(2) -0.00461(19)
 Nb4 0.0377(3) 0.0275(2) 0.0338(3) -0.00047(19) 0.0132(2) -0.00350(19)
 O1 0.035(2) 0.0304(19) 0.035(2) 0.0022(17) 0.0118(17) -0.0008(16)
 O4 0.0261(19) 0.035(2) 0.035(2) 0.0011(17) 0.0112(17) 0.0030(15)
 O6 0.030(2) 0.037(2) 0.037(3) 0.0012(18) 0.0079(18) 0.0013(16)
 O8 0.032(2) 0.0300(19) 0.038(3) -0.0003(17) 0.0086(17) -0.0030(16)
 O10 0.038(2) 0.034(2) 0.037(3) 0.0004(17) 0.0076(18) -0.0032(17)
 O12 0.032(2) 0.0330(19) 0.046(3) 0.0006(18) 0.0092(18) -0.0064(16)
 O14 0.038(2) 0.034(2) 0.033(3) 0.0040(17) 0.0112(18) -0.0014(17)
 O16 0.053(3) 0.0293(19) 0.034(3) -0.0015(17) 0.005(2) -0.0047(18)
 O18 0.030(2) 0.036(2) 0.047(3) 0.0087(19) 0.0100(18) 0.0010(17)
 O9 0.040(2) 0.036(2) 0.046(3) 0.0056(19) 0.007(2) 0.0100(18)
 O5 0.043(2) 0.045(2) 0.038(3) 0.002(2) 0.007(2) -0.0138(19)
 O11 0.027(2) 0.055(3) 0.043(3) 0.011(2) 0.0074(19) 0.0025(19)
 O3 0.037(2) 0.033(2) 0.037(3) 0.0007(17) 0.0012(19) -0.0031(17)
 O13 0.047(3) 0.043(2) 0.045(3) 0.004(2) 0.021(2) 0.003(2)
 O7 0.039(2) 0.048(2) 0.048(3) 0.001(2) 0.015(2) 0.013(2)
 O15 0.058(3) 0.030(2) 0.034(3) 0.0017(18) 0.013(2) -0.0093(19)
 O2 0.060(3) 0.037(2) 0.044(3) -0.005(2) 0.026(2) -0.004(2)
 O17 0.039(2) 0.060(3) 0.047(3) 0.004(2) 0.002(2) -0.011(2)
 C22 0.019(3) 0.034(3) 0.055(4) -0.001(3) 0.003(3) 0.000(2)
 C2 0.023(3) 0.043(3) 0.048(4) -0.008(3) 0.010(3) -0.001(2)
 C21 0.027(3) 0.035(3) 0.039(4) 0.005(3) 0.008(3) -0.001(2)
 C31 0.037(3) 0.028(3) 0.040(4) -0.005(2) 0.019(3) -0.001(2)
 C32 0.035(3) 0.029(3) 0.037(4) -0.001(2) 0.011(3) -0.001(2)
 C33 0.044(3) 0.030(3) 0.040(4) 0.001(3) 0.008(3) -0.005(3)
 C34 0.044(4) 0.039(3) 0.047(4) 0.001(3) 0.000(3) -0.004(3)
 C1 0.029(3) 0.032(3) 0.048(4) -0.007(3) 0.012(3) -0.002(2)
 C11 0.030(3) 0.043(3) 0.052(4) -0.008(3) 0.015(3) -0.004(3)
 C37 0.054(4) 0.029(3) 0.040(4) 0.001(3) 0.010(3) -0.003(3)
 C36 0.057(4) 0.031(3) 0.050(5) 0.000(3) 0.006(3) -0.002(3)
 C35 0.047(4) 0.037(3) 0.057(5) -0.007(3) 0.003(3) -0.002(3)
 C10 0.037(3) 0.033(3) 0.050(5) -0.002(3) 0.016(3) -0.003(2)
 C23 0.039(3) 0.052(4) 0.046(4) -0.003(3) 0.008(3) 0.003(3)
 C27 0.038(4) 0.052(4) 0.063(5) 0.009(4) 0.010(3) 0.002(3)
 C12 0.038(4) 0.053(4) 0.064(5) -0.006(4) 0.011(3) 0.006(3)
 C17 0.056(4) 0.039(3) 0.072(6) 0.005(3) 0.013(4) 0.009(3)
 C3 0.052(4) 0.034(3) 0.070(6) -0.005(3) -0.010(4) -0.001(3)
 C5 0.048(4) 0.057(4) 0.068(6) -0.022(4) 0.012(4) -0.011(3)
 C25 0.038(4) 0.059(4) 0.082(7) -0.024(4) 0.010(4) 0.010(3)
 C24 0.040(4) 0.070(5) 0.055(5) -0.009(4) 0.013(3) 0.003(3)
 C19 0.037(3) 0.057(4) 0.081(6) 0.020(4) 0.012(4) -0.008(3)
 C16 0.055(4) 0.050(4) 0.066(6) -0.011(4) 0.028(4) -0.008(3)
 C15 0.047(4) 0.064(5) 0.089(7) -0.012(5) 0.040(4) -0.001(4)
 C4 0.054(4) 0.033(3) 0.090(7) -0.001(4) -0.006(4) -0.006(3)
 C26 0.034(3) 0.039(3) 0.091(7) 0.011(4) 0.005(4) 0.009(3)
 C18 0.071(6) 0.051(5) 0.121(10) 0.009(5) 0.000(6) 0.010(4)
 C13 0.044(4) 0.056(4) 0.088(7) -0.011(4) 0.010(4) 0.012(3)
 C6 0.062(5) 0.085(6) 0.049(5) -0.023(4) 0.017(4) -0.033(4)
 C14 0.046(4) 0.059(5) 0.092(7) -0.021(5) 0.028(4) 0.001(4)
 C7 0.061(5) 0.067(5) 0.045(5) -0.017(4) 0.018(4) -0.018(4)
 C8 0.051(5) 0.102(7) 0.076(6) 0.016(5) -0.014(4) -0.019(5)
 C20 0.095(9) 0.25(2) 0.108(9) 0.027(11) 0.056(8) -0.036(11)
 C29 0.082(11) 0.113(13) 0.075(12) 0.034(10) 0.029(8) -0.007(9)
 C28 0.148(10) 0.110(8) 0.080(8) -0.033(6) 0.057(7) -0.022(7)
 C30 0.141(16) 0.080(9) 0.071(13) -0.025(9) 0.051(12) 0.008(10)
 C9 0.128(12) 0.221(17) 0.086(9) 0.053(10) -0.051(8) -0.061(12)

_geom_special_details
;
 All esds (except the esd in the dihedral angle between two l.s. planes)
 are estimated using the full covariance matrix.  The cell esds are taken
 into account individually in the estimation of esds in distances, angles
 and torsion angles; correlations between esds in cell parameters are only
 used when they are defined by crystal symmetry.  An approximate (isotropic)
 treatment of cell esds is used for estimating esds involving l.s. planes.
;
loop_
  _geom_bond_atom_site_label_1
  _geom_bond_atom_site_label_2
  _geom_bond_distance
  _geom_bond_site_symmetry_2
  _geom_bond_publ_flag
 Nb3 O1 1.902(4) . ?
 Nb3 O8 1.904(4) 3_666 ?
 Nb3 O12 1.887(4) . ?
 Nb3 O14 1.896(4) . ?
 Nb3 O18 2.152(4) . ?
 Nb3 O3 2.196(4) 3_666 ?
 Nb2 O1 1.903(4) . ?
 Nb2 O4 1.901(4) . ?
 Nb2 O6 1.904(4) . ?
 Nb2 O16 2.171(4) 3_666 ?
 Nb2 O9 1.896(4) . ?
 Nb2 O7 2.152(5) . ?
 Nb1 O6 1.907(4) . ?
 Nb1 O8 1.888(4) . ?
 Nb1 O10 1.892(5) . ?
 Nb1 O5 2.161(4) . ?
 Nb1 O11 2.162(5) 3_666 ?
 Nb1 O17 1.893(5) . ?
 Nb4 O4 1.911(4) 3_666 ?
 Nb4 O10 1.914(4) . ?
 Nb4 O14 1.903(4) . ?
 Nb4 O13 2.181(5) 3_666 ?
 Nb4 O15 2.151(4) . ?
 Nb4 O2 1.876(5) . ?
 O12 C19 1.398(8) . ?
 O16 C31 1.250(8) . ?
 O18 C21 1.259(7) . ?
 O9 C17 1.413(8) . ?
 O5 C1 1.278(8) . ?
 O11 C21 1.275(8) . ?
 O3 C1 1.239(8) . ?
 O13 C10 1.268(8) . ?
 O7 C10 1.260(9) . ?
 O15 C31 1.264(7) . ?
 O2 C28 1.410(13) . ?
 O17 C8 1.404(9) . ?
 C22 C21 1.477(9) . ?
 C22 C23 1.380(11) . ?
 C22 C27 1.391(10) . ?
 C2 C1 1.503(8) . ?
 C2 C3 1.371(10) . ?
 C2 C7 1.393(11) . ?
 C31 C32 1.479(8) . ?
 C32 C33 1.387(9) . ?
 C32 C37 1.390(8) . ?
 C33 H33 0.9500 . ?
 C33 C34 1.386(9) . ?
 C34 H34 0.9500 . ?
 C34 C35 1.403(10) . ?
 C11 C10 1.488(9) . ?
 C11 C12 1.391(11) . ?
 C11 C16 1.380(11) . ?
 C37 H37 0.9500 . ?
 C37 C36 1.398(9) . ?
 C36 H36 0.9500 . ?
 C36 C35 1.381(11) . ?
 C35 H35 0.9500 . ?
 C23 H23 0.9500 . ?
 C23 C24 1.390(10) . ?
 C27 H27 0.9500 . ?
 C27 C26 1.385(11) . ?
 C12 H12 0.9500 . ?
 C12 C13 1.397(11) . ?
 C17 H17A 0.9699 . ?
 C17 H17B 0.9700 . ?
 C17 C18 1.458(12) . ?
 C3 H3 0.9500 . ?
 C3 C4 1.391(10) . ?
 C5 H5 0.9500 . ?
 C5 C4 1.358(13) . ?
 C5 C6 1.360(13) . ?
 C25 H25 0.9500 . ?
 C25 C24 1.349(12) . ?
 C25 C26 1.370(13) . ?
 C24 H24 0.9500 . ?
 C19 H19A 0.9700 . ?
 C19 H19B 0.9701 . ?
 C19 C20 1.421(18) . ?
 C16 H16 0.9500 . ?
 C16 C15 1.396(11) . ?
 C15 H15 0.9500 . ?
 C15 C14 1.368(13) . ?
 C4 H4 0.9500 . ?
 C26 H26 0.9500 . ?
 C18 H18A 0.9800 . ?
 C18 H18B 0.9800 . ?
 C18 H18C 0.9800 . ?
 C13 H13 0.9500 . ?
 C13 C14 1.361(14) . ?
 C6 H6 0.9500 . ?
 C6 C7 1.392(11) . ?
 C14 H14 0.9500 . ?
 C7 H7 0.9500 . ?
 N1 C38 1.13(2) . ?
 C8 H8A 0.9900 . ?
 C8 H8B 0.9900 . ?
 C8 C9 1.445(17) . ?
 C38 C39 1.42(2) . ?
 C39 H39A 0.9800 . ?
 C39 H39B 0.9800 . ?
 C39 H39C 0.9800 . ?
 C20 H20A 0.9800 . ?
 C20 H20B 0.9800 . ?
 C20 H20C 0.9800 . ?
 C29 H29A 0.9599 . ?
 C29 H29B 0.9601 . ?
 C29 H29C 0.9598 . ?
 C29 C28 1.31(3) . ?
 C28 H28A 0.9700 . ?
 C28 H28B 0.9704 . ?
 C28 H28C 0.9701 . ?
 C28 H28D 0.9701 . ?
 C28 C30 1.31(3) . ?
 C30 H30A 0.9800 . ?
 C30 H30B 0.9800 . ?
 C30 H30C 0.9800 . ?
 C9 H9A 0.9800 . ?
 C9 H9B 0.9800 . ?
 C9 H9C 0.9800 . ?
 C41 H41A 0.9800 . ?
 C41 H41B 0.9800 . ?
 C41 H41C 0.9800 . ?
 C41 C40 1.44(2) . ?
 C40 N2 1.12(2) . ?

loop_
  _geom_angle_atom_site_label_1
  _geom_angle_atom_site_label_2
  _geom_angle_atom_site_label_3
  _geom_angle
  _geom_angle_site_symmetry_1
  _geom_angle_site_symmetry_3
  _geom_angle_publ_flag
 O1 Nb3 O8 95.89(18) . 3_666 ?
 O1 Nb3 O18 172.52(18) . . ?
 O1 Nb3 O3 90.19(17) . 3_666 ?
 O8 Nb3 O18 82.17(17) 3_666 . ?
 O8 Nb3 O3 81.93(17) 3_666 3_666 ?
 O12 Nb3 O1 97.70(18) . . ?
 O12 Nb3 O8 159.14(18) . 3_666 ?
 O12 Nb3 O14 98.89(19) . . ?
 O12 Nb3 O18 82.31(17) . . ?
 O12 Nb3 O3 82.28(18) . 3_666 ?
 O14 Nb3 O1 97.86(18) . . ?
 O14 Nb3 O8 94.83(18) . 3_666 ?
 O14 Nb3 O18 89.51(17) . . ?
 O14 Nb3 O3 171.61(16) . 3_666 ?
 O18 Nb3 O3 82.40(16) . 3_666 ?
 O1 Nb2 O6 98.50(18) . . ?
 O1 Nb2 O16 89.83(18) . 3_666 ?
 O1 Nb2 O7 171.81(19) . . ?
 O4 Nb2 O1 94.22(17) . . ?
 O4 Nb2 O6 96.65(18) . . ?
 O4 Nb2 O16 82.12(17) . 3_666 ?
 O4 Nb2 O7 83.02(18) . . ?
 O6 Nb2 O16 171.66(19) . 3_666 ?
 O6 Nb2 O7 89.49(19) . . ?
 O9 Nb2 O1 97.45(19) . . ?
 O9 Nb2 O4 159.06(19) . . ?
 O9 Nb2 O6 98.73(19) . . ?
 O9 Nb2 O16 80.60(18) . 3_666 ?
 O9 Nb2 O7 83.00(19) . . ?
 O7 Nb2 O16 82.17(19) . 3_666 ?
 O6 Nb1 O5 171.67(19) . . ?
 O6 Nb1 O11 88.54(18) . 3_666 ?
 O8 Nb1 O6 96.62(18) . . ?
 O8 Nb1 O10 94.82(18) . . ?
 O8 Nb1 O5 82.97(17) . . ?
 O8 Nb1 O11 81.64(17) . 3_666 ?
 O8 Nb1 O17 158.0(2) . . ?
 O10 Nb1 O6 96.98(18) . . ?
 O10 Nb1 O5 91.35(18) . . ?
 O10 Nb1 O11 173.78(17) . 3_666 ?
 O10 Nb1 O17 100.6(2) . . ?
 O5 Nb1 O11 83.16(18) . 3_666 ?
 O17 Nb1 O6 97.0(2) . . ?
 O17 Nb1 O5 81.03(19) . . ?
 O17 Nb1 O11 81.5(2) . 3_666 ?
 O4 Nb4 O10 94.89(18) 3_666 . ?
 O4 Nb4 O13 82.61(17) 3_666 3_666 ?
 O4 Nb4 O15 82.18(17) 3_666 . ?
 O10 Nb4 O13 171.00(17) . 3_666 ?
 O10 Nb4 O15 88.38(18) . . ?
 O14 Nb4 O4 94.13(18) . 3_666 ?
 O14 Nb4 O10 97.25(17) . . ?
 O14 Nb4 O13 91.56(18) . 3_666 ?
 O14 Nb4 O15 173.53(18) . . ?
 O15 Nb4 O13 82.72(18) . 3_666 ?
 O2 Nb4 O4 161.37(18) . 3_666 ?
 O2 Nb4 O10 97.7(2) . . ?
 O2 Nb4 O14 97.85(19) . . ?
 O2 Nb4 O13 82.8(2) . 3_666 ?
 O2 Nb4 O15 84.48(18) . . ?
 Nb3 O1 Nb2 146.9(2) . . ?
 Nb2 O4 Nb4 147.9(2) . 3_666 ?
 Nb2 O6 Nb1 144.8(2) . . ?
 Nb1 O8 Nb3 149.3(2) . 3_666 ?
 Nb1 O10 Nb4 147.4(3) . . ?
 C19 O12 Nb3 144.1(4) . . ?
 Nb3 O14 Nb4 148.4(3) . . ?
 C31 O16 Nb2 136.4(4) . 3_666 ?
 C21 O18 Nb3 135.7(4) . . ?
 C17 O9 Nb2 140.1(5) . . ?
 C1 O5 Nb1 135.6(4) . . ?
 C21 O11 Nb1 135.8(4) . 3_666 ?
 C1 O3 Nb3 136.0(4) . 3_666 ?
 C10 O13 Nb4 136.7(4) . 3_666 ?
 C10 O7 Nb2 136.5(4) . . ?
 C31 O15 Nb4 135.9(4) . . ?
 C28 O2 Nb4 150.2(8) . . ?
 C8 O17 Nb1 141.0(6) . . ?
 C23 C22 C21 120.6(6) . . ?
 C23 C22 C27 119.7(6) . . ?
 C27 C22 C21 119.6(7) . . ?
 C3 C2 C1 119.6(6) . . ?
 C3 C2 C7 119.0(6) . . ?
 C7 C2 C1 121.3(6) . . ?
 O18 C21 O11 124.5(6) . . ?
 O18 C21 C22 118.0(6) . . ?
 O11 C21 C22 117.5(5) . . ?
 O16 C31 O15 126.0(5) . . ?
 O16 C31 C32 117.6(5) . . ?
 O15 C31 C32 116.4(6) . . ?
 C33 C32 C31 120.4(5) . . ?
 C33 C32 C37 119.6(6) . . ?
 C37 C32 C31 120.0(6) . . ?
 C32 C33 H33 119.8 . . ?
 C34 C33 C32 120.4(6) . . ?
 C34 C33 H33 119.8 . . ?
 C33 C34 H34 120.1 . . ?
 C33 C34 C35 119.9(7) . . ?
 C35 C34 H34 120.1 . . ?
 O5 C1 C2 115.0(6) . . ?
 O3 C1 O5 126.2(5) . . ?
 O3 C1 C2 118.8(6) . . ?
 C12 C11 C10 119.0(7) . . ?
 C16 C11 C10 121.1(7) . . ?
 C16 C11 C12 119.8(7) . . ?
 C32 C37 H37 119.7 . . ?
 C32 C37 C36 120.5(6) . . ?
 C36 C37 H37 119.7 . . ?
 C37 C36 H36 120.2 . . ?
 C35 C36 C37 119.6(6) . . ?
 C35 C36 H36 120.2 . . ?
 C34 C35 H35 120.0 . . ?
 C36 C35 C34 120.0(6) . . ?
 C36 C35 H35 120.0 . . ?
 O13 C10 C11 117.9(6) . . ?
 O7 C10 O13 124.2(6) . . ?
 O7 C10 C11 117.9(6) . . ?
 C22 C23 H23 120.3 . . ?
 C22 C23 C24 119.4(7) . . ?
 C24 C23 H23 120.3 . . ?
 C22 C27 H27 120.2 . . ?
 C26 C27 C22 119.6(8) . . ?
 C26 C27 H27 120.2 . . ?
 C11 C12 H12 120.3 . . ?
 C11 C12 C13 119.5(8) . . ?
 C13 C12 H12 120.3 . . ?
 O9 C17 H17A 108.7 . . ?
 O9 C17 H17B 108.5 . . ?
 O9 C17 C18 113.1(7) . . ?
 H17A C17 H17B 109.5 . . ?
 C18 C17 H17A 108.6 . . ?
 C18 C17 H17B 108.3 . . ?
 C2 C3 H3 120.0 . . ?
 C2 C3 C4 120.1(8) . . ?
 C4 C3 H3 120.0 . . ?
 C4 C5 H5 120.1 . . ?
 C4 C5 C6 119.8(7) . . ?
 C6 C5 H5 120.1 . . ?
 C24 C25 H25 119.6 . . ?
 C24 C25 C26 120.8(7) . . ?
 C26 C25 H25 119.6 . . ?
 C23 C24 H24 119.7 . . ?
 C25 C24 C23 120.6(8) . . ?
 C25 C24 H24 119.7 . . ?
 O12 C19 H19A 109.1 . . ?
 O12 C19 H19B 108.6 . . ?
 O12 C19 C20 112.3(9) . . ?
 H19A C19 H19B 109.5 . . ?
 C20 C19 H19A 108.6 . . ?
 C20 C19 H19B 108.8 . . ?
 C11 C16 H16 120.4 . . ?
 C11 C16 C15 119.3(8) . . ?
 C15 C16 H16 120.4 . . ?
 C16 C15 H15 119.6 . . ?
 C14 C15 C16 120.8(9) . . ?
 C14 C15 H15 119.6 . . ?
 C3 C4 H4 119.6 . . ?
 C5 C4 C3 120.8(8) . . ?
 C5 C4 H4 119.6 . . ?
 C27 C26 H26 120.0 . . ?
 C25 C26 C27 119.9(7) . . ?
 C25 C26 H26 120.0 . . ?
 C17 C18 H18A 109.5 . . ?
 C17 C18 H18B 109.5 . . ?
 C17 C18 H18C 109.5 . . ?
 H18A C18 H18B 109.5 . . ?
 H18A C18 H18C 109.5 . . ?
 H18B C18 H18C 109.5 . . ?
 C12 C13 H13 119.8 . . ?
 C14 C13 C12 120.4(9) . . ?
 C14 C13 H13 119.8 . . ?
 C5 C6 H6 119.6 . . ?
 C5 C6 C7 120.7(9) . . ?
 C7 C6 H6 119.6 . . ?
 C15 C14 H14 120.0 . . ?
 C13 C14 C15 120.1(7) . . ?
 C13 C14 H14 120.0 . . ?
 C2 C7 H7 120.2 . . ?
 C6 C7 C2 119.5(8) . . ?
 C6 C7 H7 120.2 . . ?
 O17 C8 H8A 109.3 . . ?
 O17 C8 H8B 109.3 . . ?
 O17 C8 C9 111.7(10) . . ?
 H8A C8 H8B 107.9 . . ?
 C9 C8 H8A 109.3 . . ?
 C9 C8 H8B 109.3 . . ?
 N1 C38 C39 179(2) . . ?
 C38 C39 H39A 109.5 . . ?
 C38 C39 H39B 109.5 . . ?
 C38 C39 H39C 109.5 . . ?
 H39A C39 H39B 109.5 . . ?
 H39A C39 H39C 109.5 . . ?
 H39B C39 H39C 109.5 . . ?
 C19 C20 H20A 109.5 . . ?
 C19 C20 H20B 109.5 . . ?
 C19 C20 H20C 109.5 . . ?
 H20A C20 H20B 109.5 . . ?
 H20A C20 H20C 109.5 . . ?
 H20B C20 H20C 109.5 . . ?
 H29A C29 H29B 109.5 . . ?
 H29A C29 H29C 109.5 . . ?
 H29B C29 H29C 109.5 . . ?
 C28 C29 H29A 110.1 . . ?
 C28 C29 H29B 108.1 . . ?
 C28 C29 H29C 110.2 . . ?
 O2 C28 H28A 108.8 . . ?
 O2 C28 H28B 111.1 . . ?
 O2 C28 H28C 104.3 . . ?
 O2 C28 H28D 106.9 . . ?
 C29 C28 O2 107.3(17) . . ?
 C29 C28 H28A 109.0 . . ?
 C29 C28 H28B 111.1 . . ?
 H28A C28 H28B 109.5 . . ?
 H28C C28 H28D 109.5 . . ?
 C30 C28 O2 124.7(16) . . ?
 C30 C28 H28C 103.2 . . ?
 C30 C28 H28D 107.5 . . ?
 C28 C30 H30A 109.5 . . ?
 C28 C30 H30B 109.5 . . ?
 C28 C30 H30C 109.5 . . ?
 H30A C30 H30B 109.5 . . ?
 H30A C30 H30C 109.5 . . ?
 H30B C30 H30C 109.5 . . ?
 C8 C9 H9A 109.5 . . ?
 C8 C9 H9B 109.5 . . ?
 C8 C9 H9C 109.5 . . ?
 H9A C9 H9B 109.5 . . ?
 H9A C9 H9C 109.5 . . ?
 H9B C9 H9C 109.5 . . ?
 H41A C41 H41B 109.5 . . ?
 H41A C41 H41C 109.5 . . ?
 H41B C41 H41C 109.5 . . ?
 C40 C41 H41A 109.5 . . ?
 C40 C41 H41B 109.5 . . ?
 C40 C41 H41C 109.5 . . ?
 N2 C40 C41 175(3) . . ?

loop_
  _geom_torsion_atom_site_label_1
  _geom_torsion_atom_site_label_2
  _geom_torsion_atom_site_label_3
  _geom_torsion_atom_site_label_4
  _geom_torsion
  _geom_torsion_site_symmetry_1
  _geom_torsion_site_symmetry_2
  _geom_torsion_site_symmetry_3
  _geom_torsion_site_symmetry_4
  _geom_torsion_publ_flag
 Nb3 O12 C19 C20 141.3(11) . . . . ?
 Nb3 O18 C21 O11 -21.6(10) . . . . ?
 Nb3 O18 C21 C22 160.0(4) . . . . ?
 Nb3 O3 C1 O5 1.6(10) 3_666 . . . ?
 Nb3 O3 C1 C2 -178.0(4) 3_666 . . . ?
 Nb2 O16 C31 O15 6.0(10) 3_666 . . . ?
 Nb2 O16 C31 C32 -176.2(4) 3_666 . . . ?
 Nb2 O9 C17 C18 -161.2(7) . . . . ?
 Nb2 O7 C10 O13 -15.8(10) . . . . ?
 Nb2 O7 C10 C11 161.2(4) . . . . ?
 Nb1 O5 C1 O3 1.0(10) . . . . ?
 Nb1 O5 C1 C2 -179.3(4) . . . . ?
 Nb1 O11 C21 O18 17.4(10) 3_666 . . . ?
 Nb1 O11 C21 C22 -164.3(4) 3_666 . . . ?
 Nb1 O17 C8 C9 -169.8(11) . . . . ?
 Nb4 O13 C10 O7 9.8(10) 3_666 . . . ?
 Nb4 O13 C10 C11 -167.2(4) 3_666 . . . ?
 Nb4 O15 C31 O16 1.3(10) . . . . ?
 Nb4 O15 C31 C32 -176.5(4) . . . . ?
 Nb4 O2 C28 C29 107.3(19) . . . . ?
 Nb4 O2 C28 C30 66(3) . . . . ?
 O1 Nb3 O12 C19 145.0(8) . . . . ?
 O1 Nb3 O14 Nb4 -85.1(5) . . . . ?
 O1 Nb2 O9 C17 -106.4(7) . . . . ?
 O4 Nb2 O9 C17 16.9(10) . . . . ?
 O4 Nb4 O2 C28 -16.6(16) 3_666 . . . ?
 O6 Nb2 O9 C17 153.8(7) . . . . ?
 O6 Nb1 O8 Nb3 131.0(5) . . . 3_666 ?
 O6 Nb1 O10 Nb4 88.0(4) . . . . ?
 O6 Nb1 O17 C8 -133.2(10) . . . . ?
 O8 Nb3 O12 C19 14.8(11) 3_666 . . . ?
 O8 Nb3 O14 Nb4 11.5(5) 3_666 . . . ?
 O8 Nb1 O10 Nb4 -9.3(4) . . . . ?
 O8 Nb1 O17 C8 -5.3(14) . . . . ?
 O10 Nb1 O8 Nb3 -131.4(5) . . . 3_666 ?
 O10 Nb1 O17 C8 128.3(10) . . . . ?
 O10 Nb4 O2 C28 -148.6(13) . . . . ?
 O12 Nb3 O14 Nb4 175.7(4) . . . . ?
 O14 Nb3 O12 C19 -115.7(8) . . . . ?
 O14 Nb4 O2 C28 112.9(13) . . . . ?
 O16 Nb2 O9 C17 -17.8(7) 3_666 . . . ?
 O16 C31 C32 C33 168.8(6) . . . . ?
 O16 C31 C32 C37 -13.4(9) . . . . ?
 O18 Nb3 O12 C19 -27.4(8) . . . . ?
 O18 Nb3 O14 Nb4 93.6(5) . . . . ?
 O5 Nb1 O8 Nb3 -40.6(5) . . . 3_666 ?
 O5 Nb1 O10 Nb4 -92.3(4) . . . . ?
 O5 Nb1 O17 C8 38.6(10) . . . . ?
 O11 Nb1 O8 Nb3 43.5(5) 3_666 . . 3_666 ?
 O11 Nb1 O17 C8 -45.7(10) 3_666 . . . ?
 O3 Nb3 O12 C19 55.9(8) 3_666 . . . ?
 O13 Nb4 O2 C28 22.3(13) 3_666 . . . ?
 O7 Nb2 O9 C17 65.4(7) . . . . ?
 O15 Nb4 O2 C28 -61.0(13) . . . . ?
 O15 C31 C32 C33 -13.2(9) . . . . ?
 O15 C31 C32 C37 164.6(6) . . . . ?
 O17 Nb1 O8 Nb3 3.0(9) . . . 3_666 ?
 O17 Nb1 O10 Nb4 -173.5(4) . . . . ?
 C22 C23 C24 C25 3.1(11) . . . . ?
 C22 C27 C26 C25 -0.4(11) . . . . ?
 C2 C3 C4 C5 -2.4(13) . . . . ?
 C21 C22 C23 C24 179.7(6) . . . . ?
 C21 C22 C27 C26 179.0(6) . . . . ?
 C31 C32 C33 C34 176.6(6) . . . . ?
 C31 C32 C37 C36 -176.2(6) . . . . ?
 C32 C33 C34 C35 -0.3(11) . . . . ?
 C32 C37 C36 C35 -0.6(11) . . . . ?
 C33 C32 C37 C36 1.6(10) . . . . ?
 C33 C34 C35 C36 1.3(12) . . . . ?
 C1 C2 C3 C4 -179.4(7) . . . . ?
 C1 C2 C7 C6 -179.7(7) . . . . ?
 C11 C12 C13 C14 0.1(12) . . . . ?
 C11 C16 C15 C14 -3.2(12) . . . . ?
 C37 C32 C33 C34 -1.2(10) . . . . ?
 C37 C36 C35 C34 -0.8(12) . . . . ?
 C10 C11 C12 C13 -176.5(7) . . . . ?
 C10 C11 C16 C15 178.0(7) . . . . ?
 C23 C22 C21 O18 4.6(9) . . . . ?
 C23 C22 C21 O11 -173.9(6) . . . . ?
 C23 C22 C27 C26 0.1(10) . . . . ?
 C27 C22 C21 O18 -174.3(6) . . . . ?
 C27 C22 C21 O11 7.3(9) . . . . ?
 C27 C22 C23 C24 -1.4(10) . . . . ?
 C12 C11 C10 O13 169.0(6) . . . . ?
 C12 C11 C10 O7 -8.3(9) . . . . ?
 C12 C11 C16 C15 0.7(11) . . . . ?
 C12 C13 C14 C15 -2.6(13) . . . . ?
 C3 C2 C1 O5 178.1(6) . . . . ?
 C3 C2 C1 O3 -2.2(9) . . . . ?
 C3 C2 C7 C6 -2.1(12) . . . . ?
 C5 C6 C7 C2 0.7(13) . . . . ?
 C24 C25 C26 C27 2.1(12) . . . . ?
 C16 C11 C10 O13 -8.3(9) . . . . ?
 C16 C11 C10 O7 174.4(6) . . . . ?
 C16 C11 C12 C13 0.8(11) . . . . ?
 C16 C15 C14 C13 4.1(13) . . . . ?
 C4 C5 C6 C7 -0.1(13) . . . . ?
 C26 C25 C24 C23 -3.5(12) . . . . ?
 C6 C5 C4 C3 1.0(14) . . . . ?
 C7 C2 C1 O5 -4.3(9) . . . . ?
 C7 C2 C1 O3 175.4(6) . . . . ?
 C7 C2 C3 C4 2.9(11) . . . . ?

_shelx_res_file
;
TITL mjp091_150k_a.res in P2(1)/c
    mjp091_150k.res
    created by SHELXL-2018/3 at 15:28:35 on 30-Aug-2023
REM Old TITL
REM SHELXT solution in P2(1)/c: R1 0.107, Rweak 0.007, Alpha 0.043
REM <I/s> 0.484 for 207 systematic absences, Orientation a =c, b =-b, c =a
REM Formula found by SHELXT: Nb4 O19 C38
CELL 1.34143 15.2795 27.0474 11.1015 90 100.348 90
ZERR 2 0.0005 0.0006 0.0004 0 0.003 0
LATT 1
SYMM -X,0.5+Y,0.5-Z
SFAC C H N Nb O
DISP C 0.0137 0.0067 57.1
DISP H -0 0 0.6481
DISP N 0.0241 0.0134 109.9
DISP Nb -0.2894 1.9494 15119.3
DISP O 0.0389 0.0241 193.4
UNIT 151.2 170.8 3.6 16 72
SIMU C29 C30 C28
RIGU C28 C29 C30
ISOR 0.03 0.02 C29 C30 C28
SIMU C20 C19 O12
RIGU O12 C19 C20
SIMU O17 C8 C9
RIGU O17 C8 C9
ISOR 0.03 0.06 C9
SADI N1 C38 N2 C40
SADI C38 C39 C40 C41
SADI 0.04 N1 C39 N2 C41

L.S. 10
PLAN  15
SIZE 0.1 0.15 0.19
TEMP -123.15
CONF
BOND
list 4
MORE -1
fmap 2
acta
BOND $H
OMIT -8 9 11
OMIT -4 2 1
OMIT -4 3 1
OMIT -4 4 1
OMIT -4 8 5
OMIT -2 17 11
OMIT 1 0 0
OMIT 2 6 0
REM <olex2.extras>
REM <HklSrc "%./MJP091_150K.hkl">
REM </olex2.extras>

WGHT    0.088800    9.562600
FVAR       0.14690
NB3   4    0.650911    0.561405    0.408017    11.00000    0.02607    0.02689 =
         0.03576    0.00289    0.00836   -0.00093
NB2   4    0.435639    0.610305    0.448567    11.00000    0.03009    0.02936 =
         0.03395    0.00073    0.00834    0.00264
NB1   4    0.324635    0.502392    0.297318    11.00000    0.02860    0.03761 =
         0.03257    0.00209    0.00618   -0.00461
NB4   4    0.539550    0.452803    0.255216    11.00000    0.03771    0.02745 =
         0.03380   -0.00047    0.01320   -0.00350
O1    5    0.546855    0.600936    0.397362    11.00000    0.03527    0.03040 =
         0.03505    0.00217    0.01177   -0.00077
O4    5    0.459274    0.562861    0.576615    11.00000    0.02615    0.03485 =
         0.03506    0.00106    0.01119    0.00304
O6    5    0.364705    0.568498    0.332018    11.00000    0.03039    0.03715 =
         0.03746    0.00118    0.00787    0.00130
O8    5    0.368486    0.476365    0.454411    11.00000    0.03169    0.03000 =
         0.03776   -0.00029    0.00855   -0.00302
O10   5    0.422638    0.480878    0.228284    11.00000    0.03754    0.03407 =
         0.03750    0.00045    0.00755   -0.00319
O12   5    0.710889    0.600875    0.308545    11.00000    0.03153    0.03298 =
         0.04579    0.00058    0.00916   -0.00641
O14   5    0.603857    0.512879    0.290911    11.00000    0.03763    0.03403 =
         0.03313    0.00397    0.01123   -0.00144
O16   5    0.500872    0.340507    0.407310    11.00000    0.05321    0.02928 =
         0.03383   -0.00150    0.00514   -0.00465
O18   5    0.775715    0.522453    0.440522    11.00000    0.03044    0.03590 =
         0.04651    0.00869    0.00996    0.00098
O9    5    0.406371    0.671930    0.370215    11.00000    0.04032    0.03609 =
         0.04559    0.00556    0.00740    0.00997
O5    5    0.262166    0.430644    0.268136    11.00000    0.04252    0.04526 =
         0.03832    0.00167    0.00653   -0.01378
O11   5    0.788977    0.481285    0.618160    11.00000    0.02669    0.05463 =
         0.04321    0.01105    0.00737    0.00254
O3    5    0.278917    0.390189    0.447435    11.00000    0.03659    0.03273 =
         0.03745    0.00069    0.00118   -0.00315
O13   5    0.337822    0.590331    0.714012    11.00000    0.04658    0.04307 =
         0.04469    0.00355    0.02134    0.00269
O7    5    0.320683    0.625733    0.529481    11.00000    0.03860    0.04785 =
         0.04841    0.00105    0.01507    0.01267
O15   5    0.479133    0.380897    0.228253    11.00000    0.05813    0.02988 =
         0.03406    0.00174    0.01305   -0.00926
O2    5    0.551682    0.447004    0.090629    11.00000    0.05964    0.03708 =
         0.04423   -0.00540    0.02626   -0.00413
O17   5    0.241234    0.516626    0.153708    11.00000    0.03898    0.05981 =
         0.04677    0.00353    0.00167   -0.01108
C22   1    0.885351    0.460919    0.482300    11.00000    0.01862    0.03381 =
         0.05488   -0.00068    0.00342   -0.00031
C2    1    0.202761    0.350599    0.269218    11.00000    0.02304    0.04281 =
         0.04837   -0.00835    0.00953   -0.00149
C21   1    0.811239    0.490047    0.514914    11.00000    0.02707    0.03468 =
         0.03913    0.00467    0.00799   -0.00146
C31   1    0.471762    0.343785    0.294913    11.00000    0.03740    0.02786 =
         0.03978   -0.00524    0.01884   -0.00132
C32   1    0.427097    0.299875    0.232426    11.00000    0.03499    0.02942 =
         0.03728   -0.00115    0.01130   -0.00118
C33   1    0.379990    0.303478    0.113737    11.00000    0.04442    0.03027 =
         0.03970    0.00129    0.00828   -0.00484
AFIX  43
H33   2    0.373681    0.334689    0.073865    11.00000   -1.20000
AFIX   0
C34   1    0.342052    0.261802    0.052930    11.00000    0.04355    0.03889 =
         0.04659    0.00123    0.00026   -0.00432
AFIX  43
H34   2    0.309641    0.264488   -0.028256    11.00000   -1.20000
AFIX   0
C1    1    0.252259    0.393476    0.335544    11.00000    0.02895    0.03224 =
         0.04779   -0.00723    0.01171   -0.00221
C11   1    0.223333    0.649440    0.661466    11.00000    0.02968    0.04346 =
         0.05204   -0.00825    0.01542   -0.00435
C37   1    0.434709    0.254278    0.291178    11.00000    0.05362    0.02852 =
         0.03997    0.00129    0.00959   -0.00313
AFIX  43
H37   2    0.465609    0.251862    0.373235    11.00000   -1.20000
AFIX   0
C36   1    0.397239    0.211950    0.230426    11.00000    0.05651    0.03061 =
         0.04999   -0.00016    0.00592   -0.00247
AFIX  43
H36   2    0.403123    0.180818    0.270691    11.00000   -1.20000
AFIX   0
C35   1    0.351608    0.215658    0.111503    11.00000    0.04718    0.03744 =
         0.05740   -0.00743    0.00307   -0.00151
AFIX  43
H35   2    0.326695    0.186951    0.069381    11.00000   -1.20000
AFIX   0
C10   1    0.298301    0.619335    0.632188    11.00000    0.03707    0.03261 =
         0.04994   -0.00185    0.01648   -0.00342
C23   1    0.918583    0.471549    0.377534    11.00000    0.03880    0.05226 =
         0.04586   -0.00332    0.00753    0.00292
AFIX  43
H23   2    0.893804    0.497675    0.325088    11.00000   -1.20000
AFIX   0
C27   1    0.920913    0.421875    0.556863    11.00000    0.03820    0.05203 =
         0.06317    0.00857    0.00959    0.00219
AFIX  43
H27   2    0.898322    0.414305    0.629041    11.00000   -1.20000
AFIX   0
C12   1    0.189019    0.687492    0.582614    11.00000    0.03773    0.05307 =
         0.06359   -0.00616    0.01129    0.00643
AFIX  43
H12   2    0.210999    0.692886    0.508899    11.00000   -1.20000
AFIX   0
C17   1    0.401862    0.722660    0.398978    11.00000    0.05606    0.03884 =
         0.07191    0.00542    0.01309    0.00921
AFIX   3
H17A  2    0.461602    0.736210    0.413088    11.00000   -1.20000
H17B  2    0.376832    0.725760    0.472968    11.00000   -1.20000
AFIX   0
C3    1    0.190805    0.308319    0.332466    11.00000    0.05195    0.03389 =
         0.06967   -0.00518   -0.01009   -0.00117
AFIX  43
H3    2    0.213259    0.306392    0.417871    11.00000   -1.20000
AFIX   0
C5    1    0.110451    0.270981    0.150675    11.00000    0.04789    0.05687 =
         0.06801   -0.02211    0.01190   -0.01114
AFIX  43
H5    2    0.079047    0.243588    0.110342    11.00000   -1.20000
AFIX   0
C25   1    1.021353    0.405038    0.420577    11.00000    0.03778    0.05938 =
         0.08247   -0.02386    0.01027    0.00975
AFIX  43
H25   2    1.067025    0.385196    0.397779    11.00000   -1.20000
AFIX   0
C24   1    0.988666    0.443649    0.349522    11.00000    0.03987    0.06967 =
         0.05466   -0.00884    0.01261    0.00322
AFIX  43
H24   2    1.013759    0.451835    0.279760    11.00000   -1.20000
AFIX   0
C19   1    0.794563    0.617533    0.292075    11.00000    0.03662    0.05711 =
         0.08125    0.02005    0.01231   -0.00773
AFIX   3
H19A  2    0.839803    0.595303    0.334065    11.00000   -1.20000
H19B  2    0.804113    0.650403    0.326915    11.00000   -1.20000
AFIX   0
C16   1    0.190197    0.641499    0.767529    11.00000    0.05500    0.04963 =
         0.06621   -0.01142    0.02763   -0.00814
AFIX  43
H16   2    0.213724    0.615825    0.822291    11.00000   -1.20000
AFIX   0
C15   1    0.121737    0.671583    0.793529    11.00000    0.04681    0.06375 =
         0.08925   -0.01230    0.04008   -0.00095
AFIX  43
H15   2    0.096623    0.665202    0.864294    11.00000   -1.20000
AFIX   0
C4    1    0.145837    0.268242    0.271729    11.00000    0.05382    0.03341 =
         0.08966   -0.00059   -0.00556   -0.00637
AFIX  43
H4    2    0.139822    0.238614    0.315475    11.00000   -1.20000
AFIX   0
C26   1    0.989482    0.394106    0.525179    11.00000    0.03370    0.03862 =
         0.09103    0.01092    0.00525    0.00871
AFIX  43
H26   2    1.014380    0.367511    0.575923    11.00000   -1.20000
AFIX   0
C18   1    0.346961    0.751210    0.302442    11.00000    0.07145    0.05057 =
         0.12104    0.00902    0.00043    0.00978
AFIX 137
H18A  2    0.367443    0.745682    0.224788    11.00000   -1.50000
H18B  2    0.351732    0.786439    0.323217    11.00000   -1.50000
H18C  2    0.284803    0.740699    0.294432    11.00000   -1.50000
AFIX   0
C13   1    0.121977    0.717705    0.612711    11.00000    0.04352    0.05646 =
         0.08762   -0.01137    0.01047    0.01233
AFIX  43
H13   2    0.098274    0.743706    0.559105    11.00000   -1.20000
AFIX   0
C6    1    0.120105    0.313063    0.087342    11.00000    0.06227    0.08548 =
         0.04872   -0.02336    0.01736   -0.03331
AFIX  43
H6    2    0.095386    0.314867    0.002596    11.00000   -1.20000
AFIX   0
C14   1    0.090389    0.710139    0.718324    11.00000    0.04611    0.05882 =
         0.09175   -0.02144    0.02762    0.00142
AFIX  43
H14   2    0.046523    0.731663    0.739813    11.00000   -1.20000
AFIX   0
C7    1    0.165786    0.353520    0.145261    11.00000    0.06143    0.06749 =
         0.04455   -0.01661    0.01845   -0.01791
AFIX  43
H7    2    0.171707    0.382914    0.100574    11.00000   -1.20000
AFIX   0

PART 1
N1    3    0.050658    0.655377    0.163807    10.50000    0.07297

PART 0
C8    1    0.153152    0.506312    0.098018    11.00000    0.05137    0.10213 =
         0.07618    0.01605   -0.01429   -0.01910
AFIX  23
H8A   2    0.111913    0.522696    0.144756    11.00000   -1.20000
H8B   2    0.142756    0.470222    0.100255    11.00000   -1.20000
AFIX   0

PART 1
C38   1    0.123862    0.648967    0.162332    10.50000    0.05458
C39   1    0.215437    0.640270    0.159907    10.50000    0.06556
AFIX 137
H39A  2    0.227133    0.646676    0.077368    10.50000   -1.50000
H39B  2    0.230125    0.605819    0.182297    10.50000   -1.50000
H39C  2    0.252081    0.662331    0.218388    10.50000   -1.50000
AFIX   0

PART 0
C20   1    0.802170    0.619640    0.166474    11.00000    0.09499    0.25026 =
         0.10825    0.02672    0.05635   -0.03561
AFIX 137
H20A  2    0.778151    0.589203    0.125377    11.00000   -1.50000
H20B  2    0.864944    0.623066    0.159651    11.00000   -1.50000
H20C  2    0.768661    0.648103    0.127771    11.00000   -1.50000
AFIX   0
PART 1
C29   1    0.520068    0.398714   -0.070258    10.50000    0.08182    0.11322 =
         0.07510    0.03395    0.02878   -0.00679
AFIX   3
H29A  2    0.493008    0.376284   -0.020848    10.50000   -1.50000
H29B  2    0.477028    0.422794   -0.106238    10.50000   -1.50000
H29C  2    0.541018    0.380654   -0.133878    10.50000   -1.50000
AFIX   0
PART 0
C28   1    0.586377    0.422224   -0.002233    11.00000    0.14786    0.10952 =
         0.08042   -0.03253    0.05661   -0.02245
PART 1
AFIX   3
H28A  2    0.630167    0.398294    0.035417    10.50000   -1.20000
H28B  2    0.614037    0.445304   -0.050863    10.50000   -1.20000
AFIX   3
PART 2
H28C  2    0.649627    0.419674    0.029637    10.50000   -1.20000
H28D  2    0.576887    0.443644   -0.073484    10.50000   -1.20000
AFIX   0
C30   1    0.564715    0.377280   -0.040090    10.50000    0.14053    0.08019 =
         0.07138   -0.02521    0.05147    0.00831
AFIX 137
H30A  2    0.595903    0.353392    0.018830    10.50000   -1.50000
H30B  2    0.581688    0.372012   -0.120155    10.50000   -1.50000
H30C  2    0.500340    0.372792   -0.047284    10.50000   -1.50000
AFIX   0
PART 0
C9    1    0.134453    0.523158   -0.027551    11.00000    0.12774    0.22056 =
         0.08551    0.05350   -0.05074   -0.06071
AFIX 137
H9A   2    0.094076    0.499795   -0.077084    11.00000   -1.50000
H9B   2    0.190095    0.525233   -0.059528    11.00000   -1.50000
H9C   2    0.106510    0.555866   -0.031175    11.00000   -1.50000
AFIX   0

PART 2
C41   1    0.199143    0.642161    0.208874    10.40000    0.05861
AFIX 137
H41A  2    0.221653    0.655031    0.137754    10.40000   -1.50000
H41B  2    0.203012    0.605993    0.209756    10.40000   -1.50000
H41C  2    0.234933    0.655420    0.284063    10.40000   -1.50000
AFIX   0
C40   1    0.107937    0.656892    0.201612    10.40000    0.04682
N2    3    0.038267    0.669872    0.203457    10.40000    0.07160
HKLF 4


REM  mjp091_150k_a.res in P2(1)/c
REM wR2 = 0.1473, GooF = S = 1.011, Restrained GooF = 1.009 for all data
REM R1 = 0.0545 for 6678 Fo > 4sig(Fo) and 0.0775 for all 8683 data
REM 562 parameters refined using 93 restraints

END

WGHT      0.0850      9.7541

REM Highest difference peak  2.191,  deepest hole -1.305,  1-sigma level  0.146
Q1    1   0.4850  0.4552  0.2410  11.00000  0.05    2.19
Q2    1   0.4941  0.6107  0.4608  11.00000  0.05    1.62
Q3    1   0.2663  0.5048  0.2844  11.00000  0.05    1.52
Q4    1   0.7088  0.5605  0.4252  11.00000  0.05    1.40
Q5    1   0.5965  0.5605  0.3900  11.00000  0.05    1.23
Q6    1   0.3769  0.6097  0.4350  11.00000  0.05    1.16
Q7    1   0.3867  0.5027  0.3065  11.00000  0.05    0.99
Q8    1   0.3080  0.5266  0.3337  11.00000  0.05    0.96
Q9    1   0.3688  0.6086  0.3616  11.00000  0.05    0.91
Q10   1   0.4009  0.5002  0.2582  11.00000  0.05    0.90
Q11   1   0.5168  0.4218 -0.0241  11.00000  0.05    0.87
Q12   1   0.6145  0.4516  0.2495  11.00000  0.05    0.72
Q13   1   0.7239  0.5591  0.5024  11.00000  0.05    0.60
Q14   1   0.6104  0.4500  0.3175  11.00000  0.05    0.59
Q15   1   0.7076  0.6028  0.0644  11.00000  0.05    0.57
;
_shelx_res_checksum                70626
_shelx_hkl_file
;
  -7 -15   4  209.28    3.77
  -8 -15   5   42.74    2.82
 -10  -4   6    1.70    2.47
 -10  -5   6  178.94    4.11
 -10  -7   6  308.18    5.13
  -8 -17   6   44.20    3.46
 -10   0   7   -0.69    2.32
 -10 -11   7  155.33    4.68
  -8 -19   9    7.21    2.89
 -10 -13  10   20.95    2.90
 -10 -12  11   -2.94    2.72
 -10  -9  12   -0.01    2.37
  -5 -17   3  448.66    4.46
  -9   0   5   -0.50    1.78
  -9 -11   5    5.50    2.41
  -9   3   6   33.40    2.16
 -10 -12   7  119.80    4.33
 -10   2   8    7.23    2.44
  -8 -19   8   10.60    2.82
  -7 -21   9  102.77    3.47
  -8 -19  10    1.02    2.54
 -10  -1  12   26.00    2.69
  -6 -15   3   88.23    2.48
  -6 -18   4   30.30    2.64
  -7 -18   5    7.04    2.30
 -10  -2   6  107.17    3.29
 -10  -9   6    8.39    2.91
 -10   1   7  164.47    3.70
  -9 -16   7   52.46    3.36
  -9 -17   8  125.12    4.00
  -7 -21   8   16.59    2.56
 -11  -3   9   -1.97    3.02
 -11  -4   9    8.66    3.14
 -10 -14   9    7.78    2.88
 -11  -4  10   21.28    3.36
 -11  -5  10   13.64    3.14
 -10 -14  10   67.53    3.38
  -7 -12   3  279.29    3.76
  -7 -16   4  249.34    4.08
  -9   1   5  378.65    4.23
  -9 -12   5    3.82    2.46
  -6 -20   5   12.30    2.42
 -10  -1   6   15.83    2.30
 -10   3   8   26.97    2.77
 -11  -4   8    9.77    3.16
 -11  -6   8    2.84    3.28
 -11  -7   8   11.93    3.42
 -10 -14   8   37.59    3.37
 -11  -2   9    9.78    3.02
 -11  -3  10    5.08    3.02
 -11  -8  10   49.08    3.58
  -8 -13   4   41.40    2.55
  -8 -16   5   52.21    2.91
  -9   4   6   -1.09    1.85
  -8 -18   6   53.76    3.13
 -10   2   7   26.26    2.42
 -10 -13   7   28.07    2.96
  -8 -19   7  332.76    5.43
 -11  -3   8   73.23    3.70
 -11  -8   8   54.46    4.07
 -11  -9   8   21.21    3.75
 -11 -10   9   43.60    3.82
 -10 -15   9    8.07    2.84
 -11  -2  10   54.70    3.45
 -11  -9  10    5.11    3.13
 -11  -5  11    7.72    2.95
 -11  -6  11   23.65    3.03
  -7 -13   3  169.94    3.13
  -9  -5   4  269.44    3.89
  -9  -6   4   94.05    2.79
 -10 -11   6   45.61    3.03
  -9 -17   7  198.60    4.53
  -7 -21   7  121.53    3.74
 -11  -2   8  200.68    4.73
 -10 -15   8   36.03    3.36
  -8 -20   8   -3.86    2.75
 -11  -1   9   25.96    3.01
  -9 -18   9    6.95    2.63
  -8 -20   9   -3.72    2.30
 -11  -1  10    8.54    2.94
 -11 -10  10   27.34    3.28
 -10 -15  10    4.02    2.65
 -11  -3  11   -1.93    2.64
 -10 -14  11   30.50    2.80
  -8  -6   3   42.75    2.09
  -8  -7   3   58.83    2.24
  -6 -16   3   29.63    1.99
  -9  -7   4   36.42    2.08
  -9  -8   4   16.24    2.20
  -8 -14   4  127.23    3.29
  -7 -19   5   33.98    2.98
 -10 -12   6  169.65    4.33
  -9 -16   6    4.17    2.73
 -11  -5   7    5.49    2.96
 -11  -6   7   24.04    3.23
 -11  -7   7   88.99    3.96
 -10 -14   7   -3.87    2.76
 -11  -1   8   57.33    3.36
 -11 -10   8   44.17    3.51
  -9 -18   8  108.09    3.77
 -11   0   9    0.97    2.74
 -11 -11  10   23.99    3.00
  -9 -18  10    2.24    2.35
 -11  -9  11    1.03    2.58
  -8  -8   3    2.31    1.78
  -9  -9   4    2.64    2.09
  -7 -17   4  182.77    3.63
  -6 -19   4   36.97    2.64
 -10  -5   5    0.31    2.27
 -10  -6   5  329.50    4.76
 -10  -7   5   27.65    2.65
  -8 -17   5  224.83    4.33
 -10   1   6   14.56    2.15
 -10   3   7   27.57    2.41
 -11  -3   7   66.58    3.46
 -11  -8   7    2.00    3.11
 -11 -12   9   68.76    3.77
 -10 -16   9   16.55    2.77
  -7 -22   9    0.44    2.20
 -11   0  10   90.74    3.59
 -11  -1  11   10.90    2.74
 -11 -10  11    1.51    2.58
  -8  -9   3    0.94    1.78
  -7 -14   3   13.94    1.92
  -9 -10   4    6.15    2.17
 -10  -4   5   87.98    2.84
 -10  -8   5   75.85    3.15
 -10 -13   6   50.03    3.25
  -8 -19   6  232.18    4.77
 -11  -2   7  171.18    4.19
 -10 -15   7    2.01    2.85
  -8 -20   7   94.56    3.54
 -11   0   8  233.65    4.61
 -11 -12   8   17.63    3.48
  -7 -22   8   54.22    2.87
 -11   1   9   27.27    3.14
 -11 -12  10    3.34    2.80
  -8 -10   3   33.35    2.13
  -9  -1   4  412.26    4.28
  -8 -15   4  338.35    4.67
  -9   3   5  129.60    2.68
 -10  -9   5   18.28    2.39
  -7 -21   6  109.86    3.62
 -11  -1   7  175.46    4.21
 -11 -10   7   95.88    3.82
  -9 -18   7    8.29    2.73
 -11 -13   9   43.23    3.28
  -9 -19   9    0.52    2.45
 -11   1  10    8.13    2.58
 -11   0  11   -4.67    2.43
  -6 -17   3    3.86    1.83
  -9 -11   4    7.69    2.24
 -10 -10   5    0.86    2.45
  -9 -15   5    0.22    2.48
 -10   2   6   95.93    2.76
 -10 -14   6    9.72    2.89
  -9 -17   6   20.74    2.74
 -11 -11   7  104.92    4.14
 -11   1   8   52.84    3.19
 -11 -13   8   19.36    3.21
  -9 -19   8   27.20    2.87
  -8 -21   8   13.97    2.65
  -8 -21   9  170.51    3.76
 -11 -13  10   -1.81    2.44
 -11 -12  11    5.34    2.50
  -7 -15   3  210.42    3.51
  -9   0   4  383.21    4.05
  -9 -12   4   33.17    2.65
  -7 -18   4   89.23    2.93
 -10  -1   5   -1.50    1.84
 -10 -11   5    3.64    2.50
  -8 -18   5   52.39    2.86
  -7 -20   5  135.28    3.68
 -11  -5   6  369.18    5.44
 -11  -6   6    9.96    2.81
 -11  -7   6  241.88    4.81
 -11   0   7    0.90    2.34
 -11 -12   7   99.64    4.12
 -10 -17   8   73.56    3.50
 -11   2   9    5.28    2.55
 -11 -14   9   -1.18    2.58
  -8 -16   4  236.00    4.33
 -11  -8   6  312.09    5.15
 -11  -9   6    0.37    2.84
 -11   2   8  196.79    4.24
 -11 -14   8    2.71    2.98
 -12  -7   9   15.18    3.35
 -12  -5  10   16.61    3.42
 -12  -6  10   21.51    3.09
 -11 -14  10    3.80    2.45
  -8 -12   3   33.77    2.24
 -10   0   5    0.47    1.81
 -10 -12   5   23.89    2.74
  -9 -16   5   77.17    3.22
 -10   3   6   81.76    2.70
 -11  -2   6    6.84    2.41
 -11 -10   6  309.62    5.34
  -9 -18   6   12.27    2.69
  -8 -20   6   58.94    3.19
 -11   1   7  174.59    4.04
 -11 -13   7   35.05    3.29
  -9 -19   7  139.43    3.94
  -8 -21   7  122.53    3.62
 -12  -3   9   10.53    3.01
 -12  -4   9    4.95    3.05
 -12  -8   9   42.67    3.72
 -12  -9   9    1.15    3.07
  -9 -20   9    8.86    2.43
 -12  -8  10    0.94    3.07
  -6 -14   2   31.17    1.77
 -10 -17   7   -0.07    2.58
 -12  -4   8   25.34    3.22
 -12  -7   8   -2.94    3.24
 -12  -8   8   -2.02    3.12
  -9 -20   8    1.75    2.39
 -12  -2   9   51.76    3.42
 -12 -10   9    1.66    2.98
 -11 -15   9   -2.89    2.56
 -10 -18   9   -0.76    2.29
 -12  -3  10   71.50    3.46
 -12  -9  10   23.49    2.98
 -11 -15  10   12.52    2.32
 -12  -6  11   28.77    2.94
  -7 -11   2  475.97    4.35
  -8 -13   3   23.32    2.09
  -7 -16   3  161.14    3.17
  -6 -18   3   13.86    1.96
 -10   1   5   -1.85    1.72
 -10 -13   5   69.53    3.24
  -8 -19   5  207.15    4.19
 -11  -1   6   10.75    2.30
 -11 -11   6   52.23    3.10
 -11 -14   7    0.10    2.88
 -12  -3   8   51.46    3.41
 -12  -9   8    6.03    3.33
 -11 -15   8   13.37    2.78
 -10 -18   8   11.40    2.60
 -12 -11   9   10.23    3.09
 -12  -2  10   96.76    3.71
 -12 -10  10    5.96    2.66
 -12  -5  11   19.40    2.65
 -12  -7  11    1.93    2.39
 -10  -5   4  154.55    3.35
 -10  -6   4  152.05    3.38
 -10  -7   4   28.61    2.42
  -9 -14   4   68.50    2.96
  -8 -17   4  283.96    4.39
  -7 -19   4    2.90    2.11
  -9 -17   5   71.48    3.16
 -11 -12   6   39.01    3.18
 -10 -16   6    4.59    2.57
 -11   2   7  147.15    3.60
 -12  -2   8  287.59    5.26
 -12 -10   8    0.05    3.23
  -8 -22   8   36.01    2.51
 -12  -1   9  116.73    3.91
 -11 -16   9    0.02    2.63
 -12  -1  10   20.88    3.00
 -12 -11  10   -0.53    2.58
 -12  -3  11   15.32    2.60
  -6 -15   2    6.62    1.64
  -9  -5   3  783.78    5.73
  -9  -6   3   57.47    2.30
  -9  -7   3  272.01    3.77
  -9  -8   3   16.96    2.02
 -10  -4   4  298.45    4.14
 -10  -8   4   55.98    2.53
 -10  -9   4   11.90    2.31
 -10   4   6    0.65    1.79
 -11   0   6    1.29    2.13
  -9 -19   6  158.84    3.99
 -12  -6   7    0.10    3.06
 -12  -7   7   -1.00    2.93
 -12  -8   7   -2.64    2.94
  -9 -20   7   39.80    2.94
 -12  -1   8    6.16    2.76
 -12 -11   8    2.13    3.06
 -12 -12   9   -4.71    2.60
 -12 -12  10    0.22    2.38
 -11 -16  10    4.23    2.12
 -12 -10  11    0.50    2.19
  -9  -4   3  174.99    3.07
  -9  -9   3    0.23    1.86
  -8 -14   3   15.30    1.99
 -10 -10   4   36.77    2.62
 -10   2   5    0.56    1.63
 -11  -4   5  173.43    3.84
 -11  -5   5   23.49    2.59
 -11  -7   5   40.98    2.87
 -11  -8   5   49.61    2.99
 -11 -13   6   79.58    3.52
  -8 -21   6  183.02    4.01
 -12  -3   7    3.98    2.70
 -12  -9   7   34.54    3.38
 -11 -15   7   22.55    2.93
 -10 -18   7   25.93    2.76
  -8 -22   7   48.59    2.90
 -12 -12   8    6.51    2.99
 -12   0   9   -0.34    2.54
 -10 -19   9    0.65    2.15
  -9 -21   9   85.42    2.94
 -12   0  10   59.36    2.98
  -9  -3   3  443.33    4.31
  -9 -10   3    7.10    1.99
  -7 -17   3  153.63    3.13
  -9 -15   4  265.65    4.37
 -11  -9   5    1.90    2.52
 -10 -15   5   80.92    3.39
 -11   1   6   12.05    2.13
 -10 -17   6    5.50    2.48
 -11   3   7   56.26    2.83
 -12  -2   7   44.75    3.02
 -12 -10   7   11.13    3.21
 -10 -19   8    6.99    2.44
  -9 -21   8    2.02    2.22
 -12 -13   9    4.75    2.64
 -12 -13  10    1.80    2.29
 -12  -1  11   82.17    3.01
  -7 -13   2  509.41    4.58
  -9  -2   3  375.34    3.94
  -8 -15   3   85.26    2.98
 -10 -11   4    8.76    2.42
  -8 -18   4  307.80    4.48
 -11 -10   5   19.00    2.72
  -9 -18   5   32.18    2.72
  -8 -20   5  242.49    4.31
 -11 -14   6    8.08    2.74
 -12 -11   7   11.56    3.06
 -12 -13   8   10.75    2.87
 -12   1   9  106.53    3.46
  -6 -16   2   32.74    1.85
  -9 -11   3   27.73    2.23
 -10  -1   4  151.60    3.02
 -10 -12   4  166.27    3.75
 -11  -2   5  163.05    3.54
 -11 -11   5   42.06    2.99
  -9 -20   6    4.67    2.72
 -12  -1   7  248.05    4.61
 -12 -12   7   -0.08    2.80
 -10 -19   7    6.12    2.73
  -9 -21   7   12.18    2.59
 -12   1   8    9.45    2.83
 -12 -14   9   -0.54    2.54
 -12 -14  10    3.73    2.20
  -8  -9   2    5.66    1.66
  -9 -16   4    5.74    2.27
 -10   3   5   49.40    2.06
 -11  -1   5    3.12    2.01
 -10 -16   5   16.50    2.57
 -11   2   6    5.91    1.98
 -12  -5   6  204.28    4.45
 -12  -6   6  119.16    3.61
 -12  -7   6   83.39    3.34
 -12  -8   6   11.67    2.85
 -12  -9   6    3.38    2.87
 -10 -18   6   15.26    2.60
 -12 -14   8    5.73    2.64
 -10 -20   9    0.00    2.00
  -7 -18   3   28.16    2.19
 -11 -12   5   83.48    3.19
 -12  -3   6   76.16    3.24
 -12 -10   6   22.83    2.97
 -12   0   7   -0.88    2.27
 -12 -13   7    8.39    2.82
 -10 -20   8    3.35    2.14
 -13  -4   9    9.99    2.89
 -13  -5   9    0.41    2.88
 -13  -6   9   37.18    3.34
 -13  -8   9   79.32    3.68
 -12 -15   9    6.46    2.39
 -11 -18   9   29.32    2.44
 -13  -5  10    0.42    2.57
 -13  -6  10    2.52    2.75
 -13  -7  10   54.27    3.28
  -9 -13   3   41.29    2.45
  -8 -16   3  102.03    2.86
  -8 -19   4    6.04    2.53
 -11   0   5    1.00    1.93
 -11 -13   5  231.75    4.52
  -9 -19   5  148.61    3.69
 -12  -2   6   63.54    3.08
 -12   2   8  268.95    4.53
 -13  -5   8   19.07    3.05
 -13  -7   8    5.86    2.96
 -13  -8   8    9.80    3.00
 -12 -15   8   23.90    2.78
 -11 -18   8   58.28    2.96
  -9 -22   8   15.65    2.12
 -13  -3   9   10.83    2.77
 -13 -10   9   13.62    2.95
 -13  -4  10   25.82    2.78
 -13  -9  10   17.04    2.73
  -6 -17   2   -0.15    1.76
  -9 -17   4  180.27    3.76
 -10 -17   5   -0.41    2.34
  -8 -21   5   78.12    3.01
 -11   3   6   29.15    2.22
 -12 -11   6   34.38    2.83
 -12   1   7  244.12    4.25
 -12 -14   7   61.33    3.29
 -10 -20   7   -1.69    2.42
 -13  -4   8    1.42    2.72
 -13  -9   8   15.38    3.06
 -13  -2   9   36.90    3.20
 -13  -3  10   53.91    2.99
 -13 -10  10  134.67    3.77
  -7 -15   2   16.00    1.68
 -11  -7   4   48.38    2.79
 -10   4   5   82.13    2.28
 -11 -14   5   56.70    3.24
 -12  -1   6    3.15    2.25
 -12 -12   6    6.13    2.71
 -10 -19   6   26.45    2.75
  -9 -21   6   81.04    3.26
  -9 -22   7   12.98    2.38
 -13  -3   8   63.94    3.37
 -13 -10   8    1.61    2.84
 -13 -11   9   32.83    3.03
 -12 -16   9    3.74    2.15
 -13  -2  10   51.55    2.95
 -13 -11  10    2.36    2.38
 -13  -4  11   71.65    2.84
  -8 -12   2  119.99    2.68
 -10  -6   3  243.49    3.70
 -10  -7   3    0.97    1.91
 -10  -8   3    2.35    1.95
  -9 -14   3   12.74    2.12
  -8 -17   3  106.17    2.84
 -11  -5   4   24.98    2.35
 -11  -6   4    2.46    1.92
 -11  -8   4    2.74    2.28
 -11  -9   4    3.29    2.31
 -11   1   5    6.21    1.90
 -13  -7   7  116.47    4.02
 -13  -8   7   35.22    3.32
 -12 -15   7   44.55    3.00
 -11 -18   7   58.13    2.98
 -13  -2   8  105.32    3.63
 -13 -11   8   27.16    3.07
 -12 -16   8   94.79    3.45
 -10 -21   8    3.72    2.14
 -13  -1   9   85.06    3.39
 -13 -12   9    6.55    2.69
 -13 -12  10    7.28    2.23
 -10  -4   3  314.14    3.95
 -10  -5   3  241.16    3.51
 -10  -9   3   55.43    2.53
 -11  -4   4  188.21    3.47
 -11 -10   4    5.47    2.33
 -10 -15   4   75.29    3.06
 -12  -6   5  232.60    4.36
 -12  -7   5   32.96    2.81
 -12  -8   5   23.13    2.73
  -9 -20   5  151.45    3.62
 -12   0   6   11.32    2.24
 -12 -13   6   13.01    2.80
 -11 -17   6   21.32    2.57
 -12   2   7   36.25    2.55
 -13  -4   7  129.61    3.94
 -13  -9   7   11.67    2.91
 -11 -19   8    1.84    2.05
  -8 -13   2  183.10    3.10
  -7 -16   2    3.89    1.83
 -10 -10   3   28.72    2.33
  -9 -15   3   26.95    2.28
 -10   2   4  125.88    2.57
 -11  -3   4    4.87    1.84
 -11 -11   4    2.64    2.30
  -9 -18   4   93.33    2.99
  -8 -20   4  152.02    3.38
 -12  -4   5  482.79    5.63
 -12  -5   5  111.39    3.27
 -12  -9   5    4.91    2.51
 -10 -18   5    8.65    2.35
 -11   4   6   -0.01    1.87
 -13  -3   7   56.86    3.14
 -13 -10   7    8.91    2.86
 -13  -1   8   16.83    2.69
 -13   0   9    2.12    2.52
 -13 -13   9    3.72    2.27
 -10 -11   3   55.93    2.60
 -11   2   5  157.89    3.03
 -12 -10   5   27.95    2.76
 -12   1   6    0.54    2.32
 -12 -14   6   17.44    2.78
 -10 -20   6    5.55    2.34
 -13  -2   7   20.51    2.70
 -13 -11   7   31.11    3.04
 -11 -19   7   48.95    2.79
 -10 -21   7   -0.59    2.13
 -13 -13   8   50.08    3.05
  -9  -5   2   62.19    2.08
  -9  -7   2  109.11    2.55
  -9  -8   2   35.46    1.99
  -8 -14   2   90.26    2.49
 -10  -2   3  226.29    3.35
  -8 -18   3   69.64    2.58
 -11 -12   4  164.21    3.75
 -10 -16   4  117.99    3.32
 -12  -2   5  240.94    4.15
 -12 -11   5   41.91    2.93
 -11 -16   5    0.33    2.30
 -11 -18   6    6.67    2.31
 -12   3   7    1.69    2.09
 -13 -12   7   49.10    3.17
 -13 -14   9    1.12    2.09
  -9  -9   2    3.61    1.52
  -9 -16   3   75.65    2.71
 -10   3   4  172.71    2.89
 -11  -1   4    1.03    1.77
 -12 -12   5  121.60    3.66
 -10 -19   5   34.91    2.82
 -13  -7   6    1.65    2.58
 -13  -8   6    3.44    2.63
 -12 -15   6    0.12    2.39
 -13  -1   7   26.68    2.61
 -13 -14   8   27.56    2.80
  -9  -3   2   12.92    1.58
  -9 -10   2    3.42    1.53
  -7 -17   2   18.21    1.80
 -11 -13   4    2.29    2.07
  -9 -19   4    4.30    2.12
 -11   3   5   99.98    2.52
 -12  -1   5   41.18    2.43
  -9 -21   5  110.09    3.14
 -12   2   6   56.16    2.76
 -13  -9   6    0.16    2.71
 -13 -10   6    1.32    2.60
 -13 -13   7   55.62    3.11
 -12 -17   7  126.73    3.59
 -13   1   8   20.63    2.53
 -12 -18   8  192.13    3.75
 -14  -6   9   37.67    2.94
 -13 -15   9    1.72    2.02
  -8 -15   2   29.90    1.94
 -11   0   4    1.06    1.64
 -10 -17   4   45.58    2.62
 -12 -13   5  234.02    4.44
 -11 -17   5   26.16    2.50
 -13  -3   6    7.00    2.40
 -13 -11   6    3.06    2.66
 -13   0   7   -2.65    2.15
 -11 -20   7    1.14    2.25
 -13 -15   8   48.62    2.88
 -14  -4   9   -1.28    2.58
 -14  -5   9   -0.97    2.48
 -14  -5  10   -5.89    2.00
 -14  -6  10   41.56    2.61
 -14  -7  10   33.21    2.54
 -14  -8  10  252.71    4.39
  -9 -12   2   42.98    2.18
 -10   0   3   -0.10    1.42
  -8 -19   3   62.11    2.60
 -12   0   5    1.45    1.96
 -13  -2   6  114.57    3.35
 -11 -19   6   20.44    2.47
 -10 -21   6   -0.40    2.11
 -13 -14   7   91.23    3.41
 -10 -22   7    0.46    1.86
 -14  -5   8   15.13    2.66
 -14  -8   8   -0.52    2.51
 -14  -9   8   17.30    2.74
 -14  -3   9    1.97    2.49
 -14 -10   9   18.41    2.66
 -14  -4  10    0.75    2.07
 -10 -14   3   39.67    2.45
  -9 -17   3   28.72    2.17
 -11   1   4    2.67    1.64
 -12  -7   4   47.06    2.71
 -12 -14   5  105.43    3.42
 -13 -12   6    7.90    2.55
 -13   1   7   24.55    2.60
 -12 -18   7   40.77    2.67
 -14  -4   8   49.78    3.09
 -14 -10   8   -1.26    2.58
 -14  -3  10   17.92    2.22
  -9 -13   2   13.07    1.81
  -8 -16   2    3.62    1.57
 -11  -5   3   17.39    2.06
 -11  -6   3   64.63    2.56
 -11  -7   3  380.35    4.60
 -11  -8   3   56.38    2.63
 -11  -9   3  569.14    5.59
 -10   4   4  286.82    3.27
 -12  -5   4   58.39    2.70
 -12  -6   4   12.63    2.08
 -12  -8   4   56.60    2.66
 -12  -9   4   33.89    2.64
 -11 -15   4   14.44    2.37
 -10 -18   4    0.58    2.03
  -9 -20   4   29.38    2.32
 -11   4   5  158.58    2.86
 -10 -20   5   22.79    2.34
 -12   3   6   68.66    2.53
 -13  -1   6   10.49    2.27
 -13 -13   6    2.56    2.38
 -12 -17   6    5.68    2.22
 -13 -15   7    3.20    2.21
 -14  -3   8   13.67    2.56
 -14 -11   8   36.49    2.99
 -13 -16   8   35.16    2.37
 -12 -19   8   18.46    2.07
 -14  -2   9    6.90    2.38
 -14 -12   9   -3.00    2.14
 -14  -2  10    1.79    2.01
  -8  -8   1  122.67    2.37
 -10   1   3   56.26    1.93
 -11  -4   3   53.65    2.34
 -11 -10   3   30.85    2.43
 -10 -15   3  106.08    2.98
 -12  -4   4   13.83    2.21
 -12 -10   4    2.31    2.32
 -12   1   5   38.20    2.21
 -13  -6   5   72.99    3.08
 -13  -7   5   -2.49    2.31
 -13  -8   5    6.21    2.44
 -11 -18   5    8.92    2.21
 -14  -7   7   24.44    2.95
 -14  -8   7   75.33    3.38
 -14  -9   7    1.26    2.52
 -14  -2   8   -0.53    2.27
 -14 -12   8   70.60    3.18
 -11  -3   3   76.10    2.46
 -11 -11   3  146.91    3.38
  -9 -18   3   16.79    2.03
 -11   2   4   48.86    2.16
 -12 -11   4    0.45    2.27
 -11 -16   4  196.34    3.86
 -13  -5   5   12.70    2.43
 -13  -9   5    2.15    2.38
 -13 -10   5    5.96    2.53
 -13   0   6   19.90    2.26
 -13 -14   6   16.43    2.49
 -11 -20   6    5.43    2.15
 -13   2   7   19.34    2.37
 -14  -4   7  104.70    3.51
 -13 -16   7   71.69    3.01
 -12 -19   7   55.93    2.69
 -11 -21   7    3.30    1.83
 -14  -1   9   19.29    2.28
 -14 -13   9    2.86    1.97
  -7 -14   1   84.33    2.07
 -10  -6   2   10.09    1.72
 -10  -7   2   -2.38    1.63
 -10  -8   2  263.08    3.64
  -9 -14   2    6.19    1.75
 -13 -11   5    6.96    2.51
 -12 -16   5   76.79    3.07
 -12 -18   6    3.53    2.13
 -10 -22   6    3.29    1.92
 -14  -3   7   88.13    3.26
 -14 -11   7   26.99    2.69
 -14  -1   8    1.51    2.30
 -14 -13   8   33.18    2.62
  -8 -11   1   51.64    1.88
 -10  -5   2    1.13    1.42
 -10  -9   2   98.22    2.54
 -10 -10   2  387.18    4.36
  -8 -17   2   17.73    1.82
 -10   2   3  218.46    2.89
 -11 -12   3  103.43    3.06
 -10 -16   3   21.67    2.20
 -10 -19   4    4.02    2.10
 -12   2   5  220.58    3.43
 -11 -19   5    0.66    2.12
 -10 -21   5   59.02    2.59
 -13 -15   6   -0.97    2.12
 -14  -2   7   10.24    2.34
 -10  -4   2   59.84    1.92
 -10 -11   2  243.72    3.68
  -9 -15   2    3.43    1.73
 -12  -1   4   95.33    2.73
 -12 -13   4    7.19    2.41
 -11 -17   4   -1.49    2.08
 -13  -2   5   26.07    2.37
 -13 -12   5   47.92    2.83
 -13   1   6    9.41    1.96
 -14  -6   6    3.74    2.45
 -14  -7   6  104.51    3.44
 -14  -8   6   72.06    3.17
 -14   0   8   25.21    2.37
 -14 -14   8  113.34    3.24
  -7 -15   1  652.53    4.66
 -10  -3   2   27.17    1.77
  -9 -19   3    6.18    1.91
 -11   3   4    2.71    1.43
 -13 -13   5   10.86    2.36
 -12 -17   5    3.45    2.07
 -14  -4   6   42.86    2.86
 -14  -9   6   -3.35    2.44
 -14 -10   6   85.41    3.28
 -11 -21   6   37.93    2.28
 -14  -1   7    4.11    2.27
 -14 -13   7  165.87    3.84
 -12 -20   7    7.89    1.80
 -10  -2   2   15.82    1.59
 -11 -14   3   41.83    2.44
 -10 -17   3    1.18    1.87
 -12   0   4  142.95    2.94
 -12   3   5   60.80    2.32
 -13  -1   5  196.24    3.63
 -13   2   6  121.83    3.10
 -14 -11   6   82.44    3.18
 -12 -19   6    8.64    2.07
 -14 -14   7   57.13    2.80
 -11 -22   7   -1.84    1.53
 -14 -15   8    0.46    1.90
 -15  -6   9   49.80    2.82
 -15  -7   9   17.27    2.28
  -9 -16   2   48.35    2.16
  -8 -18   2   85.26    2.39
 -10   3   3  356.09    3.42
 -11   0   3    1.74    1.49
 -11 -18   4    2.32    2.31
 -10 -20   4   -1.22    1.97
 -13 -14   5  108.09    3.26
 -11 -20   5   22.83    2.22
 -14  -3   6    1.95    2.22
 -14 -12   6    5.27    2.38
 -14   0   7    3.68    2.15
 -13 -18   7   10.07    1.96
 -14   1   8    3.25    1.99
 -15  -6   8   23.13    2.71
 -15  -8   8    1.50    2.29
 -15  -5   9    7.34    2.18
  -9  -6   1  188.25    2.75
  -9  -7   1   35.11    1.75
  -9  -8   1    5.12    1.48
  -7 -16   1    2.24    1.34
 -10 -13   2   54.73    2.19
 -12  -6   3   34.19    2.34
 -12  -7   3  372.99    4.62
 -12  -8   3  142.99    3.35
 -11 -15   3   61.71    2.67
 -13  -6   4    4.74    2.16
 -13  -7   4   11.44    2.27
 -13  -8   4    8.88    2.29
 -13  -9   4   30.61    2.60
 -13   0   5   -0.77    1.91
 -12 -18   5   18.51    2.25
 -14  -2   6    0.42    2.07
 -13 -17   6    4.65    2.09
 -15  -5   8    0.27    2.38
 -15  -9   8    4.12    2.24
 -15 -10   8   -1.67    2.08
  -9  -5   1    3.16    1.31
  -9  -9   1    3.19    1.46
  -8 -14   1  168.20    2.72
 -12  -5   3   12.67    2.03
 -12 -10   3    4.64    2.13
 -10 -18   3    0.31    1.71
  -9 -20   3  118.48    2.98
 -11   4   4  199.60    2.92
 -12   1   4   94.79    2.51
 -13  -5   4   31.99    2.39
 -13 -10   4   -1.26    2.14
 -14 -13   6   55.76    2.72
 -12 -20   6   75.99    2.73
 -14 -15   7   95.99    2.92
 -15  -4   8   55.76    2.83
 -15 -11   8   -2.84    1.98
 -15  -3   9   25.38    2.24
  -9  -4   1  121.56    2.29
 -10 -14   2    3.14    1.83
  -9 -17   2   11.28    1.71
 -11   1   3   23.74    1.67
 -12  -4   3   -0.64    1.83
 -12 -11   3  159.97    3.48
 -13  -4   4    8.16    1.87
 -13 -11   4    7.79    2.24
 -12 -16   4   25.93    2.27
 -12   4   5  475.56    4.46
 -13   1   5  205.01    3.63
 -14  -6   5    4.00    2.17
 -14  -7   5   24.91    2.47
 -14  -8   5    5.31    2.26
 -13   3   6    6.49    1.80
 -14  -1   6    8.09    2.06
 -11 -22   6   38.01    2.09
 -14   1   7   -0.32    1.97
 -15  -7   7   20.23    2.47
 -15  -8   7   67.83    2.94
 -15  -9   7   48.58    2.81
 -15  -3   8    3.86    2.19
 -15  -2   9    9.06    2.03
  -9 -11   1   12.98    1.64
 -10   0   2  147.49    2.45
 -11  -6   2   78.73    2.43
 -11  -7   2    4.43    1.90
 -11  -8   2  693.73    5.61
 -11  -9   2   20.30    2.11
 -12  -3   3   -1.74    1.74
 -12 -12   3   39.36    2.52
 -11 -16   3    1.18    1.88
 -13 -12   4   16.28    2.31
 -11 -19   4   11.55    2.08
 -10 -21   4   92.96    2.78
 -14  -5   5    7.40    2.23
 -14  -9   5   28.59    2.32
 -14 -10   5   13.45    2.33
 -11 -21   5   14.92    2.06
 -14 -14   6   10.80    2.08
 -13 -18   6   -0.35    2.04
 -15  -5   7   -0.24    2.10
 -15 -10   7    8.42    2.38
 -14 -16   7    6.30    1.94
 -13 -19   7    8.58    1.74
 -15  -2   8   15.29    2.34
  -9 -12   1   -1.13    1.41
  -8 -15   1   34.84    1.69
  -7 -17   1    1.37    1.35
 -11  -4   2    0.66    1.59
 -11  -5   2    7.56    1.56
 -11 -10   2  822.39    6.16
 -10 -15   2   10.95    1.83
 -10   4   3  304.77    3.09
 -12   2   4  104.14    2.47
 -13  -2   4  208.46    3.57
 -14 -11   5   31.78    2.49
 -12 -19   5    4.93    1.97
 -14   0   6   36.43    2.31
 -15  -4   7   70.69    2.91
 -15 -11   7    3.36    2.23
 -15 -13   8   11.59    1.99
 -15  -1   9   -0.66    1.82
 -11 -11   2  214.88    3.55
 -11   2   3   30.15    1.64
 -10 -19   3   10.54    1.95
 -13 -13   4   19.46    2.28
 -12 -17   4   10.11    2.04
 -13   2   5   30.56    2.23
 -14  -3   5   54.67    2.58
 -14 -12   5    7.80    2.16
 -14 -15   6    1.49    1.96
 -14   2   7   10.38    1.96
 -15  -3   7   17.00    2.35
 -15  -1   8   -1.00    1.98
  -9 -13   1   34.64    1.77
 -10   1   2    5.78    1.27
 -11  -3   2    4.44    1.57
  -9 -18   2   93.69    2.52
 -12  -1   3   18.02    1.84
 -11 -17   3    2.33    1.84
 -11   5   4   27.66    1.69
 -13  -1   4   13.45    1.98
 -13 -14   4    3.55    2.12
 -14  -2   5  120.09    3.08
 -13 -17   5   52.16    2.47
 -14   1   6    3.19    2.08
 -15  -8   6  216.04    4.11
 -12 -21   6   34.94    2.04
 -15  -2   7    2.07    1.97
  -8 -16   1    1.66    1.32
 -11  -2   2    2.25    1.48
 -10 -16   2   63.53    2.31
 -12   3   4  144.06    2.78
 -11 -20   4    0.26    1.79
 -14 -13   5   13.17    2.20
 -15  -9   6    1.82    2.17
 -13 -19   6    5.12    1.80
  -7 -12   0   65.01    1.68
 -10  -6   1   16.76    1.60
 -10  -7   1   13.15    1.60
 -10  -8   1    8.41    1.59
  -9 -14   1    3.28    1.47
 -13   0   4  415.41    4.47
 -12 -18   4  134.36    3.17
 -14  -1   5  299.01    4.18
 -14 -14   5    9.70    2.11
 -12 -20   5   33.53    2.13
 -15  -4   6    5.99    2.06
 -15  -1   7    0.20    1.87
 -15 -14   7   16.39    1.94
 -15   0   8    1.96    1.80
 -10  -5   1    0.83    1.36
 -10  -9   1   47.56    1.87
 -10 -10   1  192.69    3.03
 -10   5   3  233.00    2.62
 -11   3   3   72.08    1.90
 -12   0   3    3.44    1.54
 -13  -7   3   33.78    2.32
 -13  -8   3   90.91    2.87
 -12 -15   3   36.06    2.24
 -11 -18   3   51.94    2.27
 -10 -20   3   79.57    2.45
 -13   3   5   40.40    2.05
 -13 -18   5   14.14    2.02
 -14   2   6    0.08    1.89
 -15  -3   6    7.54    2.02
 -15 -12   6   61.14    2.60
  -7 -13   0    2.57    1.09
 -10  -4   1   38.32    1.72
  -9 -15   1   68.13    2.28
  -8 -17   1   96.14    2.22
 -10   2   2   15.64    1.32
 -11 -14   2    1.82    1.59
 -10 -17   2   55.42    2.15
  -9 -19   2  114.41    2.55
 -13  -5   3    3.00    1.89
 -13  -6   3   38.24    2.16
 -13  -9   3   43.22    2.28
 -13 -10   3   15.41    2.15
 -14  -5   4    0.32    2.00
 -14  -6   4   -0.03    1.99
 -14  -7   4   20.50    2.35
 -14  -8   4   56.93    2.73
 -14  -9   4    0.25    2.04
 -14 -10   4   78.25    2.90
 -14   0   5   -0.39    1.82
 -14 -15   5   49.74    2.43
 -14 -17   6   22.74    1.96
 -15   0   7   -1.93    1.90
 -16  -7   8   -0.07    1.78
 -10 -12   1  115.85    2.57
 -12  -7   2    6.07    1.87
 -12  -8   2  514.75    4.99
 -12   1   3   17.70    1.66
 -13  -4   3   23.16    2.05
 -13 -11   3   31.28    2.28
 -12 -16   3    2.05    1.79
 -13   1   4   16.27    1.80
 -14 -11   4   22.92    2.26
 -13 -16   4   78.39    2.65
 -12 -19   4   97.87    2.83
 -11 -21   4   -2.09    1.74
 -15  -2   6   -0.30    1.85
 -13 -20   6   69.22    2.19
 -15 -15   7   94.72    2.57
 -16  -5   8   33.36    2.17
 -16  -6   8    3.01    1.82
 -11   0   2   46.85    1.80
 -12  -5   2   -0.16    1.68
 -12  -6   2   85.37    2.42
 -12  -9   2    9.89    1.83
 -12 -10   2  575.34    5.30
 -11 -15   2   25.83    1.96
 -13  -3   3   10.21    1.90
 -13 -12   3   -0.51    1.92
 -12   4   4   11.73    1.51
 -14 -12   4   16.39    2.21
 -15  -6   5   69.40    2.72
 -15  -7   5   64.70    2.68
 -15  -8   5    1.70    1.99
 -15  -9   5   55.12    2.59
 -15 -14   6    1.85    1.73
 -16  -4   8   15.96    1.89
  -8 -11   0  100.57    1.99
 -10  -2   1   79.06    1.96
 -10 -13   1    3.24    1.55
  -9 -16   1   54.00    1.92
 -12  -4   2   -0.08    1.65
 -12 -11   2   33.99    2.19
 -11   4   3   52.09    1.65
 -11 -19   3    5.44    1.82
 -13 -17   4   -0.50    2.05
 -13   4   5  136.50    2.66
 -14   1   5  280.90    3.75
 -15 -10   5   99.38    2.94
 -13 -19   5   58.16    2.26
 -14   3   6    3.16    1.70
 -15  -1   6   -0.33    1.80
 -14 -18   6    0.80    1.53
 -15   1   7   -2.02    1.77
 -16  -6   7   31.85    2.33
 -16  -8   7   23.15    2.19
 -16  -9   7   62.04    2.56
 -16  -3   8   51.83    2.33
  -8 -12   0    5.91    1.20
  -8 -18   1   -0.17    1.28
 -10   3   2   25.57    1.31
 -12  -3   2   25.72    1.86
 -12 -12   2   36.60    2.21
 -11 -16   2   30.83    2.02
 -13 -13   3    7.22    2.01
 -12 -17   3   21.72    2.00
 -13   2   4  207.79    3.12
 -14  -2   4  309.33    4.08
 -14 -13   4    0.88    1.85
 -15 -15   6    3.40    1.60
 -16  -5   7   17.48    2.09
 -16 -10   7    5.49    1.77
 -16 -11   7   15.29    1.96
  -7 -15   0   96.58    1.96
 -10 -14   1    2.39    1.54
 -11   1   2    1.11    1.21
 -12   2   3   87.36    2.16
 -14 -14   4   24.63    2.14
 -12 -20   4   64.03    2.30
 -15  -3   5   22.64    2.05
 -15 -12   5   65.20    2.49
 -14 -17   5   93.29    2.55
 -15   0   6    1.71    1.81
 -16  -4   7    4.29    1.86
 -16  -2   8    0.77    1.58
  -8 -13   0   17.64    1.32
 -11  -6   1   28.17    1.77
 -11  -7   1   12.18    1.67
 -11  -8   1   19.85    1.77
  -9 -17   1  273.09    3.38
 -12  -2   2    2.83    1.55
 -13  -1   3   18.43    1.81
 -14  -1   4   51.28    2.27
 -13 -18   4  325.33    4.19
 -14   2   5  117.94    2.70
 -15 -13   5   36.07    2.14
 -13 -20   5   14.46    1.82
 -14 -19   6   19.22    1.60
 -16  -3   7    8.20    1.89
 -16 -12   7   11.11    1.75
  -9  -6   0   34.76    1.46
  -9  -7   0  102.09    2.04
  -9  -8   0   30.03    1.52
 -11  -5   1   25.29    1.72
 -11 -10   1  174.17    2.99
 -10 -15   1   62.31    2.10
 -12 -14   2   14.06    1.87
 -11 -17   2   10.09    1.70
 -10 -19   2   47.19    2.02
 -13 -15   3   16.28    1.93
 -12 -18   3   56.98    2.35
 -11 -20   3    2.04    1.63
 -13   3   4   97.26    2.45
 -15  -2   5   37.84    2.24
 -15   1   6    2.46    1.85
 -16  -7   6  114.17    3.04
 -16  -8   6  133.94    3.12
 -16  -9   6    7.53    2.02
 -16  -2   7   26.67    2.13
 -16  -1   8   12.25    1.75
  -9  -5   0   18.33    1.29
  -8 -14   0   40.06    1.51
 -11  -4   1    1.45    1.41
 -10   4   2   57.92    1.49
 -11   2   2    3.57    1.21
 -11   5   3   18.53    1.29
 -12   3   3   -0.60    1.21
 -13   0   3    2.30    1.52
 -14  -7   3  102.61    2.85
 -14  -8   3  144.21    3.18
 -14  -9   3  148.73    3.26
 -14   0   4  640.12    5.31
 -15  -1   5    4.74    2.03
 -15 -14   5    1.23    1.71
 -14 -18   5   35.20    1.94
 -16  -5   6   96.09    2.76
 -16 -11   6   39.14    2.16
  -9  -4   0   53.65    1.55
  -9 -11   0    6.44    1.28
  -7 -16   0   45.12    1.51
 -11  -3   1   49.10    1.84
 -12 -15   2   28.35    2.20
 -14  -5   3   27.96    2.08
 -14  -6   3   37.49    2.28
 -14 -10   3   -1.19    1.86
 -15  -6   4   27.46    2.21
 -15  -7   4   20.47    2.09
 -15  -8   4   84.83    2.71
 -15  -9   4   47.96    2.41
 -12 -21   4   42.01    1.99
 -14   3   5   55.94    2.13
 -16  -4   6   -0.90    1.76
 -16 -12   6   68.31    2.32
 -16  -1   7    0.57    1.71
  -9 -12   0   17.10    1.38
 -11 -13   1   55.77    2.14
  -9 -18   1   10.50    1.48
 -12   0   2   41.18    1.79
 -13  -6   2    0.36    1.72
 -13  -7   2   26.75    2.04
 -13  -8   2   31.75    2.18
 -13  -9   2    2.82    1.81
 -13 -10   2   18.74    2.05
 -11 -18   2   69.71    2.23
 -14  -4   3    8.01    1.84
 -14 -11   3  109.20    2.87
 -13 -16   3    3.08    1.66
 -15  -5   4   25.52    2.09
 -15 -10   4  213.44    3.63
 -14 -16   4   99.46    2.59
 -13 -19   4   86.13    2.47
 -15 -15   5   26.53    1.90
 -16  -3   6   -0.32    1.75
  -9  -3   0   67.51    1.65
  -8 -15   0    6.94    1.18
 -11  -2   1   55.99    1.83
 -13  -5   2   42.46    2.12
 -13 -11   2   -0.50    1.71
 -13   1   3   18.58    1.64
 -14 -12   3   45.56    2.26
 -12 -19   3   19.35    1.76
 -13   4   4   10.39    1.54
 -14   1   4   51.41    2.09
 -15 -11   4  183.48    3.43
 -15   0   5    2.33    1.67
 -13 -21   5   10.58    1.41
 -15   2   6    1.83    1.53
 -16  -2   6   16.44    1.98
 -16 -13   6   42.41    2.03
  -9 -13   0    2.14    1.25
 -11 -14   1    7.23    1.58
 -11   3   2    6.21    1.15
 -13  -4   2   64.44    2.26
 -13 -12   2   -0.17    1.73
 -12 -16   2   12.38    1.75
 -12   4   3    0.37    1.36
 -14 -13   3    4.26    1.77
 -13 -17   3   31.74    2.02
 -15  -3   4   18.14    1.90
 -15 -12   4   16.17    1.98
 -14 -17   4   12.77    1.72
 -16  -6   5   53.98    2.36
 -16  -7   5   23.79    1.96
 -16  -8   5   31.09    2.05
 -16  -9   5   13.26    1.81
 -14 -19   5   47.84    1.87
 -16 -14   6    3.48    1.63
  -9  -2   0  688.59    4.06
 -10  -7   0  202.65    2.74
 -10  -8   0  204.51    2.78
 -11  -1   1  321.03    3.27
 -12  -8   1   17.72    1.78
 -10 -17   1  300.30    3.47
 -10   5   2    2.37    1.09
 -12   1   2   12.94    1.41
 -13  -3   2  115.97    2.62
 -15 -13   4   49.37    2.15
 -15   1   5    6.26    1.77
 -16 -10   5   24.31    1.92
 -16  -1   6   12.84    1.86
 -10  -9   0    2.59    1.19
  -9 -14   0    0.49    1.20
  -8 -16   0  107.72    2.03
 -12  -6   1    6.22    1.60
 -12  -7   1    0.87    1.41
 -12  -9   1    9.70    1.71
 -12 -10   1   81.06    2.36
 -11 -15   1    0.70    1.50
 -11 -19   2    5.61    1.57
 -13   2   3  108.96    2.29
 -14   2   4  312.66    3.58
 -15  -2   4   44.24    2.08
 -13 -20   4  112.95    2.45
 -16  -4   5    0.34    1.63
 -16 -11   5   17.34    1.79
 -17  -6   7    2.11    1.49
  -9  -1   0   77.06    1.67
 -10 -11   0  154.87    2.55
 -10   2   1   82.43    1.72
 -12  -5   1   27.27    1.66
 -12 -11   1   19.12    1.81
 -12 -17   2    9.03    1.61
 -14  -1   3   22.59    1.81
 -13 -18   3   80.24    2.30
 -15 -14   4    5.20    1.63
 -14 -18   4  165.69    2.88
 -16  -3   5   50.38    2.18
 -16 -12   5   87.37    2.38
 -15 -17   5    7.26    1.42
 -17  -5   7   15.60    1.66
 -10  -4   0   12.42    1.30
 -10 -12   0   47.13    1.78
  -9 -15   0    5.72    1.20
 -12  -4   1   10.04    1.40
 -10 -18   1   53.05    2.01
 -11   4   2    1.10    0.97
 -12   2   2    3.28    1.25
 -15  -1   4   26.23    1.84
 -15   2   5   42.98    2.02
 -16 -13   5   19.55    1.74
 -17  -4   7    6.24    1.52
 -10  -3   0   83.86    1.86
  -8 -17   0   23.55    1.51
 -12  -3   1   24.39    1.65
 -11 -16   1   69.87    2.10
 -13 -15   2   67.70    2.24
 -12   5   3   10.41    1.24
 -13   3   3    9.35    1.32
 -14   0   3    1.98    1.45
 -15  -8   3   44.54    2.24
 -14   3   4   47.78    1.98
 -16  -2   5   37.07    2.05
 -17  -8   6   19.54    1.65
 -17  -3   7   15.91    1.69
  -7 -12  -1   11.19    0.98
 -10 -13   0   88.45    2.06
 -12 -13   1  102.68    2.38
 -14  -6   2  123.71    2.82
 -14  -7   2   89.74    2.55
 -14  -8   2   59.66    2.30
 -14  -9   2   58.49    2.28
 -12 -18   2   49.11    1.96
 -11 -20   2    4.33    1.46
 -15  -5   3   40.28    2.08
 -15  -6   3   98.45    2.63
 -15 -10   3   39.61    2.16
 -14 -16   3    2.80    1.53
 -15   0   4   28.27    1.77
 -13 -21   4   69.47    1.95
 -17  -5   6   23.34    1.88
 -17  -6   6    8.07    1.57
 -17 -10   6   14.33    1.58
  -8  -9  -1 1575.34    5.93
 -10  -2   0  383.57    3.24
  -9 -16   0  192.51    2.58
 -10   3   1  297.95    2.69
 -11   1   1  324.08    3.08
 -12  -2   1   22.02    1.44
 -12 -14   1   14.04    1.65
 -10   6   2    7.32    1.01
 -13   0   2  231.86    3.07
 -14  -5   2   15.43    1.79
 -14 -10   2   34.64    2.10
 -14 -11   2    4.05    1.74
 -15  -4   3   12.00    1.77
 -13 -19   3    6.18    1.52
 -12 -21   3   15.46    1.56
 -16  -6   4   55.90    2.19
 -16  -7   4   90.86    2.52
 -16  -8   4  147.39    2.94
 -16  -9   4    2.53    1.58
 -16 -10   4   94.09    2.46
 -15 -16   4    6.90    1.53
 -14 -19   4   20.64    1.53
 -16  -1   5  125.14    2.67
 -16   1   6   12.12    1.48
 -17  -4   6    9.21    1.68
 -17  -2   7   62.75    1.95
  -8  -6  -1   34.64    1.29
  -8 -10  -1    6.20    1.03
  -7 -13  -1   -0.40    0.85
 -11  -6   0  657.72    4.63
 -11  -7   0  336.43    3.49
 -11  -8   0  545.08    4.33
 -11  -9   0    3.39    1.44
 -10 -14   0    4.30    1.30
 -11 -17   1   51.87    1.85
 -10 -19   1  281.73    3.21
 -12   3   2   27.76    1.41
 -14  -4   2   54.24    2.13
 -14 -12   2    4.55    1.69
 -13 -16   2   34.65    1.87
 -14   1   3   24.21    1.65
 -15 -12   3  126.10    2.77
 -15   1   4   24.93    1.84
 -16 -11   4  169.01    2.95
 -15   3   5   22.76    1.63
 -16 -15   5   19.58    1.48
  -8 -11  -1  753.08    4.20
 -10  -1   0   79.77    1.73
 -11  -5   0  313.01    3.27
 -11 -10   0  285.36    3.26
 -13  -7   1    3.50    1.59
 -13  -8   1   -0.08    1.56
 -13  -9   1    5.07    1.62
 -12 -15   1  135.16    2.64
 -11   5   2    5.18    1.04
 -13   1   2   46.22    1.93
 -14  -3   2  195.10    3.10
 -13   4   3   22.77    1.58
 -15 -13   3   14.46    1.66
 -14 -17   3    0.45    1.45
 -14   4   4   25.41    1.60
 -16 -12   4   55.40    2.10
 -16   0   5    0.07    1.50
 -17  -3   6   13.14    1.58
 -17  -1   7   46.75    1.81
  -8 -12  -1    1.69    0.96
 -11  -4   0  134.12    2.31
 -10 -15   0    1.10    1.23
  -9 -17   0   32.92    1.51
 -11   2   1   51.46    1.50
 -13  -5   1    2.45    1.53
 -13  -6   1   -1.31    1.34
 -13 -10   1    4.01    1.58
 -13 -11   1   31.26    1.92
 -14 -13   2    9.10    1.66
 -13 -17   2    5.69    1.52
 -15  -2   3    5.38    1.52
 -16  -3   4   20.75    1.70
 -16 -13   4   34.21    1.75
 -14 -20   4   75.64    2.00
 -17  -7   5   10.97    1.55
 -17  -8   5    2.43    1.45
 -17  -9   5   -0.52    1.33
 -17  -2   6   52.59    2.03
  -7 -14  -1   29.66    1.18
 -11 -12   0  303.48    3.43
 -14   2   3   41.03    1.70
 -15 -14   3    3.59    1.48
 -17  -5   5    7.79    1.66
 -17 -10   5    2.08    1.40
  -9  -7  -1   11.21    1.15
  -9  -8  -1   11.94    1.18
  -8 -13  -1    2.81    0.95
 -10   0   0  407.57    3.17
 -11  -3   0    0.56    1.25
 -11 -13   0  241.55    3.08
 -10 -16   0  147.75    2.49
 -10   4   1   38.32    1.22
 -12   4   2    1.33    1.00
 -15  -1   3    8.70    1.50
 -14 -18   3   84.30    2.13
 -15   2   4   41.35    1.77
 -16  -2   4   24.60    1.76
 -16 -14   4   28.94    1.67
 -15 -18   4   10.85    1.43
 -16   1   5  125.76    2.44
 -17  -4   5   22.44    1.83
 -17 -11   5    5.52    1.34
  -9  -6  -1   68.91    1.59
  -9 -10  -1   23.18    1.28
  -7 -15  -1   37.21    1.28
 -11  -2   0   38.23    1.52
 -13  -3   1   58.13    1.88
 -13   2   2  153.10    2.44
 -14  -1   2   40.20    1.84
 -12 -20   2   10.14    1.37
 -16  -1   4    1.19    1.62
 -17 -12   5    6.97    1.32
 -17  -1   6    4.39    1.33
  -9  -5  -1  306.89    2.71
  -9 -11  -1   28.35    1.30
  -8 -14  -1    1.44    1.08
 -11 -14   0  106.12    2.24
 -11   3   1   48.70    1.42
 -12   1   1   87.56    1.91
 -13  -2   1  111.14    2.34
 -12 -17   1  136.71    2.63
 -11 -19   1   50.37    1.82
 -13   5   3    2.64    1.14
 -14   3   3    3.01    1.26
 -15   0   3   -0.56    1.37
 -16  -7   3   68.25    2.27
 -16  -8   3   79.58    2.34
  -9  -4  -1  111.52    1.80
  -9 -12  -1   61.36    1.61
 -12  -6   0   26.25    1.65
 -12  -7   0  133.51    2.52
 -12  -8   0  108.75    2.25
 -12  -9   0    4.98    1.47
 -10 -17   0    8.73    1.43
 -13 -14   1  207.88    3.08
 -11   6   2   81.74    1.54
 -14   0   2  321.66    3.49
 -15  -6   2   19.73    1.75
 -15  -7   2   64.96    2.26
 -15  -8   2   52.52    1.98
 -15  -9   2   23.73    1.85
 -15 -10   2   30.67    1.85
 -16 -10   3   23.52    1.69
 -15 -16   3    1.53    1.29
 -14 -19   3    0.94    1.30
 -13 -21   3   -0.88    1.18
 -15   3   4   20.22    1.50
 -16   2   5   30.42    1.59
 -17  -2   5   47.46    1.98
  -9  -3  -1  103.49    1.72
 -11  -1   0    1.20    0.99
 -12  -5   0  151.60    2.53
 -11 -15   0    2.72    1.28
 -13   3   2  112.61    2.09
 -15  -5   2   -1.05    1.46
 -15 -11   2    3.01    1.44
 -14 -16   2    3.25    1.42
 -16  -5   3    0.68    1.55
 -16 -11   3   56.10    1.95
 -16   0   4   57.49    1.96
 -17  -8   4    5.78    1.53
 -10  -7  -1  455.73    3.55
 -10  -8  -1  123.40    2.10
  -9 -13  -1   19.32    1.24
  -8 -15  -1    6.53    1.04
 -12  -4   0   32.80    1.64
 -10   5   1    1.91    0.78
 -12   2   1   22.29    1.30
 -14  -6   1    8.36    1.58
 -14  -7   1    4.03    1.52
 -14  -8   1   13.48    1.64
 -14  -9   1   -1.84    1.45
 -14 -10   1   27.47    1.84
 -13 -15   1   92.40    2.30
 -12 -18   1   34.45    1.77
 -12   5   2    1.39    1.05
 -15  -4   2    7.93    1.62
 -15 -12   2    9.08    1.51
 -15   1   3    9.76    1.38
 -15 -17   3    0.51    1.32
 -17  -6   4   14.62    1.61
 -17  -7   4    1.23    1.31
 -17  -9   4    0.80    1.28
 -17 -10   4   17.31    1.46
  -9  -2  -1  260.37    2.42
 -12  -3   0    4.36    1.30
 -12 -13   0   63.66    2.03
 -11 -16   0    2.19    1.40
 -11   4   1    2.30    0.92
 -14  -5   1   28.01    1.79
 -14 -11   1    8.49    1.54
 -14   1   2   42.20    1.73
 -15 -13   2    9.62    1.46
 -14 -17   2    1.73    1.33
 -14   4   3   11.21    1.40
 -16  -3   3   18.00    1.59
 -16 -13   3    7.46    1.44
 -16   1   4    3.80    1.48
 -17 -11   4   10.89    1.34
 -10  -5  -1  792.25    4.41
 -10 -11  -1   67.21    1.73
  -9 -14  -1    1.30    0.99
 -10   2   0  382.20    2.89
 -13   0   1    1.37    1.14
 -14  -4   1  376.95    3.85
 -14 -12   1   79.31    2.19
 -16  -2   3    3.28    1.40
 -17  -4   4    1.15    1.35
 -17 -12   4    7.10    1.25
 -10  -4  -1   10.82    1.16
 -10 -12  -1   51.96    1.59
  -8 -16  -1   26.33    1.20
 -12  -2   0    3.20    1.23
 -14  -3   1    3.88    1.49
 -13   4   2   65.17    1.65
 -15   2   3    6.02    1.28
 -16 -14   3   13.49    1.40
 -15 -18   3   16.96    1.38
 -17  -3   4   25.39    1.65
 -17 -13   4    0.27    1.09
 -17   0   5   -3.28    1.33
  -9  -1  -1   27.49    1.11
 -10  -3  -1  244.36    2.54
 -10 -13  -1   13.34    1.24
  -9 -15  -1   -0.32    0.98
 -13  -7   0   47.99    1.92
 -13  -8   0    7.20    1.48
 -11 -17   0   10.97    1.32
 -12   3   1   22.21    1.24
 -15  -1   2   13.76    1.52
 -16  -1   3    2.79    1.31
 -12  -1   0    0.09    1.15
 -13  -6   0   56.67    1.92
 -13  -9   0    0.83    1.24
 -13 -10   0   10.37    1.48
 -12 -15   0   15.32    1.42
 -10   6   1   17.57    0.99
 -14  -2   1  361.84    3.67
 -12   6   2   92.35    1.66
 -15 -15   2   21.20    1.54
 -16   2   4   26.79    1.51
 -17  -2   4   31.41    1.63
 -18  -5   5   -0.29    1.25
 -10  -2  -1  106.40    1.80
 -11  -6  -1  845.68    4.85
 -11  -8  -1  292.88    3.01
 -10 -14  -1    6.40    1.13
 -10   3   0   82.38    1.49
 -13  -5   0   15.76    1.38
 -13 -11   0   13.03    1.50
 -11   5   1   26.78    1.08
 -16  -8   2    3.16    1.37
 -16  -9   2    2.73    1.34
 -14   5   3   26.97    1.38
 -15   3   3    3.01    1.33
 -18  -4   5   52.59    1.73
  -7  -9  -2   37.74    1.10
  -7 -10  -2  562.03    3.14
  -9   0  -1    1.07    0.73
 -11  -5  -1  179.47    2.45
 -11 -11  -1   21.96    1.41
  -9 -16  -1    6.87    1.10
 -11   2   0   39.31    1.30
 -13  -4   0   71.72    1.89
 -11 -18   0   17.60    1.41
 -13   2   1  112.43    2.06
 -14 -15   1    7.73    1.35
 -13 -18   1   39.75    1.73
 -14   3   2  191.90    2.54
 -15   0   2   50.91    1.74
 -16  -6   2   25.62    1.64
 -16 -10   2   -1.19    1.25
 -16 -11   2    9.49    1.41
 -16   0   3    1.23    1.27
 -17  -6   3   40.11    1.71
 -17  -7   3   23.54    1.56
 -17  -8   3   18.91    1.49
 -17  -9   3    1.22    1.29
 -17 -10   3   13.43    1.32
 -16 -16   3   -0.09    1.08
 -17  -1   4   15.15    1.40
  -7 -11  -2   65.35    1.34
 -10  -1  -1   77.81    1.57
 -11  -4  -1   59.63    1.65
 -10 -15  -1    6.67    1.27
 -13  -3   0   30.58    1.59
 -13 -13   0    2.39    1.29
 -12 -16   0   63.93    1.83
 -12   4   1   10.44    1.05
 -15  -6   1   45.82    1.87
 -15  -7   1    0.07    1.39
 -15  -8   1   -0.44    1.43
 -15  -9   1    1.84    1.38
 -15 -10   1   10.45    1.46
 -13   5   2   45.26    1.46
 -16  -4   2   92.31    2.19
 -17 -11   3   -0.01    1.14
 -16   3   4   21.92    1.35
  -8  -9  -2   65.29    1.37
 -11  -3  -1   27.06    1.34
 -14   0   1   -1.76    1.22
 -15 -11   1   41.19    1.74
 -15   1   2   11.46    1.34
 -15 -17   2    0.31    1.19
 -16   1   3    0.52    1.19
 -17 -12   3   33.37    1.47
  -8  -6  -2    1.35    0.82
  -7 -12  -2    1.58    0.72
  -9   1  -1   27.84    1.05
 -11 -13  -1    1.69    1.18
  -9 -17  -1    1.59    1.03
 -10   4   0    9.11    0.88
 -12   1   0    1.40    1.09
 -13  -2   0   45.69    1.58
 -13 -14   0    5.50    1.28
 -15 -12   1   40.95    1.71
 -16 -13   2   18.72    1.44
 -15   4   3   15.72    1.35
 -17 -13   3   15.92    1.36
 -18  -7   4   18.19    1.30
 -18  -8   4   20.16    1.28
 -18  -2   5   52.28    1.56
  -8  -5  -2  327.02    2.48
  -8 -11  -2   71.33    1.41
 -10   0  -1    1.48    0.90
 -11  -2  -1    2.24    1.04
 -12  -7  -1    5.05    1.31
 -12  -9  -1    0.10    1.22
 -11 -14  -1   68.79    1.76
 -10 -16  -1   16.49    1.27
 -11   3   0    1.11    0.87
 -14  -8   0    6.47    1.42
 -11   6   1   27.99    1.08
 -13   3   1   58.16    1.60
 -15  -3   1   79.48    2.09
 -14   4   2   56.98    1.63
 -16  -2   2   17.71    1.43
 -18  -5   4   69.62    1.78
  -8  -4  -2  183.23    1.91
  -8 -12  -2    0.42    0.79
  -7 -13  -2   63.08    1.27
 -12 -10  -1  104.10    2.13
 -13  -1   0    4.60    1.10
 -14  -6   0  240.34    3.06
 -14  -7   0   -0.18    1.20
 -14  -9   0    0.61    1.17
 -14 -10   0    1.02    1.30
 -13 -15   0   40.42    1.62
 -10   7   1   14.22    0.82
 -12   5   1   28.20    1.15
 -14 -17   1   29.20    1.49
 -15   2   2    3.41    1.17
 -15 -18   2    6.17    1.14
 -16   2   3    3.52    1.16
 -17  -2   3   23.84    1.48
 -17   1   4   17.51    1.32
  -9  -6  -2  162.42    1.99
  -9  -7  -2   11.52    0.91
  -9  -9  -2    2.06    0.92
  -9 -10  -2    8.26    0.96
 -11  -1  -1    1.74    1.02
 -12  -5  -1   32.53    1.44
 -11 -15  -1    8.65    1.33
 -12   2   0    5.06    1.04
 -14  -5   0   47.58    1.88
 -14 -11   0    4.21    1.31
 -12 -18   0   16.74    1.39
 -13   6   2    1.06    0.97
 -16  -1   2    5.77    1.22
 -16 -15   2   13.56    1.22
  -8  -3  -2  364.92    2.52
  -9  -5  -2  308.64    2.58
  -9 -11  -2   34.06    1.22
  -8 -13  -2   22.86    1.00
  -7 -14  -2   14.90    0.87
 -10   1  -1   76.79    1.49
 -12  -4  -1  104.89    1.97
 -10 -17  -1    2.91    1.04
 -17  -1   3    3.73    1.25
  -9  -4  -2  409.73    2.89
  -9 -12  -2   91.61    1.64
 -12  -3  -1   65.83    1.72
 -12 -13  -1   40.41    1.57
 -10   5   0  248.32    2.14
 -11   4   0  134.94    1.81
 -14  -3   0  199.34    2.75
 -13   4   1  186.41    2.28
 -14   2   1  378.41    3.35
 -14 -18   1    9.22    1.21
 -14   5   2   15.78    1.25
 -16   0   2    3.97    1.17
 -17  -7   2   22.61    1.42
 -17  -8   2    2.05    1.19
 -17  -9   2    2.21    1.12
 -17   2   4   33.14    1.39
 -18  -2   4    0.62    1.01
  -8  -2  -2   92.61    1.39
 -10  -7  -2   14.00    1.12
 -10  -8  -2    5.68    1.05
  -8 -14  -2   69.66    1.39
 -11   0  -1   -0.80    0.94
 -11 -16  -1    7.93    1.18
 -13   1   0    3.53    1.18
 -14  -2   0   44.29    1.71
 -16  -6   1    6.23    1.35
 -16  -7   1    1.35    1.20
 -16  -8   1    9.42    1.30
 -16  -9   1   22.68    1.44
 -16 -10   1    5.14    1.26
 -15   3   2   32.67    1.39
 -17 -10   2    3.49    1.13
 -17 -11   2   44.56    1.59
 -16 -16   2   70.96    1.63
 -15 -19   2   10.20    1.03
 -16   3   3   21.20    1.30
 -17   0   3   -0.28    1.09
  -9  -3  -2  575.07    3.31
 -10 -10  -2    7.37    1.06
  -9 -13  -2   -0.82    0.87
 -12  -2  -1    7.44    1.23
 -13  -7  -1  169.30    2.58
 -13  -9  -1   59.17    1.83
 -12 -14  -1  144.76    2.27
 -12   3   0    3.66    0.98
 -14 -14   0   37.90    1.56
 -12 -19   0    9.13    1.12
 -11   7   1    6.15    0.89
 -12   6   1    4.75    1.00
 -15   0   1    0.49    1.14
 -16 -11   1   25.67    1.40
 -18  -6   3    0.28    1.07
 -18  -7   3   83.30    1.77
 -18  -8   3   -1.09    0.97
 -18  -9   3    2.62    1.03
 -18  -1   4   12.86    1.23
 -10  -5  -2  112.82    1.80
 -10 -11  -2    3.36    1.00
  -9   3  -1   96.51    1.40
 -13  -6  -1  225.11    2.82
 -13 -10  -1   17.05    1.41
 -14   3   1    2.62    1.10
 -16  -4   1   38.77    1.62
 -16   1   2    2.66    1.18
 -17 -12   2   50.15    1.49
  -8  -1  -2  112.94    1.42
  -9  -2  -2  232.12    2.16
 -10  -4  -2   80.56    1.60
 -10 -12  -2    9.94    1.07
  -9 -14  -2  202.03    2.19
  -8 -15  -2    3.61    0.84
 -12  -1  -1    9.00    1.15
 -13  -5  -1  117.89    2.13
 -12 -15  -1   23.68    1.33
 -11 -17  -1    3.73    1.05
 -13   2   0   44.96    1.48
 -15  -6   0   44.06    1.71
 -15  -7   0   37.07    1.62
 -15  -8   0   22.32    1.49
 -15  -9   0    7.22    1.30
 -15 -10   0   27.76    1.48
 -13   5   1    3.49    0.95
 -15   1   1    8.50    1.28
 -16  -3   1   60.10    1.79
 -15   4   2    5.05    1.19
 -17 -13   2   35.35    1.33
 -17   1   3    4.24    1.13
 -18  -4   3   -0.35    1.04
 -10  -3  -2  399.23    2.96
 -10 -13  -2  215.37    2.47
 -13  -4  -1  136.26    2.20
 -13 -12  -1  227.17    2.80
 -11   5   0  305.24    2.46
 -15  -5   0  117.26    2.25
 -15 -11   0   14.47    1.32
 -13 -18   0   14.11    1.16
 -15 -17   1   17.80    1.14
 -17  -2   2    1.15    1.10
 -18   0   4   22.86    1.20
  -9  -1  -2  236.21    2.14
 -11  -6  -2   48.10    1.49
 -11  -7  -2   72.71    1.68
 -11  -8  -2    2.26    1.12
  -9 -15  -2  255.32    2.43
 -10   3  -1  234.65    2.14
 -12   0  -1    0.49    1.01
 -13  -3  -1   67.66    1.77
 -13 -13  -1   85.52    1.90
 -12 -16  -1    4.94    1.07
 -12   4   0   31.78    1.20
 -15 -12   0   15.33    1.30
 -14 -16   0    3.63    1.11
 -16   2   2   14.91    1.24
 -10  -2  -2   58.41    1.39
 -11  -5  -2    2.86    1.07
 -11 -11  -2    1.84    1.06
 -10 -14  -2   37.79    1.29
  -9   4  -1  107.45    1.41
 -13  -2  -1   18.34    1.35
 -11 -18  -1    1.71    1.06
 -14   4   1  363.41    3.05
 -15   2   1  178.80    2.39
 -17  -1   2   50.69    1.57
 -17   2   3   23.05    1.24
 -18  -2   3    5.75    1.08
 -11  -4  -2   96.30    1.79
 -11 -12  -2  196.72    2.39
 -13 -14  -1  110.15    2.02
 -13   3   0   27.92    1.25
 -14   1   0   43.25    1.50
 -13 -19   0    2.11    1.01
 -12   7   1    0.53    0.81
 -16  -1   1   -1.62    1.05
 -15 -18   1   -0.56    0.89
 -18   1   4   12.58    1.04
  -9   0  -2  311.10    2.32
 -10  -1  -2  154.94    1.91
 -11  -3  -2  144.14    2.03
  -9 -16  -2  124.50    1.76
 -13  -1  -1    2.81    1.09
 -14  -6  -1   61.63    1.80
 -14  -7  -1   87.71    1.99
 -14  -8  -1   11.97    1.36
 -14  -9  -1    0.45    1.16
 -14 -10  -1    0.91    1.16
 -12 -17  -1    6.44    1.08
 -15  -2   0   67.50    1.81
 -14 -17   0    6.05    1.03
 -13   6   1    0.27    0.87
 -17  -8   1   28.68    1.34
 -15   5   2    1.08    0.94
 -16   3   2   10.71    1.22
 -18  -1   3   -1.02    0.90
 -12  -8  -2    0.98    1.07
 -11 -13  -2   12.17    1.16
 -10 -15  -2  403.90    3.06
 -10   4  -1   14.87    0.88
 -11   3  -1   25.69    1.06
 -13 -15  -1    5.84    1.11
 -11   6   0  626.27    3.31
 -12   5   0  143.20    1.85
 -17  -6   1   -0.64    1.10
 -17  -7   1    6.97    1.12
 -17  -9   1   53.85    1.53
 -17 -10   1   19.06    1.22
 -16 -16   1   -0.99    0.95
 -18  -6   2   45.69    1.40
 -18  -7   2    2.93    0.94
 -18  -8   2    1.87    0.92
 -18  -9   2    0.46    0.91
 -11  -2  -2   90.22    1.69
 -12  -6  -2   78.32    1.77
 -12  -7  -2   17.73    1.17
 -12  -9  -2    3.76    1.02
 -14  -4  -1   31.25    1.50
 -14   2   0   42.47    1.43
 -14   5   1   27.60    1.25
 -15   3   1   74.14    1.67
 -17  -5   1   21.08    1.28
 -17 -11   1    3.76    0.99
 -17   3   3   80.36    1.61
 -18   0   3   -1.52    0.95
  -7  -7  -3   30.26    0.90
  -7  -8  -3    3.26    0.66
  -7 -10  -3  106.52    1.40
 -10   0  -2   23.66    1.06
 -12  -5  -2   17.08    1.17
 -12 -11  -2  218.56    2.58
 -10 -16  -2    1.95    0.90
 -12   2  -1    8.20    1.02
 -13   0  -1    0.01    0.94
 -14  -3  -1   29.63    1.45
 -14 -13  -1   26.54    1.32
 -13 -16  -1   41.59    1.41
 -12 -18  -1    0.54    0.99
 -13   4   0   71.81    1.52
 -16  -6   0   27.31    1.40
 -16  -9   0    6.17    1.22
 -14 -18   0    3.97    0.93
 -16   1   1    1.29    1.20
 -17  -4   1   27.31    1.32
 -17 -12   1    5.03    0.96
 -17   1   2   49.56    1.49
  -8  -6  -3    9.70    0.83
  -8  -8  -3   16.13    0.79
  -8  -9  -3   33.69    1.02
  -7 -11  -3  141.28    1.60
 -11  -1  -2   53.56    1.40
 -12  -4  -2  316.10    2.91
 -15   0   0   46.18    1.52
 -16  -4   0   23.74    1.39
 -16 -11   0    6.86    1.11
 -15 -16   0   26.19    1.20
 -17 -13   1   58.05    1.41
 -16   4   2   87.72    1.68
  -8  -5  -3  172.60    1.78
  -8 -11  -3  166.07    1.81
 -12  -3  -2    6.00    1.12
 -12 -13  -2  144.37    2.15
 -11 -15  -2   63.13    1.50
 -11   4  -1   54.07    1.26
 -14  -2  -1    2.21    1.01
 -14 -14  -1   10.34    1.13
 -14   3   0  186.89    2.30
 -16 -12   0    0.48    1.02
 -13   7   1    0.93    0.90
 -17  -2   1   35.96    1.40
 -18   1   3    2.99    0.94
  -8  -4  -3   11.82    0.82
  -7  -4  -3   37.69    0.90
  -9  -6  -3    3.71    0.82
  -9  -9  -3    2.57    0.82
  -9 -10  -3   14.54    0.94
  -7 -12  -3  282.05    2.11
  -6 -12  -3  154.42    1.52
  -9   2  -2  219.95    1.95
 -10   1  -2  147.10    1.73
 -11   0  -2   27.05    1.17
 -10   5  -1  743.81    3.44
 -12   3  -1   63.69    1.43
 -14  -1  -1   38.29    1.46
 -15  -7  -1    7.69    1.24
 -15  -8  -1    6.02    1.16
 -13 -17  -1    3.06    0.97
 -12   6   0   24.75    1.02
 -15   1   0   37.62    1.40
 -16  -3   0   39.07    1.47
 -14 -19   0   52.39    1.35
 -16   2   1    4.74    1.15
 -17   2   2    2.90    1.02
 -18  -2   2   50.87    1.44
  -9  -5  -3    4.27    0.84
  -9 -11  -3   13.94    0.94
  -8 -12  -3  179.58    1.85
 -12  -2  -2   28.79    1.21
 -13  -6  -2   60.26    1.67
 -13  -7  -2   58.62    1.65
 -13  -8  -2   17.17    1.32
 -13  -9  -2    4.13    1.13
 -15  -5  -1   27.64    1.44
 -15  -6  -1    5.37    1.16
 -14 -15  -1    4.62    1.03
 -13   5   0   16.86    1.02
 -15 -17   0    0.38    0.88
 -14   6   1    5.99    0.93
 -17  -1   1  107.83    1.88
  -8  -3  -3   85.33    1.29
  -9  -4  -3  235.69    2.15
 -10  -7  -3   73.26    1.50
 -10  -9  -3    6.38    0.99
  -8 -13  -3  271.72    2.26
  -7 -13  -3  238.81    1.96
  -6 -13  -3   87.77    1.22
 -12  -1  -2    2.46    1.01
 -13  -5  -2  116.14    2.03
 -13   2  -1   18.35    1.15
 -15  -4  -1   -0.96    1.14
 -15 -11  -1   38.35    1.40
 -16 -14   0   33.51    1.22
 -18  -1   2   17.68    1.14
 -18   2   3    4.47    0.91
 -10  -6  -3    9.33    1.00
 -10 -10  -3    2.77    0.89
 -11   1  -2   51.39    1.32
 -13  -4  -2    4.29    1.13
 -13 -12  -2  159.73    2.24
 -12 -15  -2    2.38    1.02
  -9   6  -1   62.25    1.05
 -14 -16  -1   32.72    1.30
 -13 -18  -1    7.65    0.94
 -15   2   0   71.24    1.63
 -15   5   1  120.28    1.87
 -17   0   1   -0.64    1.08
  -8  -2  -3   72.27    1.21
  -9  -3  -3    3.63    0.74
 -10  -5  -3  261.61    2.39
 -10 -11  -3    0.18    0.83
  -9 -13  -3  231.90    2.19
  -8 -14  -3   18.82    0.99
  -7 -14  -3   54.78    1.10
 -13  -3  -2   56.10    1.58
 -11 -17  -2   54.28    1.36
 -11   5  -1  156.23    1.79
 -12   4  -1   89.14    1.56
 -15  -3  -1    1.06    1.13
 -15 -13  -1    1.31    0.96
 -16 -15   0    7.13    0.92
 -15 -18   0    5.09    0.88
 -16   3   1   53.41    1.42
 -18  -6   1    1.67    0.86
 -18  -7   1    4.87    0.89
 -18  -8   1   13.95    0.99
 -18   0   2  211.93    2.27
  -9  -2  -3  394.52    2.65
 -10  -4  -3  347.08    2.70
 -10 -12  -3    7.10    0.93
 -12   0  -2    3.20    1.01
 -13 -13  -2  119.70    1.98
 -10   6  -1  198.35    1.81
 -13   3  -1   59.40    1.44
 -14   1  -1   37.84    1.39
 -15  -2  -1    0.01    1.07
 -12   7   0  123.03    1.62
 -13   6   0   54.10    1.37
 -16   0   0    3.27    0.99
 -17  -6   0   57.24    1.56
 -17  -8   0  266.05    2.68
 -17  -9   0    6.01    1.06
 -17 -10   0  228.81    2.45
 -18  -5   1    0.55    0.84
  -8  -1  -3  158.92    1.61
 -10  -3  -3  152.41    1.91
 -11  -6  -3   16.43    1.13
 -11  -7  -3    0.11    0.94
 -11  -8  -3   12.17    1.09
 -11 -10  -3    3.78    1.02
  -9 -14  -3  104.12    1.59
 -13  -2  -2   60.53    1.52
 -14  -7  -2   41.15    1.52
 -14  -8  -2    3.02    1.08
 -12 -16  -2   77.05    1.58
 -15 -14  -1    1.91    0.97
 -14 -17  -1   11.10    1.06
 -15   3   0  160.05    2.12
 -17  -5   0    6.53    1.02
 -17 -11   0    5.42    0.96
 -17   1   1  104.44    1.80
  -9  -1  -3   19.03    0.92
 -11 -11  -3   11.85    1.03
 -10 -13  -3    9.07    0.93
 -12   1  -2    1.85    0.94
 -13  -1  -2    3.60    1.05
 -14  -5  -2   83.12    1.83
 -14  -6  -2   39.68    1.49
 -14  -9  -2    2.01    1.08
 -14 -10  -2    1.02    1.01
 -15  -1  -1   56.00    1.58
 -14   5   0   46.51    1.32
 -17  -4   0    0.07    0.92
 -17 -12   0   25.17    1.07
 -16   4   1   39.47    1.34
 -18  -3   1   56.68    1.42
 -18   1   2   17.26    1.05
 -10  -2  -3  510.66    3.16
 -11  -4  -3  216.60    2.34
 -11 -12  -3   27.62    1.31
  -9   4  -2  360.25    2.31
 -14  -4  -2    0.51    1.07
 -13 -15  -2   13.12    1.13
 -11   6  -1  724.14    3.52
 -12   5  -1   30.12    1.09
 -14   2  -1    2.27    0.96
 -16  -6  -1   38.56    1.38
 -16  -8  -1   -1.50    1.02
 -16  -9  -1  314.55    2.91
 -16 -10  -1   28.31    1.31
 -15 -15  -1    1.57    0.89
 -16   1   0    3.70    0.96
 -17  -3   0   11.94    1.09
 -15   6   1   39.64    1.23
  -8   0  -3    0.51    0.60
 -11  -3  -3  290.88    2.63
 -10 -14  -3  250.49    2.34
  -9 -15  -3  164.68    1.85
 -11   3  -2  127.73    1.72
 -13   0  -2  112.93    1.90
 -14 -12  -2   10.32    1.05
 -12 -17  -2   14.40    0.98
  -9   7  -1    8.73    0.61
 -13   4  -1  127.28    1.83
 -16  -4  -1    1.48    1.02
 -16  -5  -1   -0.04    1.00
 -14 -18  -1   28.68    1.11
 -17   2   1   34.22    1.24
 -18  -2   1   32.74    1.20
  -9   0  -3   -0.24    0.69
 -10  -1  -3  120.68    1.63
 -12  -6  -3    1.53    1.02
 -12  -7  -3  113.17    1.89
 -12  -8  -3   57.07    1.52
 -12 -10  -3   35.34    1.37
 -11 -13  -3  125.70    1.85
 -10   4  -2   72.45    1.26
 -14  -3  -2   80.72    1.71
 -14 -13  -2   25.83    1.20
 -15 -16  -1   26.59    1.10
 -13   7   0   42.04    1.19
 -15   4   0  137.51    1.95
 -16   2   0   13.92    1.19
 -18  -1   1  329.60    2.77
 -18   2   2   45.51    1.20
 -11  -2  -3  216.76    2.29
 -12  -5  -3  123.01    1.94
 -12 -11  -3   14.80    1.09
 -10 -15  -3   36.70    1.18
 -13 -16  -2    0.42    0.87
 -14   3  -1   28.76    1.20
 -15   1  -1   56.41    1.52
 -16  -3  -1    1.51    1.01
 -14   6   0  217.69    2.24
 -17  -1   0    3.30    0.98
 -16   5   1   60.64    1.40
  -8   1  -3  156.37    1.56
 -10   0  -3   -0.27    0.79
 -12  -4  -3   13.47    1.13
 -12 -12  -3   11.89    1.21
 -11 -14  -3  112.09    1.73
 -14 -14  -2    0.36    0.90
 -12   6  -1  392.20    2.76
 -16  -2  -1    0.00    0.93
 -16 -13  -1   15.62    0.97
 -17   3   1    2.25    0.94
  -9   1  -3   19.04    0.88
 -11  -1  -3  218.80    2.23
 -12  -3  -3   91.00    1.72
  -9   5  -2  258.84    1.94
 -11   4  -2   90.86    1.46
 -12   3  -2    6.83    0.94
 -14  -1  -2   10.83    1.19
 -15  -6  -2   -0.53    0.96
 -15  -7  -2    2.48    1.03
 -15  -8  -2    6.65    1.06
 -15  -9  -2    1.04    0.94
 -15 -10  -2   -0.35    0.92
 -13   5  -1  107.95    1.66
 -16 -14  -1    3.40    0.85
 -15 -17  -1   28.93    1.08
 -17   0   0    6.80    0.98
 -18  -7   0   44.98    1.21
 -18   0   1   -1.04    0.85
 -12  -2  -3   24.63    1.20
 -13  -7  -3  164.80    2.22
 -13  -8  -3    1.79    1.03
 -12 -13  -3   98.19    1.69
 -10 -16  -3  266.96    2.33
 -10   5  -2   98.37    1.43
 -15  -4  -2    8.12    1.11
 -15  -5  -2    1.49    0.89
 -14 -15  -2    7.98    0.92
 -13 -17  -2    7.29    0.89
 -14   4  -1   29.67    1.31
 -15   2  -1    1.48    0.92
 -15   5   0  101.96    1.68
 -16   3   0   35.92    1.23
 -18  -5   0    1.87    0.79
 -18  -6   0    5.14    0.82
  -8  -8  -4    3.93    0.71
  -7  -8  -4  235.71    1.88
 -10   1  -3  114.43    1.56
 -11   0  -3   -0.35    0.89
 -13  -5  -3    1.79    1.01
 -13  -6  -3    4.98    1.07
 -13  -9  -3  158.76    2.20
 -14   0  -2  482.44    3.49
 -15 -12  -2    5.14    0.94
  -9   8  -1    8.52    0.65
 -17  -8  -1    0.93    0.87
 -18  -4   0    0.41    0.78
 -18   1   1  321.36    2.62
  -8  -5  -4  340.37    2.36
  -9  -8  -4  117.38    1.63
  -8  -9  -4    1.84    0.69
  -7  -9  -4    2.98    0.62
  -8 -10  -4    4.54    0.71
  -7 -10  -4   94.79    1.28
 -12  -1  -3   15.67    1.10
 -13  -4  -3   18.19    1.18
 -13 -11  -3   34.49    1.26
 -12 -14  -3    2.93    0.93
 -15  -3  -2   11.46    1.18
 -16   0  -1    0.49    0.91
 -17  -5  -1    1.04    0.86
 -17  -9  -1  183.09    2.08
 -17 -10  -1   24.05    1.06
 -14   7   0    1.75    0.86
 -17   1   0    4.49    0.91
 -17   4   1   23.38    1.02
  -8  -4  -4    3.87    0.72
  -9  -5  -4   76.78    1.38
  -6  -6  -4  587.53    2.65
  -6  -7  -4  421.26    2.27
  -6  -8  -4  331.09    2.04
  -9  -9  -4    1.10    0.67
  -6  -9  -4   25.11    0.75
  -9 -10  -4   18.78    0.94
  -8 -11  -4  121.63    1.53
  -7 -11  -4  126.40    1.47
 -11   1  -3  226.88    2.24
 -13  -3  -3   13.36    1.13
 -13 -12  -3   15.65    1.04
 -11   5  -2    1.85    0.75
 -12   4  -2  305.81    2.52
 -15 -13  -2    2.25    0.86
 -14 -16  -2   64.60    1.36
 -10   8  -1  101.77    1.28
 -12   7  -1    6.24    0.90
 -13   6  -1  193.40    2.04
 -15   3  -1    1.32    0.91
 -17  -4  -1   11.21    1.00
 -17 -11  -1   63.28    1.32
 -16   4   0   23.71    1.08
  -9  -4  -4   66.10    1.29
 -10  -6  -4  162.33    1.95
 -10  -9  -4   15.13    0.99
  -6 -10  -4   48.69    0.91
  -9 -11  -4   47.03    1.16
 -12   0  -3   -0.34    0.91
 -13   3  -2   53.28    1.37
 -15 -14  -2    8.94    0.96
 -14   5  -1  189.43    2.10
 -16   1  -1    5.24    0.95
 -17  -3  -1   28.72    1.15
 -15   6   0   38.90    1.25
 -18  -2   0    3.28    0.79
 -18   2   1   35.27    1.16
  -8  -3  -4    8.72    0.76
  -7  -3  -4  165.56    1.57
  -6  -4  -4  254.97    1.77
 -10  -5  -4    0.86    0.87
 -10 -10  -4    0.87    0.80
  -6 -11  -4   58.53    1.00
  -9 -12  -4    2.25    0.86
  -8 -12  -4   33.00    0.96
  -7 -12  -4  192.90    1.73
  -9   3  -3    3.25    0.72
  -8   3  -3   84.36    1.18
 -13  -2  -3    3.05    1.01
 -14  -7  -3    6.59    1.06
 -14  -8  -3    4.57    1.04
 -13 -13  -3   20.76    1.09
 -10   6  -2   13.61    0.77
 -15  -1  -2    0.43    1.06
 -16  -7  -2   16.03    1.06
 -16  -8  -2   14.50    1.03
 -17   2   0    2.92    0.83
  -8  -2  -4   34.66    0.94
  -9  -3  -4   62.97    1.22
 -10 -11  -4   10.81    0.91
  -8 -13  -4  191.60    1.87
 -11   2  -3  210.95    2.14
 -13  -1  -3  121.78    1.93
 -14  -5  -3   -0.18    0.96
 -14  -6  -3   11.15    1.08
 -13 -14  -3    4.28    0.95
 -14   2  -2  266.31    2.58
 -16  -5  -2   13.33    1.01
 -16  -6  -2    0.00    0.89
 -16  -9  -2    3.62    0.91
 -16 -10  -2    5.50    0.90
 -14 -17  -2    2.63    0.76
 -18  -1   0    1.74    0.80
  -9  -2  -4    6.30    0.80
  -7  -2  -4    5.01    0.63
 -10  -3  -4  221.20    2.20
  -6  -3  -4   16.44    0.69
 -11  -6  -4    0.78    0.89
 -11  -7  -4   24.55    1.14
 -11  -9  -4    8.15    0.96
 -10 -12  -4   15.70    0.93
  -6 -12  -4  215.50    1.67
  -9 -13  -4   45.93    1.14
 -12   1  -3   15.90    1.06
 -14  -4  -3    3.80    1.02
 -14 -11  -3   25.79    1.14
 -12   5  -2   13.81    0.94
 -13   4  -2    3.86    0.87
 -16  -4  -2    2.71    0.88
 -15 -15  -2    7.10    0.82
 -15   4  -1    1.44    0.87
 -16   2  -1    0.20    0.91
 -16   5   0   99.61    1.58
 -11  -4  -4   94.70    1.68
 -11  -5  -4    0.11    0.93
 -11 -10  -4  165.46    2.02
 -13   0  -3   -0.69    0.98
 -14  -3  -3   40.25    1.37
 -14 -12  -3    4.49    0.98
 -11   6  -2   41.62    1.07
 -16  -3  -2    3.74    0.91
 -16 -12  -2    9.22    0.83
 -13   7  -1  146.37    1.78
 -17   3   0    8.35    0.90
 -18   0   0    9.99    0.86
 -18   3   1   53.71    1.17
  -9  -1  -4   35.40    1.04
  -8  -1  -4    3.78    0.60
  -7  -1  -4   24.99    0.79
 -10  -2  -4   30.52    1.12
 -11 -11  -4    2.55    0.87
 -10 -13  -4    9.14    0.83
  -9 -14  -4   26.97    1.03
  -8 -14  -4    6.39    0.73
 -13 -15  -3    2.54    0.85
  -9   7  -2   10.36    0.63
 -14   3  -2   78.77    1.55
 -12   8  -1  115.19    1.50
 -14   6  -1   57.23    1.31
 -11  -3  -4  107.19    1.74
 -12  -6  -4   40.49    1.31
 -12  -7  -4   10.00    1.08
 -11 -12  -4   -0.38    0.81
 -14  -2  -3   28.58    1.32
 -14 -13  -3    0.01    0.86
 -10   7  -2   11.71    0.72
 -16  -2  -2   22.25    1.13
 -16 -13  -2   18.73    0.93
 -10   9  -1  150.17    1.45
 -15   5  -1   26.27    1.15
 -16   3  -1    1.05    0.85
 -17   0  -1   -1.00    0.80
  -9   0  -4    7.60    0.79
  -8   0  -4   30.78    0.91
 -10  -1  -4   58.63    1.25
 -11  -2  -4   31.19    1.19
 -12  -5  -4    8.26    1.02
 -12 -10  -4  685.09    3.91
 -11 -13  -4   30.86    1.18
 -10 -14  -4    0.25    0.78
 -13   1  -3  113.97    1.81
 -14  -1  -3  274.63    2.68
 -15  -7  -3   14.19    1.03
 -15  -8  -3   66.04    1.47
 -12   6  -2   65.73    1.30
 -13   5  -2  111.94    1.67
 -16  -1  -2    0.85    0.87
 -17   4   0    1.14    0.79
 -18   1   0    2.99    0.71
  -7   0  -4    1.39    0.51
 -12  -4  -4   18.25    1.11
 -12 -11  -4   -0.96    0.88
  -9 -15  -4   -1.11    0.71
 -15  -5  -3    2.41    0.90
 -15  -6  -3   26.25    1.09
 -15  -9  -3   18.59    1.05
 -14 -14  -3    0.32    0.78
 -14   4  -2    2.03    0.88
 -17   1  -1   62.04    1.38
 -16   6   0   23.97    1.02
 -10   0  -4    7.46    0.80
 -11  -1  -4   38.49    1.23
 -12  -3  -4   -0.28    0.92
 -12 -12  -4   47.90    1.28
 -11 -14  -4   10.35    0.97
 -10 -15  -4   42.55    1.16
  -9   5  -3    9.36    0.70
 -14   0  -3   -0.63    0.97
 -15  -4  -3    6.33    0.96
 -15 -11  -3   28.42    1.12
 -11   7  -2   55.35    1.13
 -17  -6  -2    0.67    0.77
 -17  -7  -2   11.80    0.89
 -17  -8  -2    0.95    0.75
 -17  -9  -2    7.99    0.80
 -13   8  -1   95.50    1.48
 -14   7  -1   77.67    1.44
 -16   4  -1   -0.54    0.86
 -18   2   0    3.37    0.79
  -9   1  -4   34.34    1.01
  -8   1  -4    3.95    0.60
  -7   1  -4   26.47    0.79
 -12  -2  -4    2.46    0.95
 -13  -6  -4   92.90    1.72
 -13  -7  -4    6.80    1.05
 -15  -3  -3   16.33    1.07
 -15 -12  -3   20.20    1.05
 -14 -15  -3   36.15    1.08
 -17  -4  -2   27.66    1.05
 -17  -5  -2    3.18    0.78
 -10   1  -4   58.49    1.28
 -11   0  -4   25.19    1.10
 -13  -5  -4    7.12    1.02
 -13 -10  -4  378.70    2.97
 -12 -13  -4    1.99    0.86
 -14   1  -3  268.33    2.62
 -15  -2  -3    2.45    0.94
  -9   8  -2   11.21    0.62
 -13   6  -2   49.49    1.22
 -15   3  -2   13.39    1.04
 -16   1  -2   -0.14    0.96
 -17  -3  -2   29.42    1.15
 -12   9  -1    0.45    0.58
 -15   6  -1    4.65    0.85
 -17   2  -1   28.58    1.06
 -17   5   0    6.30    0.83
 -12  -1  -4   13.56    1.05
 -13  -4  -4   21.50    1.20
 -13 -11  -4    3.50    0.87
 -11 -15  -4    9.04    0.86
 -11   5  -3  231.71    2.13
 -12   4  -3   12.11    0.96
 -13   3  -3   10.91    0.99
 -15 -13  -3    9.09    0.86
 -10   8  -2    4.77    0.62
  -8   8  -2  219.06    1.57
 -12   7  -2   12.14    0.82
 -14   5  -2   68.70    1.41
 -18  -1  -1  161.96    1.83
  -9   2  -4    5.84    0.69
  -8   2  -4   38.41    0.91
 -11   1  -4   37.28    1.19
 -13  -3  -4   30.49    1.28
 -13 -12  -4   44.93    1.26
 -12 -14  -4    3.18    0.84
 -14 -16  -3   41.96    1.07
 -17  -2  -2   41.96    1.22
 -16   5  -1    2.58    0.87
 -18   3   0   23.60    0.89
  -8  -7  -5  207.58    1.94
  -9  -8  -5   42.12    1.15
  -8  -8  -5    8.34    0.78
  -8  -9  -5   88.62    1.37
 -10   2  -4   31.57    1.08
  -7   2  -4    4.82    0.55
 -12   0  -4    4.28    0.94
 -13  -2  -4    7.81    1.02
  -9   6  -3    2.06    0.59
  -8   6  -3   10.85    0.63
 -16  -5  -3   25.96    1.09
 -16  -6  -3  116.65    1.75
 -16  -7  -3   61.21    1.36
 -16  -8  -3   24.77    1.06
 -16  -9  -3   43.95    1.18
 -15 -14  -3    1.21    0.71
 -11   8  -2    2.53    0.66
 -15   4  -2    4.50    0.92
 -16   2  -2   24.02    1.11
 -14   8  -1   12.47    0.93
 -17   3  -1   28.37    1.04
 -18   0  -1   -1.94    0.74
  -9  -5  -5  135.34    1.73
  -8  -5  -5   88.02    1.31
  -7  -6  -5  322.67    2.21
  -7  -7  -5    0.93    0.62
  -7  -8  -5   29.08    0.89
  -9  -9  -5   88.90    1.45
  -7  -9  -5   42.16    0.98
  -9 -10  -5   32.43    1.06
  -8 -10  -5   64.72    1.21
 -14  -5  -4   42.90    1.36
 -14  -6  -4    8.09    0.97
 -14  -7  -4    4.12    0.92
 -14  -8  -4   28.52    1.14
 -13 -13  -4    3.46    0.82
 -12 -15  -4    1.98    0.75
 -10   6  -3    8.16    0.75
 -12   5  -3  115.36    1.66
 -13   4  -3   18.53    1.01
 -15   0  -3   -1.32    0.89
 -16  -4  -3   13.74    1.02
 -13   7  -2   53.96    1.31
 -15   7  -1    6.77    0.87
  -9  -4  -5   56.34    1.25
  -8  -4  -5   59.67    1.13
  -7  -4  -5   58.66    1.09
 -10  -5  -5   44.88    1.25
 -10  -6  -5  121.31    1.77
 -10  -8  -5   13.38    0.88
 -10  -9  -5    6.89    0.87
  -7 -10  -5   39.73    0.96
  -9 -11  -5   87.07    1.48
  -8 -11  -5  102.79    1.43
  -9   3  -4   60.98    1.18
  -8   3  -4   10.93    0.72
 -11   2  -4   29.94    1.15
 -12   1  -4   13.23    1.02
 -13  -1  -4    4.74    0.89
 -14  -4  -4   51.17    1.41
 -11   6  -3   15.12    1.00
 -16  -3  -3    4.26    0.90
 -16 -11  -3   59.39    1.24
 -14   6  -2   36.82    1.16
  -9  -3  -5    8.47    0.86
  -8  -3  -5    1.09    0.74
 -10  -4  -5    4.34    0.89
  -6  -6  -5   76.83    1.12
  -6  -7  -5  220.13    1.73
  -6  -8  -5  135.11    1.40
  -6  -9  -5    4.51    0.67
 -10 -10  -5    1.48    0.80
  -7 -11  -5   13.42    0.73
  -7   3  -4  172.68    1.53
 -13   0  -4   21.13    1.17
 -14  -3  -4   56.03    1.45
 -14 -11  -4    4.30    0.87
 -13 -14  -4   11.04    0.90
 -14   3  -3   33.87    1.20
 -16  -2  -3    1.95    0.84
  -9   9  -2    1.08    0.60
 -12   8  -2    0.63    0.76
 -15   5  -2    0.97    0.89
 -16   3  -2    4.50    0.88
 -17   0  -2   65.15    1.31
 -17   4  -1   11.56    0.90
  -9  -2  -5    2.70    0.81
  -8  -2  -5    9.83    0.80
 -10  -3  -5    0.35    0.85
  -7  -3  -5    2.74    0.59
 -11  -6  -5    2.80    0.90
 -11  -9  -5  110.30    1.70
  -6 -10  -5    0.16    0.60
 -10 -11  -5    7.85    0.86
  -9 -12  -5  135.88    1.67
  -8 -12  -5  268.05    2.15
 -12   2  -4    1.91    0.93
 -14  -2  -4   54.76    1.45
 -14 -12  -4    4.75    0.82
 -10   9  -2    0.14    0.59
  -8   9  -2   60.06    0.93
 -16   6  -1   36.76    1.07
 -10  -2  -5   20.20    1.06
  -7  -2  -5    0.89    0.63
 -11  -4  -5    7.56    0.97
 -11 -10  -5   14.63    0.99
 -10 -12  -5   50.52    1.20
  -7 -12  -5   36.99    0.96
  -8   4  -4    4.10    0.66
 -13 -15  -4   -0.59    0.74
  -9   7  -3   21.01    0.79
  -8   7  -3   57.86    0.97
 -12   6  -3    2.54    0.80
 -13   5  -3    0.67    0.81
 -15   2  -3    6.23    0.95
 -16  -1  -3   40.79    1.25
 -17   1  -2   13.89    0.91
  -9  -1  -5  100.63    1.53
  -8  -1  -5   26.74    0.94
 -11  -3  -5   46.32    1.33
  -6  -3  -5  446.92    2.39
 -12  -7  -5  117.48    1.84
  -5  -7  -5   15.66    0.70
 -11 -11  -5   18.34    0.99
  -6 -11  -5    1.41    0.58
  -9 -13  -5   76.11    1.34
  -8 -13  -5  241.02    2.03
  -6   3  -4   17.77    0.67
 -13   1  -4    5.77    0.86
 -14  -1  -4    8.15    0.98
 -15  -6  -4   52.09    1.34
 -15  -7  -4   51.75    1.33
 -15  -8  -4   30.15    1.10
 -14 -13  -4    6.55    0.81
 -14   4  -3    4.49    0.86
 -11   9  -2    1.14    0.66
 -13   8  -2   12.04    0.93
 -14   7  -2   33.09    1.09
 -16   4  -2    0.98    0.77
 -10  -1  -5  136.66    1.82
  -7  -1  -5   11.20    0.73
 -11  -2  -5   33.11    1.23
  -6  -2  -5  113.56    1.30
 -12  -5  -5    1.08    0.90
 -12  -6  -5    3.66    0.97
  -5  -6  -5   21.37    0.71
  -5  -8  -5    8.32    0.57
 -12  -9  -5  346.52    2.81
  -5  -9  -5   34.28    0.77
 -11 -12  -5    1.44    0.80
  -6 -12  -5    8.85    0.70
 -10 -13  -5   28.39    1.06
  -7 -13  -5   27.48    0.89
  -7   4  -4  203.03    1.65
 -15  -4  -4    9.81    0.97
 -15  -5  -4    1.82    0.83
 -11   7  -3    1.86    0.72
  -7   7  -3   36.64    0.78
 -17  -5  -3   11.23    0.96
 -15   6  -2   -0.05    0.86
 -17   2  -2   40.20    1.17
 -17   5  -1    0.34    0.65
  -9   0  -5    0.78    0.79
  -8   0  -5    0.81    0.69
 -12  -4  -5    5.30    1.01
 -12 -10  -5   15.01    1.00
  -5 -10  -5   16.99    0.70
  -9 -14  -5   56.43    1.24
 -13   2  -4    7.01    0.96
 -14   0  -4    0.01    0.87
 -15  -3  -4    7.33    0.95
 -14 -14  -4   14.89    0.84
 -13 -16  -4    0.26    0.73
 -15   3  -3   17.00    1.02
 -17  -4  -3   27.28    1.00
 -12   9  -2    1.51    0.79
 -10   0  -5    0.71    0.88
  -7   0  -5    1.61    0.63
 -11  -1  -5  185.80    2.16
  -6  -1  -5   30.20    0.82
 -12  -3  -5    7.30    1.04
 -11 -13  -5   -0.60    0.78
 -10 -14  -5    7.02    0.87
 -15 -11  -4    1.68    0.73
 -13   6  -3    3.77    0.84
 -14   5  -3    0.97    0.86
 -17  -3  -3   29.49    1.02
  -9   1  -5  107.94    1.56
  -8   1  -5   25.84    0.93
 -12  -2  -5    3.07    0.95
  -5  -3  -5  692.36    2.76
 -13  -6  -5    2.00    0.90
 -13  -7  -5   38.23    1.24
  -5 -11  -5    6.27    0.56
 -12 -12  -5   17.10    0.97
 -10   5  -4    2.14    0.79
  -6   4  -4  258.24    1.72
 -14   1  -4    5.03    0.93
 -15  -2  -4   27.22    1.15
 -15 -12  -4    8.40    0.77
 -10   8  -3   12.83    0.76
  -9   8  -3   11.65    0.69
 -17  -2  -3    2.86    0.83
 -10  10  -2    4.70    0.69
  -9  10  -2    6.01    0.61
 -16   5  -2   12.86    0.92
 -17   3  -2   27.20    0.97
 -10   1  -5  147.45    1.87
 -11   0  -5   -1.13    0.81
 -12  -1  -5   82.71    1.63
  -5  -2  -5  323.71    1.93
 -13  -5  -5   33.28    1.26
 -13  -9  -5  136.45    1.86
 -11 -14  -5    2.43    0.84
 -11   5  -4   -0.84    0.79
 -15  -1  -4    0.12    0.83
 -14 -15  -4    4.04    0.67
  -8   8  -3   16.72    0.67
 -15   4  -3    7.18    0.90
 -16   2  -3    4.22    0.89
 -14   8  -2    4.01    0.79
  -7   1  -5   11.25    0.68
  -6   0  -5   -0.13    0.49
 -13  -3  -5   65.92    1.52
 -13 -10  -5   20.96    1.03
 -12 -13  -5    4.01    0.84
 -16  -7  -4   87.50    1.53
 -11   8  -3   10.80    0.79
  -8  10  -2  177.72    1.40
 -13   9  -2    0.26    0.73
 -15   7  -2    2.38    0.79
 -10   2  -5   19.14    1.06
  -9   2  -5    2.00    0.80
 -11   1  -5  186.09    2.17
 -12   0  -5   -0.52    0.92
  -5  -1  -5   37.73    0.82
 -13  -2  -5   17.32    1.10
 -13 -11  -5   16.74    0.99
 -15   0  -4   39.41    1.22
 -16  -5  -4   25.69    1.05
 -16  -6  -4   38.41    1.12
 -16  -8  -4   41.13    1.10
  -7   8  -3    2.99    0.49
 -14   6  -3   10.48    0.93
  -7   2  -5    1.00    0.64
  -6   1  -5   27.66    0.80
 -13 -12  -5    6.34    0.83
 -12 -14  -5    2.29    0.80
  -8   6  -4    9.97    0.72
 -12   5  -4    8.15    0.92
 -13   4  -4   18.78    1.04
 -16  -3  -4    0.23    0.83
 -16  -4  -4   16.69    0.92
 -12   8  -3   44.39    1.13
 -16   3  -3    2.60    0.81
 -16   6  -2   -0.21    0.73
 -17   4  -2   26.36    0.95
 -11   2  -5   34.44    1.23
 -12   1  -5   79.28    1.60
 -13  -1  -5   21.78    1.14
 -14  -5  -5  100.84    1.70
 -14  -6  -5    6.70    0.93
 -14  -7  -5    4.80    0.86
 -11   6  -4    1.85    0.79
 -15   1  -4    0.73    0.86
 -15   5  -3   -0.52    0.78
  -9  -5  -6   20.75    1.06
  -8  -6  -6  104.53    1.54
  -9  -7  -6    7.23    0.89
  -8  -7  -6    2.86    0.78
  -9  -8  -6    5.10    0.83
  -8  -8  -6    1.23    0.72
 -10   3  -5    0.30    0.83
  -9   3  -5    8.14    0.79
  -8   3  -5    1.34    0.72
  -5   0  -5   -0.61    0.46
 -14  -3  -5  151.37    2.03
 -14  -4  -5  154.63    2.04
 -14 -10  -5   -0.77    0.75
 -13 -13  -5   61.41    1.29
  -7   6  -4  326.74    2.04
 -16  -2  -4    1.46    0.79
 -10   9  -3    3.40    0.66
  -9   9  -3    0.37    0.55
 -17   1  -3    5.20    0.76
  -9  -4  -6    9.22    0.92
  -8  -4  -6   75.85    1.39
 -10  -5  -6    2.05    0.89
  -7  -6  -6   58.40    1.19
 -10  -7  -6   14.44    1.02
  -7  -7  -6   52.30    1.13
 -10  -8  -6    0.55    0.81
  -7  -8  -6   13.55    0.82
 -10  -9  -6   14.77    1.00
  -9  -9  -6   34.98    1.11
  -8  -9  -6    4.43    0.78
  -9 -10  -6   -0.13    0.91
  -6   2  -5  117.17    1.32
 -13   0  -5   -0.29    0.80
 -14 -11  -5   -1.89    0.76
 -12 -15  -5    4.34    0.79
 -12   6  -4   34.62    1.16
 -13   5  -4    6.87    0.91
 -16  -1  -4    1.56    0.78
 -11   9  -3    2.65    0.71
  -8   9  -3   36.92    0.83
 -14   7  -3    4.13    0.92
 -16   4  -3   14.05    0.96
 -15   8  -2    5.58    0.78
 -17   5  -2    3.01    0.77
 -10  -3  -6   -0.66    0.94
  -9  -3  -6    0.45    0.85
  -8  -3  -6   28.00    1.05
 -10  -4  -6   14.80    0.95
  -7  -9  -6    0.28    0.67
 -10 -10  -6    0.01    0.79
  -8 -10  -6   22.17    0.94
 -11   3  -5   48.15    1.32
  -7   3  -5    3.01    0.57
 -12   2  -5    4.55    0.86
  -5   1  -5   39.31    0.84
 -14  -2  -5   68.38    1.53
 -13 -14  -5   16.61    0.92
 -14   4  -4   48.67    1.32
 -13   8  -3    1.67    0.82
 -15   6  -3   25.33    1.10
 -16   7  -2   13.16    0.90
  -9  -2  -6   86.35    1.55
  -8  -2  -6    1.47    0.81
  -7  -3  -6  242.65    2.10
 -11  -4  -6    1.00    0.92
 -11  -5  -6   24.55    1.18
 -11  -8  -6    0.76    0.86
 -11  -9  -6    4.83    0.88
  -7 -10  -6    3.11    0.68
  -9 -11  -6  110.40    1.60
  -8 -11  -6  170.15    1.85
 -10   4  -5    2.88    0.86
  -9   4  -5   53.54    1.24
  -8   4  -5   62.64    1.22
 -14  -1  -5  107.26    1.76
 -14 -12  -5    6.55    0.79
 -11   7  -4   20.62    0.99
 -16   0  -4    1.63    0.82
  -7   9  -3   22.96    0.73
 -17   2  -3    0.76    0.69
  -9  -1  -6    0.30    0.87
 -10  -2  -6  253.64    2.44
  -7  -2  -6  117.23    1.56
 -11  -3  -6    0.02    0.95
  -6  -5  -6  269.75    2.07
  -6  -6  -6    5.00    0.61
  -6  -7  -6   22.69    0.85
  -6  -8  -6   17.71    0.80
 -11 -10  -6    2.44    0.86
 -10 -11  -6    7.07    0.86
  -7 -11  -6   79.76    1.37
  -9 -12  -6   14.76    1.00
 -12   3  -5    8.08    0.99
  -6   3  -5  450.21    2.45
 -15  -5  -5   17.09    0.99
 -15  -6  -5    1.24    0.78
 -15  -7  -5   15.37    0.92
  -7   7  -4  421.21    2.34
 -15   3  -4    7.67    0.96
 -10  -1  -6    7.64    1.05
  -8  -1  -6    8.90    0.82
 -11  -2  -6  254.17    2.56
 -12  -5  -6   30.53    1.22
 -12  -6  -6   50.18    1.36
 -12  -8  -6    1.14    0.83
  -6  -9  -6    3.17    0.63
 -11 -11  -6   47.48    1.32
 -10 -12  -6    1.02    0.78
  -8 -12  -6  139.51    1.70
  -7   4  -5   56.59    1.10
 -13   2  -5   14.42    1.07
  -5   2  -5  322.51    1.97
 -14   0  -5    0.61    0.93
 -15  -4  -5   47.06    1.24
 -14 -13  -5   50.57    1.15
 -12   7  -4   12.26    1.10
 -13   6  -4   78.71    1.52
 -14   5  -4   36.75    1.22
 -16   5  -3   24.16    1.02
  -9   0  -6   89.12    1.58
  -8   0  -6    3.00    0.84
  -7  -1  -6   65.83    1.28
 -12  -3  -6   14.74    1.12
  -6  -3  -6  645.55    3.10
 -12  -4  -6   38.08    1.33
 -12  -9  -6   21.58    1.07
  -6 -10  -6    0.40    0.61
  -7 -12  -6  120.53    1.56
  -9 -13  -6   39.25    1.16
 -15  -3  -5    7.25    0.89
 -10   8  -4   33.23    1.05
  -9   8  -4   99.90    1.42
 -10  10  -3    1.79    0.69
  -9  10  -3   12.53    0.73
 -14   8  -3    4.33    0.85
 -17   6  -2   -0.22    0.61
 -10   0  -6  486.89    3.37
 -11  -1  -6   -1.38    0.88
  -6  -2  -6   11.66    0.80
  -5  -6  -6  259.30    1.94
  -5  -7  -6   12.85    0.70
 -12 -10  -6    3.83    0.86
  -6 -11  -6   -0.09    0.72
 -11 -12  -6   12.47    0.94
 -10 -13  -6    3.51    0.86
  -8 -13  -6   20.80    0.95
  -8   5  -5   92.33    1.42
 -14   1  -5  103.89    1.77
 -15  -2  -5  115.62    1.75
  -8   8  -4    1.80    0.64
 -15   4  -4   10.64    0.99
 -16   2  -4    0.39    0.80
 -11  10  -3    3.57    0.74
  -8  10  -3   90.55    1.18
 -15   7  -3   11.97    0.93
  -9   1  -6    0.51    0.89
  -8   1  -6    7.40    0.90
 -11   0  -6  526.35    3.59
  -7   0  -6  178.39    1.88
  -6  -1  -6  121.39    1.50
 -12  -2  -6    9.23    1.08
  -5  -4  -6  603.02    2.90
  -5  -5  -6  489.87    2.61
 -13  -6  -6   36.26    1.20
  -5  -8  -6    8.56    0.65
  -7   5  -5   14.39    0.80
  -6   4  -5   40.05    0.94
  -5   3  -5  684.85    2.85
 -15  -1  -5   51.57    1.37
 -11   8  -4   18.52    0.96
  -6   7  -4  410.18    2.20
 -10   1  -6    7.90    0.96
 -12  -1  -6    0.89    0.95
 -13  -4  -6   35.55    1.24
 -13  -5  -6    6.93    0.97
 -13  -8  -6    0.67    0.85
 -13  -9  -6    3.06    0.91
  -5  -9  -6    2.12    0.57
 -11 -13  -6   26.01    1.04
 -14   2  -5   68.34    1.50
 -13   7  -4    7.19    0.94
 -14   6  -4    6.47    0.95
 -16   6  -3  101.13    1.53
  -9   2  -6   84.97    1.58
 -11   1  -6   -0.37    1.03
  -7   1  -6   62.89    1.29
  -6   0  -6  156.62    1.68
 -13  -3  -6    1.75    0.90
 -13 -10  -6    9.76    0.94
  -5 -10  -6   14.54    0.73
 -12 -12  -6   91.51    1.55
 -10   6  -5  111.01    1.69
 -12   5  -5    0.54    0.89
 -15   0  -5    0.43    0.81
 -15   5  -4    1.48    0.84
 -16   3  -4    0.55    0.75
  -7  10  -3  112.27    1.21
 -10   2  -6  252.64    2.53
  -8   2  -6    2.13    0.86
 -12   0  -6   87.24    1.65
 -13  -2  -6   28.62    1.20
  -5  -2  -6   62.45    1.07
 -11   6  -5    1.31    0.87
  -6   5  -5  458.32    2.54
 -10   9  -4    9.54    0.81
  -9   9  -4    0.09    0.68
 -14   9  -3   36.56    1.13
 -15   8  -3   56.11    1.30
 -11   2  -6  256.85    2.62
  -7   2  -6  117.91    1.62
 -12   1  -6   -1.40    0.95
  -6   1  -6  118.28    1.51
 -13  -1  -6    0.26    0.91
  -5  -1  -6  111.92    1.38
  -5 -11  -6   21.08    0.80
  -5   4  -5  394.54    2.24
 -15   1  -5   50.41    1.31
 -11   9  -4    8.12    0.96
  -8   9  -4    1.95    0.76
 -10  11  -3    0.61    0.68
  -9  11  -3   11.09    0.76
 -10   3  -6   -1.64    0.93
  -9   3  -6    0.51    0.91
  -8   3  -6   29.62    1.13
 -14  -4  -6   16.53    1.05
 -14  -5  -6    5.86    0.91
  -4  -5  -6  216.08    1.72
 -14  -6  -6    6.18    0.85
  -4  -6  -6  177.35    1.57
  -4  -7  -6   68.61    1.06
  -4  -8  -6   17.03    0.77
 -13 -12  -6  100.68    1.57
 -12   6  -5    3.09    1.07
 -13   5  -5   32.01    1.22
  -6   8  -4  321.65    2.00
 -14   7  -4    2.08    0.89
 -16   4  -4   15.75    0.92
 -16   7  -3   52.51    1.19
 -12   2  -6    8.97    1.09
 -13   0  -6    2.34    0.92
  -5   0  -6   22.29    0.85
 -14  -3  -6   97.56    1.72
  -4  -4  -6  741.67    3.08
  -4  -9  -6    5.98    0.69
 -10   7  -5   81.60    1.53
 -14   4  -5  155.32    2.06
 -15   6  -4   45.09    1.26
  -8  11  -3  151.60    1.47
  -9  -4  -7    3.00    0.95
  -9  -6  -7   13.03    1.04
  -8  -6  -7    3.04    0.91
  -9  -7  -7   93.44    1.66
  -8  -7  -7  145.19    1.90
  -9  -8  -7    6.94    0.98
 -11   3  -6    0.44    1.04
  -7   3  -6  242.46    2.21
  -6   2  -6   12.20    0.86
 -14  -2  -6    7.69    1.01
 -11   7  -5    2.09    0.87
  -8   7  -5  205.51    2.03
 -12   9  -4   14.05    1.05
  -7   9  -4    4.45    0.62
  -9  -3  -7    4.79    0.99
  -8  -3  -7   69.88    1.51
 -10  -4  -7    2.13    0.98
  -7  -6  -7   26.56    1.08
 -10  -7  -7   -1.30    0.91
 -10  -8  -7    7.88    0.97
  -8  -8  -7    2.46    0.90
  -9  -9  -7  254.28    2.45
  -8  -9  -7  254.35    2.46
 -10   4  -6   13.12    1.09
  -9   4  -6   11.29    1.06
  -8   4  -6   77.70    1.49
 -13   1  -6    1.31    0.81
  -5   1  -6  114.47    1.42
  -4  -2  -6  192.48    1.68
  -4 -10  -6   26.80    0.79
 -13 -13  -6    7.13    0.77
 -15   3  -5    8.88    0.93
 -16   5  -4   24.70    1.03
  -9  -2  -7    1.25    0.97
  -8  -2  -7   48.23    1.38
 -10  -3  -7    1.94    1.01
 -11  -4  -7   19.92    1.22
 -11  -5  -7  140.58    2.06
  -7  -5  -7  100.46    1.57
 -11  -7  -7   69.39    1.53
  -7  -7  -7   22.23    1.04
  -7  -8  -7   18.17    1.00
 -10  -9  -7   32.37    1.22
 -11   4  -6    4.00    1.02
 -12   3  -6   11.78    1.10
  -4  -1  -6   39.82    0.93
 -12   7  -5   98.64    1.74
  -7   7  -5    0.98    0.74
 -13   6  -5   -0.68    0.89
 -14   5  -5   97.87    1.75
 -10  10  -4    0.41    0.76
  -9  10  -4   14.02    0.83
 -14   8  -4   22.65    1.10
  -7  11  -3  151.54    1.43
  -9  -1  -7   17.02    1.16
 -10  -2  -7    5.22    0.94
 -11  -3  -7   35.82    1.34
  -7  -3  -7  162.51    2.00
 -11  -8  -7   17.75    1.11
 -11  -9  -7   11.58    1.00
  -7  -9  -7  195.21    2.06
 -10 -10  -7    0.29    0.90
  -8 -10  -7   49.11    1.31
  -7   4  -6   50.26    1.25
  -6   3  -6  655.51    3.32
 -13   2  -6   29.20    1.28
 -14   0  -6    3.21    0.95
 -10   8  -5   11.36    0.99
  -9   8  -5   38.14    1.18
 -11  10  -4  130.10    1.79
  -8  10  -4    4.12    0.68
 -13   9  -4    1.40    0.95
 -15   7  -4   46.98    1.27
 -10  -1  -7   55.52    1.54
  -8  -1  -7   56.18    1.49
 -11  -2  -7    2.77    1.02
  -7  -2  -7  119.84    1.80
  -6  -5  -7   59.16    1.31
  -6  -6  -7   27.18    1.04
  -6  -7  -7   41.04    1.15
 -11 -10  -7   22.00    1.15
  -7 -10  -7   10.81    0.98
 -10 -11  -7   21.77    1.15
  -9 -11  -7  138.76    1.90
  -8 -11  -7  113.30    1.69
 -10   5  -6    2.41    1.01
  -9   5  -6   21.47    1.16
  -8   5  -6    1.22    0.91
  -5   2  -6   63.84    1.18
  -4   0  -6   61.56    1.09
 -15  -3  -6  132.04    1.84
 -11   8  -5    9.14    1.01
  -8   8  -5    9.62    0.87
 -15   4  -5   48.93    1.32
  -6   9  -4   27.69    0.80
 -10   0  -7   -1.85    1.02
  -9   0  -7    2.38    1.03
  -8   0  -7    1.51    1.00
 -11  -1  -7   38.82    1.41
  -7  -1  -7  322.61    2.73
 -12  -3  -7   42.57    1.41
 -12  -4  -7   72.30    1.62
 -12  -7  -7   46.69    1.35
 -12  -8  -7   13.85    1.07
  -6  -8  -7   -0.25    0.75
 -12   4  -6   36.60    1.40
 -13   3  -6    1.44    0.97
 -14   1  -6   28.02    1.18
 -15  -2  -6   15.15    1.03
  -3  -5  -6   85.22    1.14
  -3  -6  -6   18.61    0.70
  -3  -7  -6   27.33    0.83
 -13   7  -5   33.99    1.36
  -5   6  -5   21.40    0.82
 -16   6  -4   35.79    1.10
 -12  -2  -7    8.26    1.09
  -6  -2  -7  239.64    2.29
 -12  -9  -7    4.96    0.94
  -6  -9  -7   10.50    0.86
 -11 -11  -7   10.07    0.99
  -7 -11  -7    6.74    0.89
 -10 -12  -7    1.54    0.93
  -9 -12  -7   47.60    1.29
  -8 -12  -7   44.77    1.33
  -7   5  -6   34.62    1.16
  -6   4  -6    7.01    0.90
 -15  -1  -6   54.63    1.35
  -3  -4  -6   98.30    1.21
  -3  -8  -6  179.12    1.55
 -12   8  -5   18.55    1.27
  -7   8  -5   26.75    0.96
 -14   6  -5    6.46    0.99
  -7  10  -4   92.76    1.28
 -10   1  -7   54.73    1.57
  -9   1  -7   18.11    1.11
  -8   1  -7   51.42    1.47
 -11   0  -7   -0.49    1.02
  -7   0  -7   -0.06    0.86
  -6  -1  -7  234.04    2.29
 -12 -10  -7   28.18    1.11
  -6 -10  -7    1.87    0.83
  -5   3  -6  627.87    3.16
 -14   2  -6    6.51    0.97
  -4   1  -6   42.76    0.95
  -3  -3  -6    2.06    0.57
  -3  -9  -6  146.25    1.45
 -15   5  -5   14.98    1.02
 -10  11  -4    7.68    0.96
 -14   9  -4    0.11    0.87
 -15   8  -4   27.53    1.12
 -11   1  -7   37.01    1.46
  -7   1  -7  311.21    2.75
 -12  -1  -7    8.51    1.09
 -13  -4  -7   73.86    1.60
  -5  -4  -7   97.50    1.52
 -13  -5  -7    2.27    0.96
  -5  -5  -7    1.37    0.77
  -5  -6  -7   27.02    1.02
 -13  -7  -7    1.09    0.89
  -5  -7  -7   23.03    0.97
 -11 -12  -7   76.56    1.47
 -15   0  -6   28.08    1.14
 -10   9  -5    4.85    0.94
  -9   9  -5   78.68    1.51
 -11  11  -4    3.04    0.93
  -9  11  -4   40.93    1.15
 -10   2  -7    6.85    1.14
  -9   2  -7    0.09    0.93
  -8   2  -7   46.99    1.47
 -12   0  -7   -0.38    0.98
  -6   0  -7   -0.57    0.90
 -13  -3  -7    3.36    0.98
 -13  -8  -7   20.50    1.04
  -5  -8  -7   31.32    1.03
 -13  -9  -7   -0.36    0.87
 -12 -11  -7   39.91    1.22
  -6 -11  -7    0.15    0.78
 -11   6  -6   25.12    1.31
  -6   5  -6  269.65    2.32
  -4   2  -6  184.64    1.74
  -3  -1  -6    6.99    0.66
  -8   9  -5   86.86    1.50
 -13   8  -5    2.47    1.08
 -14   7  -5    4.31    1.02
  -8  11  -4  119.93    1.59
 -11   2  -7    2.86    1.13
  -7   2  -7  118.78    1.92
 -13  -2  -7    1.50    0.92
  -5  -2  -7  120.03    1.68
  -5  -9  -7   14.07    0.89
  -7   6  -6   57.47    1.40
  -5   4  -6  590.80    3.18
 -15   1  -6   50.82    1.34
  -6   8  -5  129.43    1.57
 -12  11  -4   -0.93    1.00
  -6  10  -4   47.08    0.97
 -10   3  -7    1.47    1.09
  -9   3  -7    4.68    1.12
  -8   3  -7   71.63    1.68
 -12   1  -7    8.23    1.15
  -6   1  -7  234.49    2.38
 -13  -1  -7   -0.06    0.97
  -5  -1  -7   85.50    1.51
  -5 -10  -7    5.09    0.82
 -10   7  -6   12.74    1.13
  -9   7  -6    6.75    1.05
 -13   5  -6    7.08    1.08
  -3   0  -6  238.79    1.87
  -7   9  -5   43.24    1.15
 -15   6  -5    2.09    0.85
  -4   6  -5  117.27    1.36
 -13   0  -7    0.02    0.97
 -11   7  -6    3.11    1.03
 -14   4  -6   13.33    1.12
  -4   3  -6  275.09    2.14
  -7  11  -4  120.91    1.49
  -9   4  -7    5.30    1.14
 -11   3  -7   33.61    1.47
  -7   3  -7  159.38    2.17
 -12   2  -7    7.67    1.15
  -6   2  -7  228.54    2.39
  -5   0  -7   -0.17    0.75
 -14  -3  -7   27.10    1.20
  -4  -4  -7    4.82    0.80
  -4  -5  -7  182.99    1.91
  -4  -6  -7  141.16    1.71
  -4  -7  -7    8.09    0.80
  -6   6  -6    3.54    0.78
  -5   5  -6  487.97    2.98
 -10  10  -5    0.33    0.89
  -9  -5  -8   33.06    1.53
 -10   4  -7   -1.03    1.09
  -8   4  -7   27.10    1.35
 -13   1  -7   -0.55    1.00
 -14  -2  -7    7.88    0.99
  -4  -3  -7  127.22    1.69
  -4  -8  -7  154.18    1.75
 -12   7  -6    5.65    1.07
 -13   6  -6   36.24    1.40
  -3   1  -6    7.21    0.65
 -11  10  -5   12.97    1.11
  -8  10  -5   62.27    1.38
 -13   9  -5  122.51    1.97
 -14   8  -5   -0.48    0.91
  -5   8  -5    8.97    0.75
 -10  12  -4    9.52    0.99
  -9  12  -4    0.54    0.81
  -9  -3  -8   36.85    1.47
  -8  -5  -8   24.00    1.28
 -10  -6  -8   30.35    1.36
  -9  -6  -8   15.89    1.23
  -8  -6  -8   96.37    1.86
  -9  -7  -8   47.21    1.49
  -8  -7  -8   58.06    1.60
 -11   4  -7   17.00    1.31
  -7   4  -7   93.69    1.85
 -12   3  -7   39.51    1.48
  -6   3  -7   92.61    1.74
  -5   1  -7   79.76    1.47
 -14  -1  -7   10.63    1.04
  -4  -9  -7   22.40    1.06
 -10   8  -6    1.09    1.02
  -9   8  -6    3.39    1.05
 -14   5  -6    4.26    1.00
  -4   4  -6  736.28    3.48
  -6   9  -5    3.49    0.75
 -15   7  -5   13.88    0.98
  -9  -2  -8   24.15    1.38
  -8  -2  -8    0.87    1.10
 -10  -3  -8   55.96    1.65
  -8  -3  -8    3.40    1.19
  -7  -5  -8    0.80    1.01
  -7  -6  -8   31.07    1.34
 -10  -7  -8    4.01    1.05
 -10  -8  -8    2.85    1.01
  -9  -8  -8  120.34    2.02
  -8  -8  -8  340.33    3.08
  -9   5  -7    2.85    1.14
 -13   2  -7    0.00    1.02
 -14   0  -7    1.54    0.93
  -4  -1  -7    1.40    0.82
 -11   8  -6   -1.20    1.03
  -8   8  -6    1.24    1.05
  -3   2  -6   17.85    0.85
 -12  10  -5   14.77    1.15
  -7  10  -5   37.30    1.16
  -8  12  -4   30.40    1.06
  -6  11  -4   56.29    1.16
  -5  10  -4   98.60    1.27
  -9  -1  -8    1.54    1.16
  -8  -1  -8    3.58    1.18
 -10  -2  -8   43.12    1.58
 -11  -3  -8   41.52    1.49
 -11  -6  -8   87.50    1.82
 -11  -7  -8    2.13    1.05
  -7  -7  -8   47.02    1.48
  -7  -8  -8  184.81    2.33
 -10  -9  -8    1.01    0.99
  -9  -9  -8    1.32    1.03
  -8  -9  -8   11.59    1.19
 -10   5  -7   31.71    1.51
  -8   5  -7   21.93    1.33
 -12   4  -7   68.12    1.75
  -5   2  -7  118.68    1.76
  -4 -10  -7   -0.06    0.80
  -7   8  -6   15.33    1.11
 -13   7  -6   18.07    1.21
  -5   6  -6  249.57    2.28
  -9   0  -8    0.71    1.18
 -10  -1  -8    6.70    1.26
 -11  -2  -8   20.71    1.30
  -7  -2  -8    0.25    1.14
  -6  -5  -8    1.14    1.06
 -11  -8  -8   22.06    1.24
  -7  -9  -8    1.87    1.18
  -9 -10  -8  122.13    1.99
  -8 -10  -8  319.41    3.02
 -11   5  -7  136.56    2.30
  -7   5  -7  109.54    1.97
  -6   4  -7  235.54    2.55
 -13   3  -7    2.71    1.12
 -14   1  -7   10.02    1.08
  -4   0  -7   -0.26    0.74
 -12   8  -6   -0.16    1.13
 -14   6  -6    7.07    1.08
  -4   5  -6  212.98    2.02
 -10  11  -5    7.37    1.10
  -9  11  -5   73.57    1.57
 -14   9  -5    2.52    0.92
 -10   0  -8   16.39    1.34
  -8   0  -8    9.62    1.34
 -11  -1  -8   12.04    1.23
  -7  -1  -8   17.01    1.34
 -12  -4  -8   26.54    1.32
  -6  -4  -8   34.28    1.39
 -12  -6  -8    5.17    1.00
  -6  -6  -8   56.72    1.55
  -6  -7  -8   81.03    1.71
 -11  -9  -8   -0.49    0.93
 -10 -10  -8    5.22    1.04
  -9   6  -7   13.55    1.35
  -5   3  -7    4.94    1.02
  -4   1  -7    1.22    0.88
  -3  -5  -7  422.76    2.78
 -10   9  -6   13.30    1.24
  -9   9  -6   33.20    1.40
  -3   3  -6    1.79    0.67
 -11  11  -5   13.26    1.20
  -8  11  -5  103.06    1.71
 -13  10  -5   18.86    1.21
 -15   8  -5    3.88    0.89
  -7  12  -4  178.32    1.87
 -10   1  -8    7.30    1.32
  -9   1  -8    1.92    1.25
  -8   1  -8    3.23    1.25
 -11   0  -8    1.47    1.16
  -7   0  -8    3.32    1.21
  -6  -2  -8    1.80    1.11
 -12  -3  -8    2.73    1.09
 -12  -7  -8   23.26    1.20
 -12  -8  -8    2.10    1.02
  -6  -8  -8    9.79    1.08
 -11 -10  -8   -0.65    1.02
  -7 -10  -8  143.19    2.12
 -10 -11  -8    2.36    1.02
  -9 -11  -8   16.63    1.18
  -8 -11  -8    1.58    1.11
  -8   6  -7    4.27    1.21
  -3  -3  -7  180.99    1.94
  -3  -4  -7   66.90    1.31
  -3  -6  -7  305.31    2.40
  -3  -7  -7  124.04    1.61
 -11   9  -6    2.82    1.16
  -8   9  -6    4.22    1.07
  -6  10  -5    0.10    0.80
  -5   9  -5   32.28    0.94
 -12  -1  -8    5.43    1.24
  -6  -1  -8    7.23    1.19
  -6  -9  -8   13.00    1.19
  -7   6  -7   25.08    1.38
  -6   5  -7   58.53    1.61
  -4   2  -7    2.13    0.93
  -3  -8  -7  104.44    1.54
 -13   8  -6    1.93    1.05
 -14   7  -6    4.62    1.08
  -5   7  -6   11.38    0.91
 -12  11  -5   74.34    1.71
  -4   8  -5    7.00    0.78
 -10   2  -8   42.82    1.68
  -9   2  -8   21.76    1.53
  -8   2  -8   -0.45    1.25
 -11   1  -8   11.73    1.28
  -7   1  -8   17.13    1.28
  -6   0  -8   -1.95    1.13
  -5  -4  -8    6.94    1.13
  -5  -5  -8  115.64    1.95
 -11 -11  -8    7.49    1.04
  -7 -11  -8    5.18    1.11
  -5   4  -7   97.74    1.83
 -14   3  -7   27.12    1.28
  -3  -1  -7   17.58    1.01
 -12   9  -6   19.77    1.30
  -7   9  -6    0.88    1.00
  -4   6  -6  177.50    1.97
  -3   4  -6   99.22    1.47
  -7  11  -5   12.47    0.99
  -5  11  -4    0.36    0.74
  -7   2  -8   -0.35    1.23
 -12   0  -8   12.57    1.27
  -5  -3  -8   15.62    1.15
  -5  -7  -8  282.80    2.80
  -6 -10  -8    9.27    1.14
  -3  -9  -7   95.27    1.49
 -10  10  -6    1.42    1.31
  -9  10  -6    0.21    1.13
 -10  12  -5   41.92    1.52
 -14  10  -5   -0.13    0.98
  -6  12  -4  208.58    2.02
 -10   3  -8   59.59    1.89
  -9   3  -8   34.88    1.69
  -8   3  -8    0.48    1.30
 -11   2  -8   20.70    1.45
 -12   1  -8    7.39    1.23
  -6   1  -8    5.74    1.27
  -5  -1  -8    2.23    1.14
  -5  -8  -8  360.10    3.12
 -11   7  -7   65.95    1.86
  -6   6  -7   27.80    1.40
  -4   3  -7  127.10    1.91
  -3   0  -7    0.14    0.87
  -8  10  -6   23.52    1.35
 -11  12  -5    0.06    1.20
  -7   3  -8   35.21    1.70
  -5  -9  -8   28.63    1.39
  -7   7  -7   23.58    1.46
  -5   5  -7    3.22    0.98
 -11  10  -6    1.53    1.18
 -13   9  -6    2.07    1.19
  -6   9  -6    4.24    1.03
 -14   8  -6    0.62    1.13
  -3   5  -6   82.37    1.42
  -2   2  -6  535.16    2.94
  -8  12  -5  250.95    2.61
  -6  11  -5    2.06    1.01
  -5  10  -5   15.35    0.94
  -9   4  -8    7.87    1.43
  -8   4  -8    6.59    1.47
 -11   3  -8   45.44    1.73
 -12   2  -8   -0.31    1.24
  -6   2  -8    1.55    1.32
 -13   0  -8    5.00    1.10
  -5   0  -8    0.32    1.01
  -9   8  -7    7.76    1.35
 -12   7  -7   47.08    1.66
  -4   4  -7    3.74    1.11
  -3   1  -7   16.86    0.94
  -7  10  -6    1.64    1.10
  -4   7  -6   62.18    1.42
  -4   9  -5 1167.27    4.51
  -6  -2  -6   12.68    0.82
  -5  -3  -6  686.03    2.76
  -3  -7  -6   24.01    0.80
  -5   1  -5   40.50    0.74
  -4   0  -5    0.62    0.49
  -1  -8  -5  334.86    1.76
  -1  -9  -5   45.39    0.91
  -1 -12  -5   15.24    0.76
   0  -7  -4   39.44    0.66
   0 -14  -4  127.42    1.21
   0 -18  -3   10.19    0.64
  -4  -5  -6  208.74    1.63
  -3  -8  -6  168.94    1.50
  -3  -9  -6  143.89    1.48
  -1 -10  -5    2.54    0.66
  -1 -11  -5    5.55    0.68
  -1  -3  -4  500.64    1.69
   0  -8  -4  289.40    1.47
   0 -13  -4   57.76    0.91
   1 -15  -2   53.49    0.72
  -3 -10  -6   70.33    1.17
  -3  -2  -5   10.75    0.59
   0  -9  -4   22.06    0.68
   0 -10  -4    9.11    0.61
  -2   3  -2    3.11    0.25
   1  -6  -2   40.74    0.50
  -5  -4  -6  564.22    2.53
  -3   1  -4   40.23    0.63
   0 -17  -3   53.81    0.86
  -6  -3  -6  705.93    2.84
  -2  -5  -5    0.28    0.47
  -3   3  -3  499.77    1.22
   0  -4  -3 2069.07    2.83
  -1   2  -1    2.79    0.09
  -4  -7  -6   57.23    0.99
  -6   1  -5   31.49    0.71
  -4  -1  -5   30.71    0.66
  -5   3  -4   65.99    0.71
  -1  -4  -4 1192.71    2.57
  -5   5  -3   35.09    0.43
   1  -7  -2  213.09    0.89
   1 -13  -2   46.61    0.66
  -6  -4  -6    6.38    0.78
  -4  -8  -6   15.68    0.73
  -4  -9  -6    4.88    0.79
  -5   0  -5   -0.81    0.52
  -2  -6  -5  119.27    1.07
  -4   2  -4  328.38    1.28
  -4   4  -3    1.78    0.34
  -1  -1  -3    2.35    0.40
  -5  -6  -6  270.60    1.88
  -2 -13  -5    2.51    0.68
  -1 -19  -3    1.57    0.63
   0  -2  -2   10.86    0.33
   1 -12  -2  185.80    1.00
   0 -18  -2    3.13    0.56
   1 -15  -1   45.41    0.60
  -2  -8  -5  257.91    1.61
  -2 -12  -5    1.70    0.66
  -1  -5  -4  100.53    0.90
   0  -5  -3  305.57    1.14
   1  -9  -2   12.70    0.41
   1 -10  -2  565.64    1.54
   1 -11  -2   11.68    0.43
   1  -5  -1  439.44    0.87
  -4  -2  -5  187.92    1.26
  -3  -4  -5   17.31    0.65
  -2 -10  -5    5.79    0.68
  -2  -2  -4  513.31    1.65
  -3   0  -4   27.13    0.54
  -1  -6  -4  128.24    1.00
   0 -14  -3  325.87    1.56
  -6   0  -5    0.24    0.48
  -5  -1  -5   41.91    0.74
  -3  -5  -5   30.88    0.72
   0  -6  -3  200.39    0.97
   0 -17  -2    3.33    0.49
   1 -14  -1   59.88    0.61
  -6   3  -4   18.19    0.49
  -1  -7  -4  370.99    1.58
   0 -13  -3  622.17    2.04
  -7   0  -5   -0.62    0.54
  -4  -3  -5  156.90    1.18
  -3  -6  -5  300.27    1.65
  -4   1  -4   77.90    0.74
  -1  -8  -4    4.15    0.56
  -1  -9  -4  140.87    1.10
  -1 -11  -4    7.66    0.61
  -1  -2  -3 1887.37    2.52
   0  -7  -3   97.81    0.74
   0 -12  -3  124.00    0.98
  -3  -7  -5 1371.94    3.41
  -3 -13  -5    0.75    0.58
  -5   2  -4   67.85    0.69
  -2  -3  -4  529.81    1.67
  -1 -10  -4   32.09    0.64
   0  -8  -3   10.32    0.49
   0  -9  -3    8.86    0.49
  -3   4  -2 1148.33    1.25
   0  -3  -2  176.84    0.73
  -6  -1  -5   29.59    0.69
  -5  -2  -5  353.78    1.69
  -3 -10  -5    4.84    0.56
   1 -12  -1   14.35    0.39
  -7  -1  -5   15.36    0.69
  -2  -4  -4  450.80    1.60
  -2   0  -3   -0.77    0.34
  -6  -2  -5  129.53    1.17
  -5  -3  -5  766.36    2.47
  -5   6  -2  434.89    0.76
  -1   0  -2   16.45    0.34
   0 -15  -2   97.08    0.83
   1 -14   0  112.03    0.62
  -4  -6  -5  143.06    1.21
  -2  -5  -4   49.59    0.71
   1  -8  -1  462.15    1.01
   1 -10  -1  147.21    0.68
  -5  -4  -5  436.30    1.93
  -6   2  -4    3.98    0.43
  -4   0  -4  295.21    1.24
  -5   4  -3  104.21    0.62
  -4   3  -3   56.60    0.49
  -4   5  -2  196.98    0.53
   0  -4  -2 1072.45    1.62
  -1 -18  -2    6.07    0.57
   1  -9  -1  763.63    1.35
  -8  -2  -5   11.54    0.70
  -7  -2  -5    1.43    0.52
  -6  -3  -5  464.35    2.00
  -4  -8  -5    9.45    0.59
  -4 -10  -5   11.18    0.59
  -5   1  -4  148.05    0.92
  -2  -6  -4    3.31    0.50
  -2 -12  -4    9.75    0.61
   0 -14  -2  384.41    1.45
  -5  -5  -5  806.83    2.63
  -2 -11  -4   39.54    0.77
  -1  -4  -3  683.82    1.59
   1 -13   0  117.88    0.59
  -7  -3  -5    1.72    0.54
  -6  -4  -5   42.09    0.80
  -7   2  -4    6.30    0.45
  -2  -8  -4  188.15    1.19
  -2  -9  -4    8.51    0.56
  -2 -10  -4  524.73    1.99
  -8  -3  -5    1.50    0.61
  -5  -7  -5   17.36    0.68
  -4  -1  -4   77.09    0.77
  -3  -3  -4  341.57    1.36
  -1  -5  -3    1.06    0.38
  -1 -13  -3    8.53    0.53
   0  -5  -2  760.77    1.42
  -7  -4  -5   52.60    0.90
  -6  -5  -5  483.69    2.13
  -5  -8  -5    9.40    0.65
  -5  -9  -5   35.00    0.83
  -5 -10  -5   14.05    0.63
  -3 -14  -4   12.83    0.68
  -3   1  -3   72.66    0.53
  -8  -4  -5   61.69    0.99
  -6  -6  -5   73.09    0.98
  -6   1  -4   17.53    0.50
  -5   0  -4 1107.29    2.39
  -3  -4  -4    0.96    0.46
  -1  -6  -3    1.29    0.38
  -2 -19  -2    9.91    0.65
   1 -12   0  189.29    0.67
  -7  -5  -5   17.92    0.71
   0  -6  -2  886.49    1.57
  -7  -6  -5  316.54    1.86
  -6  -9  -5    3.56    0.56
  -4  -2  -4  382.58    1.45
  -3  -5  -4   27.10    0.61
  -1  -7  -3   99.21    0.72
  -1  -8  -3  117.03    0.84
  -1  -9  -3   34.94    0.60
  -1 -10  -3   66.10    0.73
  -1  -1  -2  769.17    1.21
   0  -7  -2    8.71    0.37
  -1 -16  -2    6.29    0.46
   0 -15  -1    3.28    0.37
  -7   1  -4   29.20    0.58
  -3 -11  -4  368.74    1.76
  -6   4  -3  232.99    0.90
   0  -8  -2    4.67    0.35
  -3  -6  -4  270.76    1.31
  -4 -14  -4   11.09    0.64
  -4   2  -3    4.08    0.29
  -3 -17  -3   50.65    0.87
   1 -11   0   77.38    0.43
  -5  -1  -4  158.77    0.98
  -3  -7  -4   27.75    0.57
  -3  -8  -4 1293.98    2.93
  -5   3  -3  411.67    1.15
  -2 -14  -3  285.41    1.50
  -1 -15  -2  127.02    0.96
  -2 -18  -2    5.95    0.50
  -4 -13  -4   37.05    0.79
   0 -14  -1  274.48    1.07
   1 -10   0    9.26    0.21
  -7   0  -4    1.44    0.40
  -5  -2  -4   66.40    0.72
  -4  -4  -4  127.73    0.91
  -3   3  -2   12.77    0.23
  -2   5   0  574.56    0.70
   0 -16   0  627.08    1.51
  -8   0  -4   36.01    0.63
  -6  -1  -4   17.41    0.49
  -4  -5  -4    1.76    0.46
  -4 -11  -4  156.00    1.24
  -2   1  -2  169.85    0.57
  -1  -2  -2  881.20    1.34
  -1 -14  -2   31.73    0.55
  -3 -19  -2    3.07    0.54
  -1 -17  -1  128.75    0.92
   1  -9   0  290.60    0.65
  -4  -6  -4  277.84    1.39
  -5 -13  -4    2.91    0.60
  -2  -4  -3   52.43    0.56
  -2 -12  -3  238.59    1.26
  -6   6  -2   18.16    0.27
   0 -13  -1   99.76    0.68
   1  -8   0    3.89    0.17
  -7  -1  -4   25.51    0.60
  -5  -3  -4   65.80    0.74
  -4  -7  -4   44.93    0.73
  -4  -8  -4 1301.59    3.01
  -4  -9  -4  202.77    1.27
  -4   1  -3  795.16    1.59
  -2 -11  -3  327.53    1.44
  -1 -13  -2    9.49    0.48
  -3   5  -1  273.93    0.26
  -8  -1  -4    4.76    0.47
  -6  -2  -4    2.95    0.43
  -5 -12  -4    0.04    0.52
  -6   3  -3  198.33    0.87
  -2  -5  -3    4.59    0.38
  -2 -10  -3  991.41    2.34
  -1   1  -1  220.32    0.36
  -1   3   0   22.24    0.15
  -5 -11  -4    1.29    0.52
  -5   2  -3   12.94    0.38
  -2  -9  -3   23.58    0.55
  -4 -16  -3    2.24    0.58
  -3 -18  -2    1.80    0.53
   0  -3  -1    2.04    0.16
  -9  -2  -4    5.67    0.56
  -7  -2  -4    5.36    0.46
  -6  -3  -4   16.07    0.53
  -5 -10  -4  106.45    1.06
  -2  -7  -3    1.01    0.33
  -2  -8  -3  482.02    1.55
  -4   4  -2  291.05    0.68
  -1  -3  -2  347.04    0.90
  -1 -12  -2  120.18    0.83
   0 -12  -1  198.38    0.84
  -1 -16  -1   32.76    0.52
   0 -15   0   -0.16    0.27
  -8  -2  -4   42.20    0.71
  -5  -6  -4   44.78    0.71
  -5  -7  -4   28.78    0.64
  -5  -8  -4  116.93    1.04
  -5  -9  -4    1.85    0.49
  -5   5  -2    2.61    0.20
  -9  -3  -4   66.88    0.92
  -7  -3  -4  168.35    1.16
  -6  -4  -4  282.56    1.42
  -6 -11  -4   52.21    0.88
  -7   3  -3    0.84    0.31
  -3  -2  -3   80.45    0.58
  -2 -15  -2   44.36    0.67
  -2 -18  -1    5.55    0.49
  -8  -3  -4   11.06    0.55
  -9  -4  -4   68.43    0.98
  -6 -10  -4   47.14    0.82
  -3 -17  -2    2.54    0.50
   0 -11  -1   41.46    0.43
  -8  -4  -4    5.78    0.55
  -7  -4  -4  223.91    1.34
  -6  -7  -4  411.47    1.83
  -6  -8  -4  326.09    1.68
  -6  -9  -4   24.20    0.62
  -2   0  -2    5.27    0.28
  -8  -5  -4  354.21    1.78
  -7  -5  -4  422.39    1.84
  -7  -9  -4    3.41    0.60
  -6   2  -3   11.92    0.38
  -5   1  -3 1657.81    2.40
  -3  -3  -3  481.53    1.34
  -3 -11  -3   97.68    0.90
  -4 -14  -3    6.57    0.50
  -1  -5  -2   29.51    0.43
  -2 -14  -2  257.60    1.29
   0 -10  -1    5.68    0.32
  -1 -15  -1   98.05    0.74
  -8  -6  -4    8.69    0.62
  -8  -7  -4  339.62    1.85
  -5 -15  -3   62.86    0.95
  -1  -8  -2  157.83    0.79
  -1  -9  -2  161.79    0.80
  -3 -19  -1   25.16    0.64
   0 -14   0    7.65    0.30
  -3  -4  -3    1.13    0.30
  -3 -10  -3 1030.93    2.44
  -4 -13  -3  150.99    1.17
  -3   2  -2  324.33    0.75
  -1  -6  -2  486.85    1.18
  -1  -7  -2  322.88    1.03
   0  -9  -1  362.86    0.96
  -2 -17  -1   20.87    0.55
  -1 -17   0    7.41    0.39
  -7   2  -3   26.78    0.48
  -3  -5  -3   39.70    0.55
  -3  -9  -3   32.71    0.55
   0  -5  -1  611.88    0.97
  -8   2  -3   75.49    0.70
  -3  -6  -3  533.70    1.55
  -3  -7  -3   47.17    0.62
  -3  -8  -3   26.20    0.50
  -4 -12  -3  605.10    2.11
  -5 -14  -3    9.80    0.58
  -2 -13  -2  134.83    0.93
   0  -6  -1  562.99    1.00
   0  -7  -1  145.33    0.59
  -1 -14  -1  219.78    1.01
  -5   0  -3   -0.12    0.32
  -3 -15  -2   26.94    0.61
  -6   1  -3  729.75    1.71
  -5 -13  -3   35.51    0.72
  -2  -1  -2  173.96    0.64
  -5   7  -1   62.19    0.18
  -3 -18  -1    0.33    0.42
  -6   5  -2  106.61    0.51
  -2 -16  -1    5.11    0.39
  -3   7   0  139.39    0.37
   0 -13   0    0.09    0.26
  -7   1  -3   22.44    0.47
  -4  -3  -3   55.28    0.59
  -4 -10  -3  582.14    1.92
  -5 -12  -3   10.56    0.55
  -4   3  -2  162.82    0.57
  -4 -16  -2    9.35    0.53
  -1 -13  -1  402.48    1.28
  -1 -16   0  413.36    1.33
  -8   1  -3  172.40    0.99
  -5  -1  -3 1626.43    2.53
  -4  -4  -3    1.43    0.39
  -4  -9  -3   15.81    0.52
  -3 -14  -2  458.01    1.74
  -4   6  -1  179.32    0.27
  -2 -18   0  156.11    1.00
  -6   0  -3   -0.60    0.32
  -4  -5  -3   10.97    0.46
  -4  -7  -3   48.21    0.65
  -4  -8  -3   17.03    0.52
  -5 -11  -3    6.00    0.51
  -5   4  -2   58.25    0.39
  -2  -2  -2   44.97    0.43
  -9   0  -3   -0.63    0.37
  -5  -2  -3   12.79    0.49
  -4  -6  -3    1.70    0.35
  -6 -12  -3  147.88    1.21
  -2 -10  -2  252.62    1.10
  -4 -15  -2   56.24    0.78
  -1   0  -1    0.19    0.10
  -3 -17  -1   64.02    0.76
  -8   0  -3    0.71    0.36
  -7   0  -3   -0.10    0.33
  -5 -10  -3   38.74    0.68
  -5 -16  -2  107.57    1.08
  -1 -12  -1  189.97    0.88
  -2 -15  -1  348.10    1.37
  -4 -18  -1    7.21    0.58
   0 -12   0   23.94    0.34
  -9  -1  -3   19.67    0.59
  -6  -1  -3  732.52    1.83
 -10  -2  -3  539.14    2.09
  -5  -9  -3  161.78    1.11
  -6 -11  -3    9.87    0.54
  -2  -3  -2    3.11    0.33
  -2  -9  -2   98.45    0.72
  -3 -19   0    0.79    0.41
   1  -2   1    6.03    0.13
 -10  -3  -3  145.24    1.21
  -5  -8  -3   75.20    0.79
  -6 -10  -3  106.08    1.00
  -7 -11  -3  142.67    1.22
  -1 -15   0   20.68    0.41
  -8  -1  -3  174.44    1.07
  -7  -1  -3   24.72    0.49
  -9  -2  -3  386.44    1.68
  -6  -2  -3   11.05    0.43
  -5  -5  -3   34.69    0.58
  -5  -6  -3   -0.98    0.41
  -5  -7  -3    2.98    0.46
  -2  -4  -2 1283.31    1.83
  -2  -8  -2   22.97    0.40
  -3 -12  -2  657.66    1.93
  -2 -17   0  200.77    1.07
  -9  -3  -3    3.88    0.55
  -6  -9  -3   26.62    0.63
  -2  -5  -2 2343.06    2.57
  -2  -6  -2  775.59    1.56
  -2  -7  -2 1130.74    1.94
  -1 -11  -1  387.62    1.16
  -2 -14  -1  190.31    1.00
  -8  -2  -3   72.34    0.78
  -7  -2  -3   27.64    0.52
  -9  -4  -3  220.83    1.38
  -6  -8  -3    3.59    0.46
  -8  -9  -3   33.93    0.77
  -7  -9  -3   20.43    0.62
  -6   4  -2   18.99    0.33
  -4   2  -2   25.22    0.32
  -3   0  -2   10.50    0.29
  -3 -11  -2 1938.19    3.14
  -4 -17  -1   10.51    0.53
  -5 -18  -1   29.81    0.73
   0 -11   0    0.35    0.23
   0 -14   1  261.93    0.80
  -8  -3  -3   93.57    0.88
  -7  -3  -3    0.75    0.38
  -9  -5  -3    4.49    0.53
  -9  -6  -3    4.78    0.56
  -6  -6  -3   46.89    0.68
  -6  -7  -3   44.31    0.68
  -7  -8  -3    2.29    0.48
  -4 -13  -2  614.46    2.02
  -6 -15  -2   24.24    0.69
  -3 -18   0  103.22    0.91
  -8  -4  -3   11.16    0.51
  -7  -4  -3   45.48    0.66
  -8  -5  -3  169.28    1.19
  -8  -6  -3   14.37    0.58
  -7  -7  -3   39.34    0.70
  -5   3  -2   31.56    0.36
  -5 -14  -2   27.89    0.62
  -4 -19   0   59.02    0.83
  -3 -10  -2 1309.86    2.50
  -2 -13  -1   88.38    0.71
  -1 -14   0  106.15    0.68
  -7   4  -2   24.80    0.36
  -4 -12  -2  755.86    2.15
  -6 -14  -2    1.44    0.50
  -5 -17  -1    4.47    0.52
  -3  -1  -2   34.82    0.35
  -3  -9  -2  213.90    1.04
  -5 -13  -2   39.87    0.66
  -4 -16  -1   28.06    0.61
   0 -10   0   68.11    0.42
  -1 -16   1  135.53    0.73
  -4 -11  -2  988.15    2.39
  -3  -2  -2  322.96    0.93
  -3  -8  -2   88.59    0.70
  -6 -13  -2   32.07    0.68
  -2 -12  -1  489.44    1.45
  -3 -14  -1  101.41    0.82
  -5 -19   0   85.69    0.98
  -6   3  -2   88.69    0.55
  -3  -7  -2 1318.35    2.24
  -5 -12  -2   29.95    0.57
  -7 -13  -2   61.08    0.89
  -1  -8  -1 1062.14    1.63
  -4 -18   0    5.09    0.46
  -5   2  -2  142.71    0.64
  -3  -3  -2   12.17    0.35
  -3  -6  -2  297.60    1.06
  -4 -10  -2  938.57    2.25
  -1  -2  -1    4.48    0.17
  -4 -15  -1    3.45    0.44
  -5 -16  -1    2.44    0.41
  -1 -13   0  110.32    0.65
  -8   3  -2  360.09    1.21
  -7   3  -2   20.56    0.39
  -3  -4  -2 1148.38    1.85
  -3  -5  -2  588.95    1.40
  -5 -11  -2   30.97    0.63
  -6 -12  -2   17.05    0.50
  -1  -7  -1  467.66    1.05
   0  -9   0    0.53    0.21
  -2 -15   0  355.94    1.29
  -4  -9  -2   21.05    0.53
  -7 -12  -2    0.98    0.43
  -6   7  -1  260.22    0.54
  -2   2  -1  106.94    0.29
  -3 -13  -1   56.48    0.65
  -6 -16  -1    0.98    0.52
  -2 -17   1   15.72    0.43
  -9   2  -2  220.30    1.08
 -11  -2  -2   87.12    0.96
  -6 -11  -2   74.12    0.84
  -1  -3  -1  654.48    0.94
  -1  -6  -1  296.07    0.81
  -2   6   0 1322.16    1.01
  -5 -18   0   95.34    1.00
 -10   0  -2   23.20    0.59
  -4  -8  -2  612.37    1.71
  -8 -11  -2   58.11    0.83
  -7 -11  -2   64.18    0.85
  -1  -5  -1 1577.22    1.68
  -4 -14  -1   57.59    0.72
  -5 -15  -1   91.78    0.93
  -4 -17   0  471.24    1.83
  -1 -15   1   41.74    0.45
  -8   2  -2   96.82    0.72
  -6   2  -2  203.69    0.81
  -5   1  -2   35.68    0.42
  -3   4  -1   28.46    0.17
  -1 -12   0  185.76    0.79
  -3 -18   1    7.26    0.41
  -7   2  -2    3.76    0.33
  -9   1  -2  238.55    1.16
 -10  -1  -2  151.48    1.09
  -4  -7  -2  689.99    1.73
  -5  -9  -2  257.61    1.26
  -8 -10  -2  174.53    1.30
  -6 -10  -2   80.75    0.80
   0  -8   0  407.32    0.80
 -10  -2  -2   55.27    0.76
  -4  -2  -2   24.67    0.40
 -10  -3  -2  391.92    1.79
 -10  -5  -2  105.31    1.06
 -10  -6  -2   14.09    0.64
  -4  -6  -2  626.98    1.61
  -2 -14   0  916.94    1.96
  -8   1  -2  120.45    0.82
  -9   0  -2  321.41    1.38
  -5   0  -2  833.25    1.59
  -4  -3  -2  159.56    0.77
 -10  -4  -2   75.61    0.92
  -4  -4  -2  293.19    1.05
  -4  -5  -2  201.85    0.93
  -5  -8  -2   28.06    0.56
  -8  -9  -2   61.28    0.85
  -7  -9  -2   38.27    0.70
  -6  -9  -2    4.12    0.47
  -5 -17   0  203.40    1.31
   0 -12   1  186.87    0.63
   1 -11   2  321.13    0.47
  -7   1  -2    2.86    0.36
  -6   1  -2   19.19    0.37
  -9  -1  -2  240.39    1.27
  -2  -9  -1  440.04    1.22
  -3 -15   0  630.62    1.84
  -5 -19   1   51.56    0.80
  -8   0  -2  360.44    1.37
  -9  -2  -2  228.86    1.29
  -9  -6  -2  144.03    1.15
  -5  -7  -2  393.03    1.41
  -6  -8  -2  231.99    1.24
  -3 -11  -1   26.80    0.52
  -7 -14  -1   25.31    0.67
  -1   4   0    8.53    0.14
  -4 -16   0  140.64    1.02
  -2 -16   1  237.95    1.04
  -6   0  -2  247.13    0.99
  -9  -3  -2  582.83    2.00
  -9  -4  -2  387.61    1.70
  -9  -5  -2  262.08    1.43
  -5  -6  -2  423.32    1.44
  -8  -7  -2   13.03    0.56
  -6  -7  -2  117.31    0.92
  -5   6  -1    2.30    0.14
  -1 -11   0   78.59    0.54
  -4 -18   1    3.10    0.48
  -7   0  -2   47.29    0.54
  -8  -1  -2  112.89    0.84
  -5  -3  -2   30.21    0.47
  -5  -4  -2   55.11    0.59
  -5  -5  -2    3.34    0.40
  -7  -7  -2   41.73    0.68
  -2  -8  -1  968.56    1.70
  -4 -12  -1  589.33    1.81
  -2 -13   0   30.92    0.49
  -1 -14   1   53.18    0.48
  -3 -17   1  210.77    1.11
  -7  -1  -2    5.59    0.41
  -6  -1  -2   17.49    0.41
  -8  -2  -2   99.53    0.83
  -8  -3  -2  338.46    1.45
  -8  -4  -2  186.92    1.15
  -7  -6  -2  138.11    1.00
  -6  -6  -2   17.19    0.51
  -4   5  -1  130.19    0.34
  -6 -13  -1   -1.15    0.44
  -5 -16   0   24.37    0.60
  -7  -2  -2    4.73    0.38
  -6  -2  -2  199.73    0.96
  -6  -4  -2   17.57    0.48
  -6  -5  -2   99.36    0.80
  -2   1  -1    0.30    0.14
  -3 -10  -1  218.95    1.00
  -7 -13  -1    0.94    0.48
  -7  -3  -2   18.21    0.48
  -5 -12  -1   11.88    0.50
  -3 -14   0  802.39    1.98
  -4 -15   0  855.37    2.27
  -5 -18   1   30.74    0.66
  -2  -7  -1  783.93    1.45
  -4 -11  -1   76.58    0.73
  -8 -12  -1    0.70    0.49
  -7 -12  -1   11.19    0.54
  -6 -12  -1   38.13    0.67
  -1 -10   0    8.18    0.27
   0 -11   1   40.00    0.33
  -2 -15   1   85.90    0.67
  -6   6  -1  193.26    0.56
  -2  -6  -1 3914.82    3.06
  -3  -9  -1   82.25    0.65
  -2 -12   0  571.64    1.45
  -7   6  -1   66.77    0.42
  -5 -11  -1   91.11    0.83
 -11   0  -1   -1.03    0.48
  -2   0  -1    0.31    0.15
  -9 -10  -1   21.81    0.68
  -4 -10  -1   80.95    0.69
  -6 -11  -1  138.03    1.03
  -3   8   0    2.43    0.13
  -4 -14   0  381.40    1.49
  -1 -13   1  276.11    0.91
  -3   3  -1  249.89    0.47
 -11  -1  -1    0.04    0.46
 -11  -3  -1   22.23    0.69
  -2  -5  -1 1256.91    1.65
  -3  -8  -1 1106.30    1.96
   0  -5   0    0.32    0.13
  -5 -17   1   21.74    0.57
 -11  -2  -1    2.21    0.49
  -2  -4  -1 2079.13    2.00
  -8 -10  -1    6.16    0.53
  -5 -10  -1  103.03    0.83
   0 -13   2   13.78    0.24
  -2  -1  -1    0.23    0.19
  -4  -9  -1   20.12    0.47
  -7 -10  -1   29.86    0.65
  -1  -9   0  275.83    0.80
  -5 -14   0   29.30    0.60
  -2  -3  -1  190.17    0.60
  -3  -7  -1   22.08    0.41
  -9  -8  -1   11.92    0.57
  -6 -10  -1    3.44    0.37
  -2 -11   0   40.84    0.46
  -2 -14   1   22.69    0.43
  -4 -16   1  408.06    1.58
 -10   1  -1   68.27    0.74
   0  -4   0    9.28    0.13
  -4 -13   0  238.06    1.16
  -3 -15   1  585.08    1.69
  -2 -16   2   27.63    0.45
  -3 -17   2  100.75    0.80
 -10   0  -1   -0.45    0.45
 -10  -4  -1   11.39    0.55
  -9  -7  -1   12.64    0.56
  -4  -8  -1  280.91    1.10
  -5  -9  -1   43.23    0.56
  -3 -12   0  678.98    1.69
  -9   3  -1  101.96    0.71
 -10  -1  -1   68.89    0.77
 -10  -2  -1   99.43    0.91
 -10  -3  -1  231.89    1.34
  -3  -6  -1 1332.93    1.95
  -8  -8  -1   35.49    0.68
  -6  -9  -1 1016.09    2.38
  -8 -13   0   13.70    0.60
  -5 -18   2    6.37    0.49
  13 -11  -9   17.90    5.86
  13  -9  -8    9.51    6.53
  13  -9  -7   -5.78    6.81
  13 -19  -7    4.34    5.24
  11  -2  -6    2.15    5.22
  13 -11  -6    3.17    7.75
  11 -25  -5    4.08    4.66
  11 -23  -4   15.37    6.76
  11 -20  -3   -3.64    6.60
  10 -24  -3   22.29    5.34
   8 -12   0    0.15    4.44
  13 -13  -9    7.90    5.92
  13 -14  -9    0.69    5.82
  13 -15  -9    2.36    5.58
  13 -10  -8  -11.14    6.94
  13 -18  -8   79.32    5.80
  13 -10  -7   12.21    7.46
  13 -18  -7    5.53    5.62
  13 -12  -6   14.61    8.19
  13 -13  -6   -5.54    7.86
  13 -14  -6   14.19    8.12
  13 -15  -6   -0.06    7.68
  13 -16  -6   12.79    6.75
  12 -21  -5   30.32    6.12
  12 -10  -4   10.12    7.56
  12 -17  -4   15.13    7.71
   9 -26  -3   -3.07    6.02
  10 -20  -2    2.93    6.55
   9  -9  -1    3.97    5.22
   9 -19  -1  322.92    8.90
   8 -13   0   16.95    5.01
   8 -14   0   28.89    5.21
   8 -15   0   10.55    5.27
  12  -5  -8   11.34    6.30
  13 -11  -8   10.35    7.53
  13 -17  -8    6.45    5.34
  12  -5  -7   23.28    6.44
  13 -11  -7   27.52    7.98
  13 -16  -7   60.56    8.21
  10  -1  -5   -0.45    5.07
  12 -20  -5   30.12    7.24
  12 -11  -4    1.44    7.68
  12 -12  -4   51.24    8.26
  12 -16  -4   19.35    7.96
  11 -19  -3   11.28    7.29
  10 -23  -3   92.14    7.56
   9 -23  -2    3.27    7.49
   9 -18  -1    3.59    6.28
  13 -12  -8   22.36    7.33
  13 -13  -8   47.16    8.11
  13 -13  -7   41.31    8.50
  13 -15  -7   -2.98    7.57
  12 -13  -4    5.51    8.01
  11 -22  -4    5.94    6.94
  10 -25  -4    2.02    6.59
  10  -9  -2  103.17    6.99
  10 -19  -2   56.25    7.93
   9 -10  -1    1.41    5.50
   8 -22  -1   17.13    6.57
  12  -6  -8    0.96    7.53
  11  -3  -6   20.24    6.18
  12 -21  -6   28.31    7.32
  11  -4  -5  145.46    7.48
  12 -19  -5    1.68    7.79
  10 -26  -5   62.28    6.37
  11  -6  -4   -4.11    6.64
   9 -27  -4   11.21    5.65
   9  -5  -2   50.36    5.30
  10 -18  -2   99.29    8.16
   9 -11  -1   16.96    6.01
  12  -7  -9    9.12    6.39
  12  -6  -7   -0.71    7.17
  12 -21  -7    2.62    7.08
  12  -7  -6   97.41    8.76
  11 -24  -6    2.97    6.39
  12  -9  -5   -2.23    8.21
  11 -23  -5    8.59    7.47
  11 -12  -3  101.39    9.08
  11 -16  -3   -8.35    8.00
  10 -22  -3  103.35    8.73
   9 -25  -3  125.26    8.02
  10 -10  -2  350.54    9.35
  10 -17  -2   50.34    8.04
   9 -22  -2  206.70    9.11
   9 -14  -1    7.90    6.50
   9 -15  -1   65.77    7.12
   9 -16  -1   60.06    7.60
   8 -21  -1    7.76    7.47
   7 -19   0    5.01    6.04
  12 -10 -10   14.58    6.24
  11  -3  -7   42.11    7.08
  12 -20  -6   65.86    8.53
  12 -10  -5   17.36    8.74
  12 -17  -5   -2.24    8.66
  11  -7  -4   39.36    7.65
  10 -24  -4   -2.79    7.13
  11 -13  -3   -1.50    8.05
  11 -14  -3   40.54    8.61
  11 -15  -3   48.73    8.94
  10 -11  -2  221.38    8.83
  10 -12  -2    6.85    7.35
  10 -16  -2   67.56    8.25
   7 -18   0   66.34    7.43
  12 -11 -10   -0.63    6.11
  12 -12 -10    4.95    6.82
  12  -8  -9   23.47    7.05
  12  -7  -8   -3.22    7.26
  12  -7  -7   -4.23    7.84
  12 -20  -7   -1.76    7.61
  10  -1  -6    2.91    5.70
  12  -8  -6   -0.23    8.37
  12 -19  -6    8.75    8.12
  10  -2  -5    6.44    5.52
  11  -5  -5    6.72    7.23
  12 -11  -5   37.14    9.32
  12 -16  -5   65.20    9.77
  10  -6  -3  214.07    7.90
  10 -21  -3  113.85   10.41
   9  -6  -2  268.26    7.39
  10 -13  -2   49.32    8.01
  10 -14  -2    7.75    7.90
   9   0  -5   -6.88    4.52
  12 -12  -5   98.74    9.26
  12 -14  -5   96.37   10.48
  12 -15  -5  101.08   10.82
  11  -8  -4    6.77    7.94
   9 -26  -4   12.98    7.13
   8 -24  -2  241.50    9.44
   8 -20  -1   16.63    7.86
   7 -17   0   -0.98    6.02
  12  -9  -9   -4.98    7.07
  12 -19  -8   30.08    8.18
  12  -8  -7   -5.54    8.64
  12 -19  -7   49.07    9.36
  12 -18  -6    3.02    9.34
  10  -7  -3    8.70    6.76
   7 -16   0   50.78    5.98
  12 -10  -9   -9.23    7.65
  11  -4  -8   15.84    7.28
  12  -9  -8    1.12    9.78
  12 -18  -8  195.51   10.84
  11  -4  -7    1.36    7.21
  12  -9  -7   24.23    9.19
  12 -18  -7   42.96    9.53
  11 -23  -7    3.02    7.61
  12 -17  -6    3.96    9.60
  11  -6  -5  286.43   10.38
  11  -9  -4    6.60    8.74
  11 -18  -4    0.55    9.24
  10 -20  -3  103.10    9.67
   9  -7  -2   96.14    6.62
   9 -20  -2   39.08    8.38
   8  -8  -1  112.86    5.76
   8 -19  -1   57.17    7.65
   7 -12   0   58.04    5.74
   7 -13   0    5.81    5.47
   7 -14   0  583.25    9.37
   7 -15   0   97.47    6.40
  12 -11  -9    2.02    8.24
  12 -12  -9   12.39    9.04
  12 -15  -9    4.71    8.52
  10  -2  -6   82.59    8.16
  12 -11  -6   38.90   10.99
  12 -12  -6    5.29   10.41
  12 -13  -6   13.77   11.11
  12 -14  -6   17.36   11.11
  12 -15  -6   11.39   10.48
  11 -22  -6   43.12    9.34
  10 -25  -6   66.59    8.88
  10  -3  -5   48.44    6.82
  10 -24  -5   34.51    9.51
  11 -10  -4   -1.84    9.06
  11 -17  -4   -0.32    9.68
   9  -4  -3  163.15    6.81
  10  -8  -3    6.04    7.44
  10 -19  -3   21.27    9.01
   8 -23  -2   36.82    9.23
  12 -13  -9    3.86    8.51
  12 -14  -9   -6.62    8.32
  12 -10  -8   -5.93    9.04
  12 -17  -8   17.16    8.93
  12 -10  -7   17.44   10.35
  12 -16  -7  101.32   11.27
  12 -17  -7  114.25   11.03
  11 -20  -5   22.68    9.60
   9  -2  -4   12.85    5.51
  11 -11  -4   -5.74    9.51
  11 -16  -4  189.88   11.63
  10 -22  -4   -1.28    8.63
   9 -25  -4    5.91    8.64
   9 -23  -3  298.76   10.90
   9  -8  -2   33.96    6.31
   9 -19  -2  114.90    9.62
   8  -9  -1    2.79    5.18
  11  -6  -9   69.87    9.39
  11  -5  -8   -1.27    8.11
  12 -11  -8   10.93    9.35
  12 -12  -8    6.54    9.52
  12 -15  -8   25.08    9.58
  10  -2  -7   10.65    7.97
  11  -5  -7    8.89    7.98
  12 -13  -7    5.17   10.68
  12 -14  -7   57.01   11.22
  11 -22  -7    2.99    8.47
   9   0  -6  164.68    6.73
  11 -21  -6   29.18    9.73
   9 -26  -5  144.14    9.46
  11 -12  -4  155.99   10.12
  11 -13  -4   -6.40   10.24
  11 -14  -4  344.98   12.95
  11 -15  -4    6.68    9.12
   8 -27  -4   -5.28    7.47
  10  -9  -3   62.53    8.52
   8 -10  -1   70.56    6.70
   8 -17  -1   89.43    8.52
  11  -6  -6   -0.36    9.03
  11  -8  -5   41.07   10.17
  11 -19  -5    2.10   10.36
  10 -23  -5   28.94   10.64
  10 -21  -4   96.76   10.86
  10 -10  -3   30.35    8.77
   9  -9  -2    8.87    6.20
   9 -18  -2   87.38    9.63
   8 -22  -2  249.59   11.74
   8 -16  -1   -4.88    7.90
  11  -9 -10   -4.00    8.66
  11 -21  -8    4.48    8.85
  11 -21  -7   -1.86    9.64
  11 -20  -6   10.03   10.74
  10 -24  -6   43.81    9.55
  10  -4  -5   82.83    7.85
  11  -9  -5    3.53   10.35
  11 -18  -5   11.48   10.98
  10  -6  -4  143.63    8.82
   9  -5  -3  782.25   10.91
  10 -16  -3   17.22   10.38
   9 -17  -2   17.46    9.44
   8 -13  -1  460.20   10.17
   8 -14  -1  166.78    8.50
   8 -15  -1   32.04    7.71
   7 -21  -1   20.61    8.58
  11  -7  -9  140.33    9.84
  11  -6  -8    7.66    8.95
  11  -6  -7   25.90    9.51
  10 -24  -7  -14.76    9.39
  10  -3  -6   82.52    8.19
  11  -7  -6  243.34   11.86
   9 -24  -4   -1.47    9.26
  10 -13  -3   83.04   10.72
  10 -14  -3   54.50   10.60
   9 -16  -2   58.11   10.08
   6 -18   0   67.63    7.38
  11 -10 -10   27.61    8.56
  11 -16 -10    1.05    9.02
  11 -19  -9    7.00    8.55
  11 -20  -7    5.91   10.34
  11 -19  -6   11.07   11.23
   9 -26  -6  112.51    9.47
  11 -10  -5   12.77    9.87
  11 -11  -5   32.62   11.67
  11 -16  -5    0.35   11.92
   9 -25  -5  130.52   11.15
  10  -7  -4   35.49    8.86
   8 -26  -4   -2.42   10.03
   9 -21  -3  369.17   12.83
   9 -12  -2   36.02    8.76
   9 -13  -2   15.16    8.95
   7 -24  -2   15.84    9.44
  11 -11 -10   32.94    9.12
  11 -12 -10    1.97    9.82
  11 -14 -10    9.64    9.24
  11 -15 -10   -6.93    8.30
  11  -8  -9   62.79    9.98
  11  -7  -8    9.02    9.17
  10  -3  -7   33.08    8.95
  11  -7  -7   65.30   10.93
   9  -1  -6   97.21    7.90
  11  -8  -6  333.50   13.38
  10  -5  -5   -0.44    8.36
  11 -12  -5   98.68   12.68
  11 -13  -5  239.53   13.78
  11 -14  -5   50.05   12.55
  11 -15  -5  259.57   14.09
   8 -27  -5   -8.10    8.18
   9  -6  -3   55.31    7.56
   8 -24  -3   25.31    9.87
   6 -17   0  104.88    7.65
  11 -13 -10    5.56    8.50
  11  -9  -9  226.96   12.09
  11 -18  -9   29.40    9.51
  11 -19  -8  -16.85   10.97
  10  -4  -6    2.32    8.89
  10  -8  -4   60.67    9.83
   9 -23  -4   19.92   10.89
   9 -20  -3  111.82   11.25
   7 -26  -3    2.28    9.06
   6 -16   0  424.55    9.54
  11  -8  -8   43.49   10.58
  11  -8  -7  -14.20   10.96
  11 -18  -7   52.21   12.69
  10 -23  -7   -1.73    9.93
  11 -10  -6  310.14   14.62
  11 -17  -6   16.26   12.73
   9  -4  -4  119.71    7.85
  10 -18  -4    3.43   11.82
   9  -7  -3  293.54    9.55
   8 -20  -2  128.73   10.77
   7 -19  -1   20.15    9.01
   6 -15   0  366.95    8.52
  11 -10  -9   31.38   10.41
  10  -4  -8   16.80    9.07
  11  -9  -8    7.36   11.02
  10  -4  -7   17.01    9.00
  11 -11  -6   45.74   13.08
  11 -16  -6   12.26   13.20
  10 -22  -6   10.21   10.66
   9 -25  -6  155.59   11.14
  10  -9  -4   15.58    9.15
  10 -17  -4   51.06   12.40
   8 -25  -4    7.05    9.92
   7 -27  -4   35.83   10.44
   9 -19  -3   -1.89   11.21
   7 -23  -2   86.40   10.56
   7 -18  -1   21.76   10.34
  10 -11 -11   40.14    8.55
  10 -12 -11    7.09    8.89
  11 -11  -9  133.73   11.43
  11 -12  -9   58.51   11.67
  11 -13  -9   27.61   11.00
  11 -14  -9    8.49   10.46
  11 -10  -8   44.20   14.01
  11 -17  -8   34.58   11.58
  10 -22  -8    7.12   10.07
  11 -10  -7   96.81   13.24
  10 -22  -7   -2.13   10.55
  11 -12  -6   49.77   14.11
  11 -13  -6   94.62   14.07
  11 -14  -6    6.63   13.60
   7 -28  -5   23.63    8.88
  10 -16  -4  129.77   13.18
   9 -22  -4    6.02   11.42
   9  -8  -3   11.50    8.22
  10 -13 -11  159.54    9.12
  11 -11  -8  134.60   12.83
  11 -15  -8   17.58   12.62
  11 -16  -8    8.89   11.87
   9  -2  -6   39.91    7.40
  10 -21  -6    8.88   11.70
   9  -3  -5  128.58    8.19
  10 -11  -4    4.60   10.24
  10 -12  -4  172.29   12.94
  10 -13  -4   32.46   12.31
  10 -15  -4   71.16   12.98
   9 -18  -3   11.41   11.58
   8  -8  -2  188.83    8.65
   8 -18  -2   99.04   11.62
   7 -17  -1    7.31    8.74
  10  -5  -8   16.96    9.81
  11 -12  -8   25.80   12.39
  10  -5  -7    9.60    9.82
  11 -13  -7   42.01   13.88
  11 -14  -7  -17.54   14.09
  10 -19  -5   28.24   13.45
   9 -23  -5  107.28   11.82
   9 -21  -4  172.19   12.91
   9  -9  -3   -1.70    8.70
   8 -22  -3   14.07   11.11
   7 -22  -2   32.20   11.18
   7 -16  -1   -0.04    8.50
   6 -21  -1   39.08    9.72
  10  -8 -10   19.74    9.68
  10 -20  -9  -23.02   10.11
  10 -21  -8   -5.74   10.81
   9  -2  -7   64.55    9.51
  10 -21  -7  -15.84   11.89
  10  -6  -6  247.99   12.04
  10 -20  -6   17.88   12.66
  10  -8  -5   80.48   11.64
   9 -10  -3   14.50    9.28
   8  -9  -2    5.13    6.46
   8 -17  -2    9.60   10.53
   7 -15  -1  766.80   12.29
  10  -9 -10    0.05   10.59
  10 -17 -10    1.60    9.25
  10  -9  -5    8.10   11.94
  10 -17  -5    7.26   13.54
   9  -6  -4  103.97    8.88
   9 -20  -4   27.97   12.74
   7 -26  -4   14.81   10.70
   9 -11  -3   30.04    9.96
   9 -12  -3   15.37   10.37
   9 -14  -3    5.36   11.48
   9 -15  -3   37.28   11.93
   8 -10  -2   35.25    8.27
   8 -16  -2    2.89   10.41
   7 -14  -1  103.53    8.20
  10 -10 -10   14.02   10.89
  10  -7  -9  162.75   11.44
  10 -19  -9    5.05   11.01
  10  -6  -8   19.76   10.14
  10  -6  -7    4.99   10.81
  10 -20  -7  -10.13   12.13
  10  -7  -6  294.87   13.24
  10 -19  -6   31.26   13.51
   9  -4  -5  154.20    8.77
  10 -10  -5   11.35   12.35
  10 -16  -5   33.54   13.76
   7 -27  -5   51.29   10.51
   9 -13  -3   44.34    9.92
   8 -21  -3  206.41   12.83
   7 -24  -3  111.37   11.99
   8 -11  -2  146.41    9.22
   8 -12  -2  130.60    9.49
   7 -21  -2    8.17   10.32
   6 -20  -1    1.16    9.63
  10 -11 -10   46.54   10.49
  10 -15 -10   -0.14   10.08
  10 -11  -5   11.06   12.77
   9  -7  -4   48.27    8.98
   8 -23  -4    7.58   11.60
   8 -13  -2  194.53    9.48
  10 -12 -10   35.45   10.55
  10 -14 -10   72.20   10.77
  10  -8  -9   54.88   11.26
  10 -18  -9  -11.35   10.75
   9  -3  -8   -2.72    9.15
  10 -19  -8   12.47   11.78
   9 -23  -8    6.87   10.26
   9  -3  -7  215.36   11.25
  10  -7  -7   72.51   12.04
  10 -19  -7    9.59   13.03
   9 -23  -7   -5.46   11.94
  10 -12  -5   32.59   11.87
  10 -14  -5   -8.53   12.01
   7 -20  -2    0.67   12.15
   6 -19  -1    6.18   10.36
  10  -9  -9  275.98   12.42
  10 -17  -9    1.97   12.16
  10 -18  -8   15.74   12.80
  10 -17  -6   -3.82   14.09
   9  -5  -5   19.13    8.39
   8 -24  -5   30.38   12.38
   6 -28  -5   75.60   10.53
   9  -8  -4   20.06    9.35
   9 -18  -4   94.84   13.59
   7 -25  -4    3.98   11.08
   6 -23  -2  114.89   11.09
  10 -10  -9  109.91   13.42
  10  -8  -8  113.32   11.88
  10  -8  -7    0.25   11.97
   8  -1  -6   39.39    7.03
   9  -4  -6  -10.37    8.74
  10 -16  -6    5.67   14.27
   9 -20  -5  164.99   14.74
   7 -26  -5   -0.10   11.57
   9 -17  -4  194.04   13.88
   8 -22  -4    4.07   12.09
   8 -19  -3   69.16   12.12
   9 -14 -11   10.49   10.27
   9 -15 -11   64.27    9.36
  10 -14  -9   11.41   11.90
   9 -21  -9   92.12   11.16
  10  -9  -8   52.27   12.21
  10 -17  -8   79.19   13.25
   9 -22  -8    7.63   10.92
  10  -9  -7  392.62   15.09
  10 -13  -6   58.83   14.58
  10 -14  -6    1.56   14.40
  10 -15  -6  -14.31   14.90
   9  -9  -4  -10.25    9.48
   9 -16  -4  -15.21   12.66
   8  -7  -3   63.56    8.18
   6 -25  -3   43.29   10.92
   6 -18  -1    1.75    8.13
   9 -12 -11   16.91    9.39
   9 -13 -11  143.05   10.38
   9 -19 -10   -6.46    9.55
  10 -13  -9    2.32   11.81
   9  -4  -8  -14.22    9.42
  10 -16  -8   44.80   13.49
   9  -4  -7   52.65    9.16
  10 -10  -7   77.33   13.78
  10 -15  -7    7.96   14.95
  10 -16  -7   58.14   14.56
   8 -24  -6   -6.85   11.43
   9 -19  -5  153.63   14.79
   8 -23  -5   40.95   11.97
   9 -10  -4   10.10   10.12
   9 -15  -4  293.04   14.21
   6 -17  -1  113.30    9.83
   9 -20  -9   10.94   10.36
  10 -14  -8   41.23   13.78
   9 -21  -8   -7.33   12.35
  10 -12  -7   88.43   14.65
  10 -14  -7   11.94   14.31
   9 -21  -7   29.26   12.34
   9  -5  -6   39.46    9.49
   6 -28  -6   46.44    9.19
   9 -11  -4   -8.69    9.42
   9 -12  -4   33.59   11.50
   9 -13  -4   10.25   11.95
   8 -21  -4   38.72   12.28
   8  -8  -3    4.93    7.90
   7 -18  -2   78.96   10.72
   9  -8 -10   -9.94   10.48
   9 -20  -6    3.32   13.18
   9 -18  -5   38.25   13.54
   8  -9  -3   -6.69    7.82
   7 -17  -2   27.98    9.68
   6 -16  -1  124.00    8.25
   9 -17 -10    9.27   10.31
   9  -6  -9  274.26   11.35
   9 -19  -9   -5.52   10.80
   9  -5  -8    7.63    9.85
   9  -5  -7    8.79    9.62
   9 -20  -7   34.83   13.57
   8  -2  -6   99.72    7.60
   8  -3  -5  503.65    9.50
   9  -8  -5  161.24   10.83
   8 -22  -5   25.76   12.29
   6 -24  -3  108.44   11.83
   9  -9 -10    5.49   10.36
   9 -16 -10   19.56   10.63
   9 -17  -5   69.17   12.41
   8 -11  -3   -9.35    8.56
   8 -14  -3   26.91   10.19
   8 -15  -3   82.29    9.91
   7 -16  -2    9.76    8.92
   6 -14  -1    1.36    7.01
   5 -20  -1  447.11   11.10
   9 -10 -10   -3.18   10.35
   9 -15 -10   11.74   11.07
   9  -7  -9   13.09   10.25
   9 -18  -9   13.60   11.26
   8 -22  -9   11.01    9.66
   8 -23  -8   -0.27   10.31
   8  -2  -7  145.87    8.22
   9 -19  -7  126.17   14.45
   8 -23  -7    9.26   11.76
   9 -16  -5   84.53   13.78
   8  -6  -4    0.00    7.38
   8 -12  -3   23.15    8.22
   8 -13  -3    7.79    8.43
   9 -13 -10  106.83   11.42
   9 -14 -10   84.44   11.42
   8 -20 -10    9.73   10.39
   7 -25  -8   16.34    9.28
   9  -6  -7    1.18   10.14
   9  -7  -6  167.81   11.14
   9 -18  -6    7.56   12.08
   8 -22  -6    7.22   12.78
   7 -25  -6   60.96   11.25
   9 -10  -5    6.98   11.37
   9 -11  -5    1.26   11.58
   9 -14  -5   17.97   12.81
   9 -15  -5   -1.04   11.51
   7 -24  -5   -3.14   11.58
   6 -25  -4    0.34   10.66
   7 -20  -3    3.22   10.91
   7 -12  -2  101.00    8.10
   5 -23  -2   98.52   10.99
   8 -16 -11   23.58    9.89
   9  -8  -9   62.36   10.64
   9 -17  -9   30.31   11.57
   9  -7  -8   39.03   11.76
   9 -18  -7   13.51   13.30
   8  -3  -6  114.07    7.48
   9 -17  -6   14.51   13.61
   9 -12  -5    6.86   10.73
   9 -13  -5    4.28   11.15
   6 -23  -3   -2.52   10.55
   5 -19  -1   45.84    8.46
   8 -15 -11    3.15    9.47
   9  -9  -9   44.62   10.17
   9 -17  -8  155.34   14.02
   9  -7  -7   59.42   10.91
   8 -22  -7   59.76   11.88
   9 -16  -6    7.89   13.48
   5 -28  -6   25.38    9.71
   8 -20  -5  270.86   14.27
   8  -7  -4   -6.56    6.54
   7 -22  -4   13.27   11.31
   7 -19  -3   70.23   10.91
   5 -25  -3   -1.38    9.77
   8 -10 -11    6.72    9.26
   8 -11 -11   26.45    9.74
   8 -13 -11   11.51   10.25
   8 -14 -11   15.09    8.86
   8 -19 -10   -6.87    9.35
   9 -10  -9   56.49   10.78
   9 -14  -9   14.75   11.67
   9  -8  -8   45.78   10.77
   8  -3  -7  161.29    8.70
   9  -8  -7    7.55   10.96
   9 -17  -7  182.36   13.21
   9 -10  -6  167.32   12.68
   9 -15  -6   -4.89   13.23
   7 -24  -6   30.82   10.89
   8  -5  -5   14.39    7.05
   7 -23  -5   -6.04   12.83
   8  -8  -4   12.76    7.74
   8 -12 -11   42.76    9.30
   9 -11  -9   29.28   10.83
   9 -12  -9  153.74   11.62
   9 -13  -9    3.91   10.97
   8 -20  -9    8.09   10.34
   9  -9  -8   19.07   11.01
   8 -21  -8    7.62   10.73
   7 -24  -8   77.96   10.76
   9  -9  -7   40.72   11.79
   9 -16  -7   48.86   13.58
   8 -21  -7  123.20   13.08
   9 -11  -6   22.53   12.12
   9 -12  -6   70.74   12.86
   9 -13  -6    7.19   12.73
   9 -14  -6  -13.22   13.02
   6 -26  -6   76.68   11.04
   8 -19  -5  233.78   13.71
   8 -16  -4  253.10   12.66
   6 -24  -4    8.07   11.02
   5 -26  -4   43.23   11.19
   5 -22  -2  210.12   10.63
   7 -23  -9  252.23   11.06
   9 -10  -8   39.09   11.32
   9 -14  -8   64.72   12.87
   9 -15  -8   30.02   13.31
   9 -14  -7   32.31   13.14
   9 -15  -7   41.54   13.33
   8  -4  -6   42.03    7.25
   8 -20  -6   56.95   13.15
   6 -25  -5   63.97   10.88
   5 -27  -5  105.33   10.65
   8  -9  -4    6.44    7.11
   6 -18  -2    4.70    8.50
   8  -7 -10   24.06    9.20
   8  -5  -9  225.25   10.05
   8  -4  -8   59.05    8.55
   9 -11  -8  154.42   12.22
   9 -12  -7   47.36   12.79
   9 -13  -7  -10.17   12.63
   8 -18  -5   50.44   12.27
   8 -10  -4    4.39    7.31
   8 -11  -4   -7.42    7.94
   8 -12  -4   46.95    8.92
   8 -13  -4   40.40    9.81
   8 -14  -4  133.22   10.93
   8  -8 -10   21.48    9.93
   8 -16 -10    6.36   10.90
   7 -21 -10   17.80    8.84
   8 -20  -8    8.85   11.45
   7 -23  -8   20.07   10.39
   8 -20  -7  112.59   12.68
   8  -5  -6   23.29    7.58
   7 -22  -5   35.04   11.11
   4 -28  -5   25.96    9.36
   7 -20  -4   50.26   11.25
   6 -21  -3    1.80    9.66
   6 -17  -2    1.27    7.71
   5 -16  -1  369.72    8.28
   8  -9 -10    9.25   10.01
   8 -15 -10   73.73   11.13
   8  -6  -9   12.83    9.34
   8 -18  -9  -10.23   10.61
   7 -22  -9   -1.00    9.77
   6 -25  -8   26.63    8.76
   7 -23  -7   -3.18   10.20
   5 -27  -7    8.62    9.62
   8 -19  -6  229.25   12.42
   8 -17  -5  244.51   13.17
   6 -23  -4    4.23   10.05
   4 -27  -4    6.23    9.40
   5 -21  -2  286.15   10.15
   8 -10 -10   25.78   10.28
   8 -14 -10   17.52    9.83
   7 -20 -10   41.52    9.10
   8  -5  -8  135.15    8.72
   8 -19  -8    5.28   11.74
   8  -5  -7    3.68    7.81
   6 -25  -7   32.87   10.22
   8 -18  -6   42.32   12.98
   8  -8  -5  162.69    8.88
   8 -16  -5   55.50   11.76
   6 -24  -5   -4.73   10.15
   5 -26  -5   20.32   10.54
   5 -25  -4    6.25    9.96
   7  -9  -3  212.26    7.60
   5 -15  -1   28.44    6.00
   8 -11 -10   15.47    9.70
   8 -13 -10  120.18   10.48
   8  -7  -9  153.36   10.51
   8 -17  -9   14.69   10.35
   6 -24  -9   36.88    8.61
   8  -6  -6   12.23    7.43
   4 -28  -6   11.53    8.98
   8 -15  -5   40.96   11.31
   7 -10  -3  128.74    6.79
   7 -11  -3  332.20    8.66
   7 -12  -3  272.66    8.67
   7 -13  -3  167.57    8.42
   7 -14  -3   11.35    7.00
   5 -23  -3   10.73    9.81
   6 -15  -2   11.94    6.74
   4 -23  -2   -6.15    8.33
   7 -15 -11   51.69    9.48
   7 -19 -10   -2.47    8.66
   8 -16  -9  -11.83   10.53
   7 -21  -9  103.37   10.32
   8  -6  -8  265.69    9.60
   8 -18  -8  121.25   10.89
   8 -18  -7   -9.08   11.92
   8 -17  -6   36.16   12.09
   8  -9  -5   14.73    7.32
   8 -14  -5   15.67   10.76
   6 -22  -4    7.26    9.86
   4 -25  -3   -4.60    8.87
   6 -14  -2   32.51    6.51
   7  -9 -11    6.95    7.66
   7 -14 -11   26.32    9.15
   8  -8  -9   -1.33    8.12
   8 -17  -8   33.42   11.48
   6 -24  -8   25.23    9.32
   7  -2  -7  122.43    7.15
   8  -6  -7   -6.61    8.16
   8  -7  -6  179.78    8.98
   7 -21  -6  106.61   12.09
   6 -24  -6    9.24    9.83
   5 -26  -6    7.63    9.25
   8 -12  -5   17.14    9.75
   8 -13  -5   11.08    9.16
   4 -19  -1  175.15    7.40
   6 -13 -12   36.22    7.54
   7 -10 -11    7.55    8.32
   7 -11 -11  -12.09    8.39
   7 -12 -11    0.10    8.50
   7 -13 -11    9.07    8.82
   8  -9  -9   -3.26    8.72
   7 -20  -9    1.00    9.45
   6 -23  -9   64.39    9.34
   8  -7  -8  108.85    9.07
   8 -16  -8   83.36   12.12
   7 -21  -8   12.38    9.96
   8  -7  -7   80.11    9.19
   5 -26  -7   -0.54    8.81
   6 -23  -5   -5.52    9.77
   7 -17  -4  200.10   10.91
   5 -24  -4    6.88    8.90
   4 -26  -4   23.98    9.09
   6 -19  -3   -1.90    8.60
   8 -10  -9    8.52    9.06
   8 -11  -9   10.57    9.55
   8 -12  -9   25.81    9.56
   8 -13  -9   -1.61    9.60
   8  -8  -8   37.55    9.06
   8 -16  -7   72.50   12.08
   7  -3  -6   17.11    6.31
   8 -14  -6   -6.18   11.02
   6 -21  -4    9.63    9.43
   5 -22  -3   39.05    8.53
   5 -19  -2  429.30    9.66
   6 -18 -11   18.02    8.67
   6 -21 -10   19.83    8.11
   7 -19  -9    6.06    9.56
   7  -3  -8  163.23    8.07
   8  -9  -8   31.34    9.14
   8 -14  -8    7.21   11.31
   8  -8  -7   19.62    9.06
   8 -15  -7   33.11   11.62
   8 -10  -6    6.77    9.28
   8 -11  -6   54.91   10.35
   8 -12  -6   -4.47   10.33
   8 -13  -6    7.07   10.70
   7 -20  -6  112.54   11.51
   4 -27  -6    8.07    9.07
   7 -16  -4  251.27   10.62
   6 -18  -3    6.05    8.19
   4 -24  -3   11.68    9.23
   6 -22  -9    4.55    8.56
   8 -10  -8    4.03    9.42
   8 -11  -8    9.67    9.73
   7 -20  -8   -2.78   10.34
   6 -23  -8   -0.70    9.00
   7  -3  -7   25.63    6.16
   8  -9  -7   10.85    9.56
   8 -13  -7    7.19   10.70
   8 -14  -7   38.41   11.28
   7 -20  -7   84.82   11.23
   6 -23  -7   -0.26    9.77
   4 -27  -7   18.08    8.21
   7 -18  -5    8.54   10.21
   6 -22  -5    4.23    9.62
   7  -8  -4   -1.88    6.01
   7 -15  -4  207.35    9.79
   5 -18  -2    2.63    6.72
   7  -7 -10   -0.22    7.55
   6 -20 -10   27.10    8.09
   5 -24  -9   49.41    8.07
   8 -12  -7   -3.10   10.40
   5 -25  -7   22.21    9.14
   7 -19  -6  168.03   11.74
   5 -25  -6   41.62    9.36
   7  -9  -4  104.91    6.73
   7 -14  -4  344.16    9.80
   6 -20  -4    9.02    9.22
   5 -23  -4   -4.54    8.62
   5 -21  -3    4.41    8.03
   4 -17  -1  299.21    7.19
   7  -8 -10   14.13    7.95
   7 -15 -10  117.21    9.57
   7  -5  -9  261.75    8.59
   7 -18  -9   46.08    8.64
   7  -4  -8  254.99    8.53
   7 -19  -8   -0.51   10.01
   7 -19  -7  152.11   12.03
   3 -28  -7    1.95    7.13
   7  -4  -6   76.92    5.91
   7 -17  -5   34.49   10.01
   5 -24  -5    2.20    9.03
   4 -26  -5    6.37    8.60
   7 -11  -4  158.63    7.45
   7 -12  -4  103.71    7.57
   7 -13  -4    1.34    7.28
   4 -25  -4    1.94    8.64
   4 -21  -2  806.64   11.52
   6 -16 -11   27.19    8.20
   7  -9 -10   33.51    8.32
   7 -13 -10   11.05    8.57
   7 -14 -10    6.37    8.14
   5 -22 -10   24.63    7.45
   7 -17  -9    0.25    9.21
   6 -21  -9   22.02    8.99
   6 -22  -8   21.92    9.01
   7  -4  -7  119.32    7.11
   7 -18  -6  100.34   11.06
   5 -17  -2   29.58    6.10
   5 -14 -12    4.99    7.12
   6 -15 -11   32.03    7.96
   7 -10 -10   20.38    7.85
   7 -11 -10   14.80    8.74
   7 -12 -10   10.58    8.45
   6 -19 -10   37.92    8.59
   7  -6  -9    7.42    7.40
   7 -18  -8   24.26   10.08
   6 -22  -7    8.05    9.96
   4 -26  -6   33.24    8.30
   7 -16  -5   37.58    9.56
   6 -19  -4   51.94    8.85
   5 -20  -3  166.22    8.75
   5 -13 -12   86.83    7.61
   6 -14 -11   -5.28    7.55
   7 -16  -9   11.91    9.09
   7 -18  -7   14.81    9.28
   4 -26  -7   14.56    8.13
   7  -5  -6  107.69    6.36
   5 -24  -6   54.23    9.39
   7 -15  -5   57.22    9.31
   5 -22  -4   24.48    8.56
   6 -14  -3  153.07    7.02
   4 -20  -2   35.33    7.53
   5 -12 -12   74.88    7.26
   6  -9 -11   81.76    7.83
   6 -10 -11  100.45    8.58
   6 -12 -11   62.69    8.59
   6 -13 -11   -2.42    7.95
   6 -18 -10  117.91    9.10
   5 -21 -10    2.19    7.10
   7  -7  -9   66.94    7.40
   6 -20  -9   19.97    8.37
   7 -17  -8   32.63   10.42
   6 -21  -8   -1.73    8.83
   7  -5  -7    9.04    5.90
   7 -17  -7   85.94   10.62
   7  -8  -5  110.23    6.68
   7 -14  -5   -3.67    8.40
   5 -23  -5   56.67    8.90
   4 -25  -5   91.66    8.88
   2 -28  -5    0.74    7.61
   4 -24  -4   11.95    7.80
   5 -15  -2    6.76    5.15
   6 -11 -11   32.34    7.41
   5 -18 -11   26.24    7.01
   7  -8  -9   -1.43    6.92
   7 -16  -8   14.30    9.68
   3 -27  -7    6.11    7.20
   7  -6  -6  292.26    7.44
   7 -16  -6   -6.17    9.55
   7  -9  -5 1138.46   11.64
   7 -13  -5   17.15    7.73
   6 -11  -3  522.80    8.01
   6 -12  -3  519.83    8.14
   5 -19  -3  202.76    8.36
   7 -10  -9   31.38    7.98
   7 -11  -9   -8.55    8.29
   7 -12  -9   35.13    8.36
   7 -13  -9   56.81    8.69
   6 -19  -9    6.98    8.26
   5 -22  -9   15.97    8.28
   4 -24  -9   44.56    7.00
   7 -15  -8  177.29   10.89
   6 -20  -8  -17.45    9.14
   5 -23  -8   16.51    8.29
   7  -6  -7   -0.27    6.28
   7 -16  -7   35.79    9.99
   2 -28  -7   72.51    6.74
   7  -7  -6  366.88    8.31
   7 -15  -6   32.98    9.41
   2 -28  -6   73.02    7.79
   7 -12  -5  110.06    7.22
   6 -19  -5    5.87    8.75
   6 -17  -4  244.88    9.32
   5 -21  -4   -6.81    7.61
   4 -22  -3   94.76    7.53
   5 -14  -2    4.75    4.83
   3 -22  -2   -4.44    7.29
   5 -17 -11    8.27    6.64
   5 -20 -10    0.74    7.54
   7  -7  -8   37.78    6.99
   7 -15  -7   29.62    9.78
   6 -20  -7   -8.64    9.04
   5 -23  -7    9.52    8.32
   4 -25  -6    1.52    7.92
   5 -22  -5    5.80    8.26
   3 -24  -3   27.11    7.21
   4 -19  -2  726.43    9.37
   6 -18  -9   35.32    8.45
   7  -8  -8   18.50    7.21
   7 -13  -8  211.87   10.40
   7 -14  -8  211.46    9.55
   3 -26  -8    6.30    6.50
   6  -2  -7    3.48    4.73
   7  -7  -7    9.63    6.37
   7 -14  -7   86.49    9.74
   7  -9  -6   63.35    7.42
   7 -13  -6   53.19    8.89
   3 -26  -5   18.69    7.85
   6 -16  -4    0.54    6.98
   4 -23  -4    5.40    7.38
   3 -25  -4    3.98    8.06
   5 -18  -3   10.93    6.26
   3 -18  -1    5.26    5.06
   6  -7 -10    6.96    6.93
   6 -15 -10   63.50    7.99
   4 -22 -10    5.31    6.75
   5 -21  -9    0.78    7.33
   7  -9  -8    4.08    7.08
   7 -10  -8   11.94    7.82
   7 -11  -8   55.28    8.42
   6 -19  -8   -6.05    8.59
   5 -22  -8    0.99    7.84
   7  -8  -7   25.55    6.95
   7 -13  -7   96.80    9.39
   7 -10  -6  487.50    9.85
   7 -11  -6  138.64    8.45
   7 -12  -6   72.29    7.61
   6 -18  -5   34.98    8.40
   4 -24  -5   -2.21    7.70
   6 -15  -4   41.09    6.71
   4 -21  -3    9.97    6.68
   4 -14 -12    5.66    6.52
   6 -14 -10   22.04    7.42
   5 -19 -10   13.25    7.63
   6 -17  -9    1.79    8.14
   6  -3  -8   87.05    6.00
   4 -24  -8   64.15    7.64
   7  -9  -7   23.05    6.76
   7 -11  -7    8.86    8.14
   7 -12  -7   20.31    8.54
   6 -19  -7   34.32    9.17
   5 -22  -7    8.23    8.40
   3 -26  -7   10.42    7.48
   2 -27  -5   -0.50    6.57
   5 -17  -3  445.39    8.30
   4 -18  -2   27.42    5.15
   3 -21  -2  319.57    8.27
   4 -13 -12   54.35    6.74
   5 -15 -11   33.14    7.25
   6  -8 -10   31.92    6.63
   6  -9 -10   21.45    7.79
   6 -12 -10   75.67    7.66
   6 -13 -10   10.65    7.26
   6 -18  -8    6.46    8.70
   6 -18  -6   22.16    8.77
   4 -24  -6  254.76    9.32
   6 -17  -5    9.53    7.90
   5 -21  -5   16.13    7.16
   6 -14  -4  144.26    6.87
   4 -12 -12   13.36    5.91
   5 -14 -11    7.67    7.27
   6 -10 -10  153.60    7.93
   6 -11 -10   82.38    7.41
   5 -18 -10   -2.65    7.08
   4 -21 -10   31.61    6.86
   6  -5  -9  102.41    6.24
   6 -16  -9   -7.01    7.84
   5 -20  -9   -4.70    7.38
   5 -21  -8    5.04    7.84
   6  -3  -7   45.94    4.71
   6 -18  -7   -1.18    8.56
   2 -27  -7   -6.24    6.07
   3 -25  -5  154.03    8.91
   6 -13  -4  200.77    6.81
   5 -19  -4   42.03    7.41
   4 -22  -4   -4.85    7.14
   5 -16  -3    7.99    5.36
   4 -17  -2   94.74    5.20
   5  -9 -11  130.64    7.54
   5 -12 -11  125.87    7.99
   5 -13 -11   23.71    6.77
   6 -15  -9   10.97    8.05
   3 -24  -9   22.44    6.40
   6  -4  -8  381.33    7.39
   6 -17  -8   29.84    8.50
   5 -21  -7    5.85    8.03
   6 -17  -6   44.52    8.55
   5 -21  -6   36.29    8.33
   1 -28  -6   78.01    6.31
   6 -16  -5   55.01    6.97
   4 -23  -5  327.35    9.54
   6 -10  -4   27.33    4.94
   3 -24  -4   12.36    6.79
   4 -20  -3  292.30    7.85
   5 -10 -11   68.35    7.13
   5 -11 -11  131.66    7.54
   5 -17 -10   93.63    7.64
   5 -19  -9    2.14    7.51
   4 -22  -9   34.52    7.03
   6 -17  -7    4.38    8.43
   3 -25  -7    2.24    6.72
   6 -15  -5    2.72    6.94
   3 -20  -2    1.91    5.73
   4 -17 -11   66.95    6.87
   4 -20 -10   40.38    6.74
   3 -22 -10   20.38    6.22
   6  -7  -9    9.38    5.60
   5 -20  -8    3.14    7.62
   6  -4  -7   -1.45    4.06
   4 -23  -7   -0.98    7.21
   6 -16  -6    6.21    7.87
   2 -26  -5   46.51    7.50
   3 -22  -3   19.96    7.03
   4 -16  -2    5.45    4.22
   3 -15 -12    0.55    5.28
   6  -8  -9   27.44    5.87
   6 -13  -9    5.04    7.63
   6 -15  -8  218.32    9.24
   6 -16  -7   15.08    8.11
   5 -20  -6    9.77    7.69
   6 -14  -5    8.24    5.70
   5 -19  -5   13.30    7.45
   4 -22  -5   -0.59    6.88
   4 -21  -4    3.03    6.31
   4 -16 -11   74.38    7.06
   5 -15 -10   27.53    7.93
   4 -19 -10   15.89    6.55
   6  -9  -9  200.65    7.39
   6 -10  -9   13.99    6.33
   6 -11  -9  105.55    7.17
   5 -18  -9    6.47    7.01
   4 -21  -9    2.01    6.50
   3 -23  -9   11.96    6.38
   6  -6  -8   91.24    6.33
   3 -24  -8    8.80    6.54
   6 -15  -7  283.12    9.85
   2 -26  -7   26.57    6.42
   6 -15  -6   72.06    7.86
   2 -26  -6   11.33    6.34
   6  -8  -5    4.91    4.57
   6 -13  -5   52.91    6.04
   3 -24  -5   51.11    6.96
   3 -23  -4    4.62    7.05
   2 -25  -4    7.60    6.41
   5 -13  -3  114.29    4.98
   4 -15  -2    0.92    4.03
   3 -14 -12    2.80    5.20
   5 -19  -8   33.03    6.84
   1 -27  -7   12.15    5.70
   6  -6  -6   66.55    4.77
   6 -14  -6   53.70    7.39
   1 -27  -6   37.83    6.67
   6 -11  -5 1156.52   10.55
   3 -13 -12    3.30    5.28
   4 -15 -11   87.20    6.70
   5  -6 -10   45.58    5.84
   5 -14 -10   15.00    6.43
   3 -21 -10   80.67    6.37
   5 -17  -9    2.28    6.83
   6  -7  -8   45.91    5.58
   6 -13  -8  308.78    9.35
   6  -6  -7   -3.32    4.51
   5 -19  -7    7.35    7.38
   6 -13  -6  155.36    7.58
   0 -28  -6   14.71    5.03
   3 -12 -12    2.57    4.81
   4 -14 -11   17.17    6.48
   5  -7 -10   40.67    5.66
   5 -13 -10   34.52    6.37
   4 -18 -10   91.45    6.82
   4 -20  -9  102.43    7.27
   2 -24  -9   33.98    5.64
   6  -8  -8   44.65    5.89
   6  -9  -8   -3.71    5.71
   6 -10  -8    3.69    6.21
   5 -18  -8    8.93    7.43
   4 -21  -8  104.73    7.58
   1 -26  -8   74.20    6.41
   6  -7  -7   11.24    4.82
   6 -13  -7  502.01    9.89
   6 -12  -6   18.48    6.10
   2 -25  -5   25.95    7.01
   3 -21  -3   55.37    5.77
   2 -23  -3   -3.21    6.05
   4 -13 -11   51.36    6.33
   5  -8 -10   76.77    6.17
   5  -9 -10   44.27    6.47
   5 -10 -10   70.65    6.97
   5 -11 -10   49.45    6.18
   5 -12 -10   49.76    6.43
   5 -16  -9   -3.03    6.60
   3 -22  -9   67.11    6.57
   6  -8  -7   35.00    5.30
   6  -9  -7   65.06    6.33
   6 -11  -7  153.86    7.31
   6 -12  -7   14.58    6.77
   5 -18  -7  -14.45    7.12
   2 -25  -7    0.88    5.75
   6  -9  -6   17.59    5.19
   6 -11  -6  297.83    7.52
   5 -18  -6   16.63    7.11
   3 -23  -5  486.20    9.36
   3 -18  -2   33.76    4.59
   2 -21  -2   18.11    4.71
   4  -8 -11   -2.26    5.69
   4 -12 -11   67.11    6.34
   3 -17 -11   48.57    6.01
   4 -17 -10   58.67    6.42
   3 -20 -10  114.64    6.85
   2 -22 -10   30.81    5.53
   4 -19  -9   15.18    6.66
   5 -17  -8    4.24    7.02
   4 -21  -7   27.95    6.99
   2 -25  -6   15.62    6.26
   3 -22  -4   23.38    5.87
   2 -24  -4    9.25    5.78
   2 -15 -12   -1.24    4.57
   4  -9 -11   38.02    5.65
   4 -10 -11   27.65    5.74
   4 -11 -11   49.38    5.89
   5 -15  -9   -0.35    5.68
   4 -20  -8   46.62    6.97
   1 -26  -7   77.93    6.38
   0 -27  -7   24.68    5.59
   5 -17  -6    9.33    6.93
   3 -23  -6   -1.50    6.04
   1 -26  -5  136.44    6.55
   5 -14  -4    5.72    4.47
   2 -14 -12   10.55    4.96
   3 -16 -11   57.40    5.84
   2 -19 -11   -0.74    4.91
   5  -5  -9   24.79    4.63
   3 -21  -9   31.04    6.03
   2 -23  -9   45.81    5.75
   5  -3  -8    9.48    3.93
   5 -16  -8   41.76    6.99
   3 -22  -8   27.34    6.46
   2 -24  -8   19.41    5.78
   5 -17  -7    5.50    6.83
   1 -26  -6   54.08    6.02
  -1 -28  -6    5.81    4.90
   0 -27  -5   51.90    5.70
   2 -21 -10   59.35    5.98
   5  -6  -9  151.46    6.02
   4 -18  -9    3.93    6.19
   1 -24  -9   56.60    5.29
   4 -20  -7   70.98    7.06
   4 -20  -6   11.33    6.46
   2 -24  -5  109.10    6.50
   5 -12  -4   13.78    3.99
   2 -22  -3    0.44    4.78
   2 -20  -2    5.93    4.47
   2 -13 -12   10.36    4.78
   3 -15 -11   19.53    5.89
   5  -7  -9  206.50    6.39
   5 -12  -9   18.52    5.78
   5 -15  -8   47.68    6.68
   4 -19  -8   63.92    6.85
   0 -26  -8   16.83    4.99
   5 -16  -7   32.69    6.72
   3 -22  -7   12.45    6.40
   2 -24  -6   22.48    5.96
   3 -21  -4   -2.99    5.25
   2 -23  -4   35.15    5.30
   0 -26  -4   82.73    6.04
   2 -12 -12    1.15    4.52
   4 -14 -10    5.49    5.53
   3 -18 -10   93.39    6.16
   1 -22 -10    0.04    4.66
   5  -8  -9   37.65    4.96
   5  -9  -9  459.76    7.81
   5 -10  -9    1.84    5.27
   5 -11  -9  249.22    7.06
   4 -17  -9    4.14    6.07
   3 -20  -9  321.22    8.04
   2 -22  -9   30.29    5.61
   5 -14  -8  308.37    8.30
   5  -3  -7  171.46    4.29
   5 -14  -5   29.00    5.01
   3 -19  -3  270.26    5.93
   3 -14 -11   48.02    5.64
   2 -20 -10   61.10    5.83
   5  -5  -8   30.47    4.36
   3 -21  -8  284.35    7.86
   2 -23  -8   -7.73    5.45
   4 -19  -7   89.06    6.92
   1 -25  -7   -4.90    5.20
   4 -19  -6   17.98    6.13
   1 -25  -5   96.26    6.07
   3 -16  -2    4.24    3.17
   3 -13 -11   12.86    5.33
   1 -19 -11    2.97    4.43
   4 -13 -10   23.60    5.40
   4 -16  -9    4.56    5.99
   4 -18  -8   88.72    7.00
   5 -14  -7   46.96    6.22
  -1 -27  -7   24.78    4.48
   5 -14  -6  236.82    6.92
   1 -25  -6    9.65    5.50
  -2 -28  -6   20.80    4.36
   5 -13  -5   18.70    4.10
   0 -26  -5  136.29    6.42
   3 -20  -4   18.55    4.86
   3 -12 -11    5.76    5.08
   4  -6 -10    7.43    4.32
   4 -12 -10   20.58    5.29
   3 -17 -10    4.10    5.34
   3 -19  -9   31.33    5.80
   1 -23  -9    4.16    4.74
   5  -6  -8    3.51    3.76
   0 -26  -6   19.21    4.93
  -1 -27  -6    5.15    5.03
   5 -12  -5  259.15    5.68
   2 -23  -5  174.84    6.54
  -1 -27  -5    8.85    4.71
   1 -24  -4   30.89    5.29
   3 -18  -3   36.43    4.01
   2 -21  -3    8.49    4.17
   1 -23  -3   26.58    4.74
   1 -14 -12   11.12    4.10
   3 -10 -11    5.19    5.15
   3 -11 -11    6.06    4.88
   2 -16 -11   97.18    5.74
   4  -7 -10   53.77    4.91
   4  -8 -10   52.01    5.20
   4  -9 -10   13.62    4.58
   4 -10 -10   14.35    4.85
   4 -11 -10   53.69    5.35
   2 -19 -10   55.98    5.55
   1 -21 -10   13.22    4.98
   4 -15  -9    9.14    5.61
   2 -21  -9   27.36    5.29
   0 -24  -9   18.27    4.57
   5  -7  -8   68.62    4.54
   5  -9  -8   23.34    4.71
   5 -10  -8   59.09    5.30
   4 -17  -8    1.97    5.74
   3 -20  -8   90.94    6.37
  -1 -26  -8    9.42    4.30
   4 -18  -7    1.00    5.26
   4 -18  -6   -0.01    5.63
   2 -23  -6   16.14    5.38
   5 -10  -5  211.21    5.01
   5 -11  -5  463.47    6.36
   2 -22  -4    8.81    4.76
   1 -13 -12   13.05    4.19
   3  -8 -11    1.52    4.32
   3  -9 -11    0.52    4.69
   2 -22  -8    5.39    4.61
   5 -12  -7   39.53    5.43
   5  -6  -6  165.67    4.29
   5 -12  -6   17.30    4.72
   0 -25  -4   92.84    5.59
   1 -12 -12   12.78    4.38
   2 -15 -11   17.99    5.09
   0 -22 -10   10.47    4.27
   3 -18  -9  185.37    6.74
   4 -16  -8   79.48    6.11
   5  -7  -7    5.02    3.40
   5 -11  -7  138.23    5.62
   4 -17  -7   40.46    5.91
   3 -20  -7   65.36    6.05
  -2 -27  -7    6.17    4.28
   5 -11  -6  263.89    5.90
   1 -24  -5  190.00    6.15
   3 -19  -4    4.14    4.41
   0 -24  -3    1.64    3.94
   1 -11 -12   26.36    4.21
   2 -18 -10   59.92    5.25
   1 -20 -10    1.67    4.53
   4  -4  -9   -0.48    3.84
   2 -20  -9  183.73    6.43
   1 -22  -9    7.27    4.75
   3 -19  -8  218.95    7.02
   1 -23  -8    5.24    4.72
   5  -8  -7   12.01    3.38
   2 -22  -7   12.11    5.18
   0 -25  -7   -4.54    4.56
  -1 -26  -7    4.49    4.61
   5  -9  -6    1.44    3.80
   3 -20  -6   35.63    5.55
   1 -24  -6    9.80    4.91
   2 -22  -5   44.26    5.13
   2 -20  -3   26.33    3.93
   2 -14 -11  124.21    5.73
   0 -19 -11    3.96    3.94
   3 -17  -9    3.17    5.41
   0 -23  -9   77.47    5.07
   4 -15  -8   26.85    5.36
   2 -21  -8  124.29    6.07
   4 -16  -7  243.51    6.92
   0 -25  -6   16.73    5.18
  -2 -27  -6   61.26    4.69
   0 -25  -5  202.22    6.07
   4 -14  -4   47.71    3.75
   2 -21  -4   -2.39    4.25
   1 -22  -3    7.63    4.03
   0 -14 -12    2.08    3.63
   2 -13 -11   50.48    5.39
   3 -14 -10   52.57    5.31
   0 -21 -10    1.05    4.00
   4  -5  -9   59.34    4.05
   4 -12  -9   20.02    4.76
  -1 -24  -9   20.63    4.01
  -1 -25  -8    1.55    3.95
   4 -16  -6   31.96    5.16
  -1 -26  -6   24.58    4.59
  -1 -26  -5   86.61    4.98
   1 -20  -2   87.22    3.98
   1 -16 -11   40.96    4.49
   3 -13 -10    0.10    4.57
   2 -17 -10   17.88    4.72
   4  -6  -9  157.44    4.60
   4 -10  -9    9.13    4.29
   4 -11  -9  263.50    6.21
   1 -21  -9    3.46    4.35
   4 -14  -8   12.29    4.91
   3 -18  -8   85.66    5.81
   3 -19  -7  203.27    6.25
   3 -19  -6   17.63    4.98
   4 -15  -5   -1.82    3.94
   4 -13  -4  101.88    3.80
   3 -16  -3    2.01    2.88
   0 -13 -12   13.54    3.83
   2 -12 -11   33.36    4.47
   0 -18 -11   -1.32    3.90
   3 -12 -10   13.50    4.40
   1 -19 -10    7.00    4.55
   4  -7  -9  306.99    5.50
   4  -8  -9   52.29    4.16
   4  -9  -9  218.04    5.48
   3 -16  -9    4.57    4.82
   4  -3  -8   75.66    3.17
   1 -22  -8    5.07    4.64
   4 -15  -7   17.46    4.61
   2 -21  -7    8.09    4.90
   4 -15  -6  368.27    6.74
   2 -21  -5   61.54    4.98
   1 -23  -5   20.47    4.62
   0 -24  -4  203.90    5.68
   2 -19  -3   39.34    3.63
   0 -12 -12   43.14    4.18
   2 -11 -11   -2.42    4.20
   3 -11 -10    2.56    4.50
   2 -16 -10   15.54    4.60
   4 -13  -8   10.97    4.69
   2 -20  -8   23.78    5.27
   3 -18  -7   12.89    5.28
   0 -24  -7   -2.92    4.17
  -2 -26  -7   -2.50    3.66
   4 -14  -5   51.81    3.84
   3 -18  -5   54.20    4.72
   2 -20  -4    1.60    3.89
   0 -11 -12   20.72    3.79
   2  -8 -11    3.34    3.71
   2  -9 -11   -1.05    4.05
   2 -10 -11    5.10    4.10
   1 -15 -11  117.47    4.96
   3  -6 -10    2.18    3.55
   3 -10 -10    1.27    3.94
   0 -20 -10    1.57    4.28
   3 -15  -9    2.16    4.64
   2 -18  -9   46.70    5.00
  -1 -23  -9  260.32    5.85
   4  -4  -8   53.03    3.11
   4 -12  -8   -3.27    4.42
   3 -17  -8    0.46    4.31
   0 -23  -8   20.80    4.28
  -1 -25  -7    4.94    4.11
   4 -14  -6  122.52    4.97
   3 -18  -6    6.37    4.64
  -3 -27  -6   54.47    3.84
   0 -24  -5  112.14    4.96
   1 -22  -4    2.90    3.79
   3 -15  -3   17.81    2.50
   0 -10 -12  246.45    5.55
   1 -14 -11   73.84    5.16
   3  -7 -10   14.34    3.91
   3  -8 -10    2.48    3.84
   3  -9 -10    1.63    3.72
   1 -18 -10    7.35    4.35
  -1 -21 -10   35.52    3.95
   1 -20  -9   15.84    4.44
   4  -5  -8   14.58    3.11
  -2 -25  -8    0.98    3.59
   4 -13  -7  241.68    5.83
   2 -20  -7    9.02    4.71
   1 -22  -7    6.27    4.54
   0 -24  -6   29.31    4.56
  -2 -26  -6   57.04    4.61
   4 -13  -5   11.37    3.36
   1 -19  -2   66.17    3.21
  -1 -18 -11   13.03    3.51
   3 -14  -9   -2.76    4.39
   4  -6  -8   59.62    3.31
   4 -10  -8  158.97    4.92
   3 -16  -8   41.32    4.91
   2 -19  -8   39.80    4.93
   1 -21  -8   -1.09    4.35
   3 -17  -7  190.78    5.91
   4 -13  -6  309.53    5.62
  -1 -25  -6   39.63    4.25
   4 -12  -5    1.74    3.01
   3 -17  -5    0.43    3.82
   2 -20  -5    0.49    4.06
   1 -22  -5   15.08    4.10
  -1 -25  -5   14.84    4.06
   2 -18  -3   56.12    3.25
  -1 -13 -12   14.05    3.34
   1 -13 -11  163.27    5.18
   0 -16 -11    8.75    3.99
   2 -14 -10   18.17    4.35
   1 -17 -10    0.88    3.96
   0 -19 -10   -2.66    4.05
   2 -17  -9   45.58    4.75
   0 -21  -9   39.08    4.27
   4  -7  -8   75.13    3.61
   4  -8  -8  205.70    4.62
   4  -9  -8   58.00    3.91
   4 -12  -7   48.76    4.29
  -3 -26  -7    4.85    3.23
   3 -17  -6   82.91    4.85
   2 -20  -6    0.22    3.99
   1 -22  -6    6.79    4.25
  -4 -27  -6    6.84    3.36
   2 -19  -4    1.83    3.49
   0 -23  -4    0.42    3.61
  -1 -12 -12   47.73    3.73
   1 -19  -9    6.72    4.32
  -1 -22  -9   38.73    4.05
  -2 -23  -9  148.58    4.94
   3 -15  -8   10.20    4.41
   0 -22  -8   63.27    4.55
  -3 -25  -8   40.03    3.57
   4 -11  -7   83.12    4.16
   4 -12  -6   34.25    3.34
   4 -11  -5    1.00    2.75
   1 -21  -4   11.24    3.69
   0 -22  -3   91.21    4.07
   1 -12 -11   31.46    4.15
   0 -15 -11   65.45    4.09
   2 -13 -10   27.48    4.15
  -1 -20 -10    2.83    3.62
  -2 -21 -10   22.20    3.45
   3 -12  -9   17.27    4.07
   2 -18  -8   31.32    4.58
   4  -5  -7  285.96    4.02
   3 -16  -7  215.10    5.68
   2 -19  -7  141.52    5.35
   1 -21  -7    1.63    4.15
  -1 -24  -7   -1.83    3.68
  -2 -25  -7    2.76    3.67
   4 -11  -6   50.16    3.52
   0 -23  -6    3.04    3.98
   4 -10  -5   10.89    2.83
   0 -23  -5  180.63    5.11
  -1 -11 -12   22.45    3.17
   1 -11 -11   16.69    3.85
   1 -16 -10   49.05    4.30
   0 -18 -10   -3.33    3.80
   3  -4  -9   82.19    3.51
   3 -11  -9    7.13    3.75
   2 -16  -9  -10.44    3.56
   3 -14  -8   27.17    4.25
   1 -20  -8   10.66    4.42
  -1 -23  -8   12.24    3.90
   4  -6  -7  148.29    3.43
   4  -7  -7   63.15    3.01
   4  -8  -7   -1.32    2.80
   4 -10  -6   19.91    3.09
   3 -16  -6    5.10    4.02
   2 -19  -6   33.29    4.27
  -3 -26  -6   50.38    3.91
  -2 -25  -4    4.70    3.49
   2 -17  -3   10.09    2.58
   1 -18  -2   37.31    2.45
  -1 -10 -12  159.06    4.20
   1 -10 -11    2.24    3.68
   2 -12 -10   48.93    4.20
   3 -10  -9    4.90    3.47
   1 -18  -9   13.18    4.11
   0 -20  -9    7.92    3.82
   3 -15  -7   96.44    4.67
   4  -9  -6   -1.13    2.72
  -1 -24  -6    7.47    3.71
  -1 -24  -5   22.45    3.83
   2 -18  -4   -0.86    3.00
  -1 -23  -3   95.09    3.84
   0 -20  -2  334.11    4.48
   1  -7 -11    7.85    3.64
   1  -8 -11   11.39    3.65
   1  -9 -11   14.74    3.59
   0 -14 -11    5.15    3.62
   2 -11 -10    5.07    3.67
  -1 -19 -10    0.60    3.45
   3  -5  -9    1.38    2.93
   3  -6  -9   51.54    3.22
   3  -7  -9    4.37    3.53
   3  -8  -9   94.15    3.81
   3  -9  -9    1.29    3.39
   2 -15  -9   13.98    4.02
  -1 -21  -9  138.17    4.74
   3 -13  -8   -5.71    3.67
   2 -17  -8    4.49    4.19
   0 -21  -8   25.36    4.04
   2 -18  -7   90.03    4.74
   3 -15  -5   53.47    3.45
  -2 -25  -5   31.83    3.65
   3 -14  -4  114.08    3.28
   0 -22  -4  118.11    4.10
   0 -13 -11   70.30    4.40
   2 -10 -10   23.21    3.60
   0 -17 -10    2.10    3.66
  -2 -20 -10   36.56    3.56
  -2 -22  -9    1.40    3.35
   1 -19  -8   17.55    4.11
   1 -20  -7    5.57    3.89
  -3 -25  -7    0.41    3.37
   3 -15  -6  110.44    4.00
   1 -20  -4   12.54    3.25
   1 -19  -3   29.15    2.78
   2  -5 -10   14.65    3.16
   2  -6 -10   -0.12    2.96
   2  -7 -10    8.98    3.49
   2  -8 -10    9.20    3.03
   2  -9 -10    6.37    3.26
   2 -14  -9    0.34    3.67
   1 -17  -9   -2.23    3.80
   0 -19  -9   -0.71    3.67
   3 -12  -8    4.37    3.53
   2 -16  -8    1.83    4.04
  -3 -24  -8   53.51    3.55
   3 -14  -7  307.06    5.27
   2 -18  -6   19.21    3.48
   0 -22  -6    2.03    3.66
  -4 -26  -6   26.62    3.23
   0 -22  -5    9.70    3.48
   1 -17  -2   13.85    2.04
  -2 -11 -12    1.15    2.51
   0 -12 -11   13.67    3.40
  -1 -15 -11    1.54    3.18
   2 -17  -7  323.98    5.82
   3 -14  -6    8.37    3.16
   1 -20  -5    1.89    3.38
  -1 -23  -4   42.85    3.53
  -2 -10 -12    4.19    2.68
   1 -13 -10    7.47    3.66
  -1 -18 -10   20.34    3.52
  -1 -20  -9   10.08    3.42
   1 -18  -8   -2.75    3.74
   0 -20  -8   -3.67    3.60
   3 -13  -7    3.14    3.02
  -4 -25  -7    4.21    3.25
  -1 -23  -6   -2.93    3.28
  -2 -24  -6   22.21    3.88
  -3 -25  -6   24.74    3.49
  -1 -23  -5  125.08    4.21
  -2 -24  -4   24.65    3.55
  -3 -25  -4    0.42    3.00
   0 -11 -11    8.08    3.19
  -1 -14 -11    2.01    3.32
  -2 -19 -10    2.98    3.17
  -3 -20 -10   41.68    3.30
   1 -16  -9    0.57    3.54
  -2 -21  -9   97.56    4.16
  -3 -22  -9    1.91    2.89
   3  -4  -8  163.94    3.15
   3 -10  -8    8.37    3.11
   2 -15  -8   10.36    3.67
  -4 -24  -8    7.54    2.92
   3 -12  -7   47.16    3.44
   1 -19  -7   -4.65    3.22
   3 -13  -6   49.17    3.23
   2 -17  -6  232.27    4.90
  -5 -26  -6    2.17    2.63
   3 -13  -5  283.43    4.16
   2 -17  -5    9.35    3.13
  -2 -24  -5   10.30    3.53
  -3 -25  -5   54.50    3.54
   1 -19  -4    6.48    2.80
   0 -21  -4  127.25    3.83
   1 -18  -3   43.89    2.56
  -1 -22  -3   84.90    3.40
   0 -19  -2  301.80    3.79
   0 -10 -11    2.51    3.13
   0 -18  -9    2.92    3.14
   3  -5  -8   -0.20    2.02
   3  -8  -8   14.65    2.62
   3  -9  -8    6.71    2.89
  -1 -21  -8   14.46    3.46
   2 -16  -7  300.69    5.33
  -3 -24  -7   30.80    3.29
   0 -20  -3  143.72    3.36
   0  -9 -11   50.68    3.44
  -1 -13 -11   -0.36    3.11
  -2 -15 -11    8.20    2.86
  -1 -17 -10   16.26    3.25
   2 -11  -9   45.63    3.49
   1 -15  -9   13.27    3.51
   3  -6  -8   29.27    2.41
   3  -7  -8   78.96    2.94
   2 -14  -8    1.01    3.40
   1 -17  -8   28.11    3.89
   3 -11  -7    3.87    2.77
  -2 -23  -7   33.15    3.41
  -5 -25  -7   36.51    3.02
   3 -12  -6    4.81    2.62
   1 -19  -6   26.19    3.27
   3 -12  -5  183.00    3.41
  -2 -23  -3   13.57    2.90
   0  -7 -11   14.01    2.90
   0  -8 -11   26.60    3.04
   1 -11 -10    0.31    3.04
  -2 -18 -10  137.77    4.13
  -1 -19  -9   10.66    3.29
  -4 -22  -9    2.17    2.67
   0 -19  -8   55.36    3.88
   3 -10  -7   49.75    2.92
   1 -18  -7   98.75    4.16
   0 -20  -7   -3.02    3.32
   2 -16  -6  171.93    4.23
  -4 -25  -6    6.10    2.95
   2 -16  -5   18.21    2.81
  -1 -22  -4  160.00    3.92
  -1 -12 -11   -0.54    2.98
   1 -10 -10    5.78    3.02
  -3 -19 -10    6.46    2.80
   2 -10  -9    0.60    3.02
   0 -17  -9    2.30    3.54
  -2 -20  -9   -0.24    2.94
  -3 -21  -9   14.82    3.05
   2 -15  -7  148.58    4.29
   3 -11  -6   42.81    2.66
  -1 -22  -6    0.16    3.22
  -3 -24  -6    4.69    3.26
   3 -11  -5   74.18    2.56
  -1 -22  -5   67.84    3.61
   2 -15  -4    4.29    2.22
   1 -18  -4   26.64    2.60
   1 -17  -3  179.08    3.09
  -2 -14 -11    2.18    2.84
   1  -9 -10   12.90    2.91
  -1 -16 -10    4.78    3.03
   2  -4  -9    5.34    2.24
   2  -8  -9   98.93    3.33
   1 -14  -9   19.97    3.37
   2 -13  -8   14.71    2.86
   1 -16  -8   -2.46    3.27
  -1 -20  -8   16.55    3.33
   3  -8  -7   -0.78    2.07
  -1 -21  -7   24.84    3.47
   1 -18  -6    5.05    3.13
  -2 -23  -6    4.08    3.00
  -4 -25  -5   33.57    2.99
   0 -20  -4  123.14    3.48
  -2 -23  -4   28.72    3.08
  -3 -24  -4    0.48    2.93
  -1 -21  -3   39.59    2.96
   0 -18  -2    1.46    1.83
  -1 -11 -11   12.18    2.80
  -3 -15 -11   13.00    2.56
   1  -5 -10   -0.98    2.60
   1  -6 -10   48.33    3.08
   1  -7 -10    0.25    2.92
   1  -8 -10    6.31    2.65
   0 -13 -10   21.87    3.22
   2  -5  -9   46.99    2.58
   2  -6  -9   95.55    2.91
   2  -7  -9  173.53    3.57
  -1 -18  -9   -3.28    3.07
   2 -12  -8   94.88    3.65
   0 -18  -8   53.96    3.68
  -2 -21  -8    1.33    3.00
  -3 -22  -8  165.12    4.17
   3  -5  -7   20.25    1.83
   3  -6  -7    4.38    1.88
   3  -7  -7   14.76    1.98
   2 -14  -7   50.81    3.32
   1 -17  -7    6.10    3.19
   3 -10  -6   41.04    2.18
   2 -15  -6   83.07    3.35
  -5 -25  -6    4.03    2.78
   3 -10  -5   17.52    1.84
   2 -15  -5   90.25    3.02
   0 -20  -5  152.37    3.94
  -2 -23  -5   33.39    3.05
  -3 -24  -5   28.55    3.04
   0 -19  -3   56.61    2.48
  -1 -10 -11   10.26    2.83
  -2 -13 -11    1.29    2.81
  -1 -15 -10   94.16    3.85
  -2 -17 -10   55.49    3.37
  -3 -18 -10  107.74    3.57
  -4 -19 -10   11.22    2.58
   0 -16  -9    6.69    3.32
  -4 -21  -9   -2.28    2.43
   3  -9  -6   17.40    2.12
   2 -14  -4 1579.10    7.19
  -1  -9 -11   59.98    3.39
   0 -12 -10  301.66    4.89
  -2 -19  -9   -2.55    2.75
  -3 -20  -9    4.97    2.75
   1 -15  -8    9.31    3.12
  -5 -24  -7   22.78    2.68
   1 -17  -4   95.25    2.80
  -2 -22  -3   16.95    2.50
  -1  -8 -11   63.20    3.03
  -2 -12 -11    5.15    2.76
  -3 -14 -11    5.18    2.52
  -4 -15 -11   -0.95    2.12
   0 -15  -9   28.87    3.25
  -1 -19  -8   31.64    3.31
   2 -13  -7   12.67    2.45
   2 -14  -6   94.33    2.93
  -4 -24  -6    4.62    2.68
  -6 -25  -6    0.01    2.29
  -5 -25  -5    9.91    2.57
  -1 -21  -4  118.91    3.28
   1 -16  -3  349.74    3.46
  -3 -23  -3   -0.76    2.30
  -1  -7 -11   73.95    2.99
   0 -11 -10   47.60    3.06
  -1 -17  -9   -3.55    3.02
  -5 -21  -9    6.96    2.32
   0 -17  -8   85.37    3.37
  -4 -22  -8    1.79    2.81
   1 -16  -7  160.30    3.72
  -1 -20  -7   16.32    3.17
   0 -19  -6   62.47    3.41
  -2 -22  -6    0.13    2.68
  -3 -23  -6   25.85    2.84
   1 -17  -5    2.78    2.16
   2 -13  -4  300.99    3.37
   0 -19  -4   11.20    2.30
  -2 -11 -11    4.01    2.56
  -3 -13 -11   -1.10    2.40
   0 -10 -10   19.38    3.16
  -3 -17 -10   88.58    3.40
  -4 -18 -10    3.97    2.33
   1 -11  -9   28.71    2.84
   2  -9  -8    0.85    2.26
   1 -14  -8   28.39    3.01
  -2 -20  -8   54.05    3.04
  -3 -21  -8    3.55    2.67
   2 -12  -7   61.40    2.80
   0 -18  -7   76.28    3.59
  -2 -21  -7    0.95    2.83
  -4 -23  -7    0.35    2.48
  -6 -24  -7    0.50    2.21
   2 -13  -6   49.23    2.57
  -4 -24  -5   13.18    2.71
  -2 -22  -4   23.69    2.47
   0 -18  -3   12.33    1.84
  -1 -20  -3   59.18    2.37
  -1 -19  -2  114.13    2.42
  -4 -14 -11    4.94    2.30
   1 -10  -9   22.75    2.67
   0 -14  -9   95.24    3.54
  -2 -18  -9    9.61    2.57
  -3 -19  -9   11.45    2.63
  -4 -20  -9   -2.72    2.46
   2  -3  -8   80.50    2.14
   1 -16  -6   68.22    3.03
  -5 -24  -6    0.47    2.58
   2 -13  -5  279.60    3.46
  -3 -23  -5    6.19    2.48
  -6 -25  -5   89.90    2.97
  -3 -23  -4    8.88    2.53
  -2 -10 -11    3.57    2.37
  -3 -12 -11   23.15    2.73
   0  -9 -10    2.61    2.42
  -2 -15 -10  105.28    3.50
  -5 -18 -10   47.75    2.61
  -1 -16  -9   46.61    3.16
   2  -4  -8   11.44    1.60
   2  -5  -8    7.90    1.89
   2  -6  -8   86.25    2.38
   2  -7  -8   81.69    2.48
   1 -13  -8   10.66    2.66
   0 -16  -8   51.21    3.20
  -1 -18  -8   48.24    3.34
   2 -11  -7    2.11    2.14
   1 -15  -7   10.08    2.46
   1 -16  -5    3.53    2.15
  -2  -9 -11    1.27    2.37
   0  -8 -10   -1.95    2.21
  -3 -16 -10  123.49    3.49
  -4 -17 -10   59.85    2.87
   1  -9  -9  366.76    4.39
   0 -13  -9  214.63    4.15
  -5 -23  -7   47.89    2.86
   2 -12  -6  152.98    2.84
   0 -18  -6  192.89    3.61
  -4 -23  -6   26.69    2.97
   0 -18  -4    1.14    1.94
  -2 -21  -3    0.60    2.11
  -2  -8 -11   30.75    2.49
  -3 -11 -11   49.13    2.78
  -4 -13 -11    9.41    2.18
   0  -5 -10   72.73    2.78
   0  -6 -10   69.83    2.73
   0  -7 -10    2.16    2.25
  -1 -12 -10   65.70    3.13
   1  -8  -9   53.87    2.61
  -2 -17  -9   43.77    2.99
  -5 -20  -9    2.95    2.13
   1 -12  -8  221.26    3.88
  -2 -19  -8   -2.46    2.33
  -3 -20  -8   41.03    2.88
  -4 -21  -8    0.67    2.34
   2 -10  -7  218.73    3.14
   1 -14  -7   51.79    2.81
  -2 -21  -6   78.83    3.25
  -3 -22  -6    2.96    2.42
  -6 -24  -6   11.67    2.50
  -5 -24  -5    0.72    2.36
  -2 -20  -2    1.93    1.84
  -2  -7 -11   -1.94    2.10
  -1 -11 -10   41.68    3.06
   1  -3  -9   -0.67    1.79
   1  -4  -9   78.77    2.47
   1  -5  -9    1.70    2.17
   1  -6  -9  189.32    3.11
   1  -7  -9  204.88    3.31
  -1 -15  -9   29.75    2.89
  -3 -18  -9   63.08    3.02
  -4 -19  -9    5.01    2.48
  -6 -20  -9   24.11    2.49
   0 -15  -8   -1.08    2.60
  -1 -17  -8   48.79    3.06
  -6 -23  -7   46.18    2.55
   1 -15  -6   47.22    2.39
  -2 -21  -5    5.54    2.32
  -2 -21  -4  130.69    3.23
  -5 -24  -4   57.35    2.62
   0 -17  -3   54.29    1.91
  -1 -19  -3   -0.18    1.98
  -3 -22  -3    7.80    2.08
  -3 -10 -11    4.93    2.22
  -4 -12 -11   66.49    2.71
  -5 -13 -11    5.28    1.94
  -3 -15 -10   80.94    2.97
  -4 -16 -10   10.13    2.53
  -5 -17 -10   26.92    2.31
   2  -8  -7    6.53    1.65
   0 -17  -6   -1.14    2.35
  -7 -24  -6    3.60    2.14
   1 -15  -5   32.62    2.12
  -3 -22  -5   -1.20    2.29
  -4 -23  -5   38.50    2.65
  -1 -18  -2    1.55    1.45
  -1 -10 -10    8.05    2.36
  -2 -16  -9   56.51    2.99
  -2 -18  -8    2.80    2.51
  -5 -21  -8   15.06    2.36
   2  -7  -7    5.68    1.56
   1 -13  -7    1.27    2.19
  -1 -18  -7   17.52    2.77
  -7 -23  -7   16.56    2.12
   2 -10  -6  191.34    2.78
  -5 -23  -6   18.32    2.34
  -6 -24  -5   26.75    2.44
  -3 -22  -4   10.18    2.08
  -4 -23  -4    2.36    2.06
  -3  -9 -11   97.79    2.91
  -4 -11 -11  165.21    3.24
   0 -11  -9   19.20    2.42
  -1 -14  -9  120.25    3.20
  -5 -19  -9    9.56    2.22
   0 -14  -8    0.08    2.45
  -3 -19  -8    2.69    2.48
  -4 -20  -8    6.38    2.29
   2  -6  -7    2.40    1.41
  -5 -22  -7   21.91    2.37
   1 -14  -6  210.53    3.10
   0 -17  -5    1.70    2.03
  -1 -19  -5   -1.77    2.13
   0 -17  -4  106.07    2.42
  -1 -19  -4   -2.99    1.86
  -3  -8 -11   13.10    2.12
  -5 -12 -11   61.64    2.39
  -1  -9 -10    5.74    2.16
  -2 -12 -10    6.11    2.27
  -5 -16 -10   12.09    2.13
  -3 -17  -9   91.33    3.18
  -4 -18  -9   51.25    2.64
  -1 -16  -8   26.28    2.41
  -6 -21  -8   44.24    2.42
   2  -5  -7   11.61    1.34
   2  -9  -6   30.99    1.60
  -3 -21  -6   -1.35    2.20
  -4 -22  -6   12.10    2.24
   1 -14  -5  136.77    2.55
  -2 -20  -3    6.68    1.69
  -3  -7 -11   82.61    2.58
  -4 -10 -11   21.21    2.19
  -1  -8 -10   -2.83    1.97
  -4 -15 -10   25.20    2.32
   0 -10  -9    5.71    2.26
  -1 -13  -9  108.46    3.16
  -2 -15  -9    6.78    2.52
   1  -9  -8    6.66    1.96
   0 -13  -8   62.49    2.70
   0 -15  -7   63.30    2.70
  -1 -17  -7  409.23    4.66
  -3 -20  -7    4.98    2.33
   2  -8  -6   93.62    2.00
   0 -16  -6   57.74    2.53
  -6 -23  -6   16.80    2.17
  -2 -20  -5  218.10    3.51
  -5 -23  -5  305.00    4.01
  -7 -24  -5   69.99    2.47
   0 -16  -3  374.27    3.18
  -3  -6 -11   18.24    2.02
  -5 -11 -11  100.34    2.64
  -1  -7 -10    1.10    1.95
  -2 -11 -10   -2.09    2.08
  -6 -16 -10   37.90    2.15
   0  -9  -9   68.08    2.50
  -2 -17  -8   20.93    2.54
  -5 -20  -8   35.67    2.43
  -6 -22  -7   48.29    2.42
   1 -13  -6  129.75    2.45
  -8 -24  -5   82.98    2.53
  -2 -20  -4  103.98    2.60
  -5 -23  -4    1.93    2.16
  -1 -18  -3   91.02    2.06
  -3 -21  -3    3.44    1.85
  -2 -19  -2   11.35    1.43
  -4  -9 -11  227.66    3.42
  -1  -5 -10   52.27    2.33
  -1  -6 -10   10.31    2.05
  -3 -16  -9  109.74    3.14
  -5 -18  -9    0.07    2.05
  -1 -15  -8   41.43    2.61
  -3 -18  -8   -2.06    2.26
   1 -11  -7   23.00    1.91
  -7 -23  -6    3.41    2.01
   1 -13  -5    4.48    1.54
   0 -16  -5    1.31    1.74
  -3 -21  -5   10.11    2.10
  -4 -22  -5   39.51    2.33
  -3 -21  -4   13.43    2.21
  -4 -22  -3    4.20    1.81
  -4  -8 -11   -0.20    1.84
  -5 -10 -11   30.93    2.05
  -6 -11 -11    4.93    1.65
  -1  -4 -10   12.58    1.91
  -2 -10 -10    1.58    2.08
  -5 -15 -10   11.06    1.97
   0  -8  -9   56.26    2.30
  -2 -14  -9   48.53    2.62
  -4 -17  -9   35.81    2.25
   1  -7  -8   58.50    2.00
   0 -12  -8  222.33    3.42
  -4 -19  -8   -0.06    1.88
   0 -14  -7   26.34    2.23
  -2 -18  -7    6.68    2.27
  -8 -22  -7    2.99    1.89
  -7 -22  -7   24.04    2.01
  -5 -22  -6   50.56    2.43
  -4 -22  -4    8.14    1.96
  -4  -7 -11  150.93    2.92
  -3 -12 -10    6.22    2.06
   0  -7  -9   -1.05    1.73
  -6 -18  -9   19.18    2.09
   1  -2  -8    2.91    1.15
   1  -3  -8    4.89    1.37
   1  -4  -8    7.87    1.47
   1  -5  -8  126.16    2.13
   1  -6  -8  172.51    2.48
  -6 -20  -8    9.09    2.01
   1 -10  -7  100.65    2.24
  -3 -19  -7   10.89    2.24
  -4 -20  -7    7.90    2.15
   0 -15  -6    3.77    1.88
  -1 -17  -6   41.58    2.32
  -4 -21  -6   42.53    2.36
  -8 -23  -6    0.43    1.68
  -4  -6 -11   37.37    2.14
  -5  -9 -11  144.73    2.82
  -6 -10 -11    4.03    1.56
  -2  -9 -10    2.02    1.93
  -6 -15 -10   21.30    1.88
   0  -3  -9  111.23    2.24
   0  -5  -9  175.02    2.68
   0  -6  -9  177.87    2.75
  -3 -15  -9   76.18    2.75
  -7 -18  -9    8.44    1.79
   0 -11  -8    0.08    1.91
  -1 -14  -8   14.23    2.22
  -2 -16  -8   10.62    2.08
  -2 -19  -5   16.00    2.05
  -2 -19  -3  112.53    2.17
  -5  -8 -11   -1.36    1.74
  -2  -8 -10    8.46    2.15
  -3 -11 -10   28.74    2.16
  -5 -14 -10   -0.29    1.84
   0  -4  -9  310.97    3.18
  -2 -13  -9    9.94    2.18
  -4 -16  -9   84.50    2.75
  -5 -17  -9    6.17    2.00
  -3 -17  -8    0.45    2.12
  -5 -19  -8   41.04    2.30
  -7 -20  -8   11.16    1.81
   0 -13  -7   91.55    2.47
  -6 -22  -6   13.49    2.10
   1 -12  -5  534.74    3.60
   0 -15  -5   30.12    1.75
  -5 -22  -5   52.11    2.27
  -2 -19  -4    1.71    1.68
  -6 -23  -4   24.74    1.93
  -1 -17  -3  115.88    1.99
  -6  -9 -11   10.21    1.64
  -1 -10  -9   11.58    1.99
  -4 -18  -8    5.55    2.17
   0 -14  -6   23.31    1.81
  -3 -20  -5   12.93    1.93
  -4 -21  -5   34.82    2.14
  -3 -20  -3    6.20    1.78
  -2 -18  -2    3.68    1.20
  -5  -7 -11   55.97    2.03
  -2  -7 -10    0.59    1.73
  -3 -10 -10    0.44    1.93
  -4 -12 -10    0.17    1.84
  -6 -14 -10    5.29    1.74
  -3 -14  -9   -1.78    2.08
  -6 -17  -9   80.61    2.54
  -1 -13  -8   34.09    2.20
  -2 -15  -8   31.33    2.31
  -6 -19  -8  135.26    2.91
  -1 -15  -7   63.98    2.22
  -5 -20  -7   74.75    2.56
  -7 -21  -7   33.78    2.14
  -1 -16  -6  220.60    3.11
  -5 -21  -6  100.04    2.64
  -7 -22  -6   -2.23    1.75
  -8 -23  -5   20.02    1.82
  -1 -17  -4  237.11    2.69
  -3 -20  -4    4.76    1.67
  -5 -22  -4   75.45    2.34
  -4 -21  -3   38.46    1.99
  -5 -22  -3    0.29    1.61
  -5  -6 -11   24.02    1.77
  -6  -8 -11    0.27    1.46
  -2  -6 -10   11.38    1.81
  -1  -9  -9    1.16    1.76
  -4 -15  -9   28.80    2.26
  -5 -16  -9   23.98    2.12
   0  -9  -8    4.17    1.67
   0 -12  -7   86.07    2.22
  -3 -18  -7    4.01    1.77
  -4 -19  -7    8.38    1.98
  -8 -21  -7    1.60    1.63
   1 -10  -6  605.62    3.74
   1 -11  -5  123.09    1.88
  -4 -21  -4   36.99    1.89
  -7 -23  -4   84.24    2.28
  -6  -7 -11    0.59    1.33
  -2  -4 -10   14.06    1.64
  -2  -5 -10   40.55    1.93
  -3  -9 -10    0.71    1.76
  -4 -11 -10   92.58    2.69
  -8 -17  -9   -0.76    1.47
  -7 -17  -9   58.99    2.10
  -3 -16  -8    2.78    2.00
  -5 -18  -8   10.28    1.96
  -7 -19  -8   81.88    2.41
   1  -7  -7   30.98    1.24
  -9 -22  -6    1.61    1.47
  -8 -22  -6   -1.47    1.57
   0 -14  -5    6.92    1.38
  -6 -22  -5   -0.33    1.82
   0 -14  -4  106.37    1.84
  -3 -19  -2    5.89    1.31
  -6  -6 -11   14.35    1.65
  -5 -12 -10    8.92    1.86
  -1  -8  -9    1.52    1.76
  -3 -13  -9   28.27    2.15
   0  -8  -8  381.05    3.36
  -1 -12  -8    3.11    1.63
  -2 -14  -8    5.80    1.98
  -4 -17  -8    7.94    2.07
  -8 -19  -8   11.40    1.63
   1  -6  -7   -0.65    1.06
  -1 -14  -7  141.19    2.69
  -2 -16  -7  109.34    2.67
   1  -9  -6    6.32    1.21
   0 -13  -6  154.26    2.26
  -1 -16  -5    4.95    1.51
  -2 -18  -4  101.92    2.11
  -1 -16  -3 1024.82    4.44
  -2 -18  -3  147.93    2.13
  -3  -8 -10    1.73    1.64
  -1  -7  -9   64.20    2.04
  -6 -16  -9    6.59    1.73
   1  -4  -7   41.47    1.22
   1  -5  -7   -0.49    0.97
   0 -11  -7   40.11    1.65
  -1 -15  -6    3.20    1.64
  -2 -17  -6   80.10    2.17
  -6 -21  -6   85.46    2.42
  -3 -19  -5    2.51    1.70
  -5 -21  -5  238.95    3.24
  -6 -22  -4  197.46    2.94
  -7  -6 -11    7.75    1.40
  -4 -10 -10    6.42    1.70
  -1  -6  -9   55.25    1.87
  -4 -14  -9    2.54    1.83
  -5 -15  -9    2.12    1.71
  -7 -16  -9    5.46    1.58
   0  -7  -8   71.01    1.81
  -1 -11  -8   -1.48    1.66
  -3 -15  -8    9.96    2.04
  -6 -18  -8    1.59    1.69
  -3 -17  -7    1.98    1.95
  -4 -18  -7    0.55    1.82
  -5 -19  -7   80.69    2.45
   1  -8  -6  619.88    3.42
  -3 -18  -6   29.52    2.00
  -5 -20  -6    4.99    1.79
   0 -13  -5   32.36    1.45
  -4 -20  -5   62.65    2.12
  -7 -22  -5    6.48    1.65
  -3 -19  -3    5.35    1.47
  -6 -22  -3    1.08    1.50
  -2 -17  -2   29.44    1.23
  -3  -7 -10    2.52    1.62
  -5 -11 -10   95.79    2.41
  -1  -5  -9  263.31    2.83
  -2 -10  -9   15.23    1.85
  -3 -12  -9   77.56    2.41
  -8 -16  -9    1.52    1.47
   0  -6  -8    1.16    1.26
  -2 -13  -8   14.58    1.90
  -4 -16  -8    1.33    1.92
  -5 -17  -8    1.88    1.75
   0 -10  -7   75.25    1.83
  -1 -13  -7    5.20    1.66
  -2 -15  -7   12.68    1.92
  -7 -21  -6   31.68    1.98
  -3 -19  -4   42.68    1.78
  -5 -21  -4  112.33    2.27
  -5 -21  -3   94.60    2.18
  -3  -6 -10   -2.21    1.57
  -4  -9 -10   26.02    1.83
  -1  -3  -9  104.27    1.95
  -1  -4  -9  199.36    2.49
  -6 -15  -9    7.98    1.70
   0  -5  -8   60.53    1.56
  -7 -18  -8    7.26    1.74
  -9 -20  -7    3.09    1.38
  -1 -15  -5   21.70    1.47
 -10 -22  -5    2.70    1.43
  -9 -22  -5    4.51    1.58
  -4 -20  -4   35.70    1.73
  -7 -22  -4   87.64    2.32
  -4 -20  -3    9.52    1.40
  -3  -4 -10   12.17    1.62
  -3  -5 -10    4.74    1.53
  -5 -10 -10   20.02    1.75
  -6 -11 -10   10.45    1.58
  -2  -9  -9    3.91    1.60
  -4 -13  -9   48.58    2.15
  -5 -14  -9    2.31    1.67
   0  -2  -8    8.61    1.01
   0  -3  -8   32.40    1.24
   0  -4  -8   46.13    1.35
  -9 -18  -8    1.04    1.37
  -8 -18  -8    8.09    1.55
   0  -9  -7   95.32    1.85
  -6 -19  -7  126.30    2.64
  -1 -14  -6    4.22    1.43
  -2 -16  -6   77.60    2.12
 -10 -21  -6   -0.42    1.29
  -9 -21  -6    0.12    1.45
  -6 -21  -5  268.83    3.25
  -2 -17  -4  199.46    2.38
  -1 -15  -3  314.79    2.43
  -2 -17  -3  370.61    2.79
  -4  -8 -10    5.30    1.58
  -7 -15  -9    1.35    1.53
  -2 -12  -8   17.03    1.77
  -3 -14  -8   16.81    1.88
  -6 -17  -8   38.62    1.96
  -1 -12  -7    6.33    1.50
  -3 -16  -7   36.73    2.10
  -5 -18  -7   16.62    1.83
  -6 -20  -6   -2.22    1.55
   0 -12  -5  146.72    1.91
  -3 -18  -2    1.75    1.01
  -4  -7 -10    6.65    1.50
  -5  -9 -10   25.64    1.94
  -7 -11 -10    7.95    1.50
  -2  -8  -9   -2.03    1.49
  -8 -15  -9   22.50    1.65
  -4 -15  -8   -2.27    1.71
  -5 -16  -8   -1.59    1.66
  -2 -14  -7  277.59    3.15
  -4 -17  -7   18.38    1.68
  -7 -19  -7   46.41    1.96
  -3 -17  -6   32.25    1.83
  -4 -19  -5    1.21    1.52
  -6 -21  -4   21.58    1.74
  -8 -22  -4   17.03    1.57
  -6 -10 -10   11.85    1.61
  -8 -11 -10   24.62    1.51
  -2  -7  -9   79.29    2.00
  -3 -10  -9   64.72    2.10
  -4 -12  -9  117.80    2.52
  -5 -13  -9   17.57    1.82
  -6 -14  -9    2.31    1.52
  -7 -17  -8   15.59    1.63
  -4 -18  -6   17.10    1.73
  -7 -20  -6   24.04    1.76
  -1 -14  -5    4.72    1.19
  -2 -16  -5    5.62    1.33
  -7 -21  -5   59.27    1.99
  -3 -18  -4    2.32    1.25
  -9 -22  -4  126.74    2.25
  -3 -18  -3  100.55    1.75
  -6 -21  -3   76.66    1.95
  -4 -19  -2   36.72    1.43
  -4  -6 -10   -1.82    1.43
  -5  -8 -10   16.51    1.74
  -1  -8  -8    4.76    1.33
  -2 -11  -8   80.12    2.10
  -3 -13  -8  166.17    2.73
  -9 -17  -8    1.58    1.25
  -8 -17  -8    0.04    1.46
  -1 -11  -7    6.74    1.35
  -6 -18  -7   29.73    1.90
   0 -10  -6  223.14    2.16
  -1 -13  -6   -0.94    1.08
  -2 -15  -6    0.67    1.42
   0 -11  -5  255.47    2.22
  -4 -19  -4  130.91    2.19
  -5 -20  -4   27.77    1.57
  -4  -5 -10    4.66    1.43
  -6  -9 -10    3.05    1.43
  -8 -10 -10    4.89    1.29
  -7 -10 -10    0.75    1.33
  -2  -6  -9   50.65    1.69
  -7 -14  -9    6.53    1.45
  -6 -16  -8   -0.17    1.54
   0  -7  -7    0.57    0.87
  -3 -15  -7  252.33    2.98
  -8 -20  -6   -0.38    1.45
  -6 -20  -5   24.85    1.92
  -8 -21  -5    2.00    1.42
  -1 -14  -4   88.24    1.54
  -4 -19  -3  303.64    2.70
  -5 -20  -3    0.68    1.26
  -4  -3 -10    2.70    1.42
  -4  -4 -10   10.50    1.39
  -5  -7 -10    1.50    1.39
  -2  -5  -9  147.83    2.17
  -3  -9  -9   83.04    2.13
  -5 -12  -9  100.81    2.36
  -6 -13  -9    1.95    1.48
  -9 -14  -9    6.78    1.32
  -8 -14  -9    2.20    1.38
  -1  -7  -8    4.70    1.21
  -4 -14  -8   13.97    1.74
  -5 -15  -8   16.35    1.74
   0  -6  -7    1.95    0.87
  -2 -13  -7   59.53    1.75
  -4 -16  -7   13.25    1.70
  -5 -17  -7    2.09    1.59
   0  -9  -6   22.46    1.13
  -3 -16  -6   34.65    1.71
 -10 -20  -6   95.71    2.03
  -9 -20  -6   34.65    1.74
 -10 -21  -5    4.95    1.35
  -9 -21  -5    9.01    1.44
  -2 -16  -4  335.48    2.63
  -7 -21  -4    4.85    1.46
  -6  -8 -10   14.89    1.47
  -7  -9 -10   -0.76    1.36
  -2  -4  -9   77.78    1.73
  -1  -6  -8  171.26    2.11
  -3 -12  -8   25.98    1.76
  -7 -16  -8   -0.64    1.41
  -1 -10  -7   20.43    1.34
  -7 -18  -7    3.41    1.48
  -1 -12  -6   63.32    1.55
  -4 -17  -6   31.17    1.79
  -4 -18  -5   24.37    1.56
  -5 -19  -5    5.60    1.44
  -5  -6 -10   14.28    1.45
  -8  -9 -10    1.87    1.23
  -2  -2  -9   11.76    1.20
  -2  -3  -9    6.12    1.22
  -3  -8  -9   40.23    1.68
  -7 -13  -9    2.50    1.35
 -10 -16  -8    3.70    1.22
  -8 -16  -8    0.52    1.36
   0  -5  -7    0.88    0.84
  -3 -14  -7   73.94    2.03
  -8 -18  -7    6.69    1.40
  -2 -14  -6   66.29    1.74
  -1 -13  -5   19.31    1.06
  -2 -15  -5   38.49    1.43
  -7 -20  -5    4.31    1.66
  -8 -21  -4    2.55    1.46
  -7 -21  -3    8.69    1.31
  -3 -17  -2    2.64    0.90
  -5  -5 -10    0.43    1.29
  -6  -7 -10    2.60    1.29
  -7  -8 -10    4.17    1.30
  -6 -12  -9   12.56    1.53
  -9 -13  -9   59.10    1.73
  -8 -13  -9   31.65    1.63
  -1  -5  -8    9.54    1.11
  -4 -13  -8   90.92    2.19
  -6 -15  -8    3.28    1.49
  -9 -16  -8   -1.58    1.27
   0  -4  -7   49.68    1.11
  -2 -12  -7   76.40    1.85
  -6 -17  -7   36.31    1.81
  -9 -18  -7   20.16    1.54
   0  -8  -6  539.42    2.89
  -3 -17  -4   64.77    1.57
  -6 -20  -4    3.04    1.27
 -11 -21  -4   59.10    1.71
  -3 -17  -3   46.38    1.27
  -5  -4 -10    4.72    1.24
  -9  -8 -10    1.00    1.09
  -8  -8 -10   12.48    1.33
  -3  -7  -9    3.48    1.33
  -1  -4  -8  121.44    1.68
  -3 -11  -8  268.90    2.94
  -5 -14  -8    0.53    1.58
  -1  -9  -7    0.33    1.05
  -4 -15  -7  279.68    3.11
  -5 -16  -7   28.18    1.73
  -1 -11  -6   30.94    1.23
 -11 -19  -6    3.32    1.17
  -8 -19  -6    3.68    1.43
  -1 -13  -4  154.41    1.71
  -4 -18  -4  148.41    2.09
  -5 -19  -4  141.49    2.16
  -9 -21  -4   38.28    1.59
  -6 -20  -3    2.74    1.20
  -5  -3 -10   16.85    1.34
  -6  -6 -10    2.78    1.29
  -7  -7 -10    8.31    1.33
  -3  -6  -9   65.96    1.73
  -4  -9  -9  304.56    3.14
  -7 -12  -9    5.35    1.34
  -1  -1  -8    1.03    0.93
  -1  -2  -8    7.15    0.97
  -1  -3  -8    5.58    0.90
  -7 -15  -8    2.00    1.36
  -7 -17  -7   45.47    1.81
  -3 -15  -6    2.93    1.22
 -10 -19  -6    7.60    1.35
  -9 -19  -6    5.00    1.33
  -3 -16  -5    1.82    1.22
  -6 -19  -5   10.74    1.40
 -11 -20  -5   45.12    1.57
  -8 -20  -5    1.56    1.35
  -2 -15  -3  886.28    3.57
  -4 -18  -3   15.26    1.13
  -5 -19  -3  698.55    3.84
  -8 -21  -3    0.02    1.22
  -5 -19  -2   66.35    1.44
  -6  -5 -10    6.58    1.24
  -9  -7 -10   24.56    1.28
  -8  -7 -10   31.28    1.44
  -6 -11  -9    2.75    1.38
  -8 -12  -9   12.66    1.37
  -2  -8  -8   59.17    1.64
  -4 -12  -8    1.26    1.45
 -10 -15  -8    7.32    1.24
  -8 -15  -8   -0.02    1.34
  -2 -11  -7   97.29    1.84
  -3 -13  -7  263.57    2.82
  -2 -13  -6   57.03    1.54
  -4 -16  -6  216.44    2.64
  -5 -17  -6  105.39    2.15
  -1 -12  -5    8.97    0.84
  -2 -14  -5   -0.09    1.02
  -5 -18  -5   14.99    1.42
 -10 -20  -5   20.19    1.43
  -7 -20  -4   11.86    1.31
  -6  -4 -10    0.81    1.30
  -7  -6 -10   19.05    1.35
  -3  -5  -9    3.79    1.16
  -4  -8  -9   48.12    1.69
  -9 -12  -9    1.04    1.14
  -3 -10  -8   31.38    1.60
  -5 -13  -8   34.12    1.73
  -6 -14  -8    0.94    1.42
  -9 -15  -8    0.09    1.26
  -6 -16  -7    5.24    1.45
 -10 -17  -7   69.11    1.80
  -8 -17  -7   -0.43    1.31
  -6  -3 -10   27.71    1.47
  -7  -5 -10   48.82    1.57
  -9  -6 -10    3.82    1.04
  -8  -6 -10   35.88    1.44
  -3  -4  -9   10.29    1.17
  -7 -11  -9    4.94    1.31
  -2  -7  -8   32.17    1.36
  -4 -14  -7   25.41    1.67
  -5 -15  -7   56.64    1.88
  -9 -17  -7   35.02    1.44
  -1 -10  -6   49.90    1.25
  -7 -19  -5    1.53    1.28
  -3 -16  -4   55.48    1.37
 -12 -20  -4    0.38    1.09
  -7 -20  -3    6.67    1.30
  -3 -16  -2   49.95    1.04
  -7  -4 -10   37.57    1.50
  -9  -5 -10   16.25    1.14
  -8  -5 -10   38.38    1.42
  -3  -3  -9    0.08    1.12
  -4  -7  -9  155.07    2.26
  -5  -9  -9  180.49    2.53
 -10 -11  -9    9.06    1.17
  -8 -11  -9   -2.06    1.20
  -7 -14  -8    0.35    1.34
  -1  -7  -7   15.73    1.01
  -2 -10  -7   31.83    1.35
  -2 -12  -6   33.04    1.31
  -3 -14  -6  372.30    2.99
 -11 -18  -6  125.92    2.04
  -1 -11  -5    3.57    0.86
 -12 -19  -5   29.31    1.31
  -6 -19  -4   45.54    1.54
  -8 -20  -4    0.95    1.25
  -3 -16  -3  203.65    1.89
  -7  -3 -10   60.75    1.62
  -9  -4 -10   23.25    1.25
  -8  -4 -10   66.68    1.64
  -3  -2  -9   12.33    1.10
  -9 -11  -9    5.48    1.18
  -2  -6  -8  271.45    2.42
  -4 -11  -8  185.54    2.41
  -6 -13  -8   -1.34    1.35
 -10 -14  -8   12.81    1.26
  -8 -14  -8    2.15    1.24
  -7 -16  -7   40.29    1.71
  -4 -15  -6  187.71    2.40
  -6 -17  -6   90.64    2.03
  -3 -15  -5   32.46    1.21
  -6 -18  -5    0.81    1.25
  -8 -19  -5    2.22    1.27
  -4 -17  -4   66.70    1.51
  -5 -18  -4  290.51    2.65
 -11 -20  -4   15.03    1.21
  -9 -20  -4   40.39    1.54
  -9  -3 -10    1.06    1.03
  -8  -3 -10   26.72    1.34
  -4  -6  -9  205.71    2.42
  -5  -8  -9   30.04    1.52
  -5 -12  -8   61.94    1.73
  -9 -14  -8    6.56    1.26
  -1  -6  -7   24.82    0.98
  -4 -13  -7  357.34    3.19
  -6 -15  -7    4.50    1.45
 -11 -16  -7    2.98    1.11
  -1  -9  -6    9.25    0.91
  -5 -16  -6   30.34    1.56
  -2 -13  -5    1.29    0.90
 -11 -19  -5   42.84    1.52
  -9 -19  -5   14.15    1.39
 -10 -20  -4    9.85    1.22
  -4 -17  -3  246.92    2.15
  -6 -19  -3  320.10    2.66
  -8 -20  -3    3.43    1.23
  -4 -17  -2   32.43    1.02
  -6 -19  -2  120.97    1.70
  -4  -5  -9   40.35    1.59
  -6  -9  -9    0.88    1.27
  -2  -5  -8    9.53    1.06
  -3  -8  -8    7.39    1.25
  -2  -9  -7   15.03    1.12
  -5 -14  -7   72.49    1.89
 -10 -16  -7   24.49    1.42
  -9 -16  -7   18.41    1.39
  -7 -19  -4    1.71    1.16
  -5 -18  -3   11.05    1.07
  -5 -18  -2  460.00    2.74
  -5  -7  -9  122.54    2.07
  -2  -4  -8  346.27    2.49
 -11 -13  -8    0.19    1.06
  -7 -13  -8    3.17    1.18
  -1  -5  -7    9.45    0.83
  -3 -11  -7  357.82    2.89
  -2 -11  -6    1.84    0.95
  -3 -13  -6    0.94    1.13
 -12 -17  -6    1.64    1.03
  -7 -17  -6   56.35    1.80
  -1 -10  -5    0.65    0.76
  -4  -4  -9    8.66    1.12
  -6  -8  -9    2.54    1.21
  -2  -3  -8   27.13    1.03
  -5 -11  -8   30.18    1.55
  -6 -12  -8   13.88    1.44
 -10 -13  -8    0.93    1.17
  -9 -13  -8   10.93    1.30
  -8 -13  -8    6.69    1.29
  -7 -15  -7   66.79    1.85
  -1  -8  -6    4.78    0.80
  -3 -14  -5    9.91    1.05
  -7 -18  -5   10.55    1.34
  -4  -3  -9    1.17    1.09
  -5  -6  -9   60.03    1.63
  -2  -2  -8   10.48    0.90
  -3  -7  -8  414.43    2.98
  -1  -4  -7  211.66    1.75
  -4 -12  -7   94.04    1.88
 -11 -15  -7    3.66    1.15
  -4 -14  -6  443.12    3.20
  -5 -15  -6  325.87    2.95
  -6 -16  -6   10.92    1.23
  -2 -12  -5    2.38    0.80
 -12 -18  -5   24.30    1.27
  -2 -13  -4   25.70    0.85
  -4 -16  -4   77.74    1.48
  -6 -18  -4   62.25    1.56
 -12 -19  -4    4.74    1.07
  -8 -19  -4    2.53    1.14
  -3 -15  -3  261.52    1.96
  -7 -19  -3   35.83    1.35
  -4  -2  -9   19.42    1.15
  -6  -7  -9    1.26    1.18
  -7  -8  -9    3.40    1.18
  -2  -1  -8   14.70    0.88
 -11 -12  -8    5.99    1.11
  -7 -12  -8    9.12    1.33
  -1  -3  -7  180.12    1.57
  -3 -10  -7    6.07    1.14
  -5 -13  -7   48.10    1.66
  -6 -14  -7   66.73    1.72
 -10 -15  -7    7.68    1.24
  -9 -15  -7    9.73    1.32
  -8 -15  -7   11.67    1.42
  -4 -15  -5   10.00    1.14
  -8 -18  -5    2.38    1.18
  -5 -17  -4   98.64    1.71
  -9 -19  -4   21.23    1.45
  -7 -19  -2  146.07    1.83
  -4  -1  -9   16.35    1.13
  -5  -5  -9   13.43    1.21
 -10  -8  -9   -0.16    0.99
  -3  -6  -8   23.26    1.20
  -5 -10  -8  234.69    2.62
  -6 -11  -8    4.88    1.30
  -8 -12  -8   32.57    1.54
 -12 -14  -7   40.75    1.35
  -1  -7  -6   36.61    0.97
  -2 -10  -6  112.50    1.53
  -3 -12  -6   78.08    1.51
  -7 -16  -6   66.37    1.78
 -10 -18  -5    6.11    1.22
  -9 -18  -5    3.51    1.17
  -4 -16  -3    1.54    0.90
  -6 -18  -3   11.21    1.16
  -6  -6  -9    2.11    1.35
  -9  -8  -9    5.39    1.19
  -8  -8  -9    9.89    1.24
 -10 -12  -8    0.89    1.10
  -9 -12  -8   18.69    1.30
  -7 -14  -7   23.70    1.48
  -7 -18  -4    2.43    1.11
  -5 -17  -3  552.67    3.04
  -8 -19  -3   26.66    1.30
  -4 -16  -2    9.12    0.72
  -6 -18  -2  253.58    2.17
  -5  -4  -9    2.81    1.06
  -7  -7  -9   32.69    1.39
  -3  -5  -8  268.48    2.32
  -7 -11  -8    5.39    1.31
  -3  -9  -7   81.31    1.55
  -4 -11  -7   35.69    1.43
 -11 -14  -7   42.32    1.43
  -4 -13  -6   87.17    1.68
  -6 -15  -6   91.57    1.88
  -8 -16  -6   21.91    1.43
  -2 -11  -5  418.11    2.42
  -3 -13  -5    0.09    0.88
  -7 -17  -5   35.61    1.47
  -2 -12  -4    7.89    0.77
 -13 -18  -4    3.03    0.98
  -5 -17  -2  189.50    1.74
  -5  -3  -9    5.14    1.10
  -6  -5  -9    3.23    1.10
 -11  -6  -9    8.12    0.98
 -10  -7  -9    1.01    1.04
  -9  -7  -9    0.38    1.06
  -8  -7  -9    9.80    1.20
  -5  -9  -8   21.59    1.44
  -6 -10  -8    8.81    1.29
 -11 -11  -8    7.03    1.09
  -2  -6  -7  146.28    1.62
  -5 -12  -7   -0.94    1.21
  -6 -13  -7    5.68    1.15
 -10 -14  -7   10.71    1.25
  -8 -14  -7    0.84    1.23
  -2  -9  -6  116.39    1.47
  -5 -14  -6  214.60    2.40
  -9 -16  -6   25.00    1.40
  -6 -17  -4   41.75    1.35
 -12 -19  -3   -2.14    1.00
  -9 -19  -3   15.26    1.18
  -8 -19  -2    0.36    1.01
  -5  -2  -9   34.08    1.28
  -7  -6  -9    0.56    1.09
  -3  -4  -8  169.34    1.86
 -10 -11  -8    1.84    1.11
  -9 -11  -8   13.10    1.29
  -8 -11  -8    1.48    1.20
  -9 -14  -7    2.31    1.23
  -3 -11  -6    5.84    0.96
  -4 -14  -5   73.11    1.46
 -12 -17  -5   12.55    1.12
  -8 -17  -5    9.82    1.23
  -5 -16  -4  153.26    1.86
 -12 -18  -4    8.08    1.21
  -8 -18  -4    7.44    1.16
  -3 -14  -3   30.61    0.89
 -11 -19  -3   24.57    1.23
 -10 -19  -3   10.97    1.14
  -5  -1  -9   75.92    1.47
  -6  -4  -9   11.71    1.13
 -11  -5  -9    3.02    0.91
 -10  -6  -9    6.01    1.10
  -8  -6  -9   -0.05    1.09
  -3  -3  -8    9.99    0.92
  -2  -5  -7  167.18    1.63
  -3  -8  -7   87.96    1.51
  -4 -10  -7    1.83    1.10
 -12 -13  -7   48.90    1.41
  -7 -13  -7    8.95    1.31
  -7 -15  -6   56.82    1.66
  -5 -15  -5    1.62    0.95
  -9 -17  -5   -0.28    1.17
  -7 -18  -3   21.51    1.13
  -6  -3  -9   69.71    1.64
  -7  -5  -9    4.10    1.08
  -9  -6  -9    1.66    1.06
  -3  -2  -8   23.29    1.09
  -4  -6  -8   55.18    1.44
  -6  -9  -8    7.61    1.27
 -11 -10  -8    1.25    1.04
  -5 -11  -7    0.12    1.16
  -6 -12  -7    0.02    1.19
 -11 -13  -7   29.29    1.33
  -4 -12  -6   89.78    1.61
 -12 -15  -6    0.08    1.03
  -2 -10  -5    5.46    0.73
  -3 -12  -5   69.21    1.27
 -13 -16  -5   34.11    1.26
 -10 -17  -5   49.65    1.53
 -11 -18  -4    4.48    1.11
 -10 -18  -4    1.33    1.14
  -9 -18  -4    6.28    1.13
  -7 -18  -2   33.46    1.21
 -11  -4  -9   46.79    1.25
  -7  -4  -9   12.81    1.30
 -10  -5  -9   24.65    1.24
  -8  -5  -9    0.39    1.07
  -3  -1  -8    1.36    0.89
 -12  -9  -8    1.11    0.96
 -10 -10  -8    4.22    1.08
  -2  -4  -7  157.73    1.55
  -8 -13  -7    3.29    1.25
  -2  -8  -6  156.45    1.53
  -5 -13  -6  269.85    2.53
 -13 -14  -6  116.71    1.76
  -6 -14  -6    3.84    1.08
 -11 -15  -6   13.58    1.18
  -3 -13  -4   54.87    1.02
  -7 -17  -4    2.92    1.04
  -4 -15  -3    2.77    0.73
  -6 -17  -3  288.99    2.32
 -13 -18  -3   52.78    1.33
  -6  -2  -9   28.94    1.29
  -9  -5  -9   14.41    1.15
  -3   0  -8    3.89    0.79
  -4  -5  -8  244.89    2.26
  -5  -7  -8  243.71    2.44
  -9 -10  -8   88.37    1.85
  -4  -9  -7   19.32    1.19
 -10 -13  -7    2.64    0.99
  -9 -13  -7    4.02    1.26
  -3 -10  -6   54.88    1.17
 -10 -15  -6    6.24    1.19
  -9 -15  -6    9.73    1.27
 -13 -17  -4    7.42    1.05
  -5 -16  -3    2.70    0.81
  -8 -18  -3   65.86    1.45
  -4 -15  -2   47.36    0.93
  -6  -1  -9  347.59    2.65
 -11  -3  -9    0.39    0.87
  -7  -3  -9   46.22    1.41
 -10  -4  -9   33.90    1.25
  -9  -4  -9   11.12    1.08
  -8  -4  -9    0.10    1.09
 -11  -9  -8    0.96    1.03
  -7  -9  -8    0.78    1.23
  -2  -3  -7    7.56    0.72
  -7 -12  -7    5.06    1.24
  -4 -13  -5    2.45    0.82
  -5 -14  -5   87.60    1.59
  -6 -15  -5    0.71    1.08
 -12 -16  -5   15.72    1.22
  -6 -16  -4   46.88    1.33
 -12 -18  -3   26.47    1.27
  -5 -16  -2  100.64    1.27
 -11  -2  -9   67.39    1.38
  -7  -2  -9   29.07    1.37
 -10  -3  -9   24.39    1.29
  -8  -3  -9    7.99    1.18
  -4  -4  -8    2.68    0.96
 -12  -8  -8    1.54    0.93
 -10  -9  -8   -1.17    1.07
  -8  -9  -8   10.28    1.27
  -5 -10  -7    6.06    1.16
  -6 -11  -7   -0.38    1.17
 -11 -12  -7   50.27    1.51
  -2  -7  -6   61.73    1.09
  -4 -11  -6   30.81    1.19
 -12 -14  -6   72.51    1.64
  -7 -14  -6  116.30    1.91
 -11 -16  -5   18.27    1.27
 -14 -16  -4    0.41    0.88
 -12 -17  -4    1.01    1.05
  -8 -17  -4    2.75    1.07
 -14 -17  -3   63.03    1.40
  -9 -18  -3   20.99    1.18
  -8 -18  -2   11.66    1.07
 -11  -1  -9   16.57    1.02
  -9  -3  -9   39.67    1.36
  -5  -6  -8  136.12    1.91
  -9  -9  -8    2.84    1.15
  -2  -2  -7  162.92    1.47
  -3  -6  -7  275.02    2.14
 -10 -12  -7   -0.69    1.16
  -3  -9  -6  125.86    1.54
  -5 -12  -6   33.44    1.33
  -6 -13  -6  113.66    1.90
  -3 -11  -5 1002.18    3.65
 -10 -16  -5    5.95    1.17
  -9 -17  -4    1.32    1.14
  -7 -17  -3    5.87    0.95
 -11 -18  -3    1.62    1.06
 -10 -18  -3    2.16    1.11
  -7   0  -9   -3.24    1.12
 -10  -2  -9   45.46    1.30
  -9  -2  -9   11.70    1.20
  -8  -2  -9    1.81    1.04
  -4  -3  -8    3.78    0.90
 -11  -8  -8   18.25    1.21
  -2  -1  -7  323.32    1.93
  -4  -8  -7  138.65    1.74
 -12 -11  -7   31.01    1.29
  -9 -12  -7   31.80    1.36
 -13 -13  -6    5.02    1.03
 -11 -14  -6    3.72    1.10
  -7 -15  -5    3.33    1.15
  -3 -12  -4  123.48    1.36
 -11 -17  -4    0.80    1.08
 -10 -17  -4    1.43    1.09
 -10   0  -9   -2.17    1.00
 -10  -1  -9    6.48    0.96
  -9  -1  -9    9.67    1.10
  -8  -1  -9   12.02    1.09
  -4  -2  -8    2.44    0.83
  -5  -5  -8   98.61    1.64
 -10  -8  -8   -0.10    1.09
  -3  -5  -7  358.66    2.33
  -5  -9  -7   16.19    1.20
 -13 -10  -7    4.10    1.00
  -7 -11  -7    8.82    1.25
 -10 -14  -6    2.12    1.20
  -9 -14  -6   16.14    1.21
  -4 -12  -5  145.20    1.67
 -14 -14  -5   53.45    1.38
  -7 -16  -4   24.65    1.21
  -4 -14  -3    6.31    0.70
  -6 -16  -3    8.61    0.92
  -9 -18  -2   69.74    1.43
  -9   0  -9   -1.00    0.99
  -8   0  -9   -0.98    0.98
  -4  -1  -8    1.70    0.94
  -6  -6  -8   47.36    1.45
  -6 -10  -7    1.61    1.02
 -11 -11  -7    8.43    1.13
  -4 -10  -6   27.71    1.11
  -7 -13  -6    5.63    1.23
  -5 -13  -5   41.74    1.25
  -6 -14  -5    1.34    1.06
 -12 -15  -5    5.60    1.20
  -4 -13  -4   30.67    0.98
 -13 -16  -4    1.34    1.00
  -5 -15  -3   56.19    1.13
 -13 -17  -3   35.42    1.28
  -8 -17  -3   66.68    1.44
  -7 -17  -2  204.19    1.89
 -11 -18  -2    3.07    1.13
 -10 -18  -2   15.38    1.09
  -4   0  -8   13.66    1.00
  -5  -4  -8    5.28    1.01
 -10 -11  -7   14.44    1.27
  -9 -11  -7   97.61    1.91
  -3  -8  -6  168.42    1.66
  -5 -11  -6   19.16    1.18
  -6 -12  -6   17.85    1.26
 -12 -13  -6   51.73    1.49
  -3 -10  -5    5.33    0.78
  -6 -15  -4   21.74    1.13
  -8 -16  -4   18.62    1.37
  -4   1  -8    0.72    0.76
  -3  -4  -7   62.14    1.16
 -13  -9  -7   -0.54    0.92
 -12 -10  -7   23.63    1.25
  -7 -10  -7   10.05    1.25
  -2  -5  -6    4.07    0.68
 -11 -13  -6   18.49    1.27
  -8 -13  -6   17.17    1.34
 -14 -15  -4    2.58    0.96
 -12 -16  -4    0.57    1.10
 -12 -17  -3    6.62    1.11
  -5 -15  -2   -0.84    0.61
  -6 -16  -2  101.61    1.33
  -6 -16  -1    2.23    0.74
  -5  -3  -8   16.10    1.04
  -6  -5  -8    1.46    1.03
  -7  -6  -8   30.15    1.32
  -5  -8  -7   31.26    1.19
  -6  -9  -7    5.17    1.16
 -10 -13  -6    3.59    1.18
  -9 -13  -6   26.13    1.42
  -7 -14  -5    0.54    1.10
  -3 -11  -4  319.90    1.97
 -11 -16  -4    0.87    1.27
  -9 -16  -4    2.86    1.07
 -11 -17  -3   42.21    1.41
 -10 -17  -3    0.57    1.01
  -8 -17  -2   95.37    1.59
 -12  -5  -8   21.05    1.14
  -3  -3  -7  158.32    1.56
 -11 -10  -7   17.21    1.23
  -8 -10  -7   37.07    1.51
  -3  -7  -6   21.12    0.89
  -4  -9  -6    4.45    0.89
  -7 -12  -6   95.54    1.82
  -4 -11  -5  321.59    2.25
  -7 -15  -4   14.17    1.17
 -10 -16  -4    4.31    1.10
  -7 -16  -3   30.66    1.14
  -5  -2  -8    2.38    0.89
  -6  -4  -8   31.66    1.26
  -7  -5  -8   -0.52    1.03
  -9  -6  -8   13.25    1.23
  -8  -6  -8   85.23    1.77
 -12  -9  -7    3.11    1.08
 -10 -10  -7   -0.17    1.15
  -9 -10  -7   49.56    1.61
  -5 -10  -6   14.97    1.11
  -6 -11  -6   -0.30    1.08
  -3  -9  -5 2328.15    5.21
  -5 -12  -5   61.53    1.33
  -6 -13  -5   38.44    1.31
  -8 -14  -5   51.24    1.58
 -13 -15  -4    1.44    1.06
  -4 -13  -3  135.71    1.37
  -6 -15  -3    5.24    0.85
  -5  -1  -8    2.54    0.89
 -12  -4  -8   19.63    1.18
 -11  -5  -8    2.11    1.13
  -3  -2  -7   36.91    0.93
  -4  -5  -7  169.56    1.79
  -5  -7  -7   21.69    1.20
 -13  -8  -7   17.17    1.10
  -6  -8  -7    1.83    1.09
  -7  -9  -7  171.07    2.20
 -13 -11  -6   28.52    1.30
  -4 -12  -4   71.79    1.18
  -5 -14  -3    8.35    0.75
 -13 -16  -3   61.15    1.53
 -12 -17  -2    7.83    1.13
  -9 -17  -2   28.93    1.21
  -5   0  -8    0.35    0.85
  -6  -3  -8   37.67    1.28
 -10  -5  -8    8.26    1.13
  -8  -5  -8   19.97    1.25
 -11  -9  -7    9.88    1.19
 -14 -10  -6    1.64    0.96
 -11 -12  -6    7.22    1.25
 -10 -12  -6    2.27    1.25
  -9 -12  -6   10.78    1.30
 -10 -14  -5    5.31    1.22
  -9 -14  -5   47.42    1.54
  -5 -13  -4    1.35    0.83
 -14 -14  -4   15.77    1.11
  -8 -15  -4    5.33    1.11
  -8 -16  -3   31.74    1.22
  -7 -16  -2    1.07    0.77
 -10 -17  -2   65.99    1.54
  -5   1  -8    0.91    0.83
 -12  -3  -8    2.58    0.98
 -11  -4  -8  103.37    1.82
  -7  -4  -8    6.12    1.09
  -9  -5  -8   26.93    1.36
  -3  -1  -7   16.77    0.76
 -10  -9  -7   24.84    1.40
  -3  -6  -6   15.87    0.78
  -4  -8  -6   15.92    0.88
  -7 -11  -6   66.55    1.64
  -4 -10  -5    9.41    0.86
 -15 -13  -4    1.73    0.93
 -12 -15  -4    1.12    1.13
 -12 -16  -3   47.13    1.45
  -7 -16  -1   10.66    0.86
 -12  -2  -8    0.58    1.03
  -6  -2  -8    0.10    0.93
 -10  -4  -8   79.40    1.79
  -8  -4  -8    2.36    1.09
  -3   0  -7    0.49    0.66
  -4  -4  -7    3.38    0.82
 -13  -7  -7    0.72    1.01
 -12  -8  -7   10.84    1.18
  -7  -8  -7   18.52    1.29
  -5  -9  -6    1.75    0.97
 -12 -11  -6   75.47    1.70
 -11 -15  -4    4.89    1.14
 -10 -15  -4   29.67    1.37
  -9 -15  -4    1.08    1.10
 -14 -15  -3   25.98    1.21
 -11 -16  -3   81.80    1.82
  -9 -16  -3   87.03    1.65
  -5 -14  -2   28.32    0.82
  -6 -15  -2   24.45    0.88
  -6  -1  -8    6.29    0.96
 -11  -3  -8   34.20    1.38
  -7  -3  -8   32.91    1.30
  -9  -4  -8    8.16    1.14
  -3   1  -7   14.98    0.73
  -6  -7  -7   37.34    1.27
 -14  -9  -6   -0.83    0.95
 -13 -10  -6    5.99    1.13
  -6 -10  -6    1.28    0.96
  -3  -8  -5  213.38    1.70
  -5 -11  -5    4.46    0.92
  -6 -12  -5    8.21    0.98
 -12 -13  -5    1.23    1.11
 -15 -14  -3   -0.12    0.92
  -7 -15  -3  143.90    1.76
 -15 -15  -2    4.46    0.92
  -6 -15  -1   80.05    1.15
  -6   0  -8    0.20    1.05
 -12  -1  -8    7.02    0.99
  -7  -2  -8    0.81    1.18
 -10  -3  -8   48.48    1.63
  -8  -3  -8   -0.13    1.07
  -4  -3  -7  123.08    1.53
  -5  -5  -7    1.88    0.99
 -11  -8  -7   14.58    1.16
  -8  -8  -7    3.54    1.23
  -4  -7  -6   58.73    1.21
 -11 -13  -5   -1.90    1.15
  -4 -11  -4  141.24    1.48
 -13 -14  -4    7.36    1.12
 -13 -16  -2    1.42    1.02
  -8 -16  -2   13.99    0.96
 -12   0  -8   11.40    1.13
 -11  -2  -8   19.61    1.25
  -9  -3  -8   33.31    1.38
 -13  -6  -7  118.99    1.86
 -12  -7  -7   39.31    1.45
  -7  -7  -7   18.49    1.29
 -10  -8  -7    4.81    1.29
  -9  -8  -7    5.60    1.28
 -10 -11  -6    6.67    1.17
 -13 -12  -5    5.71    1.18
 -10 -13  -5   20.88    1.39
  -9 -13  -5   64.22    1.73
  -5 -12  -4    1.10    0.81
 -14 -13  -4    5.06    1.03
  -6 -13  -4   59.52    1.34
  -5 -13  -3   31.82    0.93
  -6 -14  -3   42.17    1.09
 -13 -15  -3    2.69    1.12
  -6   2  -8    0.07    0.90
  -6   1  -8    6.58    0.96
 -11  -1  -8   13.28    1.23
  -7  -1  -8   14.08    1.07
  -8  -2  -8    0.96    1.06
  -4  -2  -7    2.62    0.79
  -5  -8  -6    7.99    0.99
  -6  -9  -6    2.66    1.08
 -12 -10  -6    1.22    1.14
  -7 -10  -6    3.64    1.06
  -4  -9  -5 1144.86    3.93
 -14 -11  -5   -0.99    1.03
  -7 -12  -5   34.28    1.37
 -15 -12  -4    6.15    1.05
 -12 -14  -4    4.73    1.16
  -8 -15  -3  182.12    2.05
 -12 -16  -2   53.98    1.52
  -8 -16  -1   21.72    0.98
 -12   2  -8    0.46    0.90
  -7   0  -8    3.45    1.16
  -9  -2  -8   22.63    1.25
  -5  -4  -7   90.73    1.52
 -13  -5  -7    1.65    1.12
 -11  -7  -7   62.62    1.71
  -8  -7  -7  148.20    2.15
  -3  -4  -6   92.07    1.21
 -14  -8  -6    0.86    1.02
 -13  -9  -6    2.80    1.16
  -8 -10  -6   19.85    1.43
  -5 -10  -5   15.57    0.99
  -6 -11  -5    3.00    1.02
 -12 -12  -5   12.66    1.34
 -11 -14  -4    7.25    1.22
 -14 -14  -3    0.71    1.14
 -12 -15  -3   97.78    1.88
 -14 -15  -2    4.26    1.10
  -7 -15  -2    2.53    0.81
 -11 -16  -2   42.98    1.44
 -10 -16  -2    1.43    1.12
 -11   0  -8   -1.76    1.06
 -10  -1  -8    8.47    1.19
  -9  -1  -8    1.92    1.24
  -8  -1  -8    3.49    1.04
  -4  -1  -7   -0.39    0.70
 -12  -6  -7   77.21    1.75
 -10  -7  -7    1.60    1.22
  -9  -7  -7   91.26    1.89
  -4  -6  -6  178.71    1.76
 -11 -10  -6    1.89    1.30
 -10 -10  -6    2.32    1.34
  -9 -10  -6    0.71    1.32
  -8 -12  -5  254.13    2.60
 -10 -14  -4   -0.36    1.18
  -7   2  -8    0.50    1.03
 -11   1  -8   12.52    1.16
  -7   1  -8   15.90    1.13
 -10   0  -8   14.39    1.32
  -8   0  -8    6.10    1.15
  -7  -9  -6   -0.40    1.15
 -15  -9  -5    8.73    1.07
 -13 -11  -5   12.18    1.23
 -11 -12  -5   -0.10    1.21
  -4 -10  -4  537.33    2.62
 -13 -13  -4    1.38    1.18
 -15 -13  -3    6.68    1.04
  -7 -14  -3   53.98    1.29
 -10 -15  -3   23.92    1.33
 -15 -14  -2    5.71    1.10
  -6 -14  -2    2.04    0.71
  -7 -15  -1   40.85    1.06
  -9 -16  -1    4.87    0.95
 -11   2  -8   15.38    1.15
 -10   1  -8    6.71    1.22
  -8   1  -8    1.44    1.17
  -9   0  -8   -0.74    1.10
  -4   0  -7    0.07    0.70
 -14  -2  -7    6.90    1.02
  -5  -3  -7    3.25    0.94
 -12  -5  -7   73.91    1.74
 -11  -6  -7   45.82    1.64
  -8  -6  -7    6.36    1.28
 -14  -7  -6    3.71    1.15
  -5  -7  -6   12.54    1.03
 -13  -8  -6    2.00    1.16
  -6  -8  -6   19.73    1.22
 -12  -9  -6   15.53    1.40
  -4  -8  -5   10.89    0.85
 -14 -10  -5    2.71    1.17
 -10 -12  -5   39.18    1.49
  -5 -11  -4   -0.97    0.79
 -14 -12  -4    6.11    1.20
  -6 -12  -4  218.12    2.06
 -13 -15  -2   12.06    1.34
  -8 -15  -2    4.34    1.08
 -10 -16  -1   14.73    1.20
 -10   2  -8   44.31    1.47
  -8   2  -8    1.38    1.12
  -9   1  -8    2.78    1.13
  -4   1  -7    1.07    0.83
  -6  -4  -7  241.97    2.34
 -10  -6  -7   11.69    1.36
  -9  -6  -7   14.67    1.39
 -11  -9  -6    4.92    1.31
  -8  -9  -6    2.86    1.25
  -7 -11  -5   11.70    1.11
  -6 -13  -3   92.94    1.41
 -13 -14  -3    3.95    1.21
  -9   2  -8   24.14    1.26
  -4   2  -7    3.37    0.80
  -5  -2  -7  123.24    1.65
 -13  -3  -7    4.03    1.18
 -10  -9  -6   14.32    1.44
  -9  -9  -6   30.48    1.55
  -5  -9  -5   35.43    1.13
  -6 -10  -5    0.28    0.99
 -12 -11  -5   75.42    1.85
  -8 -14  -3   17.73    1.18
 -14  -6  -6    2.25    1.15
  -5  -6  -6  267.00    2.26
 -12  -8  -6    0.35    1.26
  -7  -8  -6   11.22    1.27
 -15  -8  -5    3.84    1.10
 -13 -10  -5   18.36    1.44
 -11 -11  -5   13.79    1.44
  -8 -11  -5  105.62    1.95
 -14 -13  -3    0.74    1.23
 -12 -14  -3    2.18    1.25
 -12 -15  -2    4.66    1.22
   4 -18   1    6.69    0.70
   5 -19   1   75.85    1.27
   3 -19   3    3.10    0.79
  10 -22   3   27.98    1.14
   0 -15   4  195.46    1.65
   1 -17   4  241.73    2.00
   5 -21   6   91.27    1.76
  -2  -9   7    0.28    0.55
   0 -15   7   63.09    1.39
   2 -18   7    3.65    1.04
   3 -19   7    8.71    1.08
   2 -17   8   22.71    1.14
   4 -19   8   -1.02    1.12
   0 -12   9   71.71    1.35
   1 -14   9  111.40    1.66
   7 -19   0    1.90    0.75
   3 -17   1   55.34    0.97
   2 -17   2   31.96    0.90
   6 -21   2   92.85    1.58
   2 -18   3  152.25    1.67
   5 -21   3   91.73    1.63
   7 -22   3    0.72    0.96
  11 -22   4   39.52    1.14
   3 -20   5   11.57    1.12
   6 -22   5    3.11    1.08
   7 -22   6   -1.09    1.09
   8 -22   6    2.67    0.97
   9 -22   6    0.53    0.80
   4 -20   7    5.30    1.06
   6 -21   7  109.87    1.80
   0 -14   8   -0.07    0.82
   6 -20   8    9.11    1.04
  11 -22   3   25.99    1.00
   3 -20   4    3.92    1.00
   0 -16   5    1.83    0.77
   2 -19   5   15.23    1.09
   4 -21   5   35.83    1.35
   3 -20   6   32.37    1.32
  -1 -13   7    0.60    0.72
   1 -16   8   30.91    1.18
   2 -16   9   52.72    1.35
   3 -17   9   94.44    1.65
   3 -15  10   70.85    1.44
   4 -16  10   12.09    0.99
   8 -21   1    2.18    0.83
   8 -22   2   21.85    1.11
   9 -22   2   81.91    1.51
  10 -22   2   84.81    1.47
   6 -22   3    1.40    0.97
   2 -19   4    3.88    0.95
   4 -21   4   34.29    1.32
   4 -21   6   40.71    1.41
   6 -22   6   10.76    1.10
  -2 -10   7  197.69    1.59
   5 -21   7   79.78    1.64
  -1 -12   8  218.00    1.91
   5 -20   8   31.09    1.21
   4 -18   9   50.28    1.33
   2 -14  10    1.36    0.89
   4 -17   0  426.78    2.17
   6 -19   0   26.04    0.95
   2 -16   1    4.98    0.60
   4 -20   2    9.99    0.94
   0 -15   3  175.32    1.49
   1 -17   3  112.65    1.40
   0 -16   4    3.58    0.74
   5 -22   4   73.07    1.62
   9 -23   4    5.00    0.96
   5 -22   5   47.24    1.48
  -2 -11   6  236.40    1.69
  -1 -14   6  225.22    1.83
   0 -13   9  199.99    2.00
   1 -15   9   24.62    1.14
   5 -17  10   27.21    1.08
   4 -19   1  104.53    1.38
   7 -21   1    0.42    0.85
   1 -16   2    3.86    0.63
   5 -21   2  103.86    1.60
   7 -22   2    1.10    0.89
   3 -20   3    4.00    0.95
   1 -18   4   64.70    1.28
   7 -23   4   85.17    1.68
  10 -23   4    1.67    0.79
   9 -23   5   73.21    1.48
   5 -22   6   47.20    1.49
   2 -19   7  166.06    2.09
   3 -20   7    4.11    1.03
   7 -22   7   26.91    1.15
   8 -22   7    2.12    0.84
   0 -15   8   -0.58    0.86
   2 -18   8    5.85    0.99
   5 -20   1  145.30    1.66
   2 -18   2    4.17    0.76
   8 -23   3    4.20    1.00
   9 -23   3   13.58    0.99
  10 -23   3   30.28    1.12
  -1 -14   4  723.52    2.86
  10 -23   5   32.24    1.06
  -2 -11   7    3.39    0.63
  -1 -14   7   46.86    1.13
   4 -21   7    8.52    1.08
   6 -22   7   44.62    1.35
  -1 -13   8    7.70    0.86
   1 -17   8   49.68    1.33
   4 -20   8    1.37    0.99
   6 -21   8   46.96    1.34
   2 -17   9   40.05    1.37
   3 -18   9   54.64    1.39
   3 -16  10  105.79    1.62
   3 -18   1    1.29    0.55
   6 -22   2    1.71    0.97
   5 -22   3    3.48    1.01
   7 -23   3    3.89    1.00
   0 -17   5    4.41    0.85
   2 -20   5  222.27    2.27
   3 -21   5    7.03    0.98
   4 -22   5   36.40    1.41
   6 -23   5  311.37    2.82
   0 -17   6    0.82    0.92
   3 -21   6   -0.88    1.09
   7 -23   6    4.30    0.99
   8 -23   6    2.67    0.88
   0 -14   9   87.19    1.57
   4 -19   9    3.34    0.90
   2 -15  10   95.11    1.53
   4 -17  10   55.99    1.27
   0 -16   3  370.40    2.17
  11 -23   3   16.70    0.97
   2 -20   4  100.48    1.63
   3 -21   4   13.31    1.02
   4 -22   4    8.16    1.09
  -2 -12   5  488.13    2.34
  -1 -15   5   30.86    0.94
  -2 -12   6  149.05    1.44
  -1 -15   6   46.54    1.10
   2 -20   6  304.13    2.61
   5 -22   7   20.71    1.20
   5 -21   8   13.19    1.11
   1 -16   9   40.17    1.27
   5 -19   0   78.22    1.24
   2 -17   1   18.37    0.74
   8 -22   1   12.65    0.96
   9 -23   2   10.39    0.96
   1 -18   3   89.26    1.35
   6 -23   3    1.71    0.96
   0 -17   4  106.31    1.43
   1 -19   5    1.49    0.86
   1 -19   6  198.57    2.17
   4 -22   6   10.02    1.18
   6 -23   6   14.92    1.14
  -2 -12   7   59.05    1.13
   0 -17   7  148.56    1.88
   0 -16   8   50.84    1.31
   1 -14  10  104.42    1.59
   4 -18   0    5.13    0.62
   1 -17   2   40.10    0.94
   3 -20   2   22.41    1.03
   4 -21   2   32.56    1.16
   8 -23   2   39.84    1.24
   3 -21   3    4.55    0.99
  -1 -15   4   50.41    1.01
   1 -19   4    2.57    0.92
   5 -23   5  290.95    2.76
  -1 -15   7   11.29    0.93
   3 -21   7   13.16    1.13
  -1 -14   8   30.92    1.05
   3 -17  10   78.93    1.53
   4 -20   1   45.85    1.11
   7 -22   1    9.69    0.96
   5 -22   2   13.33    1.05
   7 -23   2   19.95    1.13
   2 -20   3    7.89    0.96
   7 -24   4   47.83    1.39
   8 -24   4   21.24    1.12
   9 -24   4  144.30    1.85
   0 -18   5   26.23    1.13
   9 -24   5   38.89    1.16
  -2 -13   6   45.45    0.99
   5 -23   6   17.97    1.17
   4 -22   7    0.67    0.99
   7 -23   7   14.04    1.01
  -2 -11   8  142.53    1.54
   1 -18   8   46.72    1.36
   4 -21   8    1.46    0.92
   6 -22   8   15.37    1.06
   0 -15   9   29.07    1.23
   2 -18   9   15.47    1.11
   3 -19   9    8.36    1.06
   2 -16  10   72.75    1.43
   4 -18  10    3.25    0.88
   3 -17   0  683.75    2.69
   3 -19   1   21.03    0.85
   5 -21   1  404.63    2.65
   5 -23   3    2.48    1.00
   8 -24   3    2.94    0.93
   9 -24   3    7.88    0.94
  10 -24   4  128.87    1.66
  -1 -16   5    0.54    0.74
   2 -21   5    2.79    1.05
   3 -22   5    2.20    1.06
   0 -18   6  191.60    2.00
   2 -21   6   75.94    1.63
   6 -23   7   43.23    1.31
   1 -17   9   -0.51    1.01
   4 -20   9    0.87    0.87
   6 -23   2    4.21    1.13
   0 -17   3   49.08    1.03
   7 -24   3    3.59    1.00
  10 -24   3    7.92    0.90
   0 -18   4    6.39    0.88
   2 -21   4  121.35    1.80
   3 -22   4    7.50    1.09
   6 -24   4  135.27    1.98
   1 -20   5  328.14    2.65
   4 -23   5   37.82    1.39
   6 -24   5   23.77    1.21
   3 -22   6    1.35    0.93
   7 -24   6    0.27    0.92
  -2 -13   7   13.36    0.81
  -1 -16   7  175.21    1.97
   0 -18   7   69.72    1.53
   0 -17   8   88.75    1.59
   5 -22   8   34.40    1.23
  -1 -13   9   46.39    1.19
   1 -15  10   87.23    1.48
   2 -18   1    3.59    0.66
   6 -22   1   36.81    1.18
   1 -19   3    2.62    0.76
  -1 -16   4  543.79    2.72
   4 -23   4    1.79    1.10
  -2 -14   6  101.31    1.40
   1 -20   6  323.84    2.67
   4 -23   6   23.96    1.26
   6 -24   6    9.26    1.07
   5 -23   7   43.56    1.34
  -2 -12   8   95.21    1.37
  -1 -15   8   10.18    0.92
   3 -21   8    7.63    1.03
   5 -20   0   38.26    1.09
   0 -16   2    4.79    0.65
   1 -18   2    4.45    0.67
   3 -21   2    7.88    0.97
   4 -22   2   79.29    1.51
  -1 -15   3  632.30    2.68
   6 -24   3    1.39    0.99
   1 -20   4  139.75    1.83
   5 -24   5    0.71    1.03
   2 -21   7   -0.40    1.04
   3 -22   7    6.20    1.06
   1 -19   8   30.72    1.22
   0 -16   9    8.93    1.02
   2 -19   9    0.00    1.04
   2 -17  10   48.51    1.25
   3 -18  10  110.30    1.64
   8 -24   2    8.75    1.01
   9 -24   2   30.91    1.14
   2 -21   3    4.62    0.99
  -1 -17   5   -0.72    0.81
   0 -19   5   49.46    1.33
   0 -19   6   59.45    1.45
   5 -24   6    7.12    1.04
  -2 -14   7   40.67    1.08
   1 -20   7   15.61    1.22
   4 -23   7    2.87    1.03
   4 -22   8    0.59    0.96
  -1 -14   9   15.71    1.08
   1 -18   9   -0.53    1.02
   3 -20   9    6.30    0.97
   3 -18   0   88.77    1.15
   6 -21   0   71.61    1.29
   3 -20   1    2.55    0.78
   4 -21   1  419.67    2.67
   7 -23   1   -0.75    0.94
   5 -23   2   -0.22    0.95
   7 -24   2   18.74    1.11
   0 -18   3   11.70    0.86
   7 -25   4   79.31    1.67
   9 -25   4   59.11    1.30
   2 -22   5   53.11    1.48
   3 -23   5    5.74    1.11
   8 -25   5   13.18    1.00
   2 -22   6    3.33    1.09
  -3 -10   7   46.30    0.95
  -1 -17   7    6.45    0.97
   6 -24   7    2.21    1.00
  -2 -13   8   16.72    0.95
  -1 -16   8    1.25    0.89
   0 -18   8   50.96    1.38
   4 -21   9   -0.41    0.82
   1 -16  10    0.47    0.87
   5 -22   1  160.14    1.83
   1 -20   3   59.82    1.34
   5 -24   3    1.48    1.00
  -2 -14   4 1571.70    4.24
  -1 -17   4   92.17    1.36
   0 -19   4   10.44    0.99
   2 -22   4   20.65    1.23
   3 -23   4    7.80    1.12
   1 -21   5   94.88    1.72
   4 -24   5   16.30    1.21
  -3 -11   6   37.96    0.89
  -2 -15   6   74.65    1.26
   3 -23   6   23.04    1.30
   5 -23   8    8.14    1.00
   2 -19   1   34.98    0.95
   0 -17   2    3.13    0.68
   1 -19   2  108.95    1.45
   6 -24   2    6.96    1.14
   7 -25   3    8.07    1.11
   8 -25   3   14.92    1.04
   9 -25   3   20.74    1.01
   4 -24   4    1.65    1.07
   6 -25   4   41.78    1.34
   4 -24   6    2.97    1.02
   7 -25   6    0.46    0.85
  -3 -11   7    5.69    0.79
  -2 -15   7  150.87    1.80
   2 -22   7    8.42    1.13
   5 -24   7   25.35    1.19
   1 -20   8    8.78    1.08
   3 -22   8  159.48    2.10
   0 -17   9    1.72    0.96
   2 -18  10  130.20    1.77
   3 -19  10    4.50    0.91
   6 -23   1  105.27    1.66
  -1 -18   5   -1.02    0.88
   0 -20   5  154.48    1.96
   0 -20   6   62.12    1.50
   6 -25   6    2.56    0.98
   1 -21   7   18.37    1.20
  -2 -14   8    2.85    0.87
  -1 -15   9   10.69    0.99
   2 -20   9    2.35    0.99
   3 -21   9   11.56    1.07
   4 -20   0   44.23    1.02
   5 -21   0  148.51    1.66
   3 -22   2   16.66    0.99
   4 -23   2   29.74    1.21
   2 -22   3   17.81    1.15
   6 -25   3    4.38    1.06
  -2 -15   4    5.80    0.74
   5 -25   5   10.20    1.09
  -3 -12   6    0.69    0.64
  -2 -16   6  150.67    1.73
  -1 -18   7   95.29    1.64
  -1 -17   8   31.20    1.20
   0 -19   8   49.36    1.38
   4 -23   8   24.65    1.18
   1 -19   9   11.02    1.06
   1 -17  10   14.80    0.99
   3 -19   0    1.39    0.63
   4 -22   1   19.27    1.03
   5 -24   2   40.89    1.46
   0 -19   3   49.62    1.11
   4 -24   3    1.70    1.03
  -1 -18   4   31.25    1.08
   0 -20   4  118.28    1.74
  -3 -12   5  191.12    1.61
   2 -23   5   30.35    1.34
   3 -24   5   29.58    1.34
   2 -23   6    5.90    1.12
   5 -25   6    3.19    1.03
  -3 -12   7   48.37    1.07
   4 -24   7   44.67    1.39
   3 -21   1   63.43    1.31
   5 -23   1  421.68    2.93
   8 -25   2   10.44    0.96
   1 -21   3   38.68    1.28
   2 -23   4   24.45    1.28
   3 -24   4    1.66    1.08
   1 -22   5   63.98    1.49
   7 -26   5   17.28    1.00
  -3 -13   6   43.49    1.02
   1 -22   6   -1.72    1.06
   3 -24   6    4.88    1.09
  -2 -16   7  285.38    2.33
  -2 -15   8   13.24    0.96
  -1 -16   9   -0.04    0.94
   0 -18   9   -0.30    0.95
   4 -18  -1    1.91    0.60
   2 -20   1   12.24    0.85
   7 -24   1    1.70    0.91
   0 -18   2    3.67    0.67
   7 -25   2   35.63    1.25
   5 -25   3    3.20    1.03
   1 -22   4  164.27    2.10
   7 -26   4   11.51    1.03
  -3 -13   5  280.45    1.97
   4 -25   5   31.03    1.37
  -1 -19   6   18.19    1.16
   4 -25   6    5.15    1.07
   1 -21   8   12.41    1.12
   3 -23   8   36.63    1.31
   2 -19  10    0.94    0.82
   2 -18   0  143.09    1.41
   8 -26   3    0.96    0.85
  -2 -16   4  287.33    2.08
   0 -21   5  267.87    2.56
  -2 -17   6  221.94    2.10
   0 -21   6   57.04    1.43
  -3 -13   7    4.67    0.78
  -1 -19   7    0.63    0.99
   1 -22   7    8.02    1.15
   3 -24   7   29.31    1.25
   5 -25   7   39.52    1.27
  -1 -18   8    1.36    0.98
   0 -20   8    3.88    1.16
   1 -20   9    9.41    1.05
   2 -21   9   89.90    1.60
   3 -22   9    0.40    0.86
   1 -18  10   18.74    1.02
   4 -21   0  105.52    1.52
   6 -24   1    2.24    0.95
  -1 -16   2    2.49    0.67
   4 -24   2   87.89    1.65
   0 -20   3  146.43    1.81
   2 -23   3   23.79    1.26
   7 -26   3   16.85    1.10
   9 -26   3    8.33    0.83
  -1 -19   4   10.93    1.01
  -2 -17   5    9.98    0.84
   5 -26   5   11.47    1.10
  -3 -14   6    3.06    0.79
   6 -26   6   -0.13    0.85
  -2 -17   7  302.13    2.47
  -3 -12   8    0.53    0.66
  -2 -16   8    5.16    1.02
   4 -24   8    8.76    0.97
   3 -20   0    0.40    0.81
   5 -22   0  122.08    1.60
  -1 -18   3   38.43    1.01
   4 -25   3   11.55    1.16
   6 -26   3   21.69    1.20
   0 -21   4  123.12    1.78
   5 -26   4    5.67    1.08
  -3 -14   5  446.17    2.54
   1 -23   5  121.14    1.96
   2 -24   5   16.26    1.26
   3 -25   5   53.80    1.54
   1 -23   6    1.61    1.15
   2 -24   6   18.68    1.25
  -3 -14   7  303.41    2.26
  -1 -17   9    1.03    0.98
   0 -19   9    3.47    1.01
   0 -17  10    0.43    0.95
   1 -19   1  168.05    1.61
   3 -22   1   68.80    1.39
   4 -23   1  288.14    2.43
   0 -19   2  325.63    2.30
   5 -25   2   71.65    1.56
   1 -22   3   87.06    1.68
  -2 -17   4   26.88    1.01
   2 -24   4   26.20    1.34
   3 -25   4    0.87    1.14
  -1 -20   5    1.54    1.03
  -1 -20   6    8.81    1.12
   3 -25   6   29.14    1.30
  -3 -13   8    0.85    0.81
   2 -20  10   33.10    1.08
   4 -19  -1  170.89    1.55
   2 -21   1    2.83    0.86
   5 -24   1   19.95    1.18
   8 -26   2   38.66    1.28
   1 -23   4   44.07    1.47
  -2 -18   5    2.90    0.94
   4 -26   5    2.36    1.04
  -3 -15   6  124.86    1.61
   0 -22   6    3.72    1.13
  -1 -20   7    6.00    1.10
   1 -23   7   25.73    1.28
   2 -24   7   -0.46    1.00
  -1 -19   8   13.63    1.13
   3 -24   8   49.83    1.40
  -2 -15   9   15.64    1.05
   1 -21   9  137.02    1.96
   2 -22   9    4.23    0.95
   1 -19  10    1.30    0.86
   1 -17   0    5.89    0.63
   2 -19   0   14.68    0.78
  -1 -17   2   10.31    0.71
   7 -26   2  126.91    1.85
   0 -21   3   84.47    1.60
   5 -26   3    2.38    1.08
  -1 -20   4   16.63    1.14
   7 -27   4    0.33    0.90
  -3 -15   5   52.74    1.17
   4 -26   6   28.34    1.29
  -3 -15   7   83.49    1.43
  -2 -18   7   81.24    1.56
   3 -25   7    2.47    1.04
  -2 -17   8    2.16    0.93
   0 -21   8   26.58    1.24
  -1 -18   9    5.51    1.12
   3 -23   9   12.64    0.98
   2 -23   2   70.91    1.54
  -1 -19   3   29.97    1.02
   2 -24   3    8.04    1.19
   6 -27   4    6.41    1.07
   0 -22   7    3.24    1.16
  -3 -14   8   32.80    1.11
   0 -20   9    7.55    1.03
   0 -18  10    2.00    0.91
   3 -18  -1    6.64    0.66
   4 -22   0    7.77    0.92
   1 -20   1   18.13    0.95
   6 -25   1    4.93    1.01
   0 -20   2  344.35    2.50
   4 -25   2   49.19    1.46
   7 -27   3    8.32    1.03
   8 -27   3    1.64    0.85
  -2 -18   4    0.62    0.88
  -1 -21   5   26.46    1.31
   1 -24   5   19.43    1.32
  -3 -16   6    5.06    0.92
  -1 -21   6    2.72    1.11
   1 -24   6    5.61    1.14
   2 -25   6   84.35    1.75
   4 -26   7   33.28    1.31
  -1 -20   8    2.32    1.21
  -2 -16   9    0.88    0.94
   3 -21   0    1.53    0.81
   5 -23   0   53.87    1.29
   3 -23   1   56.21    1.39
   4 -24   1   39.05    1.28
  -1 -18   2   40.75    1.06
  -2 -17   3    8.04    0.83
   4 -26   3   28.59    1.33
   6 -27   3   32.93    1.30
  -3 -15   4  269.26    2.03
   2 -25   4    1.66    1.13
   5 -27   4   40.10    1.43
  -2 -19   5   13.16    1.11
   0 -23   5  185.44    2.36
   3 -26   5   36.41    1.46
  -4 -11   6   53.89    1.10
   0 -23   6    1.89    1.15
   3 -26   6   51.92    1.51
   5 -27   6    0.12    0.89
  -3 -16   7  212.05    2.10
  -2 -19   7  139.75    1.94
  -3 -15   8   13.07    1.12
  -2 -18   8   32.22    1.26
   2 -24   8  234.40    2.48
   1 -20  10    2.75    0.83
   1 -18   0 1020.27    3.55
   2 -22   1   53.87    1.31
   5 -26   2    3.18    1.11
  -1 -20   3   29.42    1.20
  -1 -21   4    8.41    1.15
   1 -24   4  117.58    2.04
   3 -26   4   57.65    1.61
  -4 -12   6   38.58    1.11
  -4 -11   7   79.35    1.28
   1 -24   7    1.50    1.05
   2 -25   7    1.46    1.08
   0 -22   8   69.99    1.58
   3 -25   8   45.73    1.30
  -1 -19   9    7.37    1.08
   1 -22   9   34.66    1.29
   2 -23   9  148.42    1.93
   2 -20   0   49.14    1.11
   5 -25   1  195.37    2.22
   0 -22   3   89.80    1.63
   5 -27   3   54.66    1.63
  -2 -19   4    1.09    0.97
   0 -23   4    5.88    1.21
   4 -27   5   46.29    1.44
  -3 -17   6   81.99    1.51
   4 -27   6    7.79    1.13
  -4 -12   7   58.85    1.28
   0 -23   7   14.41    1.20
   3 -26   7    6.01    1.09
  -2 -17   9   43.31    1.44
   0 -21   9   37.62    1.30
   3 -19  -1  185.24    1.66
   1 -21   1  138.00    1.74
   0 -21   2  204.71    2.13
   2 -24   2  177.34    2.20
   3 -25   2   83.83    1.71
  -3 -14   3   30.49    0.88
  -2 -18   3   55.19    1.23
  -3 -16   4   15.07    0.94
  -4 -12   5    4.68    0.73
  -2 -20   5    1.92    1.10
  -1 -22   5   19.63    1.33
  -4 -13   6  310.20    2.28
  -1 -22   6    3.15    1.16
  -3 -17   7  185.80    2.07
  -3 -16   8   46.31    1.42
  -1 -21   8    1.63    1.23
   3 -22   0    5.16    1.01
   4 -23   0   71.71    1.49
  -2 -16   2   28.91    0.90
  -1 -19   2   68.86    1.33
   4 -26   2   14.68    1.37
   1 -24   3    0.61    1.14
   3 -26   3   59.81    1.63
   6 -28   4    0.39    0.92
   1 -25   5    9.40    1.26
   2 -26   5  127.18    2.07
   1 -25   6   45.78    1.51
   2 -26   6   59.90    1.58
  -2 -20   7    6.41    1.11
  -2 -19   8   50.07    1.45
   1 -19   0    8.01    0.79
   5 -24   0  149.19    1.96
   3 -24   1  204.60    2.24
   6 -26   1   26.91    1.28
   6 -27   2  150.64    2.06
  -1 -21   3   40.29    1.37
   4 -27   3   38.09    1.47
  -1 -22   4    7.57    1.21
   1 -25   4   18.03    1.35
   2 -26   4    3.13    1.19
  -4 -13   5   11.42    0.85
   3 -27   5   95.72    1.83
  -3 -18   6    3.20    1.02
   0 -24   6   27.29    1.39
   0 -23   8   23.39    1.37
   2 -25   8    6.08    1.04
  -2 -18   9   48.41    1.51
  -1 -20   9   11.79    1.14
   2 -23   1   42.29    1.34
   4 -25   1  200.05    2.26
  -3 -15   3   17.77    0.85
   0 -23   3   93.26    1.83
   6 -28   3   35.61    1.38
   7 -28   3   43.23    1.25
  -3 -17   4   61.14    1.32
  -2 -20   4    0.25    1.06
   5 -28   4   29.85    1.32
  -3 -18   7    9.46    1.10
   0 -24   7   -0.31    1.24
   1 -25   7    3.59    1.05
   2 -26   7    0.18    1.03
  -3 -17   8    0.92    1.14
   1 -23   9  256.01    2.45
   0 -20  10    1.96    0.86
   2 -18  -1   39.11    0.94
   0 -17   0   -1.55    0.64
  -2 -17   2   11.19    0.83
   0 -22   2  518.59    3.32
   5 -27   2   51.64    1.51
  -2 -19   3   38.80    1.22
  -4 -14   5   66.17    1.28
  -2 -21   5   58.38    1.58
  -1 -23   5   21.71    1.40
   4 -28   5    2.25    1.02
  -1 -23   6    9.69    1.27
   0 -22   9   31.23    1.25
   1 -22   1   11.29    1.07
   5 -26   1   80.93    1.68
  -1 -20   2   91.86    1.59
   2 -25   2  105.99    1.91
  -3 -16   3    1.62    0.79
   4 -28   4   49.28    1.55
  -4 -15   6  393.76    2.77
  -3 -19   6   14.70    1.21
   4 -28   6    0.76    0.95
  -2 -21   7   14.11    1.24
   3 -27   7    0.39    0.95
  -1 -22   8    2.33    1.11
  -1 -18   1  183.60    1.76
   3 -26   2    5.81    1.21
  -1 -22   3   11.15    1.24
   1 -25   3   26.34    1.44
   3 -27   3    7.46    1.21
  -4 -13   4  113.14    1.39
  -3 -18   4  244.70    2.28
  -1 -23   4    9.65    1.35
  -4 -15   5    1.00    0.87
  -3 -19   5   25.05    1.28
   2 -27   5   84.11    1.80
   0 -25   6   13.64    1.33
   1 -26   6   19.62    1.29
  -4 -15   7   17.23    1.08
  -3 -18   8   99.70    1.83
  -2 -19   9   30.86    1.33
  -1 -21   9   -0.42    1.03
   1 -20   0  325.06    2.34
   4 -24   0   19.32    1.14
   3 -25   1   26.75    1.30
  -2 -18   2   49.48    1.18
   4 -27   2    1.64    1.16
  -2 -20   3   29.80    1.27
   0 -24   3    1.77    1.30
   2 -27   4    8.90    1.24
   0 -25   5  198.60    2.45
   3 -28   5   16.07    1.22
  -4 -16   6   31.22    1.26
  -2 -22   6   96.10    1.94
   0 -24   8   30.79    1.38
   0 -21  10    0.48    0.90
   2 -19  -1   27.90    0.95
   0 -18   0 1814.85    4.92
   2 -22   0    2.73    0.92
   2 -24   1  225.82    2.40
  -1 -21   2  164.43    2.03
  -3 -17   3  346.09    2.44
   4 -28   3  131.13    2.13
   0 -25   4   99.47    2.02
  -2 -22   5   53.49    1.64
  -1 -24   6    8.99    1.28
   3 -28   6    8.05    1.09
  -4 -16   7  274.95    2.46
   0 -25   7    3.09    1.08
   1 -26   7    7.53    1.16
   2 -27   7    5.83    1.14
   0 -23   9   76.67    1.59
   1 -23   1  139.18    1.95
   0 -23   2   49.96    1.57
  -3 -19   4    0.43    1.06
   5 -29   4   19.28    1.20
  -2 -22   7   14.84    1.28
  -4 -15   8   32.97    1.24
  -3 -19   8  229.32    2.56
  -1 -23   8   15.47    1.21
   3 -21  -1   56.00    1.22
  -1 -19   1  238.01    2.10
   5 -28   2   10.18    1.23
  -1 -23   3   29.20    1.47
   6 -29   3   -2.12    0.90
  -2 -22   4    9.20    1.32
  -3 -20   5    2.82    1.23
  -4 -17   6   59.41    1.49
  -3 -20   7   62.53    1.63
  -2 -20   9  198.59    2.31
  -1 -22   9    5.01    1.09
  -1 -20  10   -2.74    0.91
   0 -19   0   -0.86    0.76
   1 -21   0   49.38    1.27
  -2 -16   1  234.85    1.86
   5 -27   1    5.82    1.11
  -3 -15   2   24.91    0.90
  -2 -19   2   21.46    1.02
   1 -25   2   79.50    1.84
   3 -27   2    0.40    1.15
  -3 -18   3   41.93    1.26
  -2 -21   3    6.07    1.20
   1 -26   3    9.21    1.39
  -1 -24   4   35.42    1.58
   4 -29   4   79.34    1.74
  -4 -17   5  100.89    1.76
   0 -26   5  146.12    2.30
   1 -27   5    4.89    1.25
   2 -28   5   26.71    1.43
  -2 -23   6   16.00    1.44
   0 -26   6   21.49    1.36
   1 -27   6    5.15    1.17
  -4 -17   7   37.65    1.33
  -4 -16   8   90.73    1.74
   2 -20  -1    2.02    0.89
   3 -24   0    9.51    1.16
   4 -25   0   26.28    1.32
   0 -22   1   13.40    1.18
  -1 -22   2  173.51    2.20
   0 -25   3   10.71    1.36
   3 -28   3  168.89    2.38
   5 -29   3   13.00    1.14
  -3 -20   4   24.25    1.35
   1 -27   4   10.52    1.33
  -2 -23   5  191.58    2.53
  -5 -10   6  175.88    1.71
  -4 -18   6    3.24    1.31
  -2 -22   8    1.95    1.23
   0 -25   8    4.87    1.11
  -3 -18   9  183.91    2.23
   1 -18  -1  181.84    1.66
   2 -23   0    0.07    0.98
   2 -25   1   56.72    1.63
   3 -26   1   99.10    1.86
  -3 -16   2    3.19    0.79
   4 -28   2   11.68    1.28
   2 -28   4    3.46    1.23
  -3 -21   5  279.57    2.79
   3 -29   5   30.00    1.34
  -5 -12   6   13.37    1.02
  -1 -25   6   16.15    1.43
  -4 -18   7    1.40    1.27
  -3 -21   7   27.82    1.41
  -2 -23   7    1.95    1.20
   0 -26   7   34.52    1.47
   1 -27   7   28.08    1.33
  -1 -24   8    3.55    1.16
  -2 -21   9   28.81    1.46
   0 -24   9   21.80    1.15
   3 -22  -1   72.26    1.49
  -2 -17   1   13.30    0.90
   1 -24   1   17.75    1.28
   4 -27   1   26.94    1.40
  -2 -20   2   10.65    1.13
  -4 -14   3   -0.09    0.66
  -3 -19   3  280.69    2.51
   4 -29   3    3.58    1.22
  -4 -17   4  224.03    2.26
  -2 -23   4   31.46    1.57
  -5 -13   6  262.84    2.31
  -1 -25   7    1.54    1.15
  -4 -17   8   -0.67    1.10
  -1 -23   9    4.27    1.01
  -1 -21  10    9.24    0.99
  -1 -17   0    7.04    0.80
   0 -20   0  547.44    3.10
   1 -22   0   32.82    1.26
  -3 -17   2  107.17    1.52
   2 -27   2    9.08    1.46
   6 -29   2   58.72    1.50
  -4 -15   3  232.40    2.00
  -2 -22   3    4.75    1.13
  -1 -24   3    8.94    1.24
  -1 -25   4   69.92    1.91
  -5 -12   5  307.01    2.30
  -4 -19   6   21.71    1.34
  -2 -24   6   32.79    1.62
  -5 -13   7 1061.84    4.43
  -3 -19   9   21.45    1.29
   0 -23   1  242.61    2.54
  -1 -23   2   92.06    1.88
   1 -26   2   91.68    1.96
   3 -28   2   31.06    1.62
   5 -29   2    4.30    1.16
   2 -28   3   74.06    1.87
  -3 -21   4    2.79    1.12
  -5 -13   5   17.95    1.02
  -3 -22   5   30.87    1.62
  -2 -24   5  133.02    2.30
   0 -27   5   61.17    1.77
   1 -28   5   17.07    1.33
   0 -27   6    3.79    1.18
   1 -28   6   12.73    1.26
  -5 -14   7   60.24    1.62
  -4 -19   7   91.98    1.84
  -4 -18   8   94.45    1.90
  -3 -21   8  287.36    2.87
  -2 -23   8   -0.33    1.19
   2 -21  -1   20.45    1.08
   2 -24   0   24.29    1.24
   3 -25   0   26.90    1.35
  -2 -18   1   36.62    1.03
   2 -26   1   80.37    1.97
   5 -28   1   13.44    1.24
  -2 -21   2   20.74    1.32
  -4 -16   3   12.30    1.00
  -3 -20   3  180.96    2.25
   3 -29   3   42.48    1.64
  -4 -18   4  940.04    4.47
   1 -28   4    4.26    1.27
   4 -30   4    5.39    1.07
  -5 -14   5   26.11    1.17
   2 -29   5   26.14    1.39
  -5 -15   6  267.54    2.56
  -1 -26   6   54.00    1.70
   2 -29   6   28.46    1.33
  -3 -22   7   17.46    1.36
  -1 -25   8   13.96    1.30
  -2 -22   9   19.76    1.27
  -1 -18   0 1033.94    3.98
   4 -26   0   20.10    1.29
   1 -25   1  198.26    2.45
   3 -27   1    0.55    1.21
  -3 -18   2   36.97    1.23
  -2 -23   3    2.50    1.35
   5 -30   3    4.06    1.05
  -2 -24   4   10.95    1.48
   0 -27   4   24.15    1.58
  -4 -20   6   13.10    1.35
   0 -27   7   30.38    1.42
   1 -28   7   17.27    1.27
  -3 -20   9  326.81    2.95
   0 -21   0   -0.80    0.96
   1 -23   0    6.40    1.12
  -2 -19   1   26.93    1.17
   4 -29   2   18.37    1.40
  -5 -12   4    9.24    0.88
  -4 -19   4   58.13    1.67
  -3 -22   4   24.39    1.54
  -1 -26   4   32.67    1.69
  -5 -15   5   54.60    1.48
  -5 -16   6  120.59    1.98
  -2 -25   6   20.96    1.56
  -4 -20   7   77.42    1.82
  -4 -19   8   67.46    1.75
  -1 -24   9   50.29    1.41
   1 -20  -1  282.28    2.26
   0 -24   1    1.46    1.30
   4 -28   1    9.14    1.27
  -1 -24   2   46.71    1.71
  -3 -21   3   58.11    1.70
   4 -30   3   63.49    1.65
  -5 -13   4   80.67    1.39
   3 -30   4    1.97    1.16
  -5 -16   5  185.03    2.26
  -3 -23   5  507.45    3.91
  -2 -25   5   20.83    1.59
  -5 -16   7   24.90    1.35
  -3 -23   7    1.60    1.31
  -3 -22   8   23.61    1.46
  -2 -24   8   17.19    1.39
   2 -22  -1    2.41    1.06
  -1 -19   0    9.59    0.98
  -3 -19   2  284.87    2.48
  -2 -22   2    4.34    1.16
   1 -27   2   19.34    1.46
   2 -28   2    3.34    1.29
   0 -27   3    0.35    1.34
   2 -29   3   59.91    1.82
  -5 -14   4    3.50    0.94
   0 -28   5    2.40    1.23
   1 -29   5    3.93    1.26
  -5 -17   6   17.55    1.38
  -4 -21   6   35.75    1.58
   0 -28   6    9.69    1.31
   1 -29   6   -0.61    1.09
  -3 -21   9   28.99    1.48
   0 -22   0   49.50    1.47
   2 -25   0   -0.01    1.13
  -2 -20   1    1.22    1.07
  -4 -14   2   40.86    1.10
   3 -29   2   50.70    1.69
  -4 -18   3   68.26    1.60
  -2 -24   3    5.06    1.47
  -5 -15   4  248.24    2.35
  -4 -20   4  130.46    2.17
  -3 -23   4    8.81    1.49
  -2 -25   4    6.51    1.51
   0 -28   4    4.38    1.42
   1 -29   4    3.58    1.28
  -5 -17   5   59.19    1.70
  -4 -21   5  216.17    2.70
  -1 -27   5   42.46    1.71
   2 -30   5    2.29    1.11
  -1 -27   6   36.97    1.61
  -5 -17   7    9.17    1.23
  -4 -21   7   30.56    1.53
  -4 -20   8   60.36    1.75
   0 -18  -1  335.04    2.33
   1 -24   0    2.92    1.35
  -3 -16   1  432.20    2.64
   1 -26   1   88.31    1.98
   2 -27   1   19.54    1.47
  -4 -15   2    1.62    0.83
  -3 -20   2    3.89    1.21
   5 -30   2   -0.29    1.07
  -3 -22   3   16.67    1.49
   3 -30   3  141.07    2.30
  -5 -18   6   12.49    1.40
  -3 -24   6  233.33    2.89
  -1 -27   7    3.06    1.24
   0 -28   7  117.64    2.05
  -3 -23   8    2.67    1.38
   1 -21  -1    5.90    0.96
  -1 -20   0  324.19    2.62
  -2 -23   2   38.64    1.67
  -1 -25   2    3.57    1.44
  -4 -19   3  472.17    3.38
  -1 -27   4    6.08    1.48
  -3 -24   5   50.41    1.94
  -2 -26   5   44.44    1.81
  -2 -26   6    4.49    1.35
  -5 -18   7    2.39    1.19
  -3 -24   7    3.36    1.30
  -2 -25   8   24.70    1.41
   0 -19  -1  349.37    2.59
  -3 -17   1  205.42    2.04
  -2 -21   1   21.04    1.37
   0 -25   1   69.83    1.88
  -4 -16   2    4.00    0.94
  -4 -21   4   -0.31    1.37
  -4 -22   5    3.50    1.46
  -4 -22   7    6.81    1.58
  -5 -17   8    9.41    1.27
  -4 -21   8  108.07    2.07
  -3 -22   9   71.07    1.73
  -2 -24   9   35.36    1.46
   0 -23   0    0.33    1.21
   4 -29   1    2.86    1.22
  -3 -21   2  337.37    3.07
   1 -28   2    5.86    1.43
   2 -29   2   57.69    1.87
  -2 -25   3   66.19    2.06
   0 -28   3    1.41    1.40
  -3 -24   4   12.70    1.62
  -2 -26   4    6.62    1.57
  -1 -28   5   -1.07    1.35
   0 -29   5    8.32    1.38
   1 -30   5    2.10    1.19
  -5 -19   6   26.44    1.55
   0 -29   6   55.65    1.70
  -5 -19   7    1.39    1.48
  -1 -21   0   50.63    1.49
   2 -26   0    4.72    1.35
   3 -27   0    3.73    1.38
  -3 -18   1    5.62    1.06
  -4 -17   2   94.41    1.58
  -5 -14   3  196.06    2.02
  -4 -20   3  296.15    2.95
  -3 -23   3   60.03    1.81
  -1 -27   3    8.38    1.55
   2 -30   3   73.37    1.96
   0 -29   4   -0.65    1.37
  -5 -19   5   16.36    1.53
  -3 -25   5  141.18    2.52
  -3 -25   6    0.48    1.36
  -5 -18   8    5.94    1.29
  -3 -24   8    4.35    1.30
   1 -22  -1   44.56    1.40
   1 -25   0   59.43    1.70
   1 -27   1   18.12    1.53
   2 -28   1   10.06    1.40
  -2 -24   2   -0.25    1.44
   3 -30   2   65.97    1.87
  -5 -15   3   14.78    1.10
  -4 -22   4    4.21    1.51
  -1 -28   4   17.94    1.59
   1 -30   4    0.36    1.32
  -2 -27   5    2.41    1.43
  -6 -11   6  310.52    2.53
  -6 -12   6   25.78    1.27
  -6 -13   6  175.41    2.23
  -5 -20   6   12.66    1.47
  -2 -27   6   23.28    1.53
  -3 -25   7    3.45    1.42
  -1 -28   7  167.20    2.38
  -4 -22   8   44.82    1.80
  -2 -26   8   30.46    1.53
   0 -20  -1  405.05    2.87
  -3 -19   1  199.52    2.28
  -2 -22   1    2.40    1.20
   0 -26   1  120.83    2.27
   3 -29   1   12.13    1.40
  -4 -18   2   27.09    1.24
  -3 -22   2    9.74    1.50
  -5 -16   3    4.85    1.11
  -4 -21   3    5.56    1.48
   3 -31   3   80.49    1.88
   2 -31   4    4.80    1.22
  -6 -14   6   58.44    1.64
  -5 -20   7   48.04    1.74
  -4 -23   7   -0.57    1.33
  -5 -19   8   38.29    1.76
  -3 -23   9    9.60    1.25
  -1 -17  -1  112.69    1.55
   2 -24  -1    6.60    1.24
  -1 -22   0   35.41    1.51
   0 -24   0   69.22    1.83
  -3 -24   3   22.62    1.75
  -5 -19   4   42.23    1.77
  -3 -25   4    2.11    1.65
  -2 -27   4    4.08    1.58
  -6 -11   5 1299.99    4.77
  -6 -12   5  352.81    2.72
  -6 -13   5   50.06    1.44
  -6 -14   5    4.63    1.36
  -6 -15   6   83.46    1.87
  -6 -14   7   12.92    1.41
  -4 -21   9    3.46    1.36
   1 -18  -2   33.75    1.13
  -4 -19   2  735.16    4.18
   0 -28   2    4.02    1.49
   1 -29   2    5.97    1.50
   4 -31   2   -1.01    1.21
  -5 -17   3  475.23    3.37
   1 -30   3    9.97    1.55
  -4 -23   4    3.16    1.56
  -6 -15   5    1.88    1.29
  -3 -26   5   22.29    1.71
  -1 -29   5    3.13    1.41
   0 -30   5    1.48    1.28
  -6 -16   6    4.25    1.36
  -5 -21   6   37.15    1.75
  -3 -26   6   18.43    1.57
  -1 -29   6   85.77    1.98
  -6 -15   7  275.91    2.85
  -1 -18  -1  129.97    1.73
   1 -23  -1  106.08    1.91
   1 -26   0    3.77    1.50
  -3 -20   1  178.68    2.35
  -1 -25   1   26.98    1.75
   4 -30   1    0.28    1.15
  -3 -23   2    0.43    1.51
   2 -30   2   63.73    1.91
  -4 -22   3   96.75    2.23
  -1 -28   3   31.44    1.84
   2 -31   3  124.73    2.36
  -5 -20   4  145.26    2.49
   0 -30   4   35.26    1.69
  -4 -24   5    1.73    1.57
  -2 -28   6   66.60    1.91
  -6 -16   7    5.02    1.43
  -5 -21   7    1.60    1.36
  -4 -24   7    2.64    1.39
  -3 -26   7    4.30    1.50
  -5 -20   8    6.74    1.44
  -4 -23   8    4.40    1.42
   3 -28   0   27.57    1.59
  -4 -15   1  393.78    2.69
   0 -27   1   40.66    2.08
   1 -28   1    0.74    1.43
   2 -29   1   27.39    1.67
  -4 -20   2   34.36    1.66
  -5 -18   3   11.24    1.26
  -3 -26   4    7.37    1.75
  -1 -29   4   11.79    1.55
  -6 -17   6   34.59    1.70
  -6 -17   7    3.34    1.60
  -3 -24   9   15.89    1.25
   1 -19  -2   66.28    1.36
  -1 -19  -1  178.91    2.16
   2 -25  -1  102.26    2.10
  -1 -23   0    4.60    1.38
   0 -25   0   -2.17    1.36
  -3 -21   1   57.68    1.82
   3 -31   2   11.75    1.39
  -3 -25   3   57.55    1.98
  -2 -27   3  118.94    2.58
  -6 -12   4   59.01    1.41
  -6 -13   4  213.41    2.27
  -4 -24   4    4.61    1.68
  -6 -17   5   17.02    1.59
  -6 -18   6   22.94    1.96
  -5 -22   6   91.04    2.20
  -4 -22   9   30.57    1.52
  -3 -16   0  552.71    3.18
  -4 -16   1  444.69    2.93
  -5 -14   2    2.40    0.96
  -2 -26   2  264.78    3.33
  -4 -23   3   37.83    1.95
  -6 -15   4   55.21    1.63
  -5 -21   4    1.83    1.66
  -2 -28   4   21.53    1.81
  -4 -25   5   96.77    2.36
  -3 -27   5    6.73    1.57
  -3 -27   6    5.27    1.53
  -6 -18   7    1.93    1.64
  -5 -22   7    4.63    1.50
  -5 -21   8   10.26    1.50
  -4 -24   8   72.44    2.03
   1 -24  -1    3.68    1.40
  -2 -21   0   60.38    1.78
  -4 -17   1  296.31    2.64
  -1 -26   1  309.97    3.47
  -5 -15   2   10.81    1.12
  -4 -21   2  774.71    4.80
  -3 -24   2   25.39    1.85
   0 -29   2    1.92    1.47
   1 -30   2   17.96    1.72
  -1 -29   3   30.08    1.87
   1 -31   3   35.26    1.69
  -6 -16   4    0.26    1.35
  -6 -18   5   39.96    1.88
  -1 -30   5   14.92    1.50
  -6 -19   6   -2.45    1.83
  -4 -25   7    0.67    1.49
   1 -20  -2   92.25    1.62
  -1 -20  -1   17.36    1.26
  -1 -24   0    0.36    1.40
   1 -27   0   83.65    2.14
   2 -28   0    9.97    1.53
  -3 -22   1   88.70    2.16
  -5 -16   2   18.27    1.27
   2 -31   2   10.10    1.41
  -5 -20   3  172.46    2.65
  -3 -26   3  142.66    2.80
  -5 -22   4   17.94    1.82
  -5 -23   5   59.20    2.23
  -2 -29   5    7.32    1.55
  -5 -23   6   47.67    1.96
  -2 -29   6   68.77    1.96
  -6 -19   7   23.04    1.88
  -4 -23   9    0.93    1.35
  -3 -18   0   96.59    1.79
   0 -26   0   21.37    1.67
  -4 -18   1    5.24    1.11
   1 -29   1    5.62    1.55
   2 -30   1   47.93    2.01
  -5 -17   2   33.86    1.50
  -4 -22   2  142.56    2.60
  -4 -24   3   11.79    1.82
  -2 -28   3  180.41    3.00
  -4 -25   4    1.75    1.82
  -1 -30   4  223.81    3.09
   0 -31   4    6.59    1.43
  -6 -19   5    1.00    1.72
  -5 -23   7    0.95    1.50
  -5 -22   8    5.66    1.53
  -2 -22   0   -0.19    1.51
  -4 -19   1  188.03    2.48
  -3 -25   2   80.65    2.38
  -2 -27   2   29.36    2.00
  -5 -21   3    3.01    1.67
  -2 -29   4   77.89    2.22
  -4 -26   5   19.21    1.80
  -3 -28   5    1.47    1.59
  -6 -20   6    1.84    1.65
  -3 -28   6    7.26    1.55
  -6 -20   7   -0.04    1.71
  -4 -25   8  117.37    2.24
   0 -18  -2    4.37    1.00
   1 -21  -2  156.35    2.22
  -2 -17  -1   21.31    1.15
  -3 -19   0    1.46    1.28
  -3 -23   1  101.45    2.38
  -1 -27   1  185.89    2.95
  -5 -18   2    4.15    1.24
  -6 -12   3  571.13    3.31
  -6 -13   3  512.80    3.29
  -5 -23   4    2.33    1.77
  -6 -20   5   11.61    1.82
  -5 -24   6   47.39    2.01
  -4 -26   7   13.76    1.58
  -6 -19   8    6.03    1.64
  -1 -25   0   62.17    2.06
  -5 -19   2  430.66    3.65
  -4 -23   2    1.46    1.75
  -1 -29   2    4.46    2.01
   0 -30   2    7.51    1.70
   1 -31   2    6.17    1.71
  -6 -16   3   25.14    1.52
  -3 -27   3  145.40    2.91
  -1 -30   3    7.72    1.78
   0 -31   3   37.60    1.91
  -4 -26   4   28.43    2.02
  -3 -28   4    1.06    1.75
  -5 -24   5    1.40    1.80
  -6 -21   6   12.60    1.78
  -5 -24   7    1.62    1.63
  -5 -23   8   19.98    1.70
   0 -19  -2  315.93    2.73
  -2 -18  -1    4.09    1.08
   0 -24  -1    1.64    1.40
  -2 -23   0    0.85    1.54
   1 -28   0    4.42    1.62
  -4 -20   1  643.32    4.27
  -6 -17   3    2.61    1.46
  -5 -22   3   38.47    1.90
  -4 -25   3    4.35    1.96
  -2 -29   3    0.59    2.00
   1 -32   3    4.18    1.42
  -6 -20   4    6.19    1.92
  -6 -21   5   22.52    1.99
  -2 -30   5   48.00    1.94
  -7 -13   6   49.04    1.91
  -4 -27   6    1.67    1.54
  -6 -21   7    2.20    1.65
  -6 -20   8    0.06    1.58
  -1 -22  -1   11.00    1.48
   0 -27   0   -0.05    1.54
  -3 -24   1    0.81    1.78
   0 -29   1   19.61    1.88
   1 -30   1   29.72    1.88
  -5 -20   2   43.85    1.99
  -3 -26   2   60.28    2.31
   2 -32   2   41.64    1.83
  -5 -24   4    5.07    1.87
  -1 -31   4    1.51    1.53
  -4 -27   5    9.37    1.75
  -7 -14   6   -1.02    1.53
  -7 -15   6   30.65    1.82
  -6 -22   6    7.06    1.77
  -4 -26   8   68.84    1.92
  -2 -19  -1   34.94    1.44
  -4 -21   1  174.27    2.78
  -1 -28   1  222.46    3.23
  -4 -24   2   70.87    2.41
  -6 -18   3   13.63    1.71
  -5 -23   3    2.07    1.85
  -2 -30   4  218.54    3.20
  -7 -12   5  117.29    2.17
  -7 -13   5   12.79    1.37
  -7 -14   5    1.45    1.44
  -7 -15   5   63.78    2.05
  -5 -25   5   -2.22    1.71
  -3 -29   5    5.02    1.64
  -7 -16   6    6.65    1.67
  -3 -29   6    8.66    1.51
  -6 -22   7    0.55    1.78
  -5 -25   7   16.97    1.87
  -4 -27   7   10.98    1.57
  -5 -24   8   24.05    1.67
  -2 -24   0   27.64    1.90
  -1 -26   0    4.65    1.71
  -5 -14   1  259.48    2.47
  -5 -15   1   27.88    1.38
  -5 -21   2  283.18    3.43
  -6 -19   3    7.74    1.74
  -4 -26   3   58.71    2.40
  -3 -28   3   78.20    2.49
  -6 -21   4    0.11    1.61
  -4 -27   4   10.29    1.91
  -7 -17   6    7.37    1.71
  -7 -16   7   21.26    1.80
  -6 -21   8    0.24    1.54
  -2 -20  -1   12.81    1.38
  -1 -23  -1  138.55    2.46
   0 -25  -1   71.52    2.15
  -4 -15   0  899.07    4.24
  -4 -16   0  143.49    2.08
  -5 -16   1  373.45    3.11
  -4 -22   1  156.69    2.82
  -3 -25   1   73.86    2.45
  -2 -27   1  161.86    3.01
  -3 -27   2   42.59    2.27
  -1 -30   2   18.30    1.86
   0 -31   2    5.10    1.72
   0 -32   3    9.28    1.73
  -5 -25   4    0.99    1.91
  -3 -29   4   24.13    1.93
  -7 -17   5   43.79    2.14
  -7 -18   6   97.77    2.50
  -6 -23   6   40.06    2.04
  -4 -28   6    3.09    1.56
  -7 -17   7   79.02    2.25
   0 -21  -2  197.55    2.61
  -4 -17   0  477.76    3.50
   0 -28   0   30.40    2.00
   1 -29   0  128.66    2.59
  -5 -17   1   23.82    1.55
  -5 -22   2  210.40    3.27
  -4 -25   2  141.21    2.99
   1 -32   2   25.92    1.68
  -6 -20   3    4.98    1.83
  -5 -24   3   46.54    2.32
  -2 -30   3   86.52    2.56
  -6 -22   4    7.50    1.97
  -7 -10   5  135.50    1.97
  -7 -18   5    7.00    1.95
  -5 -26   5   19.12    1.93
  -7 -18   7    3.43    1.75
  -6 -23   7    2.84    1.61
  -1 -17  -2   40.58    1.31
  -2 -21  -1    1.96    1.49
  -4 -18   0    5.29    1.40
  -2 -25   0    0.31    1.77
  -5 -18   1   34.05    1.75
  -1 -29   1   69.74    2.40
   0 -30   1   -0.11    1.59
   1 -31   1    6.14    1.80
  -6 -13   2  391.81    3.02
  -6 -14   2   40.15    1.52
  -6 -15   2   10.09    1.38
  -6 -16   2   37.08    1.68
  -4 -27   3   52.22    2.48
  -7 -12   4  101.71    1.91
  -7 -13   4    4.22    1.32
  -3 -30   5    3.65    1.56
  -7 -19   6  167.16    3.12
  -7 -19   7  156.97    3.04
  -5 -26   7    3.71    1.67
  -4 -28   7    5.03    1.50
  -6 -22   8   20.09    1.69
  -5 -25   8   67.29    2.06
  -1 -18  -2    5.17    1.13
  -1 -24  -1   18.83    1.74
  -1 -27   0   87.47    2.47
  -4 -23   1  380.06    4.11
  -6 -17   2   -3.05    1.47
  -6 -21   3    1.89    1.92
  -3 -29   3   13.12    1.97
  -7 -11   4  169.40    2.19
  -7 -17   4  201.38    3.11
  -6 -23   4   -2.05    1.94
  -5 -26   4   45.19    2.33
  -4 -28   4   45.26    2.31
  -2 -31   4   26.24    1.78
  -7 -19   5   32.34    2.28
  -7 -20   6   93.70    2.65
  -6 -24   6   16.33    1.85
  -3 -17  -1   59.62    1.65
  -4 -19   0   60.90    1.98
  -5 -19   1   48.73    1.86
  -2 -28   1  114.58    2.80
   2 -32   1    1.86    1.60
  -6 -18   2    3.28    1.67
  -5 -23   2  109.42    2.81
  -3 -28   2  129.96    2.98
  -5 -25   3    3.87    2.06
  -7 -18   4  108.33    2.74
  -3 -30   4   56.61    2.32
  -7 -20   5  144.18    3.08
  -7 -20   7   86.27    2.64
  -6 -24   7   13.26    1.79
  -6 -23   8    3.29    1.66
  -1 -19  -2  106.82    1.93
  -3 -18  -1    0.97    1.31
  -2 -22  -1   55.04    2.13
  -5 -20   1  448.62    4.17
  -4 -24   1    7.98    2.02
  -1 -31   2    0.29    1.73
   0 -32   2    3.31    1.75
  -6 -22   3    4.79    2.04
  -5 -27   5  102.39    2.71
  -4 -29   5   12.98    1.84
  -4 -29   6    2.42    1.52
  -4 -20   0   46.26    1.87
  -3 -24   0    8.81    2.04
  -2 -26   0    3.41    1.89
   0 -29   0   -1.71    1.80
   1 -30   0   11.55    1.77
  -6 -19   2   26.52    1.83
  -4 -28   3   15.75    2.12
  -6 -24   4   -1.15    2.04
  -7 -21   5   46.53    2.47
  -6 -25   6   77.96    2.50
  -7 -21   7  122.55    2.92
  -5 -27   7    8.26    1.64
  -1 -20  -2  188.96    2.51
   0 -23  -2   49.26    2.08
  -3 -19  -1   22.32    1.62
  -2 -23  -1   41.15    2.07
  -1 -28   0    3.51    1.97
  -5 -21   1  306.31    3.73
  -1 -30   1   39.23    2.23
   0 -31   1    5.12    1.79
  -6 -20   2   11.36    2.00
  -5 -24   2  178.12    3.20
  -7 -13   3  175.70    2.45
  -7 -14   3   19.61    1.59
  -6 -23   3   -2.63    2.07
  -5 -26   3   52.45    2.54
  -3 -30   3   53.05    2.33
  -5 -27   4   67.59    2.58
  -4 -29   4    6.76    1.92
  -7 -22   6   31.99    2.55
  -6 -25   7   18.59    1.86
  -6 -24   8   18.29    1.86
  -4 -25   1   19.33    2.21
  -2 -29   1   85.00    2.86
   1 -32   1   10.26    1.69
  -4 -27   2   50.75    2.52
  -3 -29   2    2.54    1.91
  -7 -22   5   25.07    2.31
  -5 -28   5   80.87    2.54
  -1 -21  -2   83.40    2.09
  -3 -20  -1    1.34    1.40
  -3 -25   0   30.75    2.31
  -2 -27   0  140.89    3.03
  -5 -22   1    6.53    2.09
  -6 -21   2    2.34    2.05
  -5 -25   2  204.33    3.64
  -7 -11   3  330.81    2.93
  -7 -18   3   29.81    2.19
  -6 -25   4    8.71    2.15
  -3 -31   4   11.17    1.83
  -4 -30   5    7.67    1.75
  -6 -26   6   70.00    2.43
  -7 -22   7   54.91    2.27
  -2 -16  -2   86.37    1.76
  -2 -24  -1  235.55    3.41
  -4 -22   0    9.50    1.85
   0 -30   0    2.78    1.94
  -1 -32   2    8.23    1.78
  -7 -19   3   57.47    2.52
  -6 -24   3  107.23    3.05
  -5 -27   3    5.53    2.15
  -4 -29   3   14.88    2.09
  -5 -28   4   33.35    2.26
  -7 -23   5    0.93    2.45
  -6 -26   5    8.59    2.01
  -8 -14   6    2.65    1.89
  -8 -15   6    0.02    1.89
  -8 -16   6    0.32    2.19
  -7 -23   6    0.88    2.10
  -2 -17  -2   32.32    1.48
  -1 -22  -2  449.55    3.97
  -5 -14   0   34.38    1.60
  -5 -15   0  716.20    4.35
  -5 -16   0   27.78    1.68
  -1 -29   0  140.85    3.06
   1 -31   0   19.44    2.01
  -6 -14   1    6.60    1.43
  -6 -15   1  794.05    4.74
  -6 -16   1  122.10    2.41
  -5 -23   1  120.99    3.06
  -4 -26   1   63.58    2.69
  -6 -22   2  141.85    3.20
  -4 -28   2   -0.64    2.18
  -2 -31   2    5.16    1.86
  -7 -20   3   11.49    2.21
  -4 -30   4    1.22    1.85
  -8 -14   5   22.68    1.90
  -8 -15   5   52.73    2.28
  -8 -16   5   67.13    2.52
  -8 -17   6   42.66    2.49
  -7 -23   7    5.97    1.91
  -6 -26   7    8.48    1.75
  -6 -25   8   20.40    1.73
  -2 -18  -2    3.30    1.32
   0 -28  -1   54.16    2.44
  -5 -17   0  215.58    2.81
  -5 -18   0  102.04    2.43
  -6 -13   1  733.81    4.28
  -6 -17   1  113.13    2.48
  -1 -31   1    5.98    1.95
   0 -32   1    9.34    1.74
  -5 -26   2   77.63    2.89
  -3 -31   3   30.98    2.24
  -6 -26   4   22.18    2.30
  -8 -13   5    1.92    1.64
  -8 -17   5  245.41    3.76
  -5 -29   5   73.43    2.44
  -8 -18   6   62.84    2.74
  -7 -24   6   42.27    2.59
  -2 -19  -2    7.74    1.49
  -2 -25  -1   53.00    2.38
  -5 -19   0   93.78    2.57
  -3 -26   0   57.23    2.57
  -2 -28   0    9.71    2.10
  -6 -18   1    1.78    1.58
  -2 -30   1   52.92    2.52
  -6 -23   2  112.22    3.12
  -7 -21   3   49.32    2.64
  -6 -25   3   35.34    2.34
  -7 -23   4   -0.36    2.27
  -8 -12   5   17.10    1.75
  -8 -18   5   57.72    2.75
  -6 -27   5  137.26    3.17
  -8 -19   6  236.75    3.86
  -6 -27   6   11.70    1.93
  -8 -18   7    0.91    2.03
  -1 -23  -2   -1.22    1.77
   0 -25  -2    6.04    1.90
  -4 -15  -1    2.76    1.20
  -1 -27  -1   16.95    2.21
  -6 -19   1    8.51    1.83
  -7 -15   2   24.10    1.84
  -7 -16   2    4.52    1.78
  -7 -17   2   16.72    2.01
  -4 -30   3    2.49    2.08
  -8 -16   4  254.71    3.68
  -8 -11   5   38.26    1.87
  -8 -20   6   54.50    2.96
  -8 -19   7  341.13    4.23
  -7 -24   7    4.69    1.94
  -6 -27   7   10.19    1.84
  -2 -20  -2    3.73    1.61
  -3 -23  -1   62.62    2.49
  -6 -20   1    7.53    2.18
  -4 -27   1   12.58    2.47
  -3 -29   1    4.93    2.14
  -7 -18   2   66.58    2.56
  -6 -24   2   85.91    3.05
  -4 -29   2    6.68    2.15
  -7 -22   3    7.99    2.37
  -6 -26   3   12.60    2.49
  -8 -13   4   46.95    2.05
  -7 -24   4   21.51    2.50
  -6 -27   4   85.61    2.85
  -4 -31   4    0.68    1.86
  -8 -20   5  273.94    4.28
  -7 -25   6   62.43    2.57
  -2 -21  -2    1.75    2.04
  -2 -26  -1   77.33    2.96
  -5 -21   0  168.43    3.28
  -3 -27   0    0.75    2.12
  -1 -30   0   10.97    2.10
   0 -31   0    0.31    1.69
  -6 -21   1   31.91    2.48
  -5 -25   1   20.36    2.52
  -7 -19   2    3.40    2.19
  -2 -32   2    0.35    1.80
  -8 -12   4   45.56    1.89
  -8 -19   4    8.75    2.46
  -8 -10   5   -3.09    1.52
  -8 -21   6  196.53    3.77
  -6 -28   6   49.86    2.39
  -8 -20   7   92.77    2.81
  -1 -24  -2  569.97    4.88
  -3 -24  -1  214.61    3.62
  -2 -29   0  138.43    3.26
  -2 -31   1    0.79    2.23
  -1 -32   1    1.74    1.79
  -7 -20   2    1.52    2.28
  -7 -23   3   73.84    3.04
  -3 -32   3    4.30    1.79
  -6 -28   5   77.94    2.64
  -5 -30   5   35.91    2.15
  -8 -21   7  133.93    3.23
  -7 -25   7   21.35    2.08
  -2 -22  -2   92.37    2.75
  -1 -28  -1   -0.06    2.10
  -6 -22   1   10.15    2.45
  -5 -29   3    6.51    2.23
  -8 -11   4    0.84    1.40
  -8 -20   4  169.14    3.82
  -7 -25   4   10.87    2.40
  -6 -28   4    7.29    2.24
  -5 -30   4   11.31    2.08
  -8 -22   5   28.89    2.99
  -8 -22   6    3.10    2.33
  -5 -26   1   64.20    2.95
  -3 -30   1   60.64    2.79
  -7 -21   2    6.66    2.56
  -5 -28   2   10.36    2.35
  -4 -30   2    1.15    2.20
  -8 -14   3   14.86    1.91
  -8 -15   3   92.45    2.68
  -7 -24   3  126.12    3.49
  -6 -27   3   10.09    2.11
  -4 -31   3    4.82    1.95
  -8 -22   7   49.07    2.60
  -3 -15  -2   25.00    1.57
  -3 -16  -2   54.56    1.85
  -3 -17  -2    2.39    1.50
  -3 -18  -2    1.04    1.58
  -3 -25  -1   27.34    2.45
  -2 -27  -1   21.32    2.42
  -5 -23   0   62.60    2.88
  -4 -26   0   25.51    2.59
  -3 -28   0   30.38    2.56
  -1 -31   0   19.07    2.37
  -6 -23   1   38.60    2.78
  -7 -22   2   38.97    2.79
  -8 -13   3   19.44    1.80
  -8 -10   4   16.84    1.60
  -8 -23   5   49.41    3.18
  -6 -29   5   56.37    2.40
  -8 -23   6   -0.44    2.24
  -7 -26   7   35.14    2.14
  -3 -19  -2    4.01    1.74
  -2 -23  -2   68.85    2.50
  -4 -22  -1   22.50    2.43
  -2 -30   0   67.14    2.93
   0 -32   0    2.77    1.95
  -6 -26   2  108.82    3.46
  -7 -25   3    5.16    2.67
  -5 -30   3   18.93    2.31
  -7 -26   4    3.40    2.40
  -1 -29  -1    5.81    2.16
  -6 -14   0  596.40    4.36
  -6 -15   0  365.04    3.73
  -6 -16   0  403.79    3.94
  -6 -17   0  100.85    2.68
  -6 -18   0   81.07    2.67
  -5 -24   0  168.81    3.74
  -7 -15   1  731.23    5.20
  -7 -16   1    5.53    1.97
  -7 -17   1    3.39    2.13
  -6 -24   1   28.93    2.76
  -5 -27   1   18.43    2.60
  -7 -23   2  109.38    3.42
  -5 -29   2   -0.50    2.35
  -3 -32   2   -2.00    1.88
  -8 -20   3    3.79    2.57
  -6 -28   3   12.20    2.35
  -6 -29   4  255.09    4.08
  -8 -24   6    2.15    2.37
  -7 -27   6   50.42    2.40
  -8 -23   7   23.00    2.23
  -1 -19  -3    3.93    1.75
  -3 -20  -2   18.90    2.05
  -2 -24  -2  162.54    3.51
  -4 -23  -1  321.63    4.39
  -3 -26  -1  100.79    3.13
  -6 -13   0  333.87    3.35
  -6 -19   0   28.61    2.47
  -4 -27   0    7.05    2.41
  -3 -29   0  106.54    3.22
  -7 -14   1   92.01    2.44
  -7 -18   1   16.93    2.38
  -3 -31   1   13.48    2.47
  -4 -31   2    2.65    2.39
  -8 -11   3    4.82    1.56
  -8 -24   5    9.14    2.38
  -9 -15   6    1.75    2.52
  -9 -16   6   -0.08    2.48
  -9 -17   6   31.31    2.82
  -1 -20  -3   53.09    2.27
  -5 -15  -1   92.62    2.30
  -5 -16  -1    2.40    1.82
  -5 -17  -1    6.11    1.87
  -5 -18  -1   34.97    2.26
  -2 -28  -1    9.16    2.26
  -6 -20   0  122.49    3.27
  -7 -13   1 1292.12    6.38
  -7 -19   1   24.58    2.31
  -7 -24   2   15.07    2.75
  -6 -27   2   29.77    2.84
  -7 -27   4   33.93    2.63
  -9 -15   5    0.05    2.23
  -9 -16   5   88.45    3.10
  -9 -17   5   70.94    3.02
  -9 -18   5   34.35    3.28
  -9 -18   6    8.90    2.59
  -8 -24   7    5.80    1.95
  -5 -14  -1   75.14    1.98
  -4 -24  -1   43.58    2.77
  -6 -12   0  192.68    2.59
  -7 -12   1  503.97    4.07
  -7 -20   1    1.33    2.22
  -6 -25   1   24.33    2.92
  -5 -28   1    5.13    2.54
  -8 -16   2    4.17    2.20
  -8 -17   2   19.79    2.50
  -8 -10   3   36.97    1.92
  -8 -22   3    2.58    2.83
  -6 -29   3   16.25    2.43
  -9 -14   5   24.57    2.49
  -8 -25   5   10.70    2.42
  -9 -19   6  173.15    3.90
  -8 -25   6  152.19    3.36
  -7 -28   6   54.11    2.41
  -3 -22  -2   18.24    2.28
  -2 -25  -2  105.19    3.05
  -5 -13  -1   41.77    1.71
  -1 -30  -1   28.17    2.56
  -4 -28   0    7.02    2.51
  -2 -31   0   29.63    2.50
  -1 -32   0   11.07    2.01
  -7 -21   1   12.70    2.66
  -4 -30   1   14.87    2.57
  -8 -15   2   31.35    2.12
  -8 -18   2   96.45    3.18
  -8 -19   2   13.81    2.63
  -5 -30   2    5.49    2.39
  -8 -23   3  298.60    4.89
  -5 -31   3   13.68    2.25
  -9 -16   4    4.86    2.52
  -9 -17   4  212.93    4.11
  -6 -30   4    3.37    2.21
  -9 -13   5    8.84    2.21
  -9 -20   6    0.89    2.63
  -4 -25  -1  222.50    4.33
  -6 -22   0  148.10    3.72
  -3 -30   0  164.99    3.77
  -7 -22   1   -1.00    2.62
  -6 -26   1    9.16    2.70
  -8 -20   2  141.41    3.72
  -7 -25   2  160.75    4.04
  -6 -28   2   32.70    2.73
  -7 -27   3   28.65    2.70
  -9 -14   4   65.76    2.75
  -9 -15   4  288.61    4.27
  -9 -18   4   93.58    3.41
  -9 -19   4    3.33    2.79
  -8 -25   4    3.53    2.53
  -7 -28   4    0.58    2.34
  -9 -12   5    6.27    2.01
  -9 -21   6   81.77    3.20
  -8 -25   7    9.65    2.04
  -3 -23  -2   88.59    2.93
  -2 -29  -1   29.03    2.50
  -3 -32   1    2.56    2.08
  -8 -24   3   24.72    3.05
  -9 -13   4   17.00    2.18
  -9 -20   4   30.28    3.04
  -8 -26   5   56.19    2.91
  -8 -26   6    0.05    2.15
  -2 -16  -3  762.52    4.87
  -4 -15  -2   54.64    2.00
  -4 -16  -2   10.15    1.75
  -4 -17  -2   34.66    2.05
  -4 -18  -2   83.88    2.54
  -2 -26  -2   21.39    2.71
  -7 -23   1    6.78    2.78
  -8 -21   2    1.55    2.43
  -7 -26   2    6.17    2.66
  -6 -30   3   44.51    2.69
  -9 -11   5   -3.33    1.92
  -9 -22   5   14.95    2.95
  -9 -22   6   19.86    2.73
  -2 -19  -3  107.68    2.80
  -4 -14  -2  270.05    3.14
  -4 -19  -2   34.69    2.35
  -3 -24  -2   20.34    2.45
  -4 -26  -1  112.91    3.49
  -3 -28  -1   -0.64    2.50
  -4 -29   0   20.65    2.76
  -6 -27   1    8.71    2.70
  -4 -31   1    4.26    2.24
  -8 -11   2  137.42    2.62
  -8 -22   2  257.09    4.67
  -6 -29   2    6.96    2.61
  -5 -31   2    3.32    2.17
  -9 -12   4   33.67    2.18
  -9 -21   4  158.95    4.23
  -8 -26   4    3.76    2.40
  -7 -29   4  127.14    3.34
  -2 -20  -3    5.34    2.22
  -4 -20  -2    7.62    2.23
  -6 -24   0   27.58    2.92
  -2 -32   0   92.97    2.92
  -7 -24   1   22.41    3.02
  -9 -15   3   26.62    2.63
  -9 -16   3   82.02    3.20
  -9 -17   3   36.18    3.09
  -8 -25   3  164.01    4.13
  -9 -22   4   24.32    3.07
  -9 -23   5  109.05    3.77
  -8 -27   5   -4.57    2.25
  -9 -23   6    7.85    2.48
  -8 -27   6   55.55    2.49
  -9 -22   7   12.55    2.40
  -4 -21  -2   31.90    2.63
  -2 -30  -1   47.49    2.73
  -7 -15   0  105.17    2.85
  -7 -16   0   49.08    2.59
  -7 -17   0    8.64    2.43
  -7 -18   0   74.88    3.10
  -3 -31   0   19.75    2.42
  -8 -23   2   31.90    3.26
  -7 -27   2    0.34    2.61
  -9 -14   3    9.32    2.33
  -9 -11   4    7.39    1.85
  -2 -21  -3    2.07    2.18
  -4 -22  -2   78.16    3.11
  -2 -27  -2    7.26    2.48
  -6 -17  -1   -0.49    2.19
  -5 -24  -1   21.40    2.86
  -7 -14   0  608.72    5.08
  -7 -19   0    1.94    2.19
  -7 -20   0   16.22    2.88
  -6 -25   0   21.62    2.96
  -8 -16   1   -1.75    2.39
  -8 -18   1    4.15    2.67
  -7 -25   1   -0.98    2.78
  -8 -10   2   39.20    1.92
  -8 -24   2  245.42    4.80
  -9 -13   3   38.34    2.52
  -6 -31   3   54.66    2.82
  -9 -23   4   29.66    3.12
  -8 -27   4    1.62    2.38
  -9 -24   5   57.69    3.25
  -9 -24   6   62.18    2.99
  -9 -23   7    0.29    2.10
  -6 -15  -1   81.19    2.62
  -6 -16  -1    3.14    1.81
  -6 -18  -1  117.53    3.07
  -6 -19  -1   23.36    2.74
  -3 -29  -1    8.36    2.46
  -7 -13   0    7.89    1.94
  -5 -28   0   -1.19    2.70
  -4 -30   0   44.69    3.04
  -8 -14   1  170.19    3.36
  -8 -15   1   30.89    2.18
  -8 -19   1   70.16    3.05
  -8 -20   1   23.48    3.04
  -4 -32   1    4.20    2.18
  -6 -30   2    1.82    2.42
  -9 -12   3   23.49    2.25
  -9 -10   4    4.55    2.00
  -8 -28   5    2.61    2.13
  -2 -22  -3   11.71    2.32
  -4 -23  -2   32.51    2.83
  -6 -14  -1  156.98    2.99
  -6 -20  -1  216.20    4.21
  -5 -25  -1  218.77    4.41
  -7 -21   0   12.66    2.62
  -6 -26   0   -1.57    2.89
  -8 -13   1  457.91    4.61
  -8 -21   1   11.55    2.99
  -9 -22   3   58.56    3.70
  -9 -25   5  125.21    3.69
  -9 -25   6  162.05    3.68
  -9 -24   7    0.34    2.02
  -3 -26  -2    5.68    2.60
  -6 -13  -1   -2.59    1.77
  -6 -21  -1  122.52    3.76
  -4 -28  -1   10.88    3.01
  -2 -31  -1   34.68    2.73
  -7 -12   0   68.34    2.36
  -7 -22   0    4.33    2.90
  -3 -32   0  165.84    3.64
  -7 -26   1   -3.34    2.93
  -6 -29   1   12.24    2.68
  -9 -17   2   11.91    2.86
  -9 -18   2   99.27    3.64
  -8 -25   2   55.29    3.48
  -9 -11   3   27.52    2.44
  -8 -27   3    7.34    2.71
  -8 -28   4    9.47    2.49
 -10 -16   5   16.33    3.28
 -10 -17   5    6.42    3.02
 -10 -18   5   12.34    2.96
 -10 -17   6   -0.76    2.66
 -10 -18   6   12.05    3.06
  -3 -17  -3   43.24    2.13
  -2 -23  -3   18.79    2.43
  -5 -17  -2  190.15    3.61
  -5 -26  -1   95.13    3.95
  -7 -23   0   36.63    3.27
  -5 -29   0    0.81    2.70
  -8 -12   1  272.52    3.70
  -8 -22   1   22.56    3.28
  -9 -19   2  120.89    3.90
  -9 -20   2   36.75    3.42
  -7 -30   3   21.65    2.53
 -10 -15   5   82.01    3.46
 -10 -19   5   33.16    3.39
 -10 -20   5   30.69    3.59
 -10 -19   6   25.85    2.95
 -10 -20   6   12.27    3.06
  -3 -15  -3  250.46    3.22
  -3 -19  -3    4.66    2.02
  -5 -18  -2  479.43    5.14
  -6 -12  -1   44.33    2.16
  -3 -30  -1   27.06    2.71
  -7 -11   0  134.20    2.68
  -4 -31   0    8.25    2.53
  -8 -23   1   13.61    3.12
  -7 -27   1    6.07    2.80
  -9 -21   2   24.92    3.38
  -8 -26   2   33.05    3.09
  -6 -31   2    6.72    2.38
  -9 -24   3   -0.33    2.90
  -9  -9   4   -1.88    1.66
 -10 -16   4  139.77    3.94
 -10 -17   4   51.16    3.38
 -10 -18   4    1.66    3.07
 -10 -14   5   -0.28    2.53
  -9 -26   5  141.95    3.65
  -9 -26   6   92.35    2.97
  -3 -20  -3    7.98    2.16
  -2 -24  -3    8.49    2.45
  -5 -20  -2   65.70    3.11
  -3 -27  -2   -1.78    2.59
  -7 -24   0    2.01    2.97
  -8 -11   1   50.56    2.30
  -9 -13   2   14.38    2.40
  -9 -10   3    9.33    1.83
  -8 -28   3   13.23    2.70
 -10 -15   4   84.35    3.41
 -10 -19   4    2.51    3.10
 -10 -20   4   -0.25    3.10
  -8 -29   4   17.65    2.50
 -10 -13   5   75.96    3.37
 -10 -21   5   66.44    3.60
 -10 -21   6   -0.20    2.69
  -3 -21  -3    4.15    2.35
  -5 -21  -2  101.16    3.49
  -4 -25  -2   47.89    3.08
  -5 -27  -1    4.47    2.75
  -8 -24   1   14.75    3.11
  -6 -30   1    2.65    2.71
  -9 -22   2  214.20    4.87
  -9 -25   3  137.03    4.04
 -10 -14   4  459.04    5.47
 -10 -21   4  106.61    4.01
 -10 -22   5   11.58    3.10
 -10 -22   6   10.80    2.74
  -3 -22  -3    4.85    2.49
  -5 -22  -2   16.42    2.84
  -7 -25   0   59.91    3.52
  -5 -30   0   12.40    2.71
  -7 -28   1   45.15    3.13
  -9 -12   2   46.35    2.52
  -9 -23   2    5.42    3.10
  -8 -27   2    2.09    2.79
  -9  -8   4   14.16    1.96
 -10 -13   4   21.90    2.62
 -10 -23   5   23.03    3.34
  -9 -27   5   52.28    2.77
  -4 -26  -2   16.86    2.87
  -3 -28  -2   28.55    2.89
  -3 -31  -1   47.23    2.80
  -8 -16   0  122.15    3.60
  -8 -17   0   25.68    3.00
  -8 -18   0  138.02    3.97
  -8 -19   0  225.06    4.65
  -4 -32   0   47.14    2.84
  -8 -25   1   -1.25    2.95
  -7 -30   2   -1.39    2.38
  -9  -9   3   -1.37    1.66
 -10 -16   3   26.10    3.06
 -10 -17   3   -1.14    2.90
 -10 -18   3    1.74    3.04
 -10 -19   3   10.32    3.17
  -9 -26   3    4.23    2.84
 -10 -22   4   14.16    3.20
 -10 -23   6   44.38    2.97
  -3 -23  -3   -0.49    2.60
  -5 -23  -2    0.65    2.76
  -7 -16  -1   16.22    2.61
  -7 -18  -1  158.61    4.00
  -7 -19  -1   59.61    3.39
  -5 -28  -1   20.30    2.98
  -8 -15   0    4.46    2.54
  -8 -20   0  163.83    4.38
  -7 -26   0   47.14    3.52
  -9 -17   1  284.69    4.92
  -9 -18   1    7.60    3.07
  -9 -11   2    3.83    1.98
  -9 -24   2  220.47    4.85
  -8 -28   2   -0.21    2.63
 -10 -15   3   99.63    3.58
 -10 -20   3   86.55    4.00
 -10 -12   4  171.05    3.63
 -10 -23   4   34.37    3.37
 -10 -24   5   44.63    3.37
  -5 -24  -2   39.07    3.66
  -7 -15  -1   37.60    2.67
  -7 -20  -1   52.92    3.11
  -7 -21  -1    6.60    3.13
  -4 -30  -1   -2.95    2.46
  -8 -14   0   41.67    2.74
  -8 -21   0   22.18    2.96
  -9 -15   1   70.31    3.30
  -9 -16   1   53.55    3.00
  -9 -19   1  352.70    5.35
  -9 -20   1    4.77    3.15
  -8 -26   1    0.08    2.88
  -7 -29   1   18.73    2.92
 -10 -14   3   43.89    3.11
 -10 -24   6   35.30    2.77
  -4 -16  -3   -0.28    1.95
  -4 -17  -3  244.17    3.84
  -4 -18  -3   15.34    2.42
  -4 -19  -3  295.82    4.43
  -3 -24  -3    5.40    2.62
  -4 -27  -2   -0.82    2.73
  -7 -14  -1   35.17    2.57
  -8 -13   0   13.87    2.38
  -8 -22   0   18.37    3.34
  -5 -31   0    2.36    2.47
  -9 -14   1    0.96    2.58
  -9 -21   1   58.15    3.71
  -9 -10   2    4.68    1.97
  -9 -25   2   38.01    3.31
 -10 -13   3   74.52    3.19
 -10 -11   4    3.29    2.54
 -10 -24   4   -2.49    3.05
  -4 -15  -3    2.70    1.87
  -4 -20  -3    8.18    2.53
  -3 -29  -2   51.59    3.03
  -7 -13  -1    2.17    2.13
  -7 -22  -1   14.05    3.33
  -8 -23   0    3.86    3.18
  -7 -27   0   90.91    3.75
  -9  -8   3   10.99    1.71
 -10 -25   5   66.24    3.21
 -10 -25   6   54.25    2.76
  -4 -14  -3    9.56    1.89
  -4 -21  -3   37.13    2.83
  -3 -25  -3    6.88    2.86
  -6 -15  -2   24.56    2.50
  -6 -20  -2  120.96    3.88
  -5 -25  -2   71.94    3.54
  -7 -23  -1   -1.84    3.06
  -5 -29  -1   -0.39    2.72
  -8 -12   0    3.22    2.20
  -9 -13   1   34.11    2.45
  -9 -23   1    6.09    3.27
  -8 -27   1    1.13    2.90
 -10 -19   2   50.63    3.71
  -9 -26   2   20.06    2.98
  -8 -29   2   13.24    2.59
 -10 -12   3   45.96    2.87
 -10 -25   4    5.67    2.96
  -4 -22  -3    5.48    2.53
  -6 -14  -2    5.00    2.16
  -4 -28  -2   10.64    2.75
  -7 -12  -1   14.84    2.16
  -6 -27  -1   86.94    3.77
  -4 -31  -1   18.58    2.67
  -8 -24   0   24.42    3.36
  -6 -30   0   50.43    3.08
  -9 -12   1    0.20    2.37
  -7 -30   1   35.90    2.92
 -10 -15   2    2.69    2.85
 -10 -20   2    5.05    3.25
  -9 -28   3   -6.05    2.48
 -10 -10   4   40.93    2.72
 -11 -17   5   26.04    3.61
 -11 -18   5    9.73    3.53
 -10 -26   5   61.99    2.98
  -4 -13  -3  123.90    2.72
  -4 -23  -3    1.45    3.03
  -6 -22  -2    4.40    2.95
  -5 -26  -2    1.60    2.89
  -8 -11   0  101.35    2.89
  -7 -28   0   26.69    3.22
  -9 -24   1   33.84    3.42
  -8 -28   1   25.38    3.06
  -9  -9   2    7.40    1.88
 -10 -14   2    2.92    2.79
 -10 -21   2   38.46    3.26
  -9 -27   2    7.68    2.81
 -10 -11   3   50.52    2.72
 -10 -26   4   20.58    2.84
 -11 -16   5    0.43    3.00
 -11 -19   5   -1.12    3.03
 -11 -20   5   21.38    3.39
  -3 -26  -3   55.15    3.19
  -6 -13  -2   34.19    2.35
  -6 -23  -2    3.80    2.93
  -6 -28  -1   24.64    3.41
  -5 -30  -1    3.56    2.55
  -8 -25   0   68.99    3.86
 -10 -22   2   50.27    3.39
 -11 -16   4  191.68    4.95
 -11 -17   4    5.39    3.08
 -11 -18   4   -0.16    3.16
 -11 -19   4   11.38    3.41
 -11 -20   4   -0.36    3.72
 -11 -15   5  267.60    4.93
 -11 -21   5   15.75    3.33
  -4 -24  -3    3.53    2.75
  -9 -18   0  324.57    5.56
  -9 -25   1    1.07    2.91
 -10 -13   2   51.43    3.11
 -10 -23   2    4.52    3.16
 -11 -15   4   10.54    3.00
 -11 -21   4   -1.63    3.30
 -11 -22   5   41.98    3.43
 -11 -21   6   28.24    3.05
  -5 -17  -3  555.92    5.76
  -5 -18  -3   10.43    2.64
  -5 -19  -3  676.05    6.65
  -6 -12  -2   18.74    2.15
  -6 -24  -2    6.71    2.99
  -5 -27  -2   53.01    3.38
  -4 -29  -2   15.53    2.73
  -8 -16  -1   23.96    3.06
  -8 -17  -1   31.88    3.24
  -8 -18  -1   30.31    3.32
  -8 -19  -1    2.06    3.16
  -8 -20  -1  128.27    4.29
  -9 -16   0  178.55    4.40
  -9 -17   0   38.56    3.09
  -9 -19   0  169.32    4.41
  -9 -20   0  179.89    4.79
  -8 -26   0   64.97    3.68
  -6 -31   0    2.68    2.48
  -8 -29   1    3.01    2.62
  -9  -8   2   31.39    2.04
 -10 -12   2   20.68    2.68
 -10 -10   3   24.82    2.31
 -10 -26   3    4.71    2.98
 -10  -9   4    9.06    2.13
 -11 -14   4  345.62    5.71
 -11 -22   4    2.87    3.64
 -11 -22   6   38.65    3.05
  -5 -16  -3    0.18    2.20
  -5 -20  -3    1.09    2.68
  -7 -10  -1   36.69    2.27
  -8 -15  -1    5.20    2.75
  -8 -21  -1    2.24    3.18
  -9 -15   0    1.39    2.86
  -9 -21   0   47.78    3.74
 -10 -18   1   44.05    3.64
 -10 -19   1  250.68    5.41
  -9 -26   1    4.79    2.87
 -11 -17   3   -1.04    3.18
 -11 -18   3   48.05    3.70
 -11 -19   3    5.97    3.32
 -11 -23   5    7.47    2.93
 -11 -23   6   34.52    3.00
  -5 -15  -3   55.01    2.62
  -5 -21  -3   87.81    3.59
  -6 -11  -2   76.94    2.58
  -7 -18  -2   35.83    3.28
  -6 -25  -2   88.66    3.84
  -8 -14  -1   -1.63    2.54
  -8 -22  -1   11.60    3.33
  -5 -31  -1    0.86    2.35
  -9 -14   0    3.33    2.78
  -8 -27   0   81.18    3.69
 -10 -16   1  183.56    4.62
 -10 -17   1  268.97    5.06
 -10 -20   1    3.90    3.29
 -10 -25   2    7.62    2.95
 -11 -15   3   46.17    3.52
 -11 -16   3    3.40    3.12
 -11 -20   3   -3.24    3.39
 -11 -21   3    7.95    3.32
 -11 -13   4    2.74    2.93
 -11 -24   5   36.03    3.20
  -5 -14  -3    6.54    2.05
  -5 -22  -3    0.79    2.78
  -7 -16  -2    1.40    2.73
  -7 -17  -2  219.09    4.34
  -5 -28  -2    8.82    2.86
  -4 -30  -2   20.21    2.90
  -8 -23  -1    7.26    3.23
  -7 -27  -1  202.96    4.86
  -8  -9   0   48.87    2.37
  -9 -13   0   -0.30    2.55
  -9 -23   0    2.55    3.19
 -10 -15   1   59.54    3.55
 -10 -21   1   52.60    3.88
  -9 -27   1   11.40    3.04
 -10 -11   2  226.52    4.11
  -9 -29   2    7.52    2.60
 -10  -9   3   57.79    2.51
 -11 -22   3    6.32    3.23
 -10 -27   3    6.60    2.53
 -11 -24   4    5.55    3.26
  -3 -18  -4    1.45    2.29
  -3 -19  -4   31.30    2.64
  -3 -20  -4    3.17    2.40
  -5 -23  -3    1.63    2.80
  -7 -15  -2    1.74    2.60
  -6 -26  -2  113.20    4.17
  -8 -13  -1    3.36    2.45
  -9 -24   0   -2.08    3.28
  -9  -9   1    3.19    2.02
 -10 -14   1   -3.59    2.86
 -10 -22   1   11.19    2.96
  -8 -30   1   34.91    2.91
 -10 -26   2   -1.50    2.81
 -11 -14   3   41.00    3.33
 -11 -12   4  145.27    3.91
  -5 -13  -3   33.89    2.27
  -7 -14  -2   18.31    2.66
  -8 -24  -1    3.88    3.19
  -6 -30  -1    1.85    2.58
  -9 -12   0   12.81    2.63
 -10 -23   1    0.81    3.16
  -9  -7   2   97.52    2.53
 -10 -10   2  348.91    4.70
 -11 -13   3    1.40    2.74
 -11 -23   3    2.71    3.21
 -11 -25   4   30.59    3.09
  -3 -15  -4   37.05    2.31
  -7 -23  -2   24.96    3.35
  -5 -29  -2    9.58    2.88
  -8 -12  -1    5.20    2.13
  -7 -28  -1    5.05    2.99
  -9 -25   0   47.81    3.57
 -10 -24   1    7.46    3.12
  -9 -28   1   -0.22    2.82
 -11 -16   2   28.03    3.44
 -11 -17   2   10.65    3.40
 -11 -11   4    2.44    2.71
  -3 -14  -4   10.40    2.14
  -5 -12  -3   10.56    1.98
  -4 -27  -3   38.28    3.12
  -7 -13  -2   66.11    3.00
  -6 -27  -2  161.57    4.48
  -8 -25  -1   61.52    3.86
  -9 -11   0    9.51    2.46
 -11 -15   2   26.70    3.39
 -10 -27   2   20.27    2.99
 -10  -8   3   -0.14    2.02
 -11 -12   3   98.68    3.58
  -6 -17  -3  303.05    5.04
  -6 -18  -3    4.13    2.87
  -6 -19  -3  329.59    5.42
  -6 -20  -3    4.96    2.90
  -5 -25  -3    1.53    3.03
  -4 -31  -2   -1.86    2.01
  -8 -11  -1  719.49    6.34
  -9 -26   0    5.44    3.02
  -8 -29   0   62.13    3.40
  -9  -8   1    1.92    1.90
 -10 -25   1   -2.13    2.90
 -11 -14   2    2.68    3.03
 -11 -22   2    3.15    3.33
  -6 -16  -3    9.30    2.84
  -6 -21  -3   77.53    3.77
  -7 -12  -2    1.50    2.31
  -7 -25  -2   36.39    3.45
  -6 -28  -2   60.44    3.67
  -9 -17  -1   -0.12    3.24
  -9 -18  -1  135.60    4.57
  -9 -19  -1   -1.10    3.34
  -9 -20  -1  253.96    5.57
  -7 -29  -1   67.25    3.61
 -10 -17   0    0.52    3.35
 -10 -18   0  187.18    5.05
 -10 -19   0   53.57    3.97
 -10 -20   0   66.45    4.09
  -9 -29   1    4.34    2.74
 -10  -9   2   94.71    3.03
 -11 -23   2    5.98    3.08
 -10 -28   2   49.76    3.13
 -11 -11   3  145.48    4.11
 -11 -10   4    5.42    2.84
 -12 -18   4  124.14    4.86
 -12 -17   5    1.50    3.20
 -12 -18   5   14.92    3.32
 -12 -19   5    5.05    3.23
 -12 -20   5   27.51    3.42
  -4 -20  -4   29.87    3.07
  -5 -11  -3    4.42    1.93
  -6 -15  -3    2.93    2.66
  -5 -26  -3    1.16    2.97
  -5 -30  -2    1.09    2.41
  -9 -15  -1    2.20    3.10
  -9 -16  -1   -3.60    2.76
  -9 -21  -1   80.33    4.36
  -9 -10   0   -1.83    2.26
 -10 -21   0   49.89    3.90
 -10 -26   1   17.96    3.27
 -11 -13   2   79.25    3.68
 -12 -16   4   26.95    3.93
 -12 -17   4   10.49    3.60
 -12 -20   4   58.69    4.12
 -12 -21   4   39.08    4.12
 -12 -21   5   30.22    3.35
  -4 -16  -4   66.06    2.79
  -6 -14  -3   48.32    2.90
  -6 -23  -3    2.91    3.01
  -7 -11  -2   73.03    2.90
  -8 -17  -2  102.51    4.09
  -8 -18  -2   14.13    3.33
  -8 -19  -2   -1.57    3.26
  -8 -20  -2   32.93    3.65
  -7 -26  -2  155.02    4.63
  -8 -10  -1    5.09    2.04
  -9 -22  -1   43.25    3.49
 -10 -15   0    1.41    2.84
 -10 -22   0    8.86    3.43
  -9 -27   0   36.58    3.29
 -11 -18   1   64.39    4.23
 -11 -19   1   41.52    3.96
 -12 -15   4   14.96    3.73
 -12 -22   4   12.42    3.55
 -12 -22   5   34.54    3.25
  -4 -15  -4    8.63    2.13
  -4 -22  -4   10.27    2.89
  -8 -16  -2   15.77    2.91
  -9 -14  -1    3.28    2.69
  -9 -23  -1  113.08    4.47
  -7 -30  -1    1.18    2.87
 -10 -14   0    7.17    3.13
 -10 -23   0    2.25    3.28
  -9  -7   1   30.14    2.18
 -10 -10   1  169.91    3.91
 -11 -16   1   62.07    4.02
 -11 -17   1   46.54    3.90
 -11 -20   1    3.58    3.43
 -11 -21   1    3.64    3.34
 -10 -27   1   10.17    2.93
 -11 -12   2  108.87    3.89
 -11 -25   2   -4.19    3.07
 -10  -7   3    3.20    1.93
 -11 -10   3   31.30    3.17
 -12 -17   3   19.16    3.61
 -12 -19   3   13.83    3.61
 -12 -20   3   81.31    4.38
 -12 -23   5   72.93    3.63
  -4 -23  -4   -2.13    3.03
  -6 -24  -3    1.13    3.12
  -5 -27  -3   53.09    3.46
  -8 -15  -2    6.94    2.73
  -6 -29  -2   69.59    3.46
  -9 -13  -1   20.18    3.10
  -9 -24  -1   22.10    3.49
  -9  -9   0   27.66    2.50
 -10 -13   0   71.92    3.67
 -10 -24   0   37.28    3.55
  -9 -28   0   13.97    2.94
 -11 -22   1   -0.96    3.25
 -12 -16   3    0.78    3.33
 -12 -21   3   12.14    3.73
 -12 -14   4  157.92    4.64
 -12 -23   4    4.99    3.04
  -4 -14  -4    5.60    2.03
  -6 -25  -3    5.29    3.43
  -7 -10  -2  540.75    5.48
  -8 -14  -2   74.29    3.60
  -8  -9  -1 1524.44    8.71
 -11 -23   1    5.69    3.17
 -11 -11   2  202.81    4.50
 -11 -26   2   77.56    3.76
 -12 -15   3   30.11    3.56
 -12 -22   3    9.55    3.68
 -12 -13   4    5.98    3.33
 -12 -24   4    9.47    3.19
  -4 -24  -4    2.81    2.86
  -7 -18  -3   21.32    3.30
  -7 -19  -3   42.90    3.63
  -7 -20  -3   10.34    3.38
  -8 -13  -2   23.38    2.99
  -9 -12  -1   64.45    3.38
  -9 -25  -1    3.92    3.17
 -10 -12   0   41.39    3.33
 -10 -25   0   32.16    3.38
 -10  -9   1   41.57    2.73
 -10 -28   1   40.32    3.23
 -12 -14   3   -4.97    3.01
 -12 -23   3   15.58    3.44
  -4 -13  -4   26.75    2.22
  -5 -17  -4   92.40    3.89
  -5 -18  -4  265.22    4.86
  -5 -19  -4  136.32    4.00
  -5 -20  -4   28.02    3.05
  -7 -17  -3    4.74    2.70
  -7 -21  -3    5.72    3.18
  -5 -28  -3    2.65    2.87
  -7 -28  -2   69.00    3.83
  -6 -30  -2    2.11    2.47
 -11 -24   1   -3.09    3.12
 -12 -17   2   11.24    3.65
 -12 -18   2   43.83    3.94
 -12 -19   2   -1.86    3.44
  -5 -16  -4  140.03    3.82
  -5 -21  -4  113.43    4.18
  -7 -22  -3    0.24    3.28
  -6 -26  -3   21.80    3.25
  -7  -9  -2   42.76    2.58
  -8 -12  -2   -1.97    2.66
  -8 -25  -2   11.62    3.29
  -9 -11  -1   40.63    3.09
  -9 -26  -1   65.01    3.92
  -8 -29  -1   20.75    2.95
 -10 -26   0   13.48    3.34
  -9  -6   1  184.27    3.32
 -11 -25   1    6.10    3.03
 -10  -7   2    2.29    1.95
 -12 -16   2   16.62    3.53
 -12 -13   3   -0.46    3.00
 -12 -24   3   28.39    3.38
 -12 -12   4   52.25    3.43
  -4 -12  -4   66.73    2.53
  -5 -15  -4   16.98    2.66
  -5 -22  -4   61.58    3.72
  -7 -23  -3    4.60    3.31
  -8  -8  -1   39.65    2.28
 -10 -17  -1    2.10    3.52
 -10 -18  -1   17.18    3.71
 -10 -19  -1   18.63    3.89
 -10 -20  -1  106.56    4.68
 -10 -21  -1  168.41    5.30
 -12 -15   2   33.14    3.64
  -5 -23  -4    2.05    3.13
  -6 -27  -3   33.16    3.38
  -9 -17  -2   36.34    3.85
  -9 -19  -2   49.91    4.06
  -9 -20  -2  135.90    4.88
 -10 -16  -1   19.09    3.32
 -10 -22  -1   11.61    3.60
  -9 -27  -1   14.21    3.38
 -11 -16   0   10.94    3.73
 -11 -17   0    6.13    3.60
 -11 -18   0    9.62    3.30
 -11 -20   0   15.87    3.66
 -11 -21   0   -1.42    3.38
 -10 -27   0    3.59    2.91
 -10  -8   1    8.70    2.28
 -11 -26   1   24.25    3.08
 -12 -14   2   16.44    3.46
 -12 -12   3   36.89    3.32
  -5 -14  -4    7.34    2.45
  -8 -11  -2   74.35    3.34
  -9 -16  -2  118.12    4.59
  -9 -21  -2  141.36    4.96
  -7 -29  -2   70.74    3.41
  -9 -10  -1   20.02    2.82
 -10 -15  -1    3.05    3.08
 -10 -23  -1  191.10    5.25
 -11 -15   0    4.94    3.48
 -11 -22   0   19.92    3.59
 -11 -11   1    6.71    3.04
 -11  -9   2   21.00    2.84
 -11  -8   3   49.83    2.91
  -5 -24  -4   56.58    3.64
  -7  -8  -2  870.19    6.64
  -9 -15  -2  245.07    5.47
  -9 -22  -2  104.73    4.69
  -8 -27  -2    7.65    3.15
 -10 -14  -1   12.89    3.48
 -11 -23   0   13.16    3.37
 -10  -6   2   10.28    2.33
 -12 -13   2   -1.27    3.22
 -12 -11   3  178.12    4.88
 -13 -18   4  323.02    6.46
 -13 -19   4   90.66    4.74
  -5 -13  -4    9.63    2.35
  -6 -18  -4   70.02    4.18
  -6 -19  -4   43.94    3.50
  -7 -12  -3  297.63    4.94
  -8 -10  -2  199.71    4.21
  -9 -14  -2  205.05    5.09
 -10 -13  -1   12.47    3.39
 -10 -24  -1   63.92    4.12
 -11 -14   0   81.30    3.92
 -11 -24   0   44.94    3.73
 -12 -19   1   49.71    3.78
 -12 -20   1    0.89    3.48
 -12 -21   1   14.85    3.54
 -12 -25   2   11.47    3.04
 -13 -16   4   76.94    4.56
 -13 -17   4    3.68    3.75
 -13 -21   4   68.30    4.01
  -6 -17  -4   47.03    3.43
  -6 -20  -4    4.98    3.06
  -6 -21  -4   20.23    3.29
  -5 -25  -4   22.69    3.40
  -8 -21  -3   -1.85    3.47
  -7 -26  -3   26.28    3.67
  -9  -9  -1  268.39    4.67
 -10 -25  -1   97.12    4.37
 -10  -9   0   -2.54    2.70
 -10  -7   1   17.57    2.38
 -11 -10   1  157.74    4.28
 -12 -22   1    4.32    3.27
 -12 -12   2   32.44    3.55
 -13 -18   3   78.09    4.83
 -13 -19   3   -1.05    3.54
 -13 -22   4   23.26    3.39
  -5 -12  -4    3.00    2.22
  -6 -16  -4   49.01    3.42
  -6  -9  -3   22.08    2.37
  -8 -22  -3   12.36    3.48
  -9 -13  -2   -0.98    3.21
  -8 -28  -2    4.94    3.03
 -10 -12  -1   47.93    3.67
 -11 -25   0   15.94    3.28
 -12 -23   1    8.94    3.38
 -12 -10   3    0.66    3.24
 -13 -16   3    5.44    4.04
 -13 -17   3   33.21    4.14
 -13 -20   3  162.97    5.23
 -13 -21   3    0.12    3.51
 -13 -15   4   59.56    4.03
  -6 -15  -4   25.25    3.08
  -6 -23  -4   26.59    3.84
  -7 -11  -3  152.71    3.89
  -8 -15  -3  202.50    5.08
  -8 -23  -3    8.15    3.34
  -6 -29  -3   -3.30    2.77
 -10 -26  -1   90.54    4.10
 -11 -12   0  268.72    5.57
 -12 -14   1    5.31    3.57
 -12 -24   1   -0.92    3.36
 -12 -11   2   35.39    3.45
 -13 -15   3   12.86    4.01
 -13 -22   3   39.98    3.90
 -13 -14   4    4.70    3.45
  -6 -14  -4   22.76    2.88
  -8 -14  -3   17.41    3.38
  -7 -27  -3    8.01    3.22
  -8  -9  -2   62.89    2.89
  -9 -12  -2   87.18    3.98
  -8  -6  -1   33.39    2.48
 -10 -11  -1   65.81    3.76
 -11 -26   0   12.48    3.09
 -11  -9   1   60.55    3.37
 -12 -13   1  101.25    4.45
 -13 -23   3    2.09    3.11
  -5 -11  -4    1.94    2.22
  -6 -24  -4  149.95    4.70
  -8 -24  -3    6.98    3.48
 -10 -18  -2   17.99    4.05
 -10 -19  -2    3.39    3.71
  -9 -26  -2    4.36    3.15
  -9  -8  -1    9.27    2.32
 -11 -17  -1    4.50    3.73
 -11 -18  -1    4.81    3.76
 -11 -19  -1    1.95    3.87
 -10 -27  -1    6.59    3.22
 -12 -25   1    3.01    2.91
 -10  -5   2    3.08    1.94
 -13 -17   2    5.27    3.71
 -13 -18   2  178.28    5.50
 -13 -19   2   58.10    4.38
 -13 -20   2  123.08    5.03
 -13 -14   3    3.90    3.65
  -3 -14  -5    9.78    2.56
  -4 -17  -5    3.62    2.98
  -4 -18  -5   11.59    2.96
  -4 -19  -5   -4.48    2.28
  -6 -13  -4   59.05    3.17
  -6  -8  -3    5.53    2.18
  -7 -10  -3  108.51    3.23
  -8 -13  -3  271.67    5.38
  -9 -11  -2   30.12    3.31
 -10 -16  -2    7.06    3.96
 -10 -17  -2   88.19    4.65
 -10 -21  -2   88.79    4.57
 -11 -16  -1    1.03    3.69
 -11 -22  -1   11.73    3.52
 -12 -18   0   11.07    3.77
 -12 -19   0    8.62    3.68
 -12 -20   0   -0.01    3.48
 -10  -6   1   17.12    2.31
 -12 -12   1   60.27    4.00
 -11  -7   2    5.27    2.31
 -13 -16   2   35.46    4.06
 -13 -21   2   81.40    4.29
 -13 -22   2   77.85    4.40
 -12  -9   3  553.25    6.54
  -4 -16  -5    0.92    2.82
  -7 -17  -4    2.51    3.29
  -7 -18  -4    5.00    3.36
  -7 -19  -4   -3.01    3.26
  -7 -20  -4   10.18    3.39
  -6 -25  -4   45.67    3.69
  -8  -8  -2  240.86    4.32
 -10 -15  -2  385.81    6.84
  -9 -27  -2   -0.73    3.10
 -10 -10  -1   19.39    3.24
 -11 -15  -1    6.03    3.92
 -11 -23  -1  105.14    4.45
 -12 -16   0   50.02    4.27
 -12 -17   0   33.04    3.72
 -12 -21   0    2.22    3.35
 -11  -8   1   26.90    2.89
 -13 -15   2   67.01    4.39
 -11  -6   3   52.79    2.91
 -13 -13   3    2.45    3.57
  -3 -13  -5    1.55    2.30
  -5 -10  -4   92.84    3.02
  -7 -16  -4   27.35    3.45
  -7 -21  -4    7.93    3.39
  -8 -12  -3  189.91    4.72
  -9 -18  -3   26.57    4.18
 -10 -23  -2    2.30    3.33
 -11 -24  -1  113.52    4.49
 -12 -15   0   10.51    3.82
 -12 -22   0    0.22    3.33
 -13 -14   2   11.93    3.68
  -4 -15  -5    9.59    2.66
  -7 -15  -4   18.18    3.30
  -6 -26  -4   15.57    3.21
  -7  -9  -3   21.80    2.68
  -9 -16  -3  116.98    4.92
  -9 -17  -3   75.87    4.46
  -8 -26  -3   -1.28    3.10
  -9 -10  -2    8.03    2.98
 -10 -14  -2   32.66    4.18
 -10 -24  -2   86.79    4.45
  -9  -7  -1   13.96    2.31
 -11 -13  -1   -1.16    3.59
 -12 -14   0  133.36    5.00
 -12 -23   0   20.80    3.44
 -12 -11   1   14.62    3.53
 -12  -9   2   11.31    2.99
 -13 -12   3    2.03    3.39
  -4 -14  -5   69.28    3.29
  -9 -22  -3   54.22    4.12
 -10  -9  -1  165.35    4.45
 -11 -25  -1   76.35    4.00
 -12 -24   0   -3.03    3.18
 -13 -13   2   12.92    3.64
 -12  -8   3  128.04    3.84
  -3 -12  -5   65.33    2.79
  -5 -17  -5    0.24    3.27
  -5 -18  -5   14.62    3.17
  -5 -19  -5   11.32    3.14
  -5 -20  -5  149.58    4.47
  -6 -11  -4   51.79    2.96
  -7 -14  -4  198.21    4.87
  -7 -24  -4   55.79    3.85
  -9 -23  -3   17.44    3.64
  -8 -27  -3    1.81    2.89
  -8  -7  -2   13.75    2.49
 -11 -12  -1  145.84    4.93
 -12 -13   0   57.14    4.32
 -10  -5   1    2.50    2.13
 -11  -7   1   15.25    2.71
 -12 -10   1   80.98    3.96
 -13 -16   1  180.03    5.55
 -13 -22   1    8.79    3.45
 -13 -11   3   39.94    3.96
  -5 -16  -5   34.50    3.58
  -5  -9  -4    1.99    2.16
  -7 -13  -4  124.60    4.22
  -9 -14  -3  105.31    4.59
  -9 -24  -3   13.10    3.60
  -9  -9  -2    3.48    2.84
 -10 -12  -2   13.52    3.59
 -11 -26  -1   47.65    3.53
 -12 -25   0   16.78    3.12
 -13 -15   1   84.18    4.62
 -13 -23   1    4.12    2.98
 -13 -12   2    1.02    3.37
 -14 -18   4  152.09    5.00
 -14 -19   4   21.20    3.57
 -14 -20   4   72.60    3.91
  -4 -13  -5    4.92    2.43
  -7  -8  -3    1.68    2.33
  -8 -10  -3   93.77    3.81
  -9 -13  -3  234.90    5.52
  -9  -6  -1   53.76    2.94
 -10  -8  -1  106.40    3.89
 -11 -11  -1    8.27    3.69
 -13 -14   1  187.54    5.50
 -14 -17   3    2.44    4.04
 -14 -18   3   82.50    4.68
 -14 -19   3    3.28    3.73
 -14 -20   3  108.07    4.58
  -5 -15  -5    2.49    2.72
  -6 -10  -4   49.08    2.90
  -8 -17  -4    6.84    3.55
  -8 -18  -4   15.60    3.59
  -8 -19  -4    3.17    3.43
  -8 -20  -4    0.23    3.45
  -8 -21  -4    1.95    4.04
  -9 -25  -3   25.70    3.63
 -10 -11  -2    5.56    3.43
 -11 -17  -2   54.04    4.42
 -11 -18  -2    4.93    3.84
 -11 -19  -2    0.95    3.70
 -11 -20  -2    3.27    3.65
 -12 -17  -1    5.83    3.85
 -12 -18  -1    0.48    3.69
 -12 -19  -1    0.95    3.61
 -12 -20  -1    0.60    3.46
 -12 -21  -1    1.58    3.51
 -12  -9   1   11.12    3.22
 -13 -11   2   -2.41    3.70
 -13 -10   3   17.54    3.56
 -14 -16   3    2.28    3.56
 -14 -21   3    5.31    3.28
  -5 -14  -5   78.99    3.32
  -7 -12  -4  184.43    4.40
  -8 -16  -4   19.58    3.70
  -8 -22  -4   17.29    3.64
  -9  -8  -2   11.57    2.90
 -11 -16  -2   57.11    4.51
 -11 -21  -2   19.29    3.35
 -12 -16  -1    4.57    3.86
 -12 -22  -1   13.19    3.59
 -13 -13   1   21.03    3.79
 -14 -15   3   11.57    4.06
  -6 -18  -5    3.70    3.66
  -6 -19  -5   13.28    3.46
  -6 -20  -5   26.43    3.82
  -8 -15  -4   -1.65    3.36
  -8  -9  -3   37.13    3.19
 -10 -18  -3    6.39    3.81
 -10 -19  -3   18.94    3.89
 -10 -20  -3  114.74    4.94
  -8  -6  -2    2.46    1.86
 -11 -15  -2   59.51    4.51
 -11 -23  -2    5.17    3.46
 -11 -10  -1    7.03    3.43
 -12 -15  -1   23.23    4.12
 -12 -23  -1    5.60    3.28
 -13 -17   0   24.93    3.93
 -13 -18   0   10.16    3.70
 -13 -19   0    1.89    3.47
 -13 -20   0   17.42    3.64
 -10  -4   1   29.38    2.61
 -11  -6   1   31.24    2.80
 -11  -5   2    9.22    2.25
 -14 -17   2   -1.22    4.10
 -14 -19   2   53.19    4.35
 -14 -20   2   94.11    4.50
  -5 -13  -5   41.89    2.91
  -6 -17  -5   12.16    3.11
  -6  -9  -4   26.63    2.61
  -7  -7  -3   43.97    2.79
 -10 -16  -3  275.01    6.31
 -10 -17  -3    3.73    3.91
 -10 -10  -2    7.06    3.37
 -11 -14  -2  191.92    5.66
 -10  -7  -1  383.27    5.66
 -12 -14  -1  122.35    5.09
 -13 -21   0   11.13    3.41
 -13 -22   0   70.50    3.98
 -13 -12   1   15.67    3.58
 -12  -7   2    4.07    2.69
 -13 -10   2   16.64    3.30
 -14 -16   2    3.05    3.85
 -14 -14   3    0.49    3.64
  -6 -16  -5   59.01    3.59
  -6 -22  -5    3.57    3.29
  -9 -11  -3   10.60    3.07
 -10 -15  -3   32.27    4.18
 -11 -24  -2   35.09    3.60
  -9  -5  -1  307.59    4.62
 -12 -24  -1   77.77    3.89
 -10  -5   0  246.29    4.31
 -11  -7   0  348.46    5.62
 -13 -23   0    2.02    3.09
 -12  -8   1   15.31    3.16
 -14 -15   2  105.20    4.97
 -13  -9   3   46.38    3.49
 -14 -13   3    5.61    3.86
  -6 -15  -5    0.59    2.94
  -8  -8  -3   19.09    2.93
 -10 -14  -3  248.11    6.14
  -9  -7  -2   16.68    2.77
 -11 -13  -2   12.17    4.08
 -11 -25  -2   20.55    3.17
 -11  -9  -1  173.76    4.93
 -12 -13  -1   42.97    3.88
 -13 -11   1   25.58    3.73
 -14 -14   2    4.66    4.17
  -5 -12  -5   55.37    3.00
  -6 -14  -5    2.20    2.92
  -9 -10  -3    8.99    3.32
 -10 -24  -3    9.94    3.37
 -10  -9  -2   -0.68    3.20
 -11 -12  -2  182.74    5.57
 -12 -12  -1  377.70    6.91
 -12  -9   0    8.61    3.35
 -14 -18   1    8.22    3.60
 -14 -19   1   36.62    3.84
 -13  -9   2   -0.41    3.20
  -6  -8  -4  308.88    4.67
  -9 -17  -4    2.46    3.64
  -9 -18  -4    9.08    3.65
  -9 -19  -4   31.46    3.90
  -9 -21  -4   64.16    4.67
  -7  -6  -3  105.01    3.26
 -10 -13  -3    6.53    3.82
  -8  -5  -2  320.63    4.54
 -10  -6  -1  204.55    4.46
 -11  -5   1   27.58    2.69
 -12  -7   1   -0.17    3.35
 -14 -17   1   23.42    3.89
 -14 -20   1   48.60    3.82
 -14 -13   2   16.47    3.86
 -14 -12   3   35.68    3.79
  -4 -10  -5    8.56    2.11
  -5 -11  -5    4.25    2.39
  -6 -13  -5   43.46    3.32
  -7 -17  -5   47.04    4.23
  -7 -18  -5    9.21    3.29
  -7 -19  -5    1.71    3.38
  -7 -20  -5    9.21    3.60
  -8 -26  -4   10.32    2.99
 -10 -25  -3   13.75    3.16
 -11  -8  -1  279.89    5.55
 -12 -11  -1    1.06    3.83
 -11  -6   0  637.71    6.93
 -13 -10   1    1.57    3.53
 -14 -15   1    5.28    4.28
 -11  -4   2   -0.30    2.10
 -12  -6   2   79.28    3.35
  -7 -16  -5   38.19    3.65
  -7 -21  -5   67.38    4.14
  -9 -23  -4    4.37    3.64
  -8  -7  -3   62.02    3.27
  -9  -9  -3    1.34    3.14
 -10 -12  -3   -0.71    3.67
  -9  -6  -2  158.04    4.03
 -10  -8  -2    6.39    3.20
 -11 -11  -2    1.35    3.29
 -12 -17  -2   10.52    3.90
 -12 -18  -2   10.36    3.93
 -12 -19  -2    5.97    3.77
 -12 -20  -2    5.15    3.42
 -12 -21  -2    0.98    3.54
 -13 -18  -1    6.48    3.55
 -13 -19  -1   -4.70    3.27
 -13 -20  -1    0.69    3.34
 -10  -4   0   11.67    2.31
 -14 -12   2    5.10    3.61
 -14 -11   3   95.46    4.62
  -6 -12  -5    6.82    2.85
  -7 -15  -5   -0.82    3.21
 -11 -18  -3    4.72    3.73
 -11 -19  -3   36.12    4.03
 -12 -16  -2   71.13    4.79
 -12 -22  -2    0.59    3.38
 -13 -17  -1    1.55    3.77
 -13 -21  -1   34.16    3.70
 -12  -8   0  113.43    4.35
 -13  -9   1    1.98    3.87
 -14 -14   1  295.98    6.44
 -13  -8   2   30.84    3.39
  -7 -23  -5  102.09    4.26
 -10 -11  -3    3.01    3.57
 -11 -16  -3  115.12    5.07
 -11 -10  -2   24.96    3.82
 -12 -15  -2    2.13    3.52
 -12 -23  -2    1.39    3.05
 -12 -10  -1   91.28    4.52
 -13 -15  -1    2.44    3.73
 -13 -22  -1    5.02    3.16
 -13 -11   0   15.29    3.74
 -14 -13   1   18.96    3.90
 -14 -11   2    2.78    3.93
 -15 -18   3   12.68    3.60
  -5 -10  -5   15.91    2.42
  -7 -14  -5    2.96    3.18
  -8 -10  -4    3.65    3.18
  -7  -5  -3  282.22    4.39
  -9  -8  -3   16.30    3.20
  -8  -4  -2  190.82    3.85
 -12 -14  -2  281.86    6.54
 -10  -5  -1  770.67    7.27
 -11  -7  -1  234.55    5.16
 -13 -14  -1  107.44    4.92
 -13 -23  -1   87.69    3.90
 -14 -19   0   49.42    4.16
 -11  -4   1   -1.08    2.18
 -12  -6   1   -2.34    2.73
 -15 -17   3    2.47    3.21
  -6 -11  -5    6.33    2.70
  -7 -13  -5   26.68    3.43
 -10 -10  -3    3.71    3.49
 -11 -14  -3  115.15    5.10
 -10  -7  -2   13.74    2.87
 -12 -13  -2  129.87    5.25
 -11  -5   0  304.77    5.02
 -12  -7   0  138.08    4.43
 -13 -10   0    4.90    3.54
 -14 -21   0   61.47    3.76
 -14 -12   1   79.94    4.47
 -12  -5   2    1.68    2.51
 -15 -19   2    9.95    3.51
 -15 -15   3   14.26    3.85
  -8 -17  -5   16.18    3.55
  -8 -18  -5    3.58    3.38
  -8 -19  -5    0.31    3.51
  -8 -20  -5   -1.11    3.29
  -9 -12  -4    3.09    3.14
 -10 -19  -4  137.62    5.03
 -10 -20  -4   16.24    3.70
  -8  -6  -3   14.65    2.44
  -9  -5  -2  305.50    4.77
 -11  -9  -2   -2.50    3.41
 -12  -9  -1   -5.26    3.39
 -13 -13  -1   89.63    4.76
 -13  -8   1    0.77    3.07
 -11  -3   2    1.11    2.10
 -13  -7   2   23.66    3.22
 -14 -10   2   27.36    4.04
 -15 -17   2   -0.12    3.55
 -15 -18   2   12.15    3.30
  -5  -9  -5   30.00    2.53
  -7 -12  -5   28.30    3.28
  -8 -16  -5    3.50    3.40
  -8 -21  -5    3.47    3.42
  -8  -9  -4    5.89    3.02
 -11 -13  -3  121.03    5.09
 -12 -12  -2  170.46    5.55
  -9  -3  -1  103.56    3.14
 -10  -3   0   70.62    2.79
 -14 -11   1    1.46    4.08
 -15 -16   2   29.15    3.88
 -15 -14   3    0.41    3.47
  -6 -10  -5    5.77    2.60
  -8 -15  -5   47.99    3.88
  -8 -22  -5   22.68    3.54
 -10 -15  -4   38.63    4.20
 -10 -22  -4  163.60    4.98
  -9  -7  -3   31.18    3.25
 -10  -9  -3   11.65    3.50
 -11 -12  -3   31.04    4.27
 -10  -6  -2   12.91    3.03
 -11  -6  -1  715.82    7.52
 -13 -12  -1  199.50    5.45
 -13  -9   0   -2.59    3.37
 -10  -2   1   80.15    2.57
 -12  -5   1   28.04    3.26
 -15 -15   2   16.63    3.77
  -8 -14  -5   68.90    4.03
  -8 -23  -5   20.80    3.27
  -7  -7  -4  448.78    5.58
 -10 -14  -4   -1.46    3.63
 -10 -23  -4    9.87    3.19
 -11  -8  -2    3.43    3.39
 -12 -11  -2  199.54    5.69
 -12  -8  -1  111.28    4.56
 -12  -6   0   24.98    3.18
 -14 -13   0   74.23    4.44
 -15 -18   1    3.78    3.54
 -15 -19   1    6.38    3.48
 -14  -9   2   51.70    4.04
 -15 -14   2   79.58    4.56
  -7 -11  -5   13.94    3.03
  -8  -8  -4   -0.28    2.87
  -9 -10  -4   25.43    3.60
  -7  -4  -3   40.73    2.63
  -8  -5  -3  189.73    4.09
 -12 -19  -3    1.37    3.42
  -8  -3  -2  338.16    4.37
 -13 -16  -2    1.83    3.75
 -13 -17  -2    7.15    3.50
 -13 -19  -2   39.19    3.75
 -13 -20  -2    5.84    3.25
 -13 -21  -2    5.49    2.99
 -13 -11  -1   58.47    4.45
 -11  -4   0  127.93    3.60
 -14 -12   0   17.48    3.84
 -11  -3   1   38.60    2.44
 -13  -7   1    0.67    3.01
 -14 -10   1   27.16    3.63
 -15 -16   1   55.66    4.39
 -15 -17   1   18.51    3.60
 -12  -4   2    0.13    2.52
 -13  -6   2   -0.17    2.92
  -5 -14  -6  203.82    4.67
  -6 -18  -6   69.70    4.17
  -5  -8  -5    6.63    2.24
  -6  -9  -5    2.55    2.50
 -10 -13  -4    7.13    3.90
 -10  -8  -3   13.47    3.43
 -11 -11  -3   10.92    3.45
 -12 -16  -3   65.82    4.40
 -12 -17  -3   12.65    3.65
 -12 -20  -3    1.64    3.34
 -12 -21  -3    3.49    3.17
  -9  -4  -2  391.60    5.15
 -12 -10  -2   50.64    4.21
 -13 -15  -2   12.82    3.75
 -13 -22  -2    1.63    2.84
 -14 -17  -1   10.53    3.62
 -14 -18  -1   24.27    3.72
 -14 -19  -1    5.19    3.30
 -14 -20  -1   34.43    3.40
 -13  -8   0    6.10    3.30
 -15 -13   2    5.48    3.39
  -6 -17  -6   92.63    3.99
  -7 -10  -5   40.31    3.24
  -9 -18  -5    2.94    3.34
  -9 -19  -5   18.88    3.55
 -10 -12  -4   20.55    3.79
  -9  -6  -3    0.37    2.80
 -12 -22  -3    7.81    2.96
 -11  -7  -2   60.58    3.89
 -13 -10  -1   19.49    3.88
 -14 -16  -1   27.58    3.63
 -14 -21  -1   63.89    3.62
 -15 -14   1   97.07    4.91
  -4 -12  -6   77.73    3.15
  -5 -13  -6  261.25    4.96
  -6 -16  -6    6.30    3.10
  -9 -16  -5   -3.22    3.31
  -9 -17  -5   -1.59    3.33
  -9 -20  -5   28.10    3.50
  -9 -21  -5   14.69    3.69
  -7  -6  -4  349.54    5.06
  -9  -9  -4    1.12    3.22
 -11 -10  -3    7.47    3.68
 -12 -14  -3    3.83    3.76
 -10  -5  -2  103.13    3.79
 -14 -15  -1    4.93    3.58
 -14 -11   0    1.47    3.56
 -12  -4   1    5.23    2.78
 -14  -9   1    0.68    3.19
 -11  -2   2    1.40    2.09
 -14  -8   2   51.62    3.63
 -15 -12   2    9.24    3.33
  -6 -15  -6   95.91    4.03
  -9 -15  -5    5.74    3.40
  -9 -22  -5    2.66    3.38
  -8  -7  -4  397.42    5.80
 -10 -11  -4   11.73    3.66
 -11 -16  -4    1.51    3.69
 -11 -17  -4   -2.74    3.48
 -11 -20  -4   30.07    3.83
 -11 -21  -4   93.50    4.37
 -12  -9  -2   -1.54    3.53
 -13 -13  -2  107.66    4.88
 -14 -14  -1    6.64    3.52
 -12  -5   0  148.28    4.14
 -13  -6   1    1.22    2.69
  -6 -14  -6   -3.23    3.02
  -5  -7  -5   12.58    2.50
  -7  -9  -5   42.10    3.24
  -9 -14  -5   65.26    4.13
 -11 -15  -4    7.40    3.66
 -11 -22  -4   43.52    3.68
  -8  -4  -3   14.26    2.48
 -10  -7  -3   78.64    3.69
 -11  -9  -3    7.00    3.71
 -12 -13  -3   85.14    4.80
 -13 -12  -2  144.63    5.36
 -14 -13  -1   20.93    3.72
 -11  -3   0    1.89    2.29
 -13  -7   0   38.88    3.63
 -14 -10   0   -0.03    3.30
 -15 -16   0   22.00    3.78
 -15 -17   0   -0.96    3.22
 -13  -5   2   39.17    2.90
 -15 -11   2    3.93    3.39
  -4 -11  -6   23.54    2.43
  -5 -12  -6   35.68    2.99
  -7 -18  -6  107.45    4.44
  -7 -19  -6    5.90    3.33
  -9  -8  -4  132.01    4.42
 -11 -14  -4    5.82    3.61
  -7  -3  -3    0.66    1.94
  -9  -5  -3    7.95    2.74
 -12 -12  -3    8.68    3.83
  -8  -2  -2   95.69    2.97
  -9  -3  -2  592.48    6.09
 -11  -6  -2   42.23    3.56
 -15 -15   0   38.32    3.81
 -11  -2   1   43.59    2.35
 -15 -12   1   37.31    3.94
 -12  -3   2   23.26    2.50
  -6 -13  -6  111.37    3.93
  -7 -16  -6   82.17    3.94
  -7 -17  -6   66.81    3.88
  -9 -13  -5   96.82    4.35
  -7  -5  -4  414.90    5.28
 -10 -10  -4    3.65    3.44
 -10  -4  -2   78.32    3.46
 -12  -8  -2    9.42    3.51
 -13 -11  -2  102.56    4.86
 -15 -14   0   75.55    4.50
 -14  -7   2   74.46    3.66
 -15 -10   2   27.33    3.70
  -5 -11  -6   15.07    2.56
  -7 -15  -6   69.80    3.92
  -8 -10  -5   71.15    3.96
  -8  -6  -4    7.79    2.77
 -11 -13  -4   29.91    3.89
 -10  -6  -3    8.88    3.12
 -12 -11  -3   19.28    3.85
 -12  -4   0   34.49    3.00
 -13  -6   0   46.85    3.50
 -14  -9   0    4.62    3.25
 -13  -5   1    3.09    2.55
 -15 -11   1   33.98    3.80
  -6 -12  -6   15.67    2.79
  -7  -8  -5   23.99    2.86
  -9 -12  -5  160.88    5.06
 -10 -18  -5    5.09    3.46
 -10 -19  -5  144.92    4.85
 -10 -20  -5   30.27    3.67
  -6  -4  -4  237.65    3.89
  -9  -7  -4  253.54    5.30
 -10  -9  -4   18.19    3.52
 -11 -12  -4    1.95    3.54
 -13 -17  -3   47.44    3.83
 -13 -18  -3   73.79    4.19
 -13 -19  -3   52.41    3.68
 -13 -20  -3   62.77    3.76
 -14 -17  -2    5.27    3.31
 -14 -19  -2    7.89    3.13
 -14 -20  -2   48.65    3.28
 -15 -13   0   68.41    4.15
 -12  -3   1   21.99    2.36
 -16 -16   2   64.09    3.60
  -5  -6  -5   25.20    2.28
 -10 -16  -5   14.81    3.44
 -10 -21  -5    5.03    2.89
  -8  -3  -3   97.10    3.13
 -12 -10  -3   41.37    4.21
 -13 -15  -3   -1.72    3.45
 -13 -16  -3   70.29    4.04
 -11  -5  -2    4.44    2.98
 -12  -7  -2   12.32    3.43
 -13 -10  -2   47.90    4.25
 -14 -15  -2   -2.63    3.22
 -14 -16  -2   57.45    3.89
 -10  -1   0   66.92    2.56
 -14  -7   1    6.90    2.81
 -15 -10   1    6.77    3.58
 -13  -4   2   59.71    3.14
 -16 -15   2   13.46    2.96
  -5 -10  -6   10.69    2.32
  -7 -13  -6    5.79    2.89
  -8 -18  -6    3.64    3.36
 -10 -15  -5   29.50    3.74
 -10 -22  -5    5.14    3.03
 -11 -11  -4    3.89    3.57
 -12 -18  -4   13.98    3.25
  -9  -4  -3  226.40    4.22
  -9  -2  -2  218.60    4.01
 -14 -14  -2    1.49    3.34
 -15 -17  -1   23.58    3.19
 -15 -18  -1   51.63    3.42
 -11  -2   0   36.94    2.51
 -14  -8   0    5.99    3.24
 -15 -12   0   10.42    3.48
 -14  -6   2  104.90    3.73
 -15  -9   2   23.02    3.12
 -16 -14   2  182.19    4.83
  -8 -16  -6   32.88    3.39
  -8 -17  -6   63.35    3.86
  -8 -19  -6    5.70    3.00
  -8 -20  -6   -0.07    2.92
 -10 -14  -5    7.78    3.40
  -7  -4  -4  207.41    3.95
  -8  -5  -4  398.79    5.50
 -10  -8  -4   52.73    3.83
 -12 -16  -4   -2.56    3.13
 -12 -17  -4    0.48    3.17
 -11  -7  -3    1.44    2.88
 -13 -14  -3    3.38    3.01
 -10  -3  -2  383.45    5.35
 -13  -9  -2    2.39    3.49
 -13  -5   0   20.71    3.06
 -16 -16   1    0.29    2.81
  -4  -9  -6    2.95    2.02
  -7 -12  -6  103.42    3.86
  -8 -15  -6   38.35    3.51
  -6  -6  -5   59.75    2.75
  -7  -7  -5    2.76    2.27
  -9  -6  -4  394.31    5.92
 -11 -10  -4  157.65    5.16
 -12 -15  -4    2.62    3.25
 -12 -21  -4    5.79    2.69
 -12  -9  -3  263.68    5.89
 -13 -13  -3   16.48    3.55
 -12  -6  -2   76.33    3.93
 -14 -13  -2   27.77    3.55
 -12  -3   0    6.14    2.46
 -15 -11   0   13.42    3.44
 -14  -6   1    5.76    3.25
 -15  -9   1    3.95    3.13
 -16 -15   1  124.61    4.21
  -5  -9  -6    4.38    2.43
  -6 -10  -6    2.80    2.42
  -8 -14  -6  175.15    4.73
 -12 -14  -4    4.62    3.35
 -13 -12  -3   17.11    3.75
 -11  -4  -2   97.65    3.77
 -14 -12  -2   14.02    3.44
 -12  -4  -1   83.56    3.66
 -13  -6  -1  189.34    4.89
 -14  -7   0   -0.09    3.06
 -16 -14   1    2.42    3.18
 -15  -8   2   48.09    3.49
 -16 -12   2   96.49    4.16
  -7 -11  -6   75.06    3.52
 -10  -7  -4  133.22    4.46
 -12 -13  -4   -1.60    3.30
 -11  -6  -3   18.69    3.30
 -13  -8  -2    8.09    3.39
 -15 -10   0   25.03    3.54
 -12  -2   1   21.65    2.19
 -16 -13   1  201.54    5.21
  -8 -13  -6   23.83    3.19
 -11 -18  -5   47.33    3.70
 -11 -19  -5   54.71    3.50
 -11  -9  -4   11.66    3.47
  -9  -3  -3    5.10    2.22
 -12  -8  -3   45.47    4.04
 -13 -11  -3   32.93    3.78
 -14 -11  -2    2.03    3.20
 -10  -1  -1   66.61    2.68
 -14  -8  -1   13.60    3.27
  -8  -4  -4    1.26    2.17
 -10  -4  -3  350.31    5.33
  -8 -13   3   16.41    1.76
  -8 -26   3    0.34    1.68
  -8 -24   4   24.30    2.49
  -7 -16   6   -0.69    2.09
  -7 -17   6    4.18    2.42
  -7 -22   6   24.54    2.72
  -7 -23   6    2.62    1.99
  -6 -27   6   10.95    2.27
  -6 -17   7    0.55    2.16
  -6 -18   7    3.40    2.51
  -6 -19   7   20.21    2.71
  -6 -20   7   -3.48    2.46
  -6 -21   7    2.53    2.50
  -6 -22   7    1.39    2.03
  -5 -26   7    3.36    2.19
  -4 -17   8   -0.48    2.21
  -8 -14   1  178.36    2.81
  -8 -13   2  172.37    2.75
  -8 -25   3  169.46    3.57
  -8 -23   4    4.34    2.38
  -7 -28   4    4.52    1.94
  -6 -12   6   19.35    1.75
  -7 -18   6   82.87    3.22
  -7 -19   6  154.65    3.83
  -7 -20   6   83.20    3.32
  -7 -21   6   95.92    3.42
  -2  -8   7    2.45    1.20
  -3  -9   7    3.49    1.39
  -4 -28   7    6.36    1.89
  -1 -11   8    2.42    1.55
  -3 -14   8   25.20    2.24
  -3 -25   8   54.51    2.59
  -8 -25   2   55.94    2.66
  -8 -14   3   15.98    1.96
  -7 -29   3   31.13    2.09
  -8 -17   4  292.90    4.35
  -8 -22   4    2.73    2.38
  -7 -13   5   10.20    1.69
  -6 -26   6   64.19    2.95
  -5 -29   6    4.09    1.97
  -5 -14   7   46.18    2.68
  -5 -25   7   12.82    2.33
  -3 -24   8    1.04    2.19
  -2 -26   8   24.14    2.15
  -8 -15   1   36.27    2.20
  -8 -14   2   96.00    2.40
  -7 -10   3  105.23    2.00
  -8 -15   3   84.37    2.72
  -8 -24   3   19.14    2.60
  -8 -18   4  327.35    4.65
  -8 -19   4    5.79    2.55
  -8 -20   4  169.25    3.81
  -8 -21   4   28.84    2.70
  -6 -13   6  158.95    3.22
  -5 -24   7    0.16    2.35
  -4 -27   7    8.01    2.19
  -2 -13   8   13.00    1.94
  -3 -15   8    9.95    2.24
  -3 -23   8    0.16    2.26
  -8 -23   3  290.46    4.65
  -7 -28   3   17.45    2.42
  -7 -27   4   33.92    2.61
  -6 -30   4    3.57    2.02
  -7 -14   5    1.06    1.77
  -6 -25   6   87.94    3.25
  -5 -28   6   17.90    2.34
  -3 -10   7   37.80    1.90
  -5 -23   7   -1.35    2.52
  -3 -16   8   31.88    2.52
  -3 -22   8   15.35    2.46
  -2 -25   8   21.10    2.40
  -8 -16   1    0.04    1.89
  -8 -15   2   31.38    2.08
  -8 -23   2   43.14    2.84
  -8 -16   3  105.54    3.05
  -8 -22   3    4.21    2.54
  -7 -12   4   80.41    2.37
  -7 -15   5   55.97    2.76
  -7 -23   5   -2.72    2.71
  -6 -14   6   50.26    2.47
  -6 -24   6   15.96    2.78
  -1  -8   7   -1.37    1.25
  -2  -9   7   -0.25    1.34
  -5 -16   7   21.98    2.71
  -5 -22   7    5.77    2.70
  -4 -26   7   15.33    2.52
  -3 -28   7    9.23    2.37
  -2 -14   8    2.08    2.00
  -3 -17   8    5.28    2.40
  -3 -18   8   74.34    3.04
  -2 -24   8   13.99    2.66
  -8 -16   2   15.56    2.12
  -7 -28   2   27.00    2.26
  -7 -11   3  312.80    3.33
  -8 -17   3  109.04    2.94
  -8 -18   3   73.20    3.07
  -8 -19   3   72.30    3.15
  -8 -20   3    0.20    2.55
  -8 -21   3  207.01    4.15
  -7 -26   4    2.47    2.47
  -7 -16   5   40.86    2.83
  -7 -22   5   21.17    2.94
  -5 -30   5   35.67    2.33
  -6 -15   6   69.77    3.01
  -6 -23   6   36.08    3.09
  -5 -17   7   14.88    2.87
  -5 -18   7    0.72    2.71
  -5 -19   7   10.14    2.82
  -5 -20   7   44.77    3.16
  -5 -21   7    0.35    2.73
  -1 -13   8    6.52    2.07
  -2 -15   8   10.41    2.57
  -8 -18   1   -0.13    1.87
  -8 -17   2   12.36    2.23
  -8 -21   2    2.44    2.70
  -7 -27   3   26.12    2.60
  -7 -13   4    4.96    1.97
  -6 -29   4  262.67    4.18
  -7 -17   5   44.98    2.97
  -7 -18   5   11.66    2.78
  -7 -20   5  133.49    3.86
  -7 -21   5   42.15    3.19
  -6 -27   5  138.27    3.70
  -6 -16   6    0.74    2.61
  -6 -22   6    4.21    2.90
  -5 -27   6   -0.47    2.36
  -4 -29   6    0.92    2.39
  -3 -11   7    4.20    1.74
  -4 -25   7    1.15    2.42
  -2 -23   8   -3.07    2.53
  -1 -25   8   11.49    2.30
  -8 -18   2  103.23    3.22
  -8 -19   2   15.39    2.59
  -6 -30   3   50.18    2.44
  -7 -25   4    9.41    2.56
  -6 -12   5  318.18    3.79
  -7 -19   5   29.23    2.72
  -5 -12   6   13.52    2.13
  -6 -17   6   30.47    2.99
  -6 -18   6   21.59    3.02
  -6 -20   6    0.63    2.90
  -6 -21   6   14.85    3.05
  -3 -27   7   10.07    2.46
  -1 -14   8   23.27    2.29
  -2 -16   8   -0.12    2.29
  -2 -22   8    1.77    2.60
  -1 -24   8    2.64    2.53
  -7 -27   2    0.61    2.31
  -7 -12   3  271.12    3.33
  -7 -26   3    0.00    2.44
  -6 -10   4   29.73    1.81
  -7 -14   4  341.90    4.17
  -7 -24   4   17.24    2.79
  -6 -26   5    8.42    2.67
  -3  -8   6    2.05    1.36
  -6 -19   6   -4.13    2.51
  -5 -26   6    5.53    2.70
  -4 -24   7    1.82    2.65
  -2 -17   8    1.14    2.45
  -2 -18   8   25.93    2.71
  -2 -19   8   33.32    2.85
  -2 -20   8   24.52    2.77
   0 -25   8    7.56    2.17
  -6 -30   2    1.54    2.02
  -6 -28   4    8.45    2.53
  -4 -10   6   17.02    1.82
  -5 -13   6  218.12    3.64
  -5 -25   6   25.56    3.11
  -4 -28   6    3.37    2.42
  -1  -9   7    5.71    1.48
  -3 -12   7   41.54    2.30
  -4 -23   7    5.84    2.79
  -3 -26   7    5.30    2.58
  -1 -15   8    4.64    2.21
  -1 -23   8   10.46    2.61
   1 -25   8    0.89    2.22
  -7 -12   2   95.23    2.31
  -7 -26   2    6.20    2.77
  -7 -13   3  169.71    3.01
  -6 -29   3   20.51    2.49
  -7 -15   4  189.19    3.47
  -7 -23   4    3.32    2.85
  -6 -13   5   37.05    2.17
  -6 -25   5   53.65    3.40
  -4 -16   7  245.85    4.38
  -4 -22   7    9.93    2.95
   0 -14   8   -0.53    2.07
  -1 -16   8   -1.69    2.16
  -1 -22   8   -1.94    2.43
   0 -24   8   24.64    2.63
  -7 -21   4   14.00    3.06
  -7 -22   4   10.99    3.08
  -6 -27   4   83.62    3.36
  -5 -30   4    8.75    2.33
  -6 -14   5    9.18    2.34
  -6 -24   5    7.06    3.00
  -5 -28   5   81.97    3.29
  -4 -30   5    5.42    2.34
  -5 -14   6  235.24    3.97
  -5 -24   6   49.37    3.40
  -2 -11   7   -2.69    1.77
  -3 -13   7    6.03    2.28
  -4 -17   7   41.98    2.87
  -4 -18   7    4.84    2.93
  -4 -19   7   91.80    3.67
  -4 -20   7   63.46    3.50
  -4 -21   7   33.91    3.39
  -3 -25   7    0.02    2.57
   0 -15   8    4.06    2.40
  -1 -17   8   20.42    2.45
  -1 -18   8    2.50    2.80
  -1 -20   8   -0.99    2.94
  -1 -21   8   -2.08    2.62
   0 -23   8   16.54    2.78
   1 -24   8  132.51    3.38
  -7 -25   2  196.69    4.32
  -6 -29   2    3.02    2.38
  -7 -14   3   15.45    2.16
  -7 -24   3  117.28    3.70
  -5 -31   3   12.35    2.18
  -3  -9   6   10.28    1.56
  -4 -11   6   41.00    2.18
  -5 -15   6  248.18    4.25
  -5 -23   6   50.84    3.54
  -4 -27   6   -2.20    2.63
  -3 -29   6   13.07    2.53
  -1 -28   7  143.00    3.41
  -1 -19   8    7.75    2.69
  -7 -13   2  597.49    4.67
  -6 -28   3   15.42    2.74
  -6 -26   4   31.30    3.57
  -6 -15   5    3.24    2.53
  -6 -23   5    3.82    2.75
  -5 -27   5  107.97    3.65
  -5 -16   6  107.18    3.60
  -5 -22   6   91.84    3.93
  -3 -24   7    5.79    2.81
   0 -16   8   34.12    2.67
   0 -21   8   24.91    3.05
   0 -22   8   55.68    2.95
   1 -23   8    7.41    2.42
  -6 -12   4   50.93    2.27
  -6 -16   5   67.37    3.25
  -6 -21   5   18.27    3.30
  -6 -22   5    6.92    2.83
  -4 -29   5   14.07    2.62
  -4 -12   6   29.21    2.28
  -5 -17   6   14.05    3.08
  -5 -20   6    9.34    3.39
  -5 -21   6   27.80    3.45
  -4 -26   6   20.71    3.01
  -3 -15   7   70.85    3.20
  -3 -23   7    5.56    2.94
   0 -18   8   37.24    2.90
   0 -19   8   34.69    2.92
   0 -20   8    4.38    2.68
  -6 -28   2   33.20    3.03
  -5 -31   2   -0.23    2.08
  -7 -21   3   39.09    3.18
  -7 -22   3   12.50    3.03
  -5 -30   3   20.55    2.54
  -6 -17   5   16.31    2.70
  -6 -18   5   33.32    3.27
  -6 -19   5   -0.04    3.10
  -6 -20   5   10.66    3.22
  -5 -26   5   10.09    3.02
  -5 -18   6    9.35    2.83
  -5 -19   6   24.04    3.02
  -3 -28   6    5.17    2.62
  -3 -22   7   13.33    3.14
  -1 -27   7    2.93    2.48
   0 -28   7  103.97    3.30
   1 -21   8    8.17    2.51
  -7 -14   1  102.38    2.60
  -7 -23   1    4.43    3.08
  -7 -23   2  115.65    3.86
  -7 -17   3  173.61    3.81
  -7 -18   3   36.24    3.01
  -7 -19   3   64.44    3.31
  -7 -20   3   10.91    2.92
  -6 -27   3   12.51    2.86
  -6 -13   4  192.21    3.28
  -5 -12   5  261.02    3.56
  -3 -10   6   36.64    1.98
  -4 -25   6    4.33    3.20
  -1 -11   7   16.56    1.85
  -2 -13   7   11.97    2.35
  -3 -21   7   30.92    3.39
   1 -18   8   30.13    2.74
   1 -19   8   25.84    2.66
   1 -20   8   11.85    2.57
  -7 -15   2   28.59    2.33
  -7 -22   2   41.42    3.13
  -5 -25   5    0.31    3.13
  -4 -28   5   25.43    3.08
  -3 -30   5    4.32    2.46
  -4 -24   6  259.13    5.10
  -3 -27   6    2.03    2.73
  -2 -29   6   67.09    3.05
  -1 -26   7   69.24    3.31
  -7 -22   1   -0.55    2.84
  -7 -16   2    5.60    2.37
  -7 -21   2    2.61    2.82
  -5 -30   2    6.54    2.72
  -6 -26   3   13.50    2.89
  -6 -14   4  146.19    3.22
  -5 -13   5   14.31    2.31
  -4 -14   6  111.18    3.32
  -2 -14   7   36.61    2.67
  -7 -16   1    2.50    2.21
  -7 -21   1   18.61    2.97
  -6 -27   1   11.44    2.97
  -7 -17   2   15.77    2.62
  -7 -18   2   74.32    3.26
  -7 -19   2    6.82    2.83
  -5 -29   3    8.24    2.82
  -4 -10   5    7.17    1.78
  -5 -24   5    2.35    3.29
  -2  -9   6   28.67    1.82
  -4 -23   6   30.28    3.77
  -3 -26   6   13.19    3.08
  -2 -28   6   67.74    3.29
  -1 -25   7   -2.45    2.78
  -7 -17   1    1.37    2.44
  -7 -18   1   13.94    2.77
  -7 -19   1   26.14    2.96
  -7 -20   1    3.72    2.87
  -5 -30   1   -0.36    2.34
  -6 -25   3   40.73    3.32
  -4 -31   3    3.24    2.48
  -6 -15   4   52.58    2.49
  -6 -16   4   -4.31    2.63
  -5 -14   5   18.62    2.48
  -5 -23   5   72.60    3.97
  -4 -27   5    6.01    3.05
  -3 -29   5    1.39    2.72
  -4 -15   6  342.32    4.57
  -4 -16   6   32.40    3.18
  -4 -22   6  220.40    5.11
   0 -26   7   31.25    3.01
  -6 -26   2  125.84    3.87
  -6 -17   4  252.17    4.44
  -6 -18   4   25.77    3.21
  -6 -19   4   35.87    3.40
  -6 -20   4   -2.09    3.21
  -6 -21   4   -0.84    2.95
  -4 -29   4    2.80    2.96
  -3 -31   4   11.33    2.66
  -5 -15   5   46.56    2.92
  -5 -22   5    4.93    3.48
  -4 -17   6   52.68    3.49
  -4 -18   6    0.60    3.21
  -4 -19   6   18.06    3.45
  -4 -20   6   13.87    3.50
  -4 -21   6   34.67    3.33
  -3 -25   6    1.67    3.15
  -1 -29   6   82.15    3.32
  -1 -13   7    3.56    2.21
  -2 -18   7   68.55    3.57
  -2 -20   7    8.09    3.18
  -1 -24   7   -2.22    2.83
   2 -27   7    1.11    2.31
  -5 -29   2    1.75    2.72
  -6 -24   3  101.60    3.82
  -5 -28   3    3.60    2.97
  -5 -11   4  246.77    3.24
  -4 -11   5    3.22    1.91
  -5 -16   5  173.23    3.99
  -5 -21   5   31.63    3.68
  -4 -26   5   15.76    3.36
  -2 -27   6   23.84    3.06
  -1 -23   7    2.80    3.07
   0 -25   7   -1.66    2.91
   1 -26   7    6.85    2.63
  -4 -31   2    3.65    2.62
  -6 -23   3   -4.69    3.03
  -4 -30   3    4.73    2.64
  -3 -32   3    5.45    2.59
  -5 -17   5   47.24    3.42
  -5 -18   5  205.14    4.54
  -5 -19   5   16.21    3.45
  -5 -20   5   51.43    3.81
  -3 -28   5    6.43    3.05
  -2 -30   5   48.44    3.04
  -3 -24   6  237.20    5.09
  -1 -14   7   37.46    2.72
  -5 -29   1    6.64    2.57
  -5 -27   3    1.34    3.06
  -5 -12   4    6.28    1.98
  -5 -25   4    0.63    3.30
  -4 -28   4   45.36    3.39
  -4 -25   5  103.88    4.24
  -1 -31   5    8.29    2.61
  -3 -23   6   -0.94    3.59
  -2 -26   6    9.58    3.16
  -1 -28   6   88.06    3.55
  -1 -15   7    8.51    2.65
  -1 -22   7    3.10    3.04
   3 -26   7    2.97    2.39
  -6 -24   2   91.90    3.74
  -5 -28   2   12.73    2.90
  -6 -22   3    9.89    3.25
  -5 -24   4    2.79    3.55
  -3 -30   4   53.96    3.25
  -4 -12   5    5.58    2.07
  -3 -14   6    7.59    2.57
   1 -12   7    4.60    2.25
   0 -13   7   71.32    2.68
  -1 -16   7  147.03    3.79
  -1 -17   7   10.66    3.45
  -1 -20   7    7.48    3.06
  -1 -21   7   -0.28    3.03
   1 -25   7    2.19    2.80
  -4 -31   1    4.23    2.31
  -6 -20   3    3.72    3.19
  -6 -21   3   -6.31    3.13
  -4 -24   5    0.09    3.56
  -3 -27   5    4.37    3.16
  -2 -29   5    2.67    2.98
  -3 -15   6  117.69    3.55
  -3 -22   6  246.80    5.35
  -2 -25   6   21.86    3.55
  -1 -27   6   33.20    3.17
   0 -14   7   22.88    2.82
  -1 -19   7    1.71    2.94
   0 -23   7   11.66    3.04
   1 -24   7    3.34    3.14
   2 -25   7    4.04    2.77
   3 -25   7    1.92    2.70
  -6 -24   1   31.37    3.30
  -5 -28   1    2.33    2.91
  -6 -23   2  125.08    4.00
  -4 -30   2    0.91    2.97
  -3 -32   2    0.08    2.39
  -6 -17   3    4.23    2.79
  -6 -18   3   18.91    3.08
  -6 -19   3   10.40    3.16
  -4 -29   3   16.78    3.07
  -5 -23   4    6.61    3.52
  -4 -27   4    8.97    3.32
  -2 -31   4   29.35    3.05
  -4 -13   5    9.64    2.30
  -1 -30   5   15.28    2.88
  -3 -16   6    3.17    2.99
  -3 -20   6   30.69    3.69
  -3 -21   6    2.64    3.11
   1 -29   6    1.05    2.55
   0 -22   7    6.90    3.08
  -6 -14   2   39.84    2.37
  -6 -22   2  143.88    4.15
  -5 -14   4    5.16    2.32
  -5 -22   4   15.56    3.57
  -3 -29   4   22.19    3.25
  -4 -14   5   53.66    2.80
  -3 -26   5   19.61    3.53
  -2 -12   6  138.70    2.99
  -3 -17   6   76.83    3.41
  -3 -18   6    1.16    3.25
  -2 -24   6   27.24    3.63
   1 -13   7    6.53    2.24
   0 -15   7   43.94    2.82
   0 -21   7   14.10    3.17
   1 -23   7   18.63    3.09
   2 -24   7   -0.26    2.91
  -6 -15   2   12.17    2.19
  -6 -21   2    5.42    3.70
  -5 -25   3   10.17    3.29
  -5 -15   4  235.12    3.95
  -5 -21   4   -6.91    3.37
  -4 -26   4   23.79    3.63
  -4 -22   5    5.77    3.24
  -2 -28   5    0.85    3.01
  -1 -26   6   55.92    3.58
   1 -14   7   94.88    3.26
   0 -16   7   68.23    3.15
   0 -18   7   55.06    3.42
   0 -20   7   -1.90    3.03
   3 -24   7   28.38    2.90
  -6 -22   1   10.53    3.62
  -5 -27   1   23.02    3.32
  -4 -30   1   12.31    2.84
  -3 -32   1    0.92    2.46
  -6 -16   2   38.47    2.66
  -6 -20   2   11.32    3.13
  -5 -16   4  566.99    5.59
  -5 -20   4  147.41    4.38
  -4 -15   5    3.54    2.38
  -4 -16   5  104.20    3.60
  -4 -20   5   25.71    3.72
  -4 -21   5  205.25    4.69
  -3 -25   5  151.90    4.83
  -2 -13   6   40.78    2.58
  -2 -23   6    7.99    3.54
   1 -28   6   12.68    2.94
   1 -22   7    3.31    3.11
   2 -23   7   34.00    3.22
  -6 -17   2   -0.61    2.54
  -6 -18   2    7.83    2.84
  -6 -19   2   27.98    3.18
  -5 -26   2   67.58    3.61
  -4 -29   2    5.98    3.10
  -3 -31   2    1.86    3.02
  -5 -24   3   49.83    3.73
  -5 -17   4  470.10    5.28
  -5 -18   4  680.53    6.53
  -5 -19   4   46.71    3.29
  -4 -25   4    3.70    3.52
  -3 -28   4    2.45    3.24
  -2 -30   4  233.29    4.66
  -3 -11   5   61.06    2.09
  -4 -18   5  153.77    4.33
  -4 -19   5   28.65    3.64
  -1 -29   5   -0.13    2.97
   0 -30   5    3.22    2.79
  -2 -22   6  100.70    4.27
  -1 -25   6   14.84    3.37
   1 -15   7   53.14    3.01
   1 -21   7   18.44    3.16
   2 -22   7    5.21    3.26
   3 -23   7   33.58    2.94
  -6 -21   1   44.92    3.33
  -1 -31   4   -0.30    2.82
  -3 -24   5   48.64    4.08
  -2 -27   5    0.32    2.91
  -2 -21   6    1.15    3.49
   2 -28   6   20.36    3.00
   1 -16   7  113.31    3.49
   1 -18   7   10.03    2.83
   3 -22   7    4.90    3.00
  -6 -19   1    3.96    2.69
  -6 -20   1    9.00    2.90
  -2 -31   3  100.16    3.67
  -4 -24   4    2.29    3.62
  -2 -20   6   -3.19    3.42
  -1 -24   6    2.55    3.41
   1 -27   6    7.12    3.05
   3 -28   6   10.91    2.64
   2 -15   7    4.15    2.58
   2 -20   7   24.21    3.45
   2 -21   7    1.19    2.90
   3 -21   7   16.25    3.16
  -6 -18   1    2.75    2.50
  -4 -29   1    4.09    2.92
  -4 -28   2   -7.91    3.15
  -2 -32   2    2.62    2.99
  -5 -13   3  120.81    2.57
  -3 -27   4   -1.27    3.52
  -2 -29   4   75.92    3.74
  -2 -26   5   45.54    3.87
  -1 -28   5    0.97    3.22
   1 -30   5   -0.07    2.59
  -2 -18   6   19.30    3.46
  -1 -23   6   10.96    3.75
   2 -17   7   82.88    3.55
   2 -18   7    6.45    3.10
   2 -19   7  126.62    3.87
   3 -20   7    1.66    3.09
  -3 -31   1   13.61    2.83
  -3 -30   2    4.93    3.42
  -5 -14   3  200.11    3.38
  -1 -32   3    2.32    2.78
  -4 -23   4    6.47    3.66
  -3 -13   5  272.35    3.82
  -3 -22   5   29.31    3.94
   0 -29   5    7.47    3.02
   2 -27   6   65.84    3.58
   3 -19   7    5.42    2.81
  -5 -25   1   23.69    3.29
  -5 -15   3   13.45    2.41
  -4 -13   4  105.88    2.81
  -4 -22   4   -0.75    3.61
  -3 -26   4    6.51    3.62
  -1 -30   4  233.78    4.81
   0 -31   4    5.77    3.15
  -3 -21   5  277.26    5.45
  -2 -25   5   14.66    3.74
  -1 -27   5   45.33    3.79
  -1 -13   6  131.94    3.06
   3 -27   6   57.65    3.16
   4 -27   6    5.39    2.81
  -5 -25   0   18.19    3.12
  -4 -28   1   10.67    2.99
  -5 -23   2  111.34    3.97
  -4 -27   2   50.76    3.60
  -5 -16   3    7.40    2.57
  -2 -30   3   88.64    3.88
  -2 -28   4   20.23    3.48
  -3 -15   5   49.38    2.98
  -3 -20   5    3.18    3.57
  -1 -14   6  209.02    3.69
  -5 -24   1   21.79    3.09
  -2 -32   1    4.14    2.65
  -4 -14   4   40.88    2.57
  -4 -21   4    4.85    3.20
  -3 -25   4   -0.55    3.82
  -3 -16   5   86.71    3.41
  -3 -17   5    9.27    3.14
  -3 -18   5   53.17    3.68
  -3 -19   5   24.09    3.63
  -2 -24   5  135.28    4.73
   0 -28   5    1.84    3.11
   1 -29   5    4.50    3.16
  -1 -15   6   42.85    2.90
   0 -23   6    9.10    3.62
  -4 -28   0    8.24    2.74
  -3 -30   1   60.34    3.38
  -5 -22   2  223.61    4.63
  -3 -29   2    2.46    3.24
  -1 -31   3  176.33    4.34
  -4 -15   4  369.03    4.50
  -4 -16   4  640.10    5.81
  -4 -19   4   59.28    3.78
  -4 -20   4  131.08    4.04
  -1 -29   4    7.29    3.17
  -1 -16   6   55.48    3.27
  -1 -17   6  118.51    3.91
   4 -26   6   23.33    3.16
   5 -26   6   -0.23    2.50
  -2 -32   0  112.15    3.36
  -5 -23   1  118.93    4.28
  -4 -27   1   11.62    3.51
  -4 -26   2   10.49    3.30
  -3 -27   3  154.13    4.65
   0 -32   3    8.50    2.92
  -4 -18   4  910.00    7.15
  -3 -24   4   18.37    4.02
  -2 -27   4    6.37    3.54
   0 -30   4   32.84    3.38
   1 -31   4    4.38    2.84
  -2 -23   5  197.79    5.12
   0 -22   6    5.43    3.39
  -5 -14   2    4.34    2.02
  -5 -20   2   47.24    3.38
  -2 -29   3    0.27    3.19
  -2 -22   5   45.23    4.20
  -1 -25   5  100.26    4.37
   0 -27   5   60.98    3.83
   1 -28   5   16.69    3.35
   1 -11   6   32.20    2.10
   0 -13   6  142.86    3.09
  -5 -23   0   70.33    3.53
  -4 -27   0    6.24    2.99
  -5 -22   1    5.70    3.03
  -2 -31   1    2.01    3.11
  -5 -15   2    8.30    2.17
  -4 -23   3   45.87    3.58
  -3 -23   4   12.18    3.80
  -2 -26   4    6.52    3.85
  -1 -28   4   11.06    3.53
   3 -29   5   28.12    3.03
   0 -14   6   17.05    2.48
   0 -20   6   61.84    3.78
   1 -23   6    0.37    3.22
   2 -24   6   16.61    3.82
   4 -25   6    1.31    3.10
   5 -25   6    0.06    2.71
  -3 -29   1    0.91    3.03
  -5 -16   2   18.36    2.39
  -5 -17   2   35.42    2.67
  -5 -18   2    7.91    2.65
  -4 -25   2  138.75    4.31
  -2 -30   2   22.61    3.32
  -4 -22   3   94.58    4.18
  -1 -30   3    7.31    3.37
   2 -31   4    6.92    2.80
  -2 -13   5  247.25    3.64
  -2 -21   5   60.83    4.07
  -1 -24   5  192.70    5.20
   0 -26   5  137.68    4.68
   4 -29   5    6.73    2.59
   0 -15   6    2.35    2.58
   1 -22   6    5.39    3.80
  -4 -26   1   71.94    3.62
  -2 -28   3  182.02    4.80
   0 -31   3   31.99    3.34
   1 -32   3    3.42    2.82
  -3 -22   4   21.95    3.88
   0 -29   4    0.00    3.13
   1 -30   4    4.37    3.14
  -2 -14   5  254.99    3.86
  -2 -20   5   -3.34    3.49
   0 -16   6   54.00    3.14
   0 -17   6   -2.59    2.86
   2 -23   6    2.71    3.78
   3 -24   6    5.77    3.20
   5 -24   6    5.04    3.01
  -4 -26   0   21.18    3.43
  -3 -29   0  112.34    3.77
  -2 -31   0   39.30    3.19
  -1 -32   1   -0.03    2.86
  -4 -24   2   69.44    3.89
  -4 -21   3    6.17    3.06
  -3 -21   4    2.20    3.63
  -2 -25   4    4.34    3.77
  -1 -27   4    8.58    3.74
  -2 -15   5   80.72    3.09
  -2 -16   5   11.31    2.84
  -2 -17   5   11.02    3.09
  -2 -18   5    3.82    3.23
  -2 -19   5   12.37    3.11
  -1 -23   5   21.53    3.83
   1 -13   6   -4.29    2.29
   1 -21   6  138.48    4.24
   4 -24   6    3.80    3.06
  -4 -25   1   21.75    3.26
  -3 -28   1   71.15    3.76
   0 -32   2   -5.03    2.78
  -4 -14   3    3.67    2.14
  -4 -20   3  314.26    5.16
   0 -25   5  204.85    5.05
   3 -28   5   22.54    3.34
   3 -23   6   18.42    3.24
  -5 -15   1   29.33    2.25
  -5 -17   1   29.42    2.51
  -5 -18   1   45.95    2.87
  -2 -30   1   53.39    3.53
  -4 -23   2    0.08    3.34
  -4 -15   3  228.41    3.64
  -4 -18   3   64.91    3.34
  -4 -19   3  478.92    5.50
  -2 -27   3  121.10    4.48
  -1 -29   3   30.34    3.67
  -3 -19   4   -2.00    3.31
  -2 -24   4    9.77    3.80
   0 -28   4    4.39    3.38
   2 -30   4   -0.75    3.00
  -1 -22   5   20.06    3.76
   1 -26   5   85.31    4.13
   4 -28   5    0.96    2.93
   5 -28   5   -0.44    2.71
   2 -12   6   25.52    2.33
   1 -14   6    0.86    2.23
   1 -15   6   -0.80    2.92
   1 -19   6  170.82    4.33
   4 -23   6   23.35    3.18
   5 -23   6   12.78    3.04
  -4 -25   0   28.94    3.54
  -3 -26   2   65.02    4.12
  -4 -16   3   13.80    2.15
  -4 -17   3  863.11    6.40
  -3 -24   3   23.45    3.92
   0 -30   3   11.70    3.26
   1 -31   3   32.32    3.53
   2 -32   3    2.81    2.80
  -3 -17   4   58.21    3.19
  -3 -18   4  236.51    4.52
  -1 -26   4   30.23    3.90
   1 -29   4   -3.84    3.09
  -1 -21   5   29.62    3.93
   1 -17   6   33.93    3.12
   2 -21   6   64.86    3.70
   3 -22   6    1.69    3.21
  -3 -28  -1   -2.49    2.92
  -1 -32  -1   12.67    2.64
  -3 -28   0   29.36    3.22
  -2 -30   0   81.75    3.81
  -4 -24   1    7.49    3.18
  -4 -22   2  140.34    4.28
  -2 -23   4   33.50    3.98
   2 -13   6   47.62    2.48
   4 -22   6   10.05    3.20
  -3 -27   1   35.58    3.54
  -1 -31   1    7.18    3.02
  -4 -21   2  806.20    7.18
  -3 -23   3   71.27    4.11
  -2 -26   3  104.87    4.49
   0 -27   4   24.80    3.74
   3 -30   4    0.75    2.81
  -1 -20   5   -1.80    3.41
   0 -23   5  167.67    4.85
   4 -27   5   43.63    3.60
   6 -27   5    4.29    2.53
  -4 -24   0   25.43    3.25
  -4 -23   1  394.12    5.44
   0 -32   1   10.55    2.86
   0 -31   2    4.60    3.04
   1 -32   2   26.98    3.21
  -1 -25   4   72.60    4.30
   1 -28   4   -1.04    3.29
   2 -29   4   34.23    3.72
   4 -30   4    5.07    2.77
  -1 -18   5    2.30    3.17
   5 -27   5    8.50    2.89
   2 -15   6    3.69    2.41
   2 -16   6   56.81    2.95
   2 -17   6   64.60    3.19
   3 -20   6   25.34    3.25
   4 -21   6   33.11    3.35
  -3 -27   0    4.85    2.95
  -4 -20   2   36.10    3.37
  -3 -22   3   12.15    3.24
   0 -29   3   11.37    3.38
   2 -31   3  115.06    4.05
  -2 -21   4   -0.30    3.56
  -1 -16   5    3.72    2.76
  -1 -17   5   -0.09    2.89
   0 -22   5   11.71    3.67
   3 -26   5   33.59    3.48
   3 -19   6   18.63    3.05
   4 -20   6    0.33    3.17
  -3 -27  -1   -1.20    2.87
  -1 -31   0   19.77    3.04
  -4 -22   1  150.53    4.10
  -3 -26   1    5.65    3.30
  -1 -29   2    7.47    3.34
  -3 -21   3   65.36    3.90
  -2 -25   3   66.05    3.85
   1 -30   3   12.09    3.31
  -1 -24   4   30.85    3.99
   0 -26   4   81.75    4.29
   3 -29   4   88.53    4.24
   2 -25   5   25.00    3.61
   6 -26   5   40.03    3.23
   3 -15   6   -0.93    2.77
   3 -18   6   15.25    3.15
   4 -19   6    6.41    3.11
  -1 -31  -1    6.36    2.73
  -2 -28   1  102.24    4.52
  -2 -20   4    1.09    3.45
   1 -27   4    9.71    3.70
   0 -21   5  234.14    4.79
   4 -26   5    5.18    3.11
   5 -26   5   14.08    3.16
   3 -16   6   26.00    2.87
   4 -18   6   13.50    3.04
  -2 -29  -1   31.35    3.09
   0 -32   0    5.96    2.80
  -4 -21   1  183.13    4.18
   0 -30   2    6.16    3.18
   1 -31   2    2.73    3.06
   2 -32   2   44.97    3.38
  -3 -20   3  174.06    4.13
  -2 -24   3    6.36    3.72
   0 -28   3   -0.33    3.62
   3 -31   3   79.33    3.60
  -2 -19   4    1.78    3.26
  -1 -23   4   10.75    3.79
   2 -28   4   -1.40    3.39
   4 -29   4   72.68    3.61
   0 -20   5  134.71    4.42
   2 -24   5   15.24    3.48
   4 -17   6   26.65    3.00
   0 -32  -1    7.70    2.89
  -4 -22   0    8.68    2.84
  -3 -26   0   53.12    3.40
  -3 -19   3  289.22    4.76
  -1 -26   3    5.51    3.73
   1 -29   3   -0.52    3.39
   2 -30   3   69.80    3.86
  -2 -15   4    3.52    2.41
  -2 -17   4   25.45    2.94
  -2 -18   4    2.68    3.01
   5 -29   4   18.65    3.03
   0 -13   5   26.50    2.23
  -4 -22  -1   22.14    3.45
  -3 -26  -1  111.51    3.67
  -1 -30   0   11.00    3.10
  -1 -28   2  104.41    4.44
  -3 -14   3   32.25    2.37
  -3 -15   3   19.23    2.38
  -3 -17   3  338.33    4.52
  -3 -18   3   41.76    2.82
  -2 -23   3   -1.21    3.61
   4 -31   3    9.01    2.82
  -1 -22   4    3.67    3.68
   0 -14   5    4.63    2.20
   4 -25   5   31.06    3.46
   5 -25   5    8.47    3.10
   6 -25   5   90.66    3.49
  -2 -28   0    9.55    3.26
  -2 -27   1  166.39    4.53
  -1 -29   1   72.16    3.85
   3 -32   2   62.51    3.35
  -3 -16   3    0.71    2.12
   0 -24   4  211.00    5.16
   1 -26   4   23.16    3.40
   2 -27   4    6.21    3.46
   0 -15   5   23.63    2.55
   0 -16   5   -1.77    2.62
  -2 -28  -1    6.25    3.35
  -3 -25   0   26.57    3.10
   0 -31   0    3.99    3.31
  -4 -18   1    1.67    2.43
  -3 -24   1   -3.83    3.11
  -2 -25   2    8.56    3.67
   0 -29   2    2.23    3.36
   2 -31   2    6.24    3.48
  -1 -25   3   -0.51    3.69
   3 -30   3  136.23    4.37
  -1 -21   4   10.03    3.59
   4 -28   4   46.86    3.74
   4 -24   5    5.95    3.71
  -3 -25  -1   30.84    3.35
  -4 -20   0   46.49    2.90
   1 -32   0    9.83    3.18
  -4 -16   1  479.75    4.58
  -1 -27   2   35.76    3.85
   1 -30   2    7.03    3.24
   1 -28   3    8.24    3.52
   2 -29   3   56.97    3.75
   1 -25   4   17.35    3.78
   5 -28   4   20.37    3.32
   6 -28   4    1.65    2.66
   2 -22   5   48.39    3.73
   3 -23   5    7.07    3.38
   6 -24   5   23.66    3.17
  -2 -27   0  141.98    4.62
  -3 -23   1  103.18    3.86
  -2 -26   1  191.95    4.72
   1 -31   1    8.26    3.31
   2 -32   1    7.44    3.10
  -2 -21   3    6.02    3.50
   4 -30   3   62.13    3.59
  -1 -20   4   16.38    3.14
   0 -23   4    6.03    3.72
   1 -12   5   10.11    1.88
   1 -19   5    3.66    3.23
  -4 -20  -1   54.98    2.99
   0 -31  -1    3.45    2.98
  -3 -24   0    4.51    2.93
  -1 -29   0  153.33    4.40
  -1 -28   1  222.16    5.00
   0 -28   2   -1.04    3.62
  -1 -24   3    7.06    3.92
   0 -26   3   15.36    3.79
  -1 -19   4   10.54    3.26
   1 -13   5   16.11    2.12
   1 -18   5   84.43    3.61
   2 -21   5    3.18    3.32
   3 -22   5   -3.77    3.38
   6 -23   5  295.94    5.17
  -2 -27  -1   21.38    3.47
   1 -32  -1    1.11    2.59
  -4 -18   0    2.99    2.24
  -3 -19   2  307.62    4.61
  -1 -26   2   62.98    4.09
   3 -31   2   12.51    3.18
  -2 -20   3   34.87    3.48
   1 -27   3   -1.13    3.71
   3 -29   3   34.70    3.48
   6 -30   3   23.75    2.88
  -1 -18   4   26.98    3.11
   0 -22   4  119.24    4.45
   1 -24   4  117.41    4.52
   4 -27   4   52.92    3.72
   7 -27   4    1.57    2.70
   1 -15   5   16.45    2.40
   1 -16   5    6.28    2.50
   1 -17   5   34.31    2.98
   1 -32  -2    8.37    2.50
  -3 -24  -1  222.17    4.34
   0 -30   0    0.31    3.13
  -3 -22   1   85.73    3.36
  -2 -25   1  110.58    4.35
  -3 -18   2   36.96    2.85
  -2 -23   2   37.38    3.75
   1 -29   2    6.82    3.38
   2 -30   2   63.97    3.71
  -2 -19   3   38.30    3.26
  -1 -23   3   27.80    3.84
   2 -28   3   69.54    4.02
  -1 -14   4  696.75    5.30
  -1 -16   4  528.41    5.21
   2 -25   4    0.81    3.54
   8 -26   4    8.19    2.81
   5 -27   4   38.94    3.55
   6 -27   4    8.03    2.96
   3 -21   5    3.76    3.20
  -4 -18  -1    2.49    2.27
  -3 -23   0   16.46    2.97
  -2 -26   0    1.55    3.13
   1 -31   0   20.84    3.48
   3 -32   1    3.91    2.81
  -3 -17   2  109.25    3.10
   4 -31   2    0.20    2.98
  -2 -18   3   53.96    3.13
   0 -25   3   14.56    3.80
   4 -29   3    4.18    3.15
   0 -21   4  125.98    4.33
   1 -23   4   45.37    4.07
   2 -19   5   14.89    3.16
   5 -22   5   45.54    3.57
   6 -22   5    1.30    3.00
  -4 -17  -1   14.27    2.17
  -1 -28   0    5.90    3.26
   1 -30   1   36.05    3.59
   2 -31   1   37.83    3.52
  -3 -16   2    3.85    2.23
  -1 -25   2    5.12    3.62
   0 -27   2   51.78    4.02
  -2 -17   3    8.37    2.57
  -1 -22   3   11.96    3.62
   4 -26   4   36.42    3.57
   7 -26   4   12.68    3.18
   2 -12   5    0.70    2.03
   2 -18   5  144.72    3.87
   3 -20   5   10.52    3.18
  -3 -23  -1   60.01    3.37
   0 -30  -1    2.29    3.03
  -2 -24   1    9.87    3.48
   4 -32   1    4.03    2.91
  -2 -22   2    7.74    3.41
   3 -30   2   64.84    3.78
   5 -31   2   -0.66    2.83
  -2 -15   3  805.01    5.67
   1 -26   3    4.02    3.71
   3 -28   3  158.50    4.64
   6 -29   3   -1.30    2.87
   7 -29   3    7.47    2.66
   2 -24   4   27.27    3.76
   5 -26   4    9.03    3.30
   6 -26   4   14.36    3.18
   2 -13   5    1.04    1.90
   2 -16   5    5.77    3.02
   2 -17   5   -1.64    2.76
   0 -30  -2    9.88    2.76
  -3 -22   0    3.32    2.79
   1 -28   2    5.41    3.72
   2 -29   2   52.49    3.78
  -1 -21   3   36.62    3.68
   0 -24   3    0.70    3.25
   2 -27   3    1.86    3.17
   0 -19   4    5.13    3.15
   1 -22   4  150.27    4.57
   8 -25   4   92.73    3.70
   2 -14   5    0.46    2.03
   2 -15   5   36.19    2.59
   3 -19   5    4.10    3.00
  -1 -28  -2    5.35    2.86
   2 -32  -1    2.88    2.79
  -2 -25   0    2.54    3.12
   0 -29   0    1.38    3.15
  -3 -19   1  198.66    3.75
   3 -31   1   49.16    3.50
  -2 -21   2   23.23    3.38
  -1 -24   2   47.14    3.92
   0 -26   2   13.68    3.93
   4 -28   3  122.53    4.37
   0 -18   4    6.65    2.92
   4 -25   4   13.62    3.42
   3 -18   5    5.08    2.84
   6 -20   5   26.68    3.35
   1 -31  -2    3.05    2.67
   2 -32  -2    3.49    2.53
  -3 -22  -1   67.52    3.34
  -3 -21   0    4.95    2.76
   1 -30   0   12.17    3.20
   3 -32   0  164.63    4.12
  -2 -23   1   -3.68    3.15
   1 -29   1    6.95    3.37
   2 -30   1   52.74    3.64
   4 -30   2   21.37    3.48
   0 -23   3   87.39    4.25
   1 -25   3   24.54    3.86
   8 -28   3   23.21    2.75
   0 -17   4   95.69    3.31
   1 -21   4  110.92    4.23
   5 -25   4   22.14    3.91
   7 -25   4   94.79    3.82
   3 -17   5    3.18    2.71
   4 -19   5    3.08    2.81
   0 -29  -1   19.70    3.61
  -3 -18   1    8.96    2.35
  -2 -20   2   10.74    3.06
   2 -26   3   -0.33    3.62
   3 -27   3    2.08    3.47
   6 -28   3   36.21    3.58
   7 -28   3   49.47    3.37
   0 -16   4    6.77    2.47
   6 -25   4   35.66    3.48
   3 -12   5   60.57    2.29
   3 -13   5   -0.57    2.21
   3 -15   5   30.78    2.80
   3 -16   5    6.69    2.50
   4 -18   5   18.36    3.29
   5 -19   5    7.47    3.03
   6 -19   5    6.78    3.19
  -2 -25  -2  108.10    3.60
  -1 -27  -1   17.00    3.62
  -3 -20   0    3.06    2.56
  -3 -17   1  215.48    3.48
   0 -27   1   35.63    3.84
   4 -31   1   16.83    3.09
  -1 -23   2   90.65    4.14
   2 -28   2    4.61    3.53
   5 -30   2    2.90    2.99
   6 -30   2   -4.87    2.70
  -1 -19   3   32.42    3.13
   1 -20   4  136.29    4.23
   4 -24   4    4.27    3.32
   8 -24   4   23.48    3.11
   3 -14   5   11.61    2.13
  -1 -27  -2   20.73    3.35
   0 -29  -2    1.23    2.90
   1 -30  -1   40.97    3.77
   3 -32  -1    3.12    2.83
   0 -28   0   36.88    3.57
   4 -32   0   43.96    3.26
  -3 -16   1  441.30    4.29
  -2 -22   1    2.01    3.19
  -2 -19   2   22.46    2.88
   0 -22   3   89.47    4.15
   1 -24   3   -0.26    3.65
   7 -24   4   49.86    3.73
   4 -17   5    2.44    2.64
   5 -18   5   13.25    2.99
   2 -31  -1    1.97    3.16
   1 -28   1    1.97    3.50
   3 -30   1   29.34    3.41
   5 -31   1    1.43    2.88
   4 -29   2   17.22    3.34
  -1 -18   3   41.71    2.71
   2 -25   3    5.38    3.69
   3 -26   3   60.65    4.04
   8 -27   3    4.53    2.84
   1 -19   4   -2.19    2.71
   5 -24   4   51.15    3.71
   4 -13   5    0.49    2.17
   4 -14   5   66.08    2.83
   4 -15   5    7.20    2.50
   4 -16   5    0.92    2.45
   5 -17   5   -3.93    2.65
   1 -30  -3    9.60    2.87
   1 -30  -2   24.61    3.19
   3 -32  -2    2.44    2.76
  -2 -23   0    2.58    2.99
   3 -31   0   21.63    3.35
   5 -32   0   17.28    2.95
  -1 -17   3  179.73    3.65
   7 -27   3   12.51    3.10
   1 -18   4   56.63    3.30
   3 -22   4    5.08    3.41
   8 -23   4   75.27    3.59
   5 -16   5   32.54    2.76
   2 -31  -3   98.38    3.35
  -2 -24  -2  168.97    3.88
   2 -31  -2    3.85    2.79
   0 -28  -1   54.96    3.67
  -3 -18   0  102.07    2.88
   0 -26   1  124.84    4.50
   6 -31   1   10.68    2.92
  -2 -17   2    9.77    2.16
   0 -24   2  379.17    5.96
   2 -27   2    9.47    3.68
   3 -28   2   31.88    3.91
   5 -29   2    8.64    3.41
   1 -23   3   93.78    4.43
   9 -26   3   13.03    2.71
   5 -15   5   -5.40    2.32
  -1 -26  -1   89.28    3.74
   0 -27   0   -2.48    3.31
  -2 -16   2   30.08    1.98
   6 -29   2   59.00    3.81
   7 -29   2   54.45    3.36
  -1 -15   3  609.28    4.87
   0 -20   3  141.25    4.13
   2 -24   3    3.92    3.60
   4 -26   3   21.93    3.67
   5 -23   4    0.08    3.30
   6 -23   4   25.64    3.45
   7 -23   4   86.34    3.84
  -1 -26  -2   90.60    3.66
  -3 -19  -1   24.72    2.46
  -2 -23  -1   45.00    3.02
   1 -29  -1   74.28    3.83
  -2 -22   0    3.23    2.90
   4 -31   0    5.06    3.17
   1 -25   2   76.84    4.25
   4 -28   2    7.76    3.60
   1 -22   3   86.67    4.14
   3 -25   3    4.64    3.77
   8 -26   3    0.79    2.90
   3 -21   4   18.82    3.39
   4 -22   4    9.62    3.30
   8 -22   4   14.21    3.27
   3 -31  -1   14.67    3.17
   0 -25   1   69.50    4.20
   2 -28   1    9.09    3.54
   5 -30   1    7.24    3.13
  -1 -20   2   92.16    3.61
   0 -19   3   52.54    3.31
   6 -26   3   18.49    3.37
   7 -26   3   20.78    3.37
   1 -14   4   86.73    2.64
   5 -22   4   61.82    4.28
   1 -29  -3   29.01    3.23
   4 -32  -2    2.46    2.67
  -3 -18  -1    0.84    2.23
   5 -32  -1   14.15    2.96
   2 -29   0  141.27    4.47
   3 -30   0  163.07    4.48
   2 -26   2   21.75    3.48
   3 -27   2    2.00    3.74
   5 -28   2   12.05    3.52
   2 -23   3   21.40    3.71
   4 -25   3    8.45    3.63
   9 -25   3   23.87    2.91
   3 -20   4    3.28    3.22
   4 -21   4   34.99    3.44
   7 -22   4   96.34    3.91
   2 -30  -2   19.19    3.36
   3 -31  -2   -1.71    2.81
   0 -27  -1   40.23    3.56
  -2 -21   0   60.03    3.11
   0 -26   0   31.60    3.61
   5 -31   0    0.38    2.91
   6 -30   1    3.98    2.98
   7 -30   1    1.55    2.80
  -1 -19   2   71.04    3.24
   8 -28   2    5.60    2.95
   0 -18   3   12.30    2.76
   1 -21   3   41.11    3.65
   3 -24   3    6.28    3.59
   8 -21   4   -5.36    2.85
   0 -27  -3    1.16    3.19
   3 -31  -3   31.03    3.01
   0 -27  -2   57.45    3.82
  -3 -17  -1   61.35    2.51
  -2 -22  -1   53.95    3.01
   6 -31   0   -0.91    2.87
   1 -26   1   84.17    4.24
   4 -29   1    3.21    3.33
   0 -22   2  506.72    6.01
   1 -24   2  604.65    6.80
   6 -28   2   59.37    3.79
   8 -25   3   15.76    3.12
   2 -17   4  191.30    3.66
   3 -19   4   43.49    3.35
   1 -28  -1  227.98    4.85
   4 -30   0   50.00    3.59
   0 -24   1   -0.13    3.44
   3 -28   1    1.16    3.50
  -1 -18   2   38.53    2.81
   2 -25   2  104.26    4.45
   3 -26   2    8.55    3.87
   4 -27   2   -3.78    3.09
   0 -17   3   49.37    2.61
   2 -22   3   12.79    3.53
   6 -25   3    3.17    3.23
   7 -25   3    7.35    3.27
   2 -16   4  339.34    4.35
   4 -20   4   29.27    3.27
   6 -21   4   20.52    3.10
   7 -21   4    5.62    3.17
  -1 -24  -1   19.79    3.59
   2 -29  -1   84.25    3.89
   5 -29   1    7.46    3.24
   0 -21   2  200.05    4.55
   9 -27   2    0.72    2.73
   0 -16   3  377.18    4.38
   3 -23   3    1.13    3.47
   9 -24   3   10.71    2.94
   2 -15   4  358.95    4.20
   3 -18   4    4.68    2.84
   1 -28  -2  104.47    3.97
  -2 -21  -1    0.79    2.45
   0 -26  -1  125.70    4.18
   5 -31  -1   22.57    3.47
   0 -25   0    3.79    3.37
  -1 -21   1    4.33    2.70
  -1 -17   2   10.99    2.41
   1 -23   2   -0.04    3.54
  10 -26   2   16.47    2.94
   5 -27   2   54.99    4.05
   0 -15   3  184.13    3.31
   1 -19   3    2.76    2.94
   2 -14   4  248.68    3.56
   5 -20   4   24.77    3.25
   7 -20   4   14.41    3.34
   1 -28  -3   29.29    3.31
  -2 -19   0   17.37    2.38
   5 -30   0    6.43    3.36
   1 -25   1  208.58    5.15
   6 -29   1   22.42    3.44
   7 -29   1   52.28    3.56
   4 -26   2   13.46    3.86
   7 -27   2   56.63    3.71
   8 -27   2    6.73    2.99
   5 -24   3    0.54    3.42
   3 -17   4   66.16    3.02
   6 -20   4   -0.34    2.85
   0 -26  -3   12.69    3.16
   4 -31  -3    4.70    2.62
  -2 -21  -2    8.16    2.55
  -1 -24  -2  642.93    6.20
   0 -26  -2   15.07    3.09
   2 -29  -2   10.63    3.17
   3 -30  -2    8.63    3.20
   6 -31  -1  115.05    4.18
   2 -26   1   78.87    4.26
   3 -27   1   -2.74    3.58
  -1 -16   2    4.38    1.81
   2 -24   2  169.58    4.54
   3 -25   2   77.63    4.27
   3 -22   3    4.73    3.46
   6 -24   3   -0.82    3.20
   7 -24   3    5.13    3.43
   3 -16   4   52.93    2.77
   4 -18   4  139.78    3.82
   2 -29  -3   -1.84    2.94
   3 -30  -3   48.49    3.36
  -1 -23  -1  142.79    3.90
   1 -27  -1  185.25    4.64
   4 -29   0   22.48    3.50
   6 -30   0   33.39    3.36
   7 -30   0    8.37    2.94
   1 -22   2  482.86    6.15
   9 -26   2    6.76    3.18
   1 -18   3   87.04    3.08
   2 -20   3    3.56    3.21
   9 -23   3   17.16    3.14
   6 -19   4   43.11    3.24
   7 -19   4    1.34    2.92
   2 -28  -1  108.36    4.21
  -2 -18   0  150.22    3.14
   2 -27   0  142.60    4.62
   3 -28   0   26.21    3.69
   5 -28   1   14.78    3.69
   9 -28   1   15.59    3.22
   0 -19   2  329.08    4.67
   5 -26   2    3.41    3.58
   1 -17   3  113.18    3.26
   5 -23   3    3.21    3.34
   3 -15   4   35.98    2.45
   4 -17   4   59.45    3.12
  -2 -20  -2    3.65    2.37
   1 -27  -2   38.68    3.39
  -1 -19   1  250.82    4.11
   2 -23   2   71.84    4.07
   4 -25   2   50.19    4.03
  10 -25   2   36.07    3.00
   7 -26   2  123.73    4.75
   8 -26   2   46.46    3.78
   3 -21   3    3.32    3.31
   6 -23   3   -0.25    3.24
   7 -23   3    9.48    3.75
   8 -23   3    6.67    3.09
   3 -13   4   57.08    2.25
   3 -14   4   11.31    2.08
   6 -18   4   58.62    3.67
   7 -18   4   10.17    3.09
   1 -27  -3    6.62    3.12
  -1 -23  -2   -2.38    2.67
   4 -30  -2    1.14    3.09
   6 -31  -2    1.68    2.79
  -2 -19  -1   37.20    2.39
   5 -30  -1   -2.15    3.24
  -2 -17   0  206.56    3.34
  -1 -21   0   48.76    3.15
   5 -29   0   -1.92    3.26
   2 -25   1   52.77    4.06
   3 -26   1  105.06    4.51
   4 -27   1   25.36    3.99
   7 -28   1   -2.29    3.42
   3 -24   2   17.17    3.75
   1 -16   3 1014.85    6.58
   2 -19   3  105.12    3.67
   9 -22   3   41.98    3.61
   4 -16   4   71.79    2.98
   2 -28  -4   20.37    3.19
   0 -25  -3   11.70    3.15
   0 -25  -2    8.20    2.92
   2 -28  -2  351.45    5.57
   3 -29  -2    5.65    3.35
  -1 -22  -1   10.30    2.84
   1 -26  -1  317.76    5.44
  -1 -18   1  190.38    3.59
  10 -27   1    7.38    2.73
   0 -18   2    2.23    2.25
   5 -22   3    2.73    3.39
   4 -15   4    3.60    2.21
   6 -17   4   44.99    3.39
   7 -17   4    1.88    3.11
   3 -29  -4   21.26    3.15
   4 -30  -4    3.38    2.63
   2 -28  -3  176.43    4.45
   4 -30  -3    1.49    2.94
  -2 -19  -2    9.43    2.40
   0 -24  -1    3.10    3.05
   4 -29  -1    3.22    3.26
   6 -30  -1    2.49    3.32
   2 -26   0    6.15    3.56
   4 -28   0   10.80    3.62
   6 -29   0   21.24    3.47
   9 -29   0   14.45    2.95
   0 -21   1  106.50    3.55
   5 -27   1    3.65    3.59
   2 -22   2   95.64    4.14
   5 -25   2   78.77    4.37
   9 -25   2    5.56    3.04
   1 -15   3  322.21    3.83
   2 -18   3  145.83    3.68
   3 -20   3    4.10    3.25
   8 -22   3   11.78    3.24
   4 -14   4    9.70    2.37
   5 -16   4  144.16    3.41
   3 -29  -3   16.06    3.18
   7 -30  -1   25.50    3.28
  -1 -20   0  337.73    4.58
   3 -27   0    2.30    3.75
   7 -29   0   43.71    3.59
   8 -29   0   54.82    3.41
  -1 -17   1  594.14    5.12
   9 -27   1   13.59    3.15
   0 -17   2    4.10    2.29
   1 -20   2  190.02    4.03
   3 -23   2   83.31    4.21
   4 -24   2   90.94    4.32
  10 -24   2   79.51    3.74
   8 -25   2   11.38    3.36
   6 -22   3    1.72    3.26
   7 -22   3   -3.55    3.12
   4 -13   4   30.45    2.08
   6 -16   4   42.54    3.18
   1 -26  -2   65.30    3.69
   8 -30  -1   23.22    3.10
   2 -24   1  230.26    5.17
   3 -25   1   33.01    3.94
   4 -26   1  104.25    4.56
   6 -27   1   72.62    4.09
   7 -25   2   31.55    3.64
   2 -17   3  367.87    4.62
   9 -21   3   17.15    3.13
   5 -15   4   15.04    2.36
   1 -26  -3    4.68    3.03
   0 -24  -2  392.88    5.31
  -2 -17  -1   17.81    2.03
  -1 -21  -1  137.32    3.54
   1 -25  -1   27.01    3.69
   5 -29  -1    3.59    3.29
   1 -24   0    2.46    3.46
   5 -28   0    3.09    3.67
   0 -20   1  419.27    5.04
   1 -22   1    8.05    3.38
   0 -16   2    3.62    2.19
   1 -19   2  112.13    3.56
   2 -21   2    2.97    3.34
   5 -24   2   35.10    4.04
   5 -14   4    8.48    2.25
   6 -15   4   20.83    2.60
   5 -30  -4   13.82    2.87
   0 -24  -3    1.53    3.21
  -2 -18  -2    5.63    2.08
   2 -27  -2   26.65    3.49
   3 -28  -2  127.00    4.27
   4 -29  -2    5.31    3.37
   0 -23  -1  245.79    4.65
  -1 -19   0    9.11    2.41
   4 -27   0    6.29    3.84
  -1 -16   1  130.32    2.80
   5 -26   1   79.54    4.48
  10 -26   1   89.16    3.73
   2 -16   3  780.30    5.98
   6 -21   3   72.83    3.83
   7 -21   3    3.32    3.16
   8 -21   3    1.19    3.30
   5 -13   4    2.69    1.98
   2 -27  -4    4.68    2.91
   4 -28  -1    7.11    3.52
   3 -26   0   55.01    4.09
   6 -28   0    5.08    3.07
   0 -19   1  351.43    4.67
  11 -25   1   64.57    3.52
   4 -23   2   28.36    3.80
   8 -24   2    9.73    3.31
   9 -20   3   45.95    3.59
   5 -12   4    1.13    1.78
   6 -14   4   17.18    2.44
   4 -29  -4    4.29    3.08
   3 -28  -3   75.71    3.76
   4 -29  -3   12.14    3.21
  -1 -21  -2   89.53    3.07
   7 -30  -2    0.59    2.87
  -1 -20  -1   16.79    2.54
   3 -27  -1   36.98    3.92
   8 -28   0   24.55    3.50
   4 -25   1  196.68    5.19
   6 -26   1   21.03    3.75
   9 -26   1   62.19    3.86
   2 -20   2    2.10    3.08
  10 -23   2    5.48    3.02
   7 -24   2   11.52    3.47
   4 -19   3  290.39    4.93
   5 -20   3    6.36    3.21
   0 -23  -2   52.92    3.68
   1 -25  -2    4.25    3.16
   8 -29  -1    6.14    3.25
   9 -29  -1    8.19    2.88
   5 -27   0   -2.21    3.58
   1 -21   1  133.18    3.79
   7 -26   1    2.89    3.44
   5 -23   2   -0.53    3.56
   6 -20   3    0.76    3.17
   1 -25  -3   -2.24    3.01
   0 -22  -1   10.21    2.99
   1 -24  -1    2.84    3.33
   5 -28  -1    2.26    3.46
  10 -27   0    2.04    2.66
   0 -18   1  332.23    4.37
   1 -17   2   41.50    2.66
   3 -21   2    2.23    3.35
   4 -22   2   73.79    4.07
   9 -23   2   15.33    3.45
   9 -19   3   20.13    3.44
   7 -20   3    2.37    3.06
   5 -29  -5   68.04    3.25
   0 -23  -3   99.67    3.60
   5 -29  -3    7.52    3.53
   2 -26  -2  255.73    5.08
   3 -27  -2   36.26    3.77
  -1 -19  -1  184.10    3.44
   2 -24   0   30.78    3.87
   3 -25   0   31.62    3.90
   4 -26   0   17.80    3.86
   6 -27   0   19.80    3.76
   2 -22   1   51.44    3.78
  10 -25   1   91.25    3.86
   2 -19   2    9.30    2.89
   8 -23   2   44.23    3.75
   3 -16   3  195.78    3.64
   4 -18   3   13.98    2.93
   4 -28  -5   23.14    3.18
   5 -29  -4  107.51    3.90
  -1 -20  -2  189.79    3.49
   6 -29  -2    5.44    3.29
   3 -26  -1    5.84    3.82
   6 -28  -1    1.92    3.59
  -1 -17   0    6.21    1.88
   1 -22   0   32.77    3.48
   7 -27   0   61.01    4.15
   1 -20   1   15.48    2.97
   3 -23   1   59.97    4.04
  12 -23   1    4.81    2.91
   4 -24   1   38.28    4.03
  11 -24   1  101.64    3.77
  10 -22   2   99.22    3.90
   7 -23   2   18.71    3.55
   6 -19   3  301.39    5.04
   8 -19   3   23.50    3.38
   2 -26  -4    6.60    3.13
  -1 -20  -3   62.05    2.83
   2 -26  -3  106.46    3.93
   4 -28  -3   15.93    3.58
   1 -24  -2   49.01    3.55
   7 -29  -2    1.76    3.30
  10 -28  -1   35.25    3.11
  11 -26   0   15.23    2.90
   0 -17   1  428.80    4.59
   6 -25   1   11.71    3.36
   9 -25   1    4.49    3.26
   1 -16   2    4.85    2.25
   3 -20   2   21.08    3.33
   5 -22   2   10.77    3.69
   5 -18   3   12.18    2.95
   3 -27  -4   -5.31    3.09
   4 -28  -4   40.06    3.45
   0 -22  -2  504.47    5.63
   5 -28  -2   13.05    3.68
   9 -29  -2    5.50    2.88
   0 -21  -1  108.10    3.52
   1 -23  -1  111.03    4.09
   7 -28  -1   23.89    3.56
   8 -28  -1   25.74    3.51
   9 -28  -1   -4.83    3.17
   5 -26   0   32.31    4.03
   2 -18   2    1.93    2.65
   4 -21   2   28.46    3.59
   9 -22   2  105.99    4.26
   3 -15   3  250.96    3.57
   6 -29  -5   49.52    3.21
   1 -24  -4   33.85    3.40
   1 -24  -3    6.62    2.93
  -1 -19  -2  107.79    3.11
  -1 -18  -1  132.71    3.05
   2 -23   0    1.15    3.42
   4 -25   0   23.14    3.98
  10 -26   0   13.05    3.05
   1 -19   1  176.74    3.86
   5 -24   1   23.34    3.93
  10 -24   1   61.13    3.79
   7 -22   2   -2.17    3.47
   8 -22   2   21.69    3.57
   3 -14   3   29.99    2.25
   6 -18   3   15.74    3.06
   8 -18   3   68.21    3.61
   6 -29  -4  212.63    4.64
   0 -22  -3   92.68    3.47
   7 -29  -3   30.54    3.39
   2 -25  -2    6.16    3.28
   3 -26  -2   63.54    4.08
   1 -21   0   47.51    3.41
   3 -24   0    4.75    3.70
   6 -26   0   -0.57    3.75
   0 -16   1  168.77    3.11
   3 -22   1   69.49    4.03
   4 -23   1  285.01    5.61
   3 -19   2    7.28    3.02
  10 -21   2   82.81    3.91
   4 -16   3   -3.83    2.27
   7 -18   3   21.21    3.02
  -1 -19  -3    1.19    2.40
   5 -28  -3    2.07    3.38
   8 -29  -3   20.35    3.09
   3 -25  -1   76.23    4.20
   4 -26  -1   64.64    4.22
  11 -23   1   99.40    4.02
   6 -24   1    0.11    3.73
   9 -24   1   16.48    3.53
   2 -17   2   29.57    2.66
   4 -20   2    9.42    3.35
   3 -26  -5   19.73    3.40
   4 -27  -5    4.77    3.22
   2 -25  -4   11.32    3.07
   5 -28  -4   33.25    3.54
   2 -25  -3   63.04    3.68
   0 -21  -2  204.15    4.05
   1 -23  -2   89.33    3.82
  10 -28  -2   43.15    3.29
  -1 -17  -1  119.42    2.82
   0 -20  -1  430.19    5.00
   1 -22  -1   53.86    3.57
   6 -27  -1   11.19    3.36
  10 -27  -1   10.49    3.28
   5 -25   0   15.36    4.15
  11 -25   0   17.68    3.18
   8 -26   0   53.86    4.13
   1 -18   1  132.73    3.40
   2 -20   1   10.42    3.07
   7 -24   1    3.94    3.74
   8 -24   1    0.28    3.57
   6 -21   2   87.93    4.14
   9 -21   2  131.12    4.43
   4 -15   3   -0.96    2.21
   6 -17   3  287.03    4.67
   8 -17   3   69.96    3.47
   4 -27  -4   10.01    3.66
   3 -26  -3  142.26    4.47
   4 -27  -3   47.14    3.71
  -1 -18  -2    5.19    1.96
   7 -28  -2   19.87    3.57
   9 -28  -2    3.58    3.07
   9 -27  -1    8.33    3.46
   2 -22   0    2.24    3.37
  12 -24   0   -4.22    2.90
   5 -23   1  424.74    6.47
  10 -20   2   71.53    4.13
   7 -21   2   18.86    3.51
   8 -21   2   87.54    4.10
   7 -17   3    5.54    2.76
   1 -23  -4    9.52    3.18
   0 -21  -3   88.04    3.53
   1 -23  -3   29.73    3.10
   2 -24  -2    1.66    3.33
   5 -27  -2   93.67    4.56
   8 -28  -2    1.22    3.27
   5 -26  -1   53.76    4.29
   8 -27  -1    2.41    3.56
   1 -20   0  334.47    4.86
   3 -23   0   19.94    3.74
   4 -24   0   21.10    3.96
  10 -25   0   28.25    3.57
   3 -21   1   60.37    3.83
   4 -22   1   18.49    3.74
  10 -23   1  176.70    4.74
   2 -16   2   75.96    2.86
   3 -18   2    7.24    2.46
   4 -14   3    3.87    2.17
   6 -28  -5   69.70    3.58
   6 -28  -4    3.17    3.65
  -1 -18  -3   86.85    2.91
   3 -25  -2   73.81    4.26
   4 -25  -1   13.67    4.06
  11 -26  -1   25.83    3.31
   6 -25   0   13.01    4.15
   1 -17   1  107.40    3.11
  12 -21   1   -1.82    3.18
  11 -22   1    6.40    3.28
   6 -23   1  106.97    4.59
   4 -19   2   36.18    3.04
   6 -16   3    8.32    2.65
   7 -16   3   31.36    3.36
   8 -16   3   28.04    3.02
   7 -28  -3   13.04    3.63
   0 -20  -2  339.66    4.56
   6 -27  -2   23.20    3.88
   3 -24  -1   -3.48    3.66
   6 -26  -1    9.85    4.09
   0 -17   0   -1.02    2.28
   2 -19   1   35.63    3.01
   8 -23   1    5.18    3.60
   2 -15   2   44.57    2.53
   6 -20   2  106.22    4.25
   5 -27  -5   97.36    4.38
   2 -24  -3    7.02    3.21
   5 -27  -3    3.87    3.68
   9 -28  -3   -3.97    2.94
  -1 -17  -2   41.02    2.18
   1 -22  -2  174.41    4.29
  12 -25  -1   -2.16    2.94
  10 -26  -1   12.99    3.48
   5 -24   0  142.21    5.00
  11 -24   0   41.30    3.65
   5 -22   1  156.50    4.86
   3 -17   2   -0.87    2.23
  10 -19   2    7.61    3.55
   7 -20   2   51.43    3.73
   8 -20   2   28.12    3.59
   6 -15   3    4.63    2.39
   7 -28  -5    8.64    3.20
   2 -24  -4    7.14    3.32
   5 -27  -4   62.57    4.13
   7 -28  -4    2.49    3.40
   3 -25  -3   60.27    3.92
   4 -26  -3   53.71    3.92
   7 -27  -2   -1.39    3.56
  10 -27  -2   16.87    3.46
   7 -26  -1   -0.43    3.79
   9 -26  -1    2.83    3.55
   1 -19   0    7.12    2.67
   3 -22   0    5.97    3.55
  13 -22   0   72.59    3.27
   4 -23   0   71.23    4.31
  12 -23   0   19.58    3.31
   3 -20   1    1.81    2.83
   4 -21   1  410.95    6.03
  10 -22   1    9.04    3.63
   4 -18   2   78.14    3.45
   5 -14   3    7.75    2.16
   6 -27  -6   14.20    3.26
   4 -26  -5   23.95    3.30
   3 -25  -4    1.45    3.24
   4 -26  -4   28.46    3.61
   0 -20  -3  147.92    3.52
   1 -22  -3   14.57    2.96
   5 -26  -2   59.15    4.33
   8 -27  -2   -2.77    3.39
[truncated: 1,720,082 more chars]
