# Supplementary material for: Mechanism‐Guided Precision Hydrolysis of Early Transition Metals to Access (Mixed‐Metal) Oxo Clusters
Source: Angew Chem Int Ed Engl. 2026 Feb 24;65(15):e25769. doi: 10.1002/anie.202525769 (PMC13053926; doi:10.1002/anie.202525769)
Supplement: Supplementary file 2 — Supporting File 2: anie71298–sup–0002–Data.zip. [file ANIE-65-e25769-s002.zip › CCDC_2312389/MJP089-2_150K.cif]

data_mjp089-2_150k
_audit_creation_date               2023-09-01
_audit_creation_method
;
Olex2 1.5
(compiled 2023.08.24 svn.re1ec1418 for OlexSys, GUI svn.r6817)
;
_shelx_SHELXL_version_number       '2018/3'
loop_
  _audit_author_name
  _audit_author_email
  _audit_author_address
 'Prescimone, A.' alessandro.prescimone@unibas.ch
;
University of Basel
Department of Chemistry
Mattenstrasse 24a
Basel
Switzerland
;
 'Parammal, M.J.' muhammedjibin.parammal@unibas.ch
;
University of Basel
Department of Chemistry
Mattenstrasse 24a
Basel
Switzerland
;

_audit_contact_author_address
;
University of Basel
Department of Chemistry
Mattenstrasse 24a
Basel
Switzerland
;
_audit_contact_author_email        alessandro.prescimone@unibas.ch
_audit_contact_author_name         'Prescimone, A.'
_audit_contact_author_phone        ''
_publ_contact_author_id_orcid      https://orcid.org/0000-0002-3631-5210
_publ_section_references
;
Dolomanov, O.V., Bourhis, L.J., Gildea, R.J, Howard, J.A.K. & Puschmann, H.
 (2009), J. Appl. Cryst. 42, 339-341.

Sheldrick, G.M. (2015). Acta Cryst. A71, 3-8.

Sheldrick, G.M. (2015). Acta Cryst. C71, 3-8.
;
_chemical_name_common              ?
_chemical_name_systematic          ?
_chemical_formula_moiety           'C72 H80 O36 Ta8, C2 H3 N'
_chemical_formula_sum              'C74 H83 N O36 Ta8'
_chemical_formula_weight           3010.01
_chemical_melting_point            ?
loop_
  _atom_type_symbol
  _atom_type_description
  _atom_type_scat_dispersion_real
  _atom_type_scat_dispersion_imag
  _atom_type_scat_source
 'C' 'C' 0.0137 0.0067 'International Tables Vol C Tables 4.2.6.8 and 6.1.1.4'
 'H' 'H' 0.0000 0.0000 'International Tables Vol C Tables 4.2.6.8 and 6.1.1.4'
 'N' 'N' 0.0241 0.0134 'International Tables Vol C Tables 4.2.6.8 and 6.1.1.4'
 'O' 'O' 0.0389 0.0241 'International Tables Vol C Tables 4.2.6.8 and 6.1.1.4'
 'Ta' 'Ta' -7.9760 4.2206
 'International Tables Vol C Tables 4.2.6.8 and 6.1.1.4'

_shelx_space_group_comment
;
The symmetry employed for this shelxl refinement is uniquely defined
by the following loop, which should always be used as a source of
symmetry information in preference to the above space-group names.
They are only intended as comments.
;
_space_group_crystal_system        'monoclinic'
_space_group_IT_number             14
_space_group_name_H-M_alt          'P 1 21/c 1'
_space_group_name_Hall             '-P 2ybc'
loop_
  _space_group_symop_operation_xyz
 'x, y, z'
 '-x, y+1/2, -z+1/2'
 '-x, -y, -z'
 'x, -y-1/2, z-1/2'

_cell_length_a                     15.1819(5)
_cell_length_b                     27.0298(7)
_cell_length_c                     11.1441(4)
_cell_angle_alpha                  90
_cell_angle_beta                   100.527(3)
_cell_angle_gamma                  90
_cell_volume                       4496.2(3)
_cell_formula_units_Z              2
_cell_measurement_reflns_used      26873
_cell_measurement_temperature      150
_cell_measurement_theta_max        55.56
_cell_measurement_theta_min        2.57
_shelx_estimated_absorpt_T_max     0.438
_shelx_estimated_absorpt_T_min     0.276
_exptl_absorpt_coefficient_mu      12.373
_exptl_absorpt_correction_T_max    0.0029
_exptl_absorpt_correction_T_min    0.0001
_exptl_absorpt_correction_type     multi-scan
_exptl_absorpt_process_details
;
STOE X-Red32, absorption correction by Gaussian integration, analogous to
P. Coppens in: F. R. Ahmed (Editor), "Crystallographic Computing", Munksgaard,
Copenhagen (1970), 255 - 270. Afterwards scaling of reflection intensities was
performed within STOE LANA. J. Koziskova, F. Hahn, J. Richter, J. Kozisek, Acta
Chimica Slovaca, vol. 9, no. 2, 2016, pp. 136 - 140.
Finally a spherical absorption correction was done within STOE LANA.
;
_exptl_absorpt_special_details     ?
_exptl_crystal_colour              colourless
_exptl_crystal_colour_primary      colourless
_exptl_crystal_density_diffrn      2.223
_exptl_crystal_density_meas        ?
_exptl_crystal_density_method      'not measured'
_exptl_crystal_description         block
_exptl_crystal_F_000               2812
loop_
  _exptl_crystal_face_index_h
  _exptl_crystal_face_index_k
  _exptl_crystal_face_index_l
  _exptl_crystal_face_perp_dist
 -1 2 -1 0.2818
 2 6 15 0.0525
 -4 -15 -6 0.1723
 14 -3 -30 0.1492

_exptl_crystal_size_max            0.14
_exptl_crystal_size_mid            0.113
_exptl_crystal_size_min            0.08
_exptl_crystal_size_rad            0.120
_exptl_transmission_factor_max     ?
_exptl_transmission_factor_min     ?
_diffrn_reflns_av_R_equivalents    0.2008
_diffrn_reflns_av_unetI/netI       0.1338
_diffrn_reflns_Laue_measured_fraction_full  0.995
_diffrn_reflns_Laue_measured_fraction_max  0.995
_diffrn_reflns_limit_h_max         18
_diffrn_reflns_limit_h_min         -18
_diffrn_reflns_limit_k_max         20
_diffrn_reflns_limit_k_min         -32
_diffrn_reflns_limit_l_max         13
_diffrn_reflns_limit_l_min         -13
_diffrn_reflns_number              42827
_diffrn_reflns_point_group_measured_fraction_full  0.995
_diffrn_reflns_point_group_measured_fraction_max  0.995
_diffrn_reflns_theta_full          53.597
_diffrn_reflns_theta_max           53.999
_diffrn_reflns_theta_min           2.845
_diffrn_ambient_temperature        150
_diffrn_detector                   Pilatus300K
_diffrn_detector_area_resol_mean   5.81
_diffrn_detector_type              'DECTRIS PILATUS 300K'
_diffrn_measured_fraction_theta_full  0.995
_diffrn_measured_fraction_theta_max  0.995
_diffrn_measurement_details
;
 5557 frames, detector distance = 60 mm
;
_diffrn_measurement_device         'Eulerian 4-circle diffractometer'
_diffrn_measurement_device_type    'STOE STADIVARI'
_diffrn_measurement_method         'rotation method, \w scans'
_diffrn_radiation_collimation      '1.2 0.6 mm diameter'
_diffrn_radiation_monochromator    'Graded multilayer mirror'
_diffrn_radiation_polarisn_norm    0
_diffrn_radiation_probe            x-ray
_diffrn_radiation_type             GaK\a
_diffrn_radiation_wavelength       1.34143
_diffrn_source                     'Metal Jet D2+'
_diffrn_source_current             3.57
_diffrn_source_power               0.250
_diffrn_source_voltage             70
_reflns_Friedel_coverage           0.000
_reflns_Friedel_fraction_full      .
_reflns_Friedel_fraction_max       .
_reflns_number_gt                  4593
_reflns_number_total               8235
_reflns_special_details
;
 Reflections were merged by SHELXL according to the crystal
 class for the calculation of statistics and refinement.
 
 _reflns_Friedel_fraction is defined as the number of unique
 Friedel pairs measured divided by the number that would be
 possible theoretically, ignoring centric projections and
 systematic absences.
;
_reflns_threshold_expression       'I > 2\s(I)'
_computing_cell_refinement         'X-Area Recipe 1.37.0.0 (STOE, 2021)'
_computing_data_collection         'X-Area Pilatus3_SV 1.31.186.0 (STOE, 2022)'
_computing_data_reduction
;
X-Area Integrate 2.5.3.0 (STOE, 2021)
X-Area LANA 2.7.5.0 (STOE, 2022)
;
_computing_molecular_graphics      'Olex2 1.5 (Dolomanov et al., 2009)'
_computing_publication_material    'Olex2 1.5 (Dolomanov et al., 2009)'
_computing_structure_refinement    'SHELXL 2018/3 (Sheldrick, 2015)'
_computing_structure_solution      'SHELXT 2018/2 (Sheldrick, 2018)'
_refine_diff_density_max           3.049
_refine_diff_density_min           -2.816
_refine_diff_density_rms           0.329
_refine_ls_extinction_coef         0.00018(4)
_refine_ls_extinction_expression  
 'Fc^*^=kFc[1+0.001xFc^2^\l^3^/sin(2\q)]^-1/4^'
_refine_ls_extinction_method       'SHELXL-2018/3 (Sheldrick 2018)'
_refine_ls_goodness_of_fit_ref     0.979
_refine_ls_hydrogen_treatment      constr
_refine_ls_matrix_type             full
_refine_ls_number_parameters       555
_refine_ls_number_reflns           8235
_refine_ls_number_restraints       360
_refine_ls_R_factor_all            0.1633
_refine_ls_R_factor_gt             0.0918
_refine_ls_restrained_S_all        0.960
_refine_ls_shift/su_max            0.001
_refine_ls_shift/su_mean           0.000
_refine_ls_structure_factor_coef   Fsqd
_refine_ls_weighting_details      
 'w=1/[\s^2^(Fo^2^)+(0.1565P)^2^] where P=(Fo^2^+2Fc^2^)/3'
_refine_ls_weighting_scheme        calc
_refine_ls_wR_factor_gt            0.2166
_refine_ls_wR_factor_ref           0.2617
_refine_special_details
;
Some RIGU, SIMU and ISOR had to be used to treat atoms with high thermal motion.

the sample suffered from radiation damage during the data collection and it was weakly diffracting at high angles.
;
_olex2_refinement_description
;
1. Fixed Uiso
 At 1.2 times of:
  All C(H) groups, All C(H,H) groups
 At 1.5 times of:
  All C(H,H,H) groups
2. Restrained distances
 C27-C22 \\sim C27-C26 \\sim C26-C25 \\sim C25-C24 \\sim C24-C23 \\sim C23-C22
 with sigma of 0.02
 C34-C33 \\sim C34-C29 \\sim C30-C29 \\sim C31-C30 \\sim C32-C31 \\sim C33-C32
 with sigma of 0.02
 C2-C1 \\sim C36-C35 \\sim C20-C19 \\sim C11-C10
 with sigma of 0.02
3. Uiso/Uaniso restraints and constraints
C22 \\sim C27 \\sim C26 \\sim C25 \\sim C24 \\sim C23: within 2A with sigma of
0.04 and sigma for terminal atoms of 0.08 within 2A
O12 \\sim C35 \\sim C36: within 2A with sigma of 0.04 and sigma for terminal
atoms of 0.08 within 2A
O2 \\sim C19 \\sim C20: within 2A with sigma of 0.04 and sigma for terminal
atoms of 0.08 within 2A
O17 \\sim C1 \\sim C2: within 2A with sigma of 0.04 and sigma for terminal
atoms of 0.08 within 2A
C29 \\sim C30 \\sim C31 \\sim C32 \\sim C33 \\sim C34: within 2A with sigma of
0.04 and sigma for terminal atoms of 0.08 within 2A
C38 \\sim C37 \\sim N019: within 2A with sigma of 0.04 and sigma for terminal
atoms of 0.08 within 2A
C5 \\sim C4 \\sim C9 \\sim C8 \\sim C7 \\sim C6: within 2A with sigma of 0.04
and sigma for terminal atoms of 0.08 within 2A
Uanis(C38) \\sim Ueq, Uanis(C37) \\sim Ueq, Uanis(N019) \\sim Ueq: with sigma
of 0.03 and sigma for terminal atoms of 0.06
Uanis(O8) \\sim Ueq: with sigma of 0.03 and sigma for terminal atoms of 0.06
4. Rigid body (RIGU) restrains
 C22, C27, C26, C25, C24, C23
 with sigma for 1-2 distances of 0.004 and sigma for 1-3 distances of 0.004
 O12, C35, C36
 with sigma for 1-2 distances of 0.004 and sigma for 1-3 distances of 0.004
 O2, C19, C20
 with sigma for 1-2 distances of 0.004 and sigma for 1-3 distances of 0.004
 O17, C1, C2
 with sigma for 1-2 distances of 0.004 and sigma for 1-3 distances of 0.004
 C29, C30, C31, C32, C33, C34
 with sigma for 1-2 distances of 0.004 and sigma for 1-3 distances of 0.004
 C38, C37, N019
 with sigma for 1-2 distances of 0.004 and sigma for 1-3 distances of 0.004
 C4, C9, C8, C7, C6, C5
 with sigma for 1-2 distances of 0.004 and sigma for 1-3 distances of 0.004
5. Others
 Fixed Sof: N019(0.5) C38(0.5) H38A(0.5) H38B(0.5) H38C(0.5) C37(0.5)
6.a Riding coordinates:
 C35(H35A,H35B), C10(H10A,H10B), C1(H1A,H1B), C19(H19A,H19B), C2(H2A,H2B,H2C)
6.b Aromatic/amide H refined with riding coordinates:
 C5(H5), C8(H8), C14(H14), C18(H18), C30(H30), C9(H9), C25(H25), C7(H7),
 C6(H6), C31(H31), C32(H32), C15(H15), C17(H17), C24(H24), C23(H23), C27(H27),
 C34(H34), C26(H26), C16(H16), C33(H33)
6.c Idealised Me refined as rotating group:
 C11(H11A,H11B,H11C), C38(H38A,H38B,H38C), C36(H36A,H36B,H36C), C20(H20A,H20B,
 H20C)
;
_atom_sites_solution_hydrogens     mixed
_atom_sites_solution_primary       dual
_atom_sites_solution_secondary     ?
loop_
  _atom_site_label
  _atom_site_type_symbol
  _atom_site_fract_x
  _atom_site_fract_y
  _atom_site_fract_z
  _atom_site_U_iso_or_equiv
  _atom_site_adp_type
  _atom_site_occupancy
  _atom_site_site_symmetry_order
  _atom_site_calc_flag
  _atom_site_refinement_flags_posn
  _atom_site_refinement_flags_adp
  _atom_site_refinement_flags_occupancy
  _atom_site_disorder_assembly
  _atom_site_disorder_group
 Ta2 Ta 0.43503(7) 0.61036(4) 0.44800(11) 0.0459(3) Uani 1 1 d . . . . .
 Ta4 Ta 0.34838(7) 0.43876(4) 0.59165(11) 0.0451(3) Uani 1 1 d . . . . .
 Ta1 Ta 0.46053(7) 0.54768(4) 0.74450(11) 0.0464(3) Uani 1 1 d . . . . .
 Ta3 Ta 0.32316(7) 0.50226(4) 0.29674(11) 0.0479(3) Uani 1 1 d . . . . .
 O1 O 0.3359(11) 0.5908(6) 0.7155(17) 0.057(4) Uani 1 1 d . . . . .
 O4 O 0.4024(11) 0.6709(6) 0.3648(15) 0.055(4) Uani 1 1 d . . . . .
 O6 O 0.2102(11) 0.5193(6) 0.3814(16) 0.051(4) Uani 1 1 d . . . . .
 O8 O 0.3689(9) 0.4766(4) 0.4562(13) 0.041(3) Uani 1 1 d . U . . .
 O10 O 0.4977(12) 0.6594(6) 0.5904(19) 0.061(4) Uani 1 1 d . . . . .
 O12 O 0.2884(11) 0.3996(5) 0.6926(17) 0.054(4) Uani 1 1 d . U . . .
 O14 O 0.3193(11) 0.6254(5) 0.5296(16) 0.053(4) Uani 1 1 d . . . . .
 O16 O 0.3636(11) 0.5688(5) 0.3313(15) 0.051(4) Uani 1 1 d . . . . .
 O18 O 0.4574(10) 0.5630(5) 0.5741(13) 0.045(3) Uani 1 1 d . . . . .
 O9 O 0.5206(12) 0.6200(6) 0.7688(17) 0.061(4) Uani 1 1 d . . . . .
 O5 O 0.2597(11) 0.4302(7) 0.2669(17) 0.060(4) Uani 1 1 d . . . . .
 O11 O 0.4210(11) 0.4809(5) 0.2268(16) 0.052(4) Uani 1 1 d . . . . .
 O3 O 0.3951(10) 0.4861(5) 0.7089(16) 0.052(4) Uani 1 1 d . . . . .
 O13 O 0.4535(10) 0.3989(5) 0.6077(15) 0.049(3) Uani 1 1 d . . . . .
 O7 O 0.2790(10) 0.3913(6) 0.4468(17) 0.052(4) Uani 1 1 d . . . . .
 O15 O 0.2220(10) 0.4771(6) 0.5554(16) 0.051(4) Uani 1 1 d . . . . .
 O2 O 0.2417(12) 0.5178(7) 0.149(2) 0.071(5) Uani 1 1 d . U . . .
 C4 C 0.5765(15) 0.7003(8) 0.765(2) 0.046(4) Uani 1 1 d . U . . .
 C5 C 0.6196(16) 0.6958(9) 0.884(2) 0.052(4) Uani 1 1 d . U . . .
 H5 H 0.623452 0.664730 0.924293 0.063 Uiso 1 1 calc R U . . .
 O17 O 0.4519(13) 0.5535(6) 0.9087(15) 0.059(4) Uani 1 1 d . U . . .
 C28 C 0.1866(14) 0.5098(8) 0.476(3) 0.055(6) Uani 1 1 d . . . . .
 C21 C 0.2516(15) 0.3938(8) 0.336(3) 0.051(5) Uani 1 1 d . . . . .
 C8 C 0.6053(17) 0.7875(9) 0.764(3) 0.055(5) Uani 1 1 d . U . . .
 H8 H 0.599937 0.818494 0.722794 0.066 Uiso 1 1 calc R U . . .
 C12 C 0.2965(17) 0.6198(7) 0.630(2) 0.046(5) Uani 1 1 d . . . . .
 C13 C 0.2231(15) 0.6497(9) 0.657(3) 0.067(8) Uani 1 1 d . . . . .
 C35 C 0.2077(19) 0.3832(10) 0.716(3) 0.069(6) Uani 1 1 d D U . . .
 H35A H 0.197161 0.350658 0.679932 0.083 Uiso 1 1 d R U . . .
 H35B H 0.161981 0.405888 0.676132 0.083 Uiso 1 1 d R U . . .
 C10 C 0.402(2) 0.7213(9) 0.390(3) 0.073(8) Uani 1 1 d D . . . .
 H10A H 0.462018 0.733769 0.394496 0.088 Uiso 1 1 d R U . . .
 H10B H 0.382908 0.725959 0.467596 0.088 Uiso 1 1 d R U . . .
 C3 C 0.5332(16) 0.6564(8) 0.706(2) 0.048(5) Uani 1 1 d . . . . .
 C22 C 0.2018(15) 0.3510(7) 0.2711(19) 0.052(4) Uani 1 1 d D U . . .
 C29 C 0.1110(17) 0.5394(9) 0.516(2) 0.065(5) Uani 1 1 d D U . . .
 C14 C 0.1897(17) 0.6879(11) 0.578(3) 0.068(8) Uani 1 1 d . . . . .
 H14 H 0.212200 0.693600 0.505268 0.082 Uiso 1 1 calc R U . . .
 C18 C 0.187(2) 0.6419(12) 0.759(3) 0.072(8) Uani 1 1 d . . . . .
 H18 H 0.205860 0.613894 0.808582 0.087 Uiso 1 1 calc R U . . .
 C30 C 0.0778(15) 0.5778(7) 0.437(3) 0.067(5) Uani 1 1 d D U . . .
 H30 H 0.101252 0.584776 0.365846 0.080 Uiso 1 1 calc R U . . .
 C9 C 0.5686(18) 0.7453(8) 0.706(2) 0.053(5) Uani 1 1 d . U . . .
 H9 H 0.537371 0.747182 0.624314 0.064 Uiso 1 1 calc R U . . .
 C25 C 0.111(2) 0.2697(10) 0.150(2) 0.076(6) Uani 1 1 d D U . . .
 H25 H 0.081255 0.241835 0.109346 0.091 Uiso 1 1 calc R U . . .
 C7 C 0.6464(18) 0.7839(9) 0.873(3) 0.060(5) Uani 1 1 d . U . . .
 H7 H 0.671016 0.813591 0.910872 0.073 Uiso 1 1 calc R U . . .
 C6 C 0.6598(18) 0.7403(9) 0.946(3) 0.058(5) Uani 1 1 d . U . . .
 H6 H 0.692065 0.740070 1.027190 0.069 Uiso 1 1 calc R U . . .
 C31 C 0.0083(17) 0.6055(9) 0.470(3) 0.078(6) Uani 1 1 d D U . . .
 H31 H -0.017987 0.630928 0.416114 0.094 Uiso 1 1 calc R U . . .
 C32 C -0.0240(19) 0.5975(10) 0.576(3) 0.081(6) Uani 1 1 d D U . . .
 H32 H -0.070448 0.617556 0.596867 0.098 Uiso 1 1 calc R U . . .
 C15 C 0.1204(19) 0.7183(11) 0.610(4) 0.076(8) Uani 1 1 d . . . . .
 H15 H 0.096294 0.744661 0.558084 0.092 Uiso 1 1 calc R U . . .
 N019 N 0.042(3) 0.6588(17) 0.179(4) 0.069(11) Uani 0.5 1 d . U P . .
 C17 C 0.125(2) 0.6717(12) 0.793(4) 0.081(9) Uani 1 1 d . . . . .
 H17 H 0.105550 0.666943 0.868549 0.097 Uiso 1 1 calc R U . . .
 C24 C 0.1183(19) 0.3136(8) 0.090(3) 0.072(6) Uani 1 1 d D U . . .
 H24 H 0.089818 0.317039 0.007338 0.086 Uiso 1 1 calc R U . . .
 C23 C 0.1661(17) 0.3525(10) 0.149(2) 0.067(5) Uani 1 1 d D U . . .
 H23 H 0.174852 0.381252 0.103122 0.080 Uiso 1 1 calc R U . . .
 C27 C 0.1888(18) 0.3088(6) 0.332(3) 0.067(6) Uani 1 1 d D U . . .
 H27 H 0.207959 0.307439 0.418365 0.080 Uiso 1 1 calc R U . . .
 C34 C 0.0814(15) 0.5296(9) 0.624(2) 0.066(5) Uani 1 1 d D U . . .
 H34 H 0.106678 0.503423 0.675719 0.079 Uiso 1 1 calc R U . . .
 C26 C 0.1486(19) 0.2682(9) 0.272(2) 0.070(6) Uani 1 1 d D U . . .
 H26 H 0.146776 0.238163 0.315607 0.084 Uiso 1 1 calc R U . . .
 C16 C 0.089(2) 0.7100(12) 0.714(4) 0.083(10) Uani 1 1 d . . . . .
 H16 H 0.042285 0.730142 0.733668 0.100 Uiso 1 1 calc R U . . .
 C33 C 0.0134(16) 0.5592(9) 0.653(3) 0.073(6) Uani 1 1 d D U . . .
 H33 H -0.007819 0.553300 0.727092 0.087 Uiso 1 1 calc R U . . .
 C11 C 0.345(3) 0.7500(12) 0.300(3) 0.109(16) Uani 1 1 d D . . . .
 H11A H 0.365029 0.746770 0.221325 0.164 Uiso 1 1 calc R U . . .
 H11B H 0.347721 0.784785 0.324642 0.164 Uiso 1 1 calc R U . . .
 H11C H 0.283155 0.738062 0.291226 0.164 Uiso 1 1 calc R U . . .
 C38 C 0.206(4) 0.6404(16) 0.169(5) 0.060(10) Uani 0.5 1 d . U P . .
 H38A H 0.205747 0.614822 0.107196 0.091 Uiso 0.5 1 calc R U P . .
 H38B H 0.236490 0.628073 0.248614 0.091 Uiso 0.5 1 calc R U P . .
 H38C H 0.236325 0.669982 0.147136 0.091 Uiso 0.5 1 calc R U P . .
 C37 C 0.115(3) 0.6528(13) 0.177(5) 0.056(9) Uani 0.5 1 d . U P . .
 C36 C 0.200(3) 0.381(2) 0.842(3) 0.118(14) Uani 1 1 d D U . . .
 H36A H 0.146067 0.361678 0.850040 0.177 Uiso 1 1 calc R U . . .
 H36B H 0.195185 0.414079 0.874111 0.177 Uiso 1 1 calc R U . . .
 H36C H 0.252807 0.364151 0.888701 0.177 Uiso 1 1 calc R U . . .
 C1 C 0.415(3) 0.5763(14) 1.004(4) 0.100(9) Uani 1 1 d D U . . .
 H1A H 0.356445 0.589228 0.967019 0.120 Uiso 1 1 d R U . . .
 H1B H 0.407455 0.550849 1.062599 0.120 Uiso 1 1 d R U . . .
 C19 C 0.154(3) 0.5069(14) 0.094(4) 0.099(10) Uani 1 1 d D U . . .
 H19A H 0.112066 0.521659 0.140021 0.119 Uiso 1 1 d R U . . .
 H19B H 0.145136 0.471310 0.090491 0.119 Uiso 1 1 d R U . . .
 C20 C 0.136(4) 0.527(3) -0.026(4) 0.16(2) Uani 1 1 d D U . . .
 H20A H 0.101435 0.503442 -0.082565 0.241 Uiso 1 1 calc R U . . .
 H20B H 0.192788 0.534302 -0.052880 0.241 Uiso 1 1 calc R U . . .
 H20C H 0.101618 0.557921 -0.026289 0.241 Uiso 1 1 calc R U . . .
 C2 C 0.472(5) 0.610(3) 1.078(5) 0.19(2) Uani 1 1 d D U . . .
 H2A H 0.530013 0.598658 1.117871 0.282 Uiso 1 1 d R U . . .
 H2B H 0.479533 0.636638 1.023291 0.282 Uiso 1 1 d R U . . .
 H2C H 0.439633 0.622198 1.138681 0.282 Uiso 1 1 d R U . . .

loop_
  _atom_site_aniso_label
  _atom_site_aniso_U_11
  _atom_site_aniso_U_22
  _atom_site_aniso_U_33
  _atom_site_aniso_U_23
  _atom_site_aniso_U_13
  _atom_site_aniso_U_12
 Ta2 0.0392(6) 0.0402(5) 0.0620(7) 0.0026(4) 0.0194(5) 0.0035(4)
 Ta4 0.0359(6) 0.0397(5) 0.0636(7) 0.0044(4) 0.0194(5) -0.0002(4)
 Ta1 0.0444(6) 0.0390(5) 0.0614(7) 0.0017(4) 0.0241(5) -0.0020(4)
 Ta3 0.0373(6) 0.0475(6) 0.0618(7) 0.0034(4) 0.0165(5) -0.0023(4)
 O1 0.043(9) 0.056(9) 0.079(12) -0.002(8) 0.029(9) 0.008(7)
 O4 0.048(9) 0.062(9) 0.056(9) -0.011(7) 0.013(8) 0.016(7)
 O6 0.044(9) 0.052(8) 0.062(10) -0.001(7) 0.025(8) 0.007(6)
 O8 0.044(7) 0.028(6) 0.054(8) 0.023(5) 0.016(6) -0.001(5)
 O10 0.054(10) 0.041(8) 0.090(13) 0.006(8) 0.023(10) 0.005(7)
 O12 0.054(8) 0.036(7) 0.081(11) 0.002(7) 0.034(8) -0.011(6)
 O14 0.047(9) 0.044(8) 0.069(10) -0.007(7) 0.015(8) 0.009(6)
 O16 0.045(9) 0.051(8) 0.061(9) 0.009(7) 0.023(8) 0.011(6)
 O18 0.046(8) 0.036(7) 0.050(8) -0.008(6) 0.004(7) 0.011(6)
 O9 0.063(11) 0.055(9) 0.074(11) -0.002(8) 0.038(9) -0.014(7)
 O5 0.042(9) 0.068(10) 0.067(11) 0.007(8) 0.001(8) -0.011(7)
 O11 0.046(9) 0.044(8) 0.064(10) 0.013(6) 0.004(8) -0.005(6)
 O3 0.042(8) 0.046(8) 0.078(11) 0.018(7) 0.037(8) 0.012(6)
 O13 0.045(8) 0.047(8) 0.060(9) 0.006(6) 0.020(8) -0.006(6)
 O7 0.033(8) 0.052(8) 0.070(11) 0.003(7) 0.008(8) 0.000(6)
 O15 0.036(8) 0.051(8) 0.068(10) 0.014(7) 0.018(7) 0.005(6)
 O2 0.047(9) 0.058(9) 0.100(14) 0.014(9) -0.007(9) 0.005(7)
 C4 0.040(10) 0.042(7) 0.059(9) -0.001(7) 0.020(7) -0.001(7)
 C5 0.041(10) 0.052(9) 0.065(9) -0.006(7) 0.011(8) -0.009(8)
 O17 0.066(11) 0.065(9) 0.051(8) 0.006(7) 0.020(8) -0.009(7)
 C28 0.025(10) 0.041(11) 0.10(2) 0.003(11) 0.015(12) 0.004(8)
 C21 0.031(11) 0.043(11) 0.075(17) 0.003(10) -0.001(11) -0.008(8)
 C8 0.049(11) 0.048(8) 0.070(10) -0.003(7) 0.014(9) -0.003(8)
 C12 0.063(14) 0.036(10) 0.049(12) 0.000(8) 0.037(12) -0.002(9)
 C13 0.025(11) 0.058(14) 0.12(2) 0.012(14) 0.014(13) 0.002(9)
 C35 0.055(11) 0.056(13) 0.107(16) 0.006(12) 0.044(12) -0.011(9)
 C10 0.069(18) 0.051(14) 0.11(2) 0.026(13) 0.030(17) 0.028(12)
 C3 0.053(13) 0.052(12) 0.042(11) -0.001(9) 0.019(11) -0.008(9)
 C22 0.036(10) 0.042(8) 0.077(10) -0.002(8) 0.013(8) -0.001(7)
 C29 0.049(12) 0.056(11) 0.092(14) -0.008(9) 0.024(10) 0.006(8)
 C14 0.037(13) 0.090(19) 0.084(19) -0.035(15) 0.025(13) 0.004(12)
 C18 0.063(17) 0.082(18) 0.09(2) -0.020(14) 0.050(16) -0.012(13)
 C30 0.049(12) 0.042(10) 0.108(15) -0.007(9) 0.009(10) -0.003(7)
 C9 0.061(12) 0.041(8) 0.061(10) 0.000(6) 0.020(9) 0.001(7)
 C25 0.060(14) 0.075(11) 0.096(13) -0.023(10) 0.025(11) -0.008(10)
 C7 0.057(12) 0.051(9) 0.073(10) -0.005(8) 0.012(9) -0.003(8)
 C6 0.054(12) 0.049(9) 0.070(11) -0.006(7) 0.013(9) -0.012(8)
 C31 0.051(12) 0.052(12) 0.130(17) -0.003(11) 0.013(12) 0.002(8)
 C32 0.050(13) 0.064(13) 0.131(18) -0.006(11) 0.016(11) 0.009(9)
 C15 0.048(15) 0.065(16) 0.12(3) -0.002(15) 0.016(17) 0.006(12)
 N019 0.056(14) 0.07(2) 0.07(2) 0.048(19) -0.014(16) 0.000(13)
 C17 0.058(17) 0.079(19) 0.11(3) 0.019(17) 0.028(18) -0.013(14)
 C24 0.059(13) 0.085(12) 0.071(12) -0.022(8) 0.010(11) -0.007(10)
 C23 0.048(12) 0.073(11) 0.079(10) -0.005(9) 0.011(9) -0.010(9)
 C27 0.063(13) 0.037(8) 0.101(13) 0.003(7) 0.015(11) -0.006(8)
 C34 0.036(11) 0.066(12) 0.099(14) 0.002(10) 0.023(10) 0.012(8)
 C26 0.064(14) 0.049(9) 0.099(12) -0.012(9) 0.019(11) -0.003(9)
 C16 0.067(19) 0.080(19) 0.12(3) -0.024(18) 0.05(2) -0.007(15)
 C33 0.042(11) 0.062(12) 0.119(16) -0.004(10) 0.030(11) 0.009(8)
 C11 0.12(3) 0.08(2) 0.10(3) -0.043(19) -0.05(2) 0.03(2)
 C38 0.062(16) 0.034(18) 0.07(3) -0.007(18) -0.018(17) 0.006(14)
 C37 0.055(13) 0.018(13) 0.08(2) 0.012(14) -0.016(15) -0.007(11)
 C36 0.08(2) 0.18(4) 0.111(19) 0.01(2) 0.063(18) -0.02(2)
 C1 0.13(2) 0.089(17) 0.098(17) -0.006(13) 0.071(17) -0.015(15)
 C19 0.071(14) 0.082(17) 0.13(2) 0.033(16) -0.030(15) -0.010(13)
 C20 0.12(3) 0.20(5) 0.13(3) 0.07(3) -0.04(2) -0.03(3)
 C2 0.23(4) 0.22(4) 0.14(3) -0.10(3) 0.12(3) -0.10(4)

_geom_special_details
;
 All esds (except the esd in the dihedral angle between two l.s. planes)
 are estimated using the full covariance matrix.  The cell esds are taken
 into account individually in the estimation of esds in distances, angles
 and torsion angles; correlations between esds in cell parameters are only
 used when they are defined by crystal symmetry.  An approximate (isotropic)
 treatment of cell esds is used for estimating esds involving l.s. planes.
;
loop_
  _geom_bond_atom_site_label_1
  _geom_bond_atom_site_label_2
  _geom_bond_distance
  _geom_bond_site_symmetry_2
  _geom_bond_publ_flag
 Ta2 O4 1.901(17) . ?
 Ta2 O10 2.152(19) . ?
 Ta2 O14 2.160(16) . ?
 Ta2 O16 1.900(17) . ?
 Ta2 O18 1.885(15) . ?
 Ta2 O13 1.922(15) 3_666 ?
 Ta4 O8 1.896(12) . ?
 Ta4 O12 1.895(14) . ?
 Ta4 O3 1.873(18) . ?
 Ta4 O13 1.907(16) . ?
 Ta4 O7 2.177(17) . ?
 Ta4 O15 2.152(15) . ?
 Ta1 O1 2.194(16) . ?
 Ta1 O18 1.936(15) . ?
 Ta1 O9 2.152(16) . ?
 Ta1 O11 1.929(16) 3_666 ?
 Ta1 O3 1.943(16) . ?
 Ta1 O17 1.864(16) . ?
 Ta3 O6 2.153(15) . ?
 Ta3 O8 1.916(13) . ?
 Ta3 O16 1.918(16) . ?
 Ta3 O5 2.173(17) . ?
 Ta3 O11 1.890(17) . ?
 Ta3 O2 1.917(19) . ?
 O1 C12 1.29(3) . ?
 O4 C10 1.39(3) . ?
 O6 C28 1.20(3) . ?
 O10 C3 1.31(3) . ?
 O12 C35 1.37(3) . ?
 O14 C12 1.24(3) . ?
 O9 C3 1.24(3) . ?
 O5 C21 1.27(3) . ?
 O7 C21 1.23(3) . ?
 O15 C28 1.30(3) . ?
 O2 C19 1.40(4) . ?
 C4 C5 1.37(4) . ?
 C4 C3 1.45(3) . ?
 C4 C9 1.38(3) . ?
 C5 H5 0.9500 . ?
 C5 C6 1.46(3) . ?
 O17 C1 1.43(4) . ?
 C28 C29 1.53(3) . ?
 C21 C22 1.49(3) . ?
 C8 H8 0.9500 . ?
 C8 C9 1.38(3) . ?
 C8 C7 1.27(4) . ?
 C12 C13 1.45(3) . ?
 C13 C14 1.39(4) . ?
 C13 C18 1.37(4) . ?
 C35 H35A 0.9692 . ?
 C35 H35B 0.9700 . ?
 C35 C36 1.44(3) . ?
 C10 H10A 0.9697 . ?
 C10 H10B 0.9699 . ?
 C10 C11 1.42(3) . ?
 C22 C23 1.374(17) . ?
 C22 C27 1.363(17) . ?
 C29 C30 1.390(18) . ?
 C29 C34 1.384(18) . ?
 C14 H14 0.9500 . ?
 C14 C15 1.43(4) . ?
 C18 H18 0.9500 . ?
 C18 C17 1.34(5) . ?
 C30 H30 0.9500 . ?
 C30 C31 1.393(18) . ?
 C9 H9 0.9500 . ?
 C25 H25 0.9500 . ?
 C25 C24 1.376(18) . ?
 C25 C26 1.374(18) . ?
 C7 H7 0.9500 . ?
 C7 C6 1.42(4) . ?
 C6 H6 0.9500 . ?
 C31 H31 0.9500 . ?
 C31 C32 1.384(18) . ?
 C32 H32 0.9500 . ?
 C32 C33 1.396(18) . ?
 C15 H15 0.9500 . ?
 C15 C16 1.35(5) . ?
 N019 C37 1.12(7) . ?
 C17 H17 0.9500 . ?
 C17 C16 1.40(5) . ?
 C24 H24 0.9500 . ?
 C24 C23 1.373(17) . ?
 C23 H23 0.9500 . ?
 C27 H27 0.9500 . ?
 C27 C26 1.370(17) . ?
 C34 H34 0.9500 . ?
 C34 C33 1.395(17) . ?
 C26 H26 0.9500 . ?
 C16 H16 0.9500 . ?
 C33 H33 0.9500 . ?
 C11 H11A 0.9800 . ?
 C11 H11B 0.9800 . ?
 C11 H11C 0.9800 . ?
 C38 H38A 0.9800 . ?
 C38 H38B 0.9800 . ?
 C38 H38C 0.9800 . ?
 C38 C37 1.43(8) . ?
 C36 H36A 0.9800 . ?
 C36 H36B 0.9800 . ?
 C36 H36C 0.9800 . ?
 C1 H1A 0.9700 . ?
 C1 H1B 0.9699 . ?
 C1 C2 1.43(3) . ?
 C19 H19A 0.9700 . ?
 C19 H19B 0.9703 . ?
 C19 C20 1.43(3) . ?
 C20 H20A 0.9800 . ?
 C20 H20B 0.9800 . ?
 C20 H20C 0.9800 . ?
 C2 H2A 0.9599 . ?
 C2 H2B 0.9602 . ?
 C2 H2C 0.9601 . ?

loop_
  _geom_angle_atom_site_label_1
  _geom_angle_atom_site_label_2
  _geom_angle_atom_site_label_3
  _geom_angle
  _geom_angle_site_symmetry_1
  _geom_angle_site_symmetry_3
  _geom_angle_publ_flag
 O4 Ta2 O10 82.6(7) . . ?
 O4 Ta2 O14 83.3(6) . . ?
 O4 Ta2 O13 97.0(7) . 3_666 ?
 O10 Ta2 O14 81.8(6) . . ?
 O16 Ta2 O4 96.3(7) . . ?
 O16 Ta2 O10 171.4(6) . . ?
 O16 Ta2 O14 89.6(6) . . ?
 O16 Ta2 O13 97.3(7) . 3_666 ?
 O18 Ta2 O4 160.6(6) . . ?
 O18 Ta2 O10 82.7(6) . . ?
 O18 Ta2 O14 82.2(6) . . ?
 O18 Ta2 O16 96.4(6) . . ?
 O18 Ta2 O13 95.9(6) . 3_666 ?
 O13 Ta2 O10 91.3(7) 3_666 . ?
 O13 Ta2 O14 173.0(7) 3_666 . ?
 O8 Ta4 O13 97.1(6) . . ?
 O8 Ta4 O7 81.7(6) . . ?
 O8 Ta4 O15 82.0(6) . . ?
 O12 Ta4 O8 160.2(7) . . ?
 O12 Ta4 O13 96.5(7) . . ?
 O12 Ta4 O7 83.7(7) . . ?
 O12 Ta4 O15 82.6(7) . . ?
 O3 Ta4 O8 95.2(6) . . ?
 O3 Ta4 O12 97.4(7) . . ?
 O3 Ta4 O13 96.7(7) . . ?
 O3 Ta4 O7 171.9(6) . . ?
 O3 Ta4 O15 90.8(6) . . ?
 O13 Ta4 O7 91.1(6) . . ?
 O13 Ta4 O15 172.5(7) . . ?
 O15 Ta4 O7 81.4(6) . . ?
 O18 Ta1 O1 82.9(6) . . ?
 O18 Ta1 O9 82.1(6) . . ?
 O18 Ta1 O3 93.6(7) . . ?
 O9 Ta1 O1 82.6(7) . . ?
 O11 Ta1 O1 171.5(6) 3_666 . ?
 O11 Ta1 O18 95.9(7) 3_666 . ?
 O11 Ta1 O9 89.0(7) 3_666 . ?
 O11 Ta1 O3 96.7(6) 3_666 . ?
 O3 Ta1 O1 91.7(6) . . ?
 O3 Ta1 O9 173.2(7) . . ?
 O17 Ta1 O1 83.5(8) . . ?
 O17 Ta1 O18 162.0(7) . . ?
 O17 Ta1 O9 84.5(7) . . ?
 O17 Ta1 O11 95.8(8) . 3_666 ?
 O17 Ta1 O3 98.4(7) . . ?
 O6 Ta3 O5 83.9(7) . . ?
 O8 Ta3 O6 81.6(6) . . ?
 O8 Ta3 O16 96.0(6) . . ?
 O8 Ta3 O5 83.9(6) . . ?
 O8 Ta3 O2 160.7(7) . . ?
 O16 Ta3 O6 87.8(6) . . ?
 O16 Ta3 O5 171.6(7) . . ?
 O11 Ta3 O6 174.5(6) . . ?
 O11 Ta3 O8 95.3(6) . . ?
 O11 Ta3 O16 97.0(6) . . ?
 O11 Ta3 O5 91.3(7) . . ?
 O11 Ta3 O2 98.4(8) . . ?
 O2 Ta3 O6 83.6(8) . . ?
 O2 Ta3 O16 95.7(7) . . ?
 O2 Ta3 O5 82.3(7) . . ?
 C12 O1 Ta1 134.7(14) . . ?
 C10 O4 Ta2 139.2(17) . . ?
 C28 O6 Ta3 136.7(15) . . ?
 Ta4 O8 Ta3 148.1(8) . . ?
 C3 O10 Ta2 137.5(14) . . ?
 C35 O12 Ta4 146.7(18) . . ?
 C12 O14 Ta2 137.7(16) . . ?
 Ta2 O16 Ta3 144.4(9) . . ?
 Ta2 O18 Ta1 147.7(7) . . ?
 C3 O9 Ta1 139.1(17) . . ?
 C21 O5 Ta3 133.8(17) . . ?
 Ta3 O11 Ta1 146.4(10) . 3_666 ?
 Ta4 O3 Ta1 147.4(9) . . ?
 Ta4 O13 Ta2 144.5(8) . 3_666 ?
 C21 O7 Ta4 137.8(14) . . ?
 C28 O15 Ta4 134.5(14) . . ?
 C19 O2 Ta3 138(2) . . ?
 C5 C4 C3 117(2) . . ?
 C5 C4 C9 122(2) . . ?
 C9 C4 C3 121(2) . . ?
 C4 C5 H5 121.1 . . ?
 C4 C5 C6 118(2) . . ?
 C6 C5 H5 121.1 . . ?
 C1 O17 Ta1 151(2) . . ?
 O6 C28 O15 126(2) . . ?
 O6 C28 C29 120(2) . . ?
 O15 C28 C29 113(2) . . ?
 O5 C21 C22 114(2) . . ?
 O7 C21 O5 127(2) . . ?
 O7 C21 C22 119.3(19) . . ?
 C9 C8 H8 121.0 . . ?
 C7 C8 H8 121.0 . . ?
 C7 C8 C9 118(2) . . ?
 O1 C12 C13 117(2) . . ?
 O14 C12 O1 125(2) . . ?
 O14 C12 C13 118(2) . . ?
 C14 C13 C12 119(3) . . ?
 C18 C13 C12 122(3) . . ?
 C18 C13 C14 119(2) . . ?
 O12 C35 H35A 107.4 . . ?
 O12 C35 H35B 107.4 . . ?
 O12 C35 C36 116(3) . . ?
 H35A C35 H35B 109.5 . . ?
 C36 C35 H35A 108.9 . . ?
 C36 C35 H35B 107.4 . . ?
 O4 C10 H10A 107.9 . . ?
 O4 C10 H10B 108.6 . . ?
 O4 C10 C11 115(3) . . ?
 H10A C10 H10B 109.5 . . ?
 C11 C10 H10A 107.1 . . ?
 C11 C10 H10B 108.8 . . ?
 O10 C3 C4 117.8(19) . . ?
 O9 C3 O10 122(2) . . ?
 O9 C3 C4 120(2) . . ?
 C23 C22 C21 121.9(18) . . ?
 C27 C22 C21 121.0(19) . . ?
 C27 C22 C23 117(2) . . ?
 C30 C29 C28 114.5(19) . . ?
 C34 C29 C28 122.1(19) . . ?
 C34 C29 C30 123(2) . . ?
 C13 C14 H14 121.1 . . ?
 C13 C14 C15 118(3) . . ?
 C15 C14 H14 121.1 . . ?
 C13 C18 H18 118.3 . . ?
 C17 C18 C13 123(3) . . ?
 C17 C18 H18 118.3 . . ?
 C29 C30 H30 121.8 . . ?
 C29 C30 C31 116(2) . . ?
 C31 C30 H30 121.8 . . ?
 C4 C9 H9 119.4 . . ?
 C8 C9 C4 121(3) . . ?
 C8 C9 H9 119.4 . . ?
 C24 C25 H25 121.7 . . ?
 C26 C25 H25 121.7 . . ?
 C26 C25 C24 117(2) . . ?
 C8 C7 H7 116.4 . . ?
 C8 C7 C6 127(2) . . ?
 C6 C7 H7 116.4 . . ?
 C5 C6 H6 122.9 . . ?
 C7 C6 C5 114(2) . . ?
 C7 C6 H6 122.9 . . ?
 C30 C31 H31 118.6 . . ?
 C32 C31 C30 123(3) . . ?
 C32 C31 H31 118.6 . . ?
 C31 C32 H32 120.8 . . ?
 C31 C32 C33 118(3) . . ?
 C33 C32 H32 120.8 . . ?
 C14 C15 H15 119.6 . . ?
 C16 C15 C14 121(3) . . ?
 C16 C15 H15 119.6 . . ?
 C18 C17 H17 120.7 . . ?
 C18 C17 C16 119(3) . . ?
 C16 C17 H17 120.7 . . ?
 C25 C24 H24 119.6 . . ?
 C23 C24 C25 121(2) . . ?
 C23 C24 H24 119.6 . . ?
 C22 C23 H23 119.1 . . ?
 C24 C23 C22 122(2) . . ?
 C24 C23 H23 119.1 . . ?
 C22 C27 H27 119.5 . . ?
 C22 C27 C26 121(2) . . ?
 C26 C27 H27 119.5 . . ?
 C29 C34 H34 121.0 . . ?
 C29 C34 C33 118(2) . . ?
 C33 C34 H34 121.0 . . ?
 C25 C26 H26 119.0 . . ?
 C27 C26 C25 122(2) . . ?
 C27 C26 H26 119.0 . . ?
 C15 C16 C17 120(3) . . ?
 C15 C16 H16 119.9 . . ?
 C17 C16 H16 119.9 . . ?
 C32 C33 H33 119.5 . . ?
 C34 C33 C32 121(2) . . ?
 C34 C33 H33 119.5 . . ?
 C10 C11 H11A 109.5 . . ?
 C10 C11 H11B 109.5 . . ?
 C10 C11 H11C 109.5 . . ?
 H11A C11 H11B 109.5 . . ?
 H11A C11 H11C 109.5 . . ?
 H11B C11 H11C 109.5 . . ?
 H38A C38 H38B 109.5 . . ?
 H38A C38 H38C 109.5 . . ?
 H38B C38 H38C 109.5 . . ?
 C37 C38 H38A 109.5 . . ?
 C37 C38 H38B 109.5 . . ?
 C37 C38 H38C 109.5 . . ?
 N019 C37 C38 175(5) . . ?
 C35 C36 H36A 109.5 . . ?
 C35 C36 H36B 109.5 . . ?
 C35 C36 H36C 109.5 . . ?
 H36A C36 H36B 109.5 . . ?
 H36A C36 H36C 109.5 . . ?
 H36B C36 H36C 109.5 . . ?
 O17 C1 H1A 107.2 . . ?
 O17 C1 H1B 107.8 . . ?
 H1A C1 H1B 109.5 . . ?
 C2 C1 O17 115(3) . . ?
 C2 C1 H1A 115.3 . . ?
 C2 C1 H1B 101.3 . . ?
 O2 C19 H19A 110.0 . . ?
 O2 C19 H19B 109.6 . . ?
 O2 C19 C20 109(3) . . ?
 H19A C19 H19B 109.5 . . ?
 C20 C19 H19A 108.2 . . ?
 C20 C19 H19B 110.2 . . ?
 C19 C20 H20A 109.5 . . ?
 C19 C20 H20B 109.5 . . ?
 C19 C20 H20C 109.5 . . ?
 H20A C20 H20B 109.5 . . ?
 H20A C20 H20C 109.5 . . ?
 H20B C20 H20C 109.5 . . ?
 C1 C2 H2A 117.9 . . ?
 C1 C2 H2B 103.6 . . ?
 C1 C2 H2C 106.6 . . ?
 H2A C2 H2B 109.4 . . ?
 H2A C2 H2C 109.5 . . ?
 H2B C2 H2C 109.4 . . ?

loop_
  _geom_torsion_atom_site_label_1
  _geom_torsion_atom_site_label_2
  _geom_torsion_atom_site_label_3
  _geom_torsion_atom_site_label_4
  _geom_torsion
  _geom_torsion_site_symmetry_1
  _geom_torsion_site_symmetry_2
  _geom_torsion_site_symmetry_3
  _geom_torsion_site_symmetry_4
  _geom_torsion_publ_flag
 Ta2 O4 C10 C11 -162(3) . . . . ?
 Ta2 O10 C3 O9 -15(4) . . . . ?
 Ta2 O10 C3 C4 174.3(15) . . . . ?
 Ta2 O14 C12 O1 -17(4) . . . . ?
 Ta2 O14 C12 C13 160.1(18) . . . . ?
 Ta4 O12 C35 C36 -140(3) . . . . ?
 Ta4 O7 C21 O5 2(4) . . . . ?
 Ta4 O7 C21 C22 -177.2(15) . . . . ?
 Ta4 O15 C28 O6 18(4) . . . . ?
 Ta4 O15 C28 C29 -158.4(17) . . . . ?
 Ta1 O1 C12 O14 10(4) . . . . ?
 Ta1 O1 C12 C13 -167.3(17) . . . . ?
 Ta1 O9 C3 O10 7(4) . . . . ?
 Ta1 O9 C3 C4 177.7(16) . . . . ?
 Ta1 O17 C1 C2 -104(6) . . . . ?
 Ta3 O6 C28 O15 -11(4) . . . . ?
 Ta3 O6 C28 C29 165.3(17) . . . . ?
 Ta3 O5 C21 O7 2(4) . . . . ?
 Ta3 O5 C21 C22 -179.3(15) . . . . ?
 Ta3 O2 C19 C20 -174(4) . . . . ?
 O1 Ta1 O17 C1 -16(4) . . . . ?
 O1 C12 C13 C14 168(2) . . . . ?
 O1 C12 C13 C18 -11(4) . . . . ?
 O4 Ta2 O18 Ta1 -2(3) . . . . ?
 O6 C28 C29 C30 -3(4) . . . . ?
 O6 C28 C29 C34 180(3) . . . . ?
 O8 Ta4 O12 C35 -16(4) . . . . ?
 O8 Ta4 O3 Ta1 -9.9(16) . . . . ?
 O8 Ta3 O11 Ta1 -8.2(15) . . . 3_666 ?
 O10 Ta2 O18 Ta1 38.8(16) . . . . ?
 O12 Ta4 O8 Ta3 -2(3) . . . . ?
 O12 Ta4 O3 Ta1 -174.7(15) . . . . ?
 O14 Ta2 O18 Ta1 -43.9(16) . . . . ?
 O14 C12 C13 C14 -9(4) . . . . ?
 O14 C12 C13 C18 172(3) . . . . ?
 O16 Ta2 O18 Ta1 -132.6(16) . . . . ?
 O16 Ta3 O11 Ta1 88.5(15) . . . 3_666 ?
 O18 Ta1 O17 C1 25(5) . . . . ?
 O9 Ta1 O17 C1 67(4) . . . . ?
 O5 Ta3 O11 Ta1 -92.2(15) . . . 3_666 ?
 O5 C21 C22 C23 -2(3) . . . . ?
 O5 C21 C22 C27 179(2) . . . . ?
 O11 Ta1 O17 C1 156(4) 3_666 . . . ?
 O3 Ta4 O8 Ta3 -131.8(15) . . . . ?
 O3 Ta4 O12 C35 113(3) . . . . ?
 O3 Ta1 O17 C1 -106(4) . . . . ?
 O13 Ta2 O18 Ta1 129.3(16) 3_666 . . . ?
 O13 Ta4 O8 Ta3 130.8(15) . . . . ?
 O13 Ta4 O12 C35 -149(3) . . . . ?
 O13 Ta4 O3 Ta1 87.8(15) . . . . ?
 O7 Ta4 O8 Ta3 40.7(15) . . . . ?
 O7 Ta4 O12 C35 -58(3) . . . . ?
 O7 C21 C22 C23 177(2) . . . . ?
 O7 C21 C22 C27 -2(3) . . . . ?
 O15 Ta4 O8 Ta3 -41.8(15) . . . . ?
 O15 Ta4 O12 C35 24(3) . . . . ?
 O15 Ta4 O3 Ta1 -92.0(15) . . . . ?
 O15 C28 C29 C30 174(2) . . . . ?
 O15 C28 C29 C34 -3(4) . . . . ?
 O2 Ta3 O11 Ta1 -174.7(15) . . . 3_666 ?
 C4 C5 C6 C7 1(3) . . . . ?
 C5 C4 C3 O10 -175(2) . . . . ?
 C5 C4 C3 O9 14(3) . . . . ?
 C5 C4 C9 C8 1(4) . . . . ?
 C28 C29 C30 C31 180(2) . . . . ?
 C28 C29 C34 C33 179(3) . . . . ?
 C21 C22 C23 C24 -178(3) . . . . ?
 C21 C22 C27 C26 -175(2) . . . . ?
 C8 C7 C6 C5 -1(4) . . . . ?
 C12 C13 C14 C15 -177(3) . . . . ?
 C12 C13 C18 C17 173(3) . . . . ?
 C13 C14 C15 C16 0(4) . . . . ?
 C13 C18 C17 C16 7(5) . . . . ?
 C3 C4 C5 C6 -177(2) . . . . ?
 C3 C4 C9 C8 176(2) . . . . ?
 C22 C27 C26 C25 -7(4) . . . . ?
 C29 C30 C31 C32 3(4) . . . . ?
 C29 C34 C33 C32 0(4) . . . . ?
 C14 C13 C18 C17 -6(5) . . . . ?
 C14 C15 C16 C17 1(5) . . . . ?
 C18 C13 C14 C15 2(4) . . . . ?
 C18 C17 C16 C15 -4(5) . . . . ?
 C30 C29 C34 C33 1(4) . . . . ?
 C30 C31 C32 C33 -2(5) . . . . ?
 C9 C4 C5 C6 -2(3) . . . . ?
 C9 C4 C3 O10 10(3) . . . . ?
 C9 C4 C3 O9 -161(2) . . . . ?
 C9 C8 C7 C6 0(4) . . . . ?
 C25 C24 C23 C22 -6(5) . . . . ?
 C7 C8 C9 C4 0(4) . . . . ?
 C31 C32 C33 C34 0(5) . . . . ?
 C24 C25 C26 C27 2(4) . . . . ?
 C23 C22 C27 C26 5(4) . . . . ?
 C27 C22 C23 C24 1(4) . . . . ?
 C34 C29 C30 C31 -3(4) . . . . ?
 C26 C25 C24 C23 4(4) . . . . ?

_shelx_res_file
;
TITL mjp089-2_150k_a.res in P2(1)/c
    mjp089-2_150k.res
    created by SHELXL-2018/3 at 11:43:48 on 01-Sep-2023
REM Old TITL
REM SHELXT solution in P2(1)/c: R1 0.203, Rweak 0.022, Alpha 0.120
REM <I/s> 0.000 for 0 systematic absences, Orientation as input
REM Formula found by SHELXT: Ta4 O18 C35
CELL 1.34143 15.1819 27.0298 11.1441 90 100.527 90
ZERR 2 0.0005 0.0007 0.0004 0 0.003 0
LATT 1
SYMM -X,0.5+Y,0.5-Z
SFAC C H N O Ta
DISP C 0.0137 0.0067 57.1
DISP H -0 0 0.6481
DISP N 0.0241 0.0134 109.9
DISP O 0.0389 0.0241 193.4
DISP Ta -7.976 4.2206 33349.3
UNIT 148 166 2 72 16
RIGU C22 C27 C26 C25 C24 C23
SIMU C22 C27 C26 C25 C24 C23
RIGU O12 C35 C36
SIMU O12 C35 C36
SIMU O2 C19 C20
RIGU O2 C19 C20
RIGU O17 C1 C2
SIMU O17 C1 C2
SIMU C29 C30 C31 C32 C33 C34
RIGU C29 C30 C31 C32 C33 C34
RIGU C38 C37 N019
SIMU C38 C37 N019
ISOR 0.03 0.06 C38 C37 N019
SADI C27 C22 C27 C26 C26 C25 C25 C24 C24 C23 C23 C22
SADI C34 C33 C34 C29 C30 C29 C31 C30 C32 C31 C33 C32
SIMU C5 C4 C9 C8 C7 C6
RIGU C4 C9 C8 C7 C6 C5
ISOR 0.03 0.06 O8
SADI C2 C1 C36 C35 C20 C19 C11 C10

L.S. 40
PLAN  5
SIZE 0.08 0.113 0.14
TEMP -123.15
CONF
BOND
list 4
MORE -1
BOND $H
fmap 2
acta
OMIT -6 5 1
OMIT -3 14 2
OMIT -1 0 4
OMIT 0 1 1
OMIT 0 10 0
OMIT 0 12 1
OMIT 0 14 0
OMIT 1 16 0
OMIT 5 1 1
OMIT 5 2 1
OMIT 5 4 2
OMIT 6 6 0
REM <olex2.extras>
REM <HklSrc "%./MJP089-2_150K.hkl">
REM </olex2.extras>

WGHT    0.156500
EXTI    0.000180
FVAR       0.13127
TA2   5    0.435033    0.610356    0.447998    11.00000    0.03923    0.04021 =
         0.06200    0.00256    0.01937    0.00350
TA4   5    0.348382    0.438764    0.591649    11.00000    0.03588    0.03968 =
         0.06356    0.00445    0.01936   -0.00016
TA1   5    0.460529    0.547684    0.744501    11.00000    0.04436    0.03901 =
         0.06136    0.00166    0.02407   -0.00204
TA3   5    0.323162    0.502264    0.296735    11.00000    0.03727    0.04752 =
         0.06176    0.00340    0.01649   -0.00229
O1    4    0.335935    0.590765    0.715500    11.00000    0.04336    0.05622 =
         0.07943   -0.00212    0.02863    0.00765
O4    4    0.402372    0.670883    0.364809    11.00000    0.04771    0.06242 =
         0.05631   -0.01136    0.01325    0.01611
O6    4    0.210227    0.519347    0.381419    11.00000    0.04435    0.05234 =
         0.06226   -0.00133    0.02519    0.00719
O8    4    0.368940    0.476624    0.456247    11.00000    0.04361    0.02832 =
         0.05405    0.02340    0.01600   -0.00081
O10   4    0.497674    0.659385    0.590449    11.00000    0.05423    0.04111 =
         0.09033    0.00560    0.02308    0.00483
O12   4    0.288366    0.399568    0.692576    11.00000    0.05362    0.03608 =
         0.08094    0.00210    0.03360   -0.01097
O14   4    0.319252    0.625369    0.529581    11.00000    0.04719    0.04427 =
         0.06942   -0.00659    0.01508    0.00900
O16   4    0.363646    0.568839    0.331303    11.00000    0.04498    0.05137 =
         0.06075    0.00852    0.02344    0.01073
O18   4    0.457439    0.562991    0.574074    11.00000    0.04612    0.03647 =
         0.04957   -0.00801    0.00417    0.01122
O9    4    0.520556    0.619982    0.768763    11.00000    0.06295    0.05480 =
         0.07397   -0.00240    0.03786   -0.01439
O5    4    0.259699    0.430155    0.266884    11.00000    0.04227    0.06815 =
         0.06740    0.00680    0.00145   -0.01072
O11   4    0.421030    0.480887    0.226781    11.00000    0.04627    0.04371 =
         0.06377    0.01254    0.00355   -0.00515
O3    4    0.395124    0.486052    0.708937    11.00000    0.04238    0.04646 =
         0.07780    0.01785    0.03680    0.01158
O13   4    0.453507    0.398896    0.607685    11.00000    0.04460    0.04727 =
         0.06016    0.00574    0.02020   -0.00629
O7    4    0.279003    0.391317    0.446793    11.00000    0.03284    0.05179 =
         0.06963    0.00295    0.00751    0.00020
O15   4    0.222043    0.477091    0.555437    11.00000    0.03640    0.05125 =
         0.06818    0.01411    0.01783    0.00521
O2    4    0.241694    0.517827    0.149005    11.00000    0.04737    0.05795 =
         0.10042    0.01397   -0.00682    0.00549
C4    1    0.576472    0.700312    0.765341    11.00000    0.04036    0.04236 =
         0.05948   -0.00139    0.02023   -0.00099
C5    1    0.619639    0.695757    0.883624    11.00000    0.04091    0.05244 =
         0.06458   -0.00554    0.01121   -0.00932
AFIX  43
H5    2    0.623452    0.664730    0.924293    11.00000   -1.20000
AFIX   0
O17   4    0.451855    0.553463    0.908655    11.00000    0.06618    0.06481 =
         0.05070    0.00564    0.01991   -0.00887
C28   1    0.186625    0.509815    0.475969    11.00000    0.02518    0.04085 =
         0.10161    0.00278    0.01500    0.00375
C21   1    0.251604    0.393844    0.335666    11.00000    0.03121    0.04316 =
         0.07472    0.00276   -0.00130   -0.00764
C8    1    0.605299    0.787529    0.763813    11.00000    0.04941    0.04766 =
         0.06951   -0.00259    0.01412   -0.00311
AFIX  43
H8    2    0.599937    0.818494    0.722794    11.00000   -1.20000
AFIX   0
C12   1    0.296484    0.619829    0.630457    11.00000    0.06344    0.03616 =
         0.04909   -0.00009    0.03695   -0.00249
C13   1    0.223133    0.649715    0.657319    11.00000    0.02464    0.05815 =
         0.11740    0.01227    0.01439    0.00238
C35   1    0.207711    0.383248    0.715972    11.00000    0.05469    0.05593 =
         0.10742    0.00619    0.04374   -0.01138
AFIX   3
H35A  2    0.197161    0.350658    0.679932    11.00000   -1.20000
H35B  2    0.161981    0.405888    0.676132    11.00000   -1.20000
AFIX   0
C10   1    0.401558    0.721329    0.389626    11.00000    0.06932    0.05089 =
         0.10508    0.02621    0.03038    0.02833
AFIX   3
H10A  2    0.462018    0.733769    0.394496    11.00000   -1.20000
H10B  2    0.382908    0.725959    0.467596    11.00000   -1.20000
AFIX   0
C3    1    0.533158    0.656392    0.706368    11.00000    0.05320    0.05169 =
         0.04178   -0.00058    0.01883   -0.00753
C22   1    0.201764    0.351039    0.271100    11.00000    0.03630    0.04206 =
         0.07728   -0.00160    0.01310   -0.00109
C29   1    0.111045    0.539372    0.515675    11.00000    0.04922    0.05616 =
         0.09229   -0.00797    0.02355    0.00575
C14   1    0.189734    0.687894    0.578226    11.00000    0.03678    0.08963 =
         0.08385   -0.03520    0.02493    0.00412
AFIX  43
H14   2    0.212200    0.693600    0.505268    11.00000   -1.20000
AFIX   0
C18   1    0.186508    0.641878    0.759179    11.00000    0.06276    0.08154 =
         0.08677   -0.02002    0.05016   -0.01221
AFIX  43
H18   2    0.205860    0.613894    0.808582    11.00000   -1.20000
AFIX   0
C30   1    0.077833    0.577782    0.437446    11.00000    0.04926    0.04170 =
         0.10762   -0.00680    0.00857   -0.00315
AFIX  43
H30   2    0.101252    0.584776    0.365846    11.00000   -1.20000
AFIX   0
C9    1    0.568620    0.745284    0.706213    11.00000    0.06113    0.04108 =
         0.06122   -0.00027    0.02007    0.00094
AFIX  43
H9    2    0.537371    0.747182    0.624314    11.00000   -1.20000
AFIX   0
C25   1    0.110911    0.269714    0.150147    11.00000    0.06046    0.07507 =
         0.09602   -0.02257    0.02506   -0.00823
AFIX  43
H25   2    0.081255    0.241835    0.109346    11.00000   -1.20000
AFIX   0
C7    1    0.646429    0.783905    0.873160    11.00000    0.05680    0.05147 =
         0.07325   -0.00513    0.01201   -0.00319
AFIX  43
H7    2    0.671016    0.813591    0.910872    11.00000   -1.20000
AFIX   0
C6    1    0.659843    0.740291    0.945658    11.00000    0.05404    0.04927 =
         0.07006   -0.00622    0.01285   -0.01161
AFIX  43
H6    2    0.692065    0.740070    1.027190    11.00000   -1.20000
AFIX   0
C31   1    0.008345    0.605473    0.469693    11.00000    0.05149    0.05216 =
         0.13012   -0.00315    0.01278    0.00227
AFIX  43
H31   2   -0.017987    0.630928    0.416114    11.00000   -1.20000
AFIX   0
C32   1   -0.023974    0.597491    0.576434    11.00000    0.04953    0.06374 =
         0.13081   -0.00632    0.01589    0.00937
AFIX  43
H32   2   -0.070448    0.617556    0.596867    11.00000   -1.20000
AFIX   0
C15   1    0.120360    0.718320    0.610401    11.00000    0.04767    0.06453 =
         0.11710   -0.00209    0.01551    0.00554
AFIX  43
H15   2    0.096294    0.744661    0.558084    11.00000   -1.20000
AFIX   0

N019  3    0.042403    0.658757    0.179325    10.50000    0.05556    0.07395 =
         0.06762    0.04790   -0.01370    0.00020
C17   1    0.124686    0.671690    0.792829    11.00000    0.05812    0.07890 =
         0.10930    0.01852    0.02776   -0.01268
AFIX  43
H17   2    0.105550    0.666943    0.868549    11.00000   -1.20000
AFIX   0
C24   1    0.118252    0.313608    0.090227    11.00000    0.05912    0.08461 =
         0.07111   -0.02210    0.01009   -0.00697
AFIX  43
H24   2    0.089818    0.317039    0.007338    11.00000   -1.20000
AFIX   0
C23   1    0.166132    0.352521    0.148643    11.00000    0.04795    0.07315 =
         0.07919   -0.00538    0.01136   -0.00991
AFIX  43
H23   2    0.174852    0.381252    0.103122    11.00000   -1.20000
AFIX   0
C27   1    0.188809    0.308784    0.332368    11.00000    0.06276    0.03724 =
         0.10086    0.00273    0.01479   -0.00626
AFIX  43
H27   2    0.207959    0.307439    0.418365    11.00000   -1.20000
AFIX   0
C34   1    0.081442    0.529560    0.623550    11.00000    0.03628    0.06576 =
         0.09932    0.00154    0.02272    0.01160
AFIX  43
H34   2    0.106678    0.503423    0.675719    11.00000   -1.20000
AFIX   0
C26   1    0.148623    0.268222    0.271961    11.00000    0.06446    0.04888 =
         0.09904   -0.01215    0.01853   -0.00259
AFIX  43
H26   2    0.146776    0.238163    0.315607    11.00000   -1.20000
AFIX   0
C16   1    0.088900    0.709992    0.713964    11.00000    0.06656    0.07969 =
         0.11639   -0.02372    0.05086   -0.00713
AFIX  43
H16   2    0.042285    0.730142    0.733668    11.00000   -1.20000
AFIX   0
C33   1    0.013414    0.559228    0.653310    11.00000    0.04208    0.06250 =
         0.11880   -0.00404    0.02966    0.00884
AFIX  43
H33   2   -0.007819    0.553300    0.727092    11.00000   -1.20000
AFIX   0
C11   1    0.344954    0.749969    0.299696    11.00000    0.11861    0.08017 =
         0.10343   -0.04332   -0.04801    0.03368
AFIX 137
H11A  2    0.365029    0.746770    0.221325    11.00000   -1.50000
H11B  2    0.347721    0.784785    0.324642    11.00000   -1.50000
H11C  2    0.283155    0.738062    0.291226    11.00000   -1.50000
AFIX   0

C38   1    0.205530    0.640432    0.169389    10.50000    0.06207    0.03435 =
         0.07335   -0.00684   -0.01835    0.00588
AFIX 137
H38A  2    0.205747    0.614822    0.107196    10.50000   -1.50000
H38B  2    0.236490    0.628073    0.248614    10.50000   -1.50000
H38C  2    0.236325    0.669982    0.147136    10.50000   -1.50000
AFIX   0
C37   1    0.114840    0.652753    0.177028    10.50000    0.05506    0.01757 =
         0.08489    0.01174   -0.01581   -0.00698

C36   1    0.199816    0.380577    0.842221    11.00000    0.08202    0.17863 =
         0.11108    0.00537    0.06347   -0.01500
AFIX 137
H36A  2    0.146067    0.361678    0.850040    11.00000   -1.50000
H36B  2    0.195185    0.414079    0.874111    11.00000   -1.50000
H36C  2    0.252807    0.364151    0.888701    11.00000   -1.50000
AFIX   0
C1    1    0.414725    0.576258    1.003739    11.00000    0.13138    0.08915 =
         0.09771   -0.00646    0.07073   -0.01505
AFIX   3
H1A   2    0.356445    0.589228    0.967019    11.00000   -1.20000
H1B   2    0.407455    0.550849    1.062599    11.00000   -1.20000
AFIX   0
C19   1    0.153596    0.506899    0.093781    11.00000    0.07078    0.08176 =
         0.12585    0.03329   -0.03043   -0.01047
AFIX   3
H19A  2    0.112066    0.521659    0.140021    11.00000   -1.20000
H19B  2    0.145136    0.471310    0.090491    11.00000   -1.20000
AFIX   0
C20   1    0.135980    0.527234   -0.026401    11.00000    0.12309    0.20326 =
         0.13144    0.06737   -0.04119   -0.02897
AFIX 137
H20A  2    0.101435    0.503442   -0.082565    11.00000   -1.50000
H20B  2    0.192788    0.534302   -0.052880    11.00000   -1.50000
H20C  2    0.101618    0.557921   -0.026289    11.00000   -1.50000
AFIX   0
C2    1    0.472203    0.610268    1.078362    11.00000    0.23367    0.22415 =
         0.13709   -0.10285    0.11697   -0.09998
AFIX   3
H2A   2    0.530013    0.598658    1.117871    11.00000   -1.50000
H2B   2    0.479533    0.636638    1.023291    11.00000   -1.50000
H2C   2    0.439633    0.622198    1.138681    11.00000   -1.50000
AFIX   0
HKLF 4


REM  mjp089-2_150k_a.res in P2(1)/c
REM wR2 = 0.2617, GooF = S = 0.979, Restrained GooF = 0.960 for all data
REM R1 = 0.0918 for 4593 Fo > 4sig(Fo) and 0.1633 for all 8235 data
REM 555 parameters refined using 360 restraints

END

WGHT      0.1565      0.0000

REM Highest difference peak  3.049,  deepest hole -2.816,  1-sigma level  0.329
Q1    1   0.3743  0.4386  0.5291  11.00000  0.05    3.05
Q2    1   0.2933  0.5005  0.3638  11.00000  0.05    3.03
Q3    1   0.4891  0.5499  0.6790  11.00000  0.05    2.93
Q4    1   0.4080  0.6118  0.5146  11.00000  0.05    2.88
Q5    1   0.4630  0.6128  0.3820  11.00000  0.05    2.72
;
_shelx_res_checksum                63669
_shelx_hkl_file
;
 -13 -19  -3   36.16    9.32
 -13 -12  -3   10.86   12.42
 -11 -11  -4   -8.38   13.02
 -10  -8  -4   15.56   13.09
  -8 -19  -5    9.57   13.59
  -8 -12  -5  443.29   19.73
  -7 -21  -5   49.50   13.43
  -7 -10  -5  107.32   15.92
  -6  -9  -5   30.28   14.61
  -5 -22  -5  103.79   13.79
  -4 -22  -5   97.13   13.77
  -4  -9  -5 1845.36   27.54
  -3 -26  -4  122.98   12.23
  -3 -21  -5   -0.33   12.37
  -2 -11  -5  896.60   20.47
 -13 -18  -3   46.55    9.99
 -13 -13  -3   15.13   12.44
 -11 -19  -4   94.25   12.37
 -11 -12  -4    0.00   12.90
 -10 -22  -4  145.83   12.61
 -10  -4  -3  616.73   18.97
  -9 -24  -4  181.86   12.78
  -8 -18  -5  -10.62   13.80
  -8 -17  -5   38.91   14.77
  -8 -13  -5  338.92   18.76
  -7 -26  -4   19.85   10.03
  -7 -20  -5   -7.61   13.22
  -5  -9  -5   41.95   13.50
  -3 -10  -5   20.91   12.94
  -2 -25  -4    4.16   10.68
  -2 -19  -5   15.14   12.57
 -13 -17  -3   42.02   10.85
 -13 -16  -3   37.30   10.75
 -13 -14  -3   -8.44   10.85
 -11 -18  -4   -3.78   11.56
 -11 -14  -4   -0.44   12.38
 -11 -13  -4   29.77   12.95
 -11  -6  -3   65.87   14.55
 -10  -9  -4   15.23   13.24
  -9  -7  -4  351.17   17.28
  -8 -25  -4  118.16   11.26
  -8 -16  -5  -10.21   14.27
  -8 -15  -5   72.15   15.57
  -8 -14  -5   85.32   14.33
  -7 -19  -5   14.31   14.07
  -7 -11  -5   30.18   13.38
  -6 -26  -4   26.32   10.05
  -6 -10  -5   13.34   14.26
  -4 -21  -5   94.67   14.17
  -4 -10  -5   10.29   13.08
  -3 -20  -5   19.42   12.84
   1 -16  -4  733.47   17.21
 -11 -15  -4   13.96   12.91
 -10 -21  -4   56.07   11.47
  -9 -23  -4    3.90   10.51
  -8  -6  -4   19.07   13.05
  -7 -18  -5   10.38   14.27
  -7 -12  -5  135.11   16.25
  -6 -29  -3    2.94    7.59
  -6 -20  -5   33.35   13.82
  -6 -11  -5   -6.71   14.14
  -5 -29  -3    3.74    8.52
  -5 -26  -4   -1.18   10.12
  -5 -10  -5   14.32   12.34
  -4 -20  -5   97.20   14.38
  -3 -19  -5   23.73   12.83
  -3 -11  -5 1778.11   25.89
  -2 -17  -5   19.09   12.81
  -2 -16  -5   40.17   12.50
  -2 -15  -5   49.41   12.66
  -2 -14  -5   20.64   12.44
 -12  -9  -3  246.92   14.94
  -8 -24  -4   25.62   10.39
  -7 -17  -5   56.62   15.03
  -7 -16  -5   53.14   15.04
  -7 -15  -5   31.62   14.93
  -7 -14  -5   -1.17   14.47
  -7 -13  -5   54.19   13.81
  -6 -19  -5   25.66   14.04
  -6  -5  -4  580.92   17.86
  -5 -11  -5    9.32   13.75
  -4 -19  -5   -7.37   13.85
  -4 -11  -5  577.38   18.88
  -3 -25  -4    9.91   10.95
  -3 -18  -5   -0.56   12.88
  -3 -12  -5   86.72   13.62
  -2 -24  -4   12.44   11.69
 -14 -18  -2  169.34   10.00
 -14 -12  -2   -8.02   10.25
 -12 -21  -3    0.11    8.66
 -10 -20  -4   27.31   10.47
 -10 -11  -4   17.69   13.30
 -10  -5  -3  375.72   17.38
  -9 -22  -4  185.10   13.70
  -9  -8  -4  195.74   15.12
  -6 -25  -4   46.94   12.37
  -6 -18  -5   16.70   14.13
  -6 -13  -5   71.63   15.23
  -6 -12  -5   -5.53   12.64
  -5 -19  -5   20.73   13.94
  -5 -12  -5   49.47   14.43
  -4 -12  -5  222.63   15.58
  -3 -14  -5    8.01   12.97
  -3 -13  -5   16.55   12.74
 -14 -17  -2   -0.41    8.49
 -14 -16  -2   54.90   10.50
 -14 -15  -2   -5.93   10.23
 -14 -14  -2    0.68   10.12
 -14 -13  -2   11.40   10.02
 -11  -7  -3  -10.27   12.41
 -10 -19  -4  131.40   13.61
 -10 -12  -4   26.94   14.14
  -8  -7  -4  708.62   19.53
  -7 -28  -3   60.59    9.09
  -7  -6  -4  556.12   17.71
  -6 -17  -5   12.54   12.71
  -6 -16  -5  111.22   15.49
  -6 -14  -5   12.19   14.39
  -5 -25  -4   20.25   11.56
  -5 -18  -5   26.42   13.95
  -5 -17  -5   -7.47   13.77
  -5 -13  -5   74.95   14.88
  -4 -25  -4   40.07   11.10
  -4 -13  -5   11.24   13.37
  -1 -22  -4  259.47   13.62
 -12 -11  -3   -1.81   11.64
 -11 -23  -3   15.10    8.80
 -10 -25  -3   12.83    8.34
 -10 -18  -4    1.78   12.26
 -10 -17  -4   18.89   13.25
  -9 -21  -4   51.32   12.28
  -9  -9  -4  -11.55   12.80
  -9  -4  -3  461.64   16.57
  -8 -23  -4   94.21   12.23
  -5 -16  -5   52.18   14.61
  -5 -15  -5   18.67   14.10
  -5 -14  -5  162.25   15.84
  -4 -16  -5   -3.04   13.38
  -4 -15  -5   38.40   14.05
  -4 -14  -5  119.28   13.63
  -3 -24  -4    0.78   11.36
  -2 -23  -4   31.75   12.44
   0 -19  -4   31.99   10.94
 -15 -17  -1   31.48    7.95
 -12 -12  -3    3.49   11.45
 -10 -16  -4   15.59   12.97
 -10 -15  -4   29.18   13.66
  -9 -26  -3   20.86    8.83
  -6 -28  -3   44.74    9.01
  -6 -24  -4  174.15   13.35
  -5 -28  -3   -4.29    9.06
   0 -18  -4   10.55   10.51
 -15 -16  -1   16.82    7.77
 -13  -9  -2   -4.92   11.52
 -12 -17  -3    1.39   10.42
 -12 -13  -3   76.39   12.40
 -11 -22  -3   26.32   10.20
 -11  -8  -3    5.93   11.38
 -10 -24  -3   11.99    8.96
 -10  -6  -3   44.32   11.84
  -9 -20  -4   48.49   12.84
  -9 -10  -4   52.79   13.86
  -8 -22  -4   26.84   11.91
  -8  -8  -4   -4.70   12.27
  -7 -23  -4  101.07   12.77
  -5 -24  -4   54.18   11.79
  -4 -24  -4   20.53   10.95
   0 -17  -4  171.31   12.45
 -12 -16  -3   49.79   11.76
 -12 -15  -3  105.86   12.55
 -12 -14  -3    3.65   11.38
  -9 -19  -4   48.42   13.24
  -7 -27  -3    4.89    9.57
  -6 -30  -2   -7.20    7.87
  -5 -30  -2   -4.81    8.17
  -3 -23  -4    8.78   10.60
  -2 -22  -4   55.45   11.52
   0 -16  -4   -6.98    9.48
   0 -15  -4  473.52   13.96
 -13 -20  -2   -5.14    8.21
 -13 -10  -2   28.97   12.08
 -11 -21  -3   46.25   10.81
 -11  -9  -3   14.81   11.46
  -9 -25  -3   19.90    9.76
  -9 -18  -4    8.04   13.06
  -9  -5  -3   27.83   10.83
  -8 -21  -4    7.46   12.78
  -6  -7  -4  643.38   17.54
  -4 -27  -3   28.46   10.52
  -4 -23  -4    5.11   11.44
 -11 -20  -3   61.84   11.15
 -10 -23  -3   53.85   10.49
 -10  -7  -3   84.21   13.67
  -9 -17  -4   -7.97   13.00
  -9 -16  -4   -2.75   13.24
  -9 -15  -4   -9.92   13.72
  -9 -14  -4    0.45   13.10
  -9 -13  -4   55.98   14.06
  -8 -20  -4   20.16   12.91
  -8  -4  -3   30.95   10.77
  -6 -27  -3   27.32    9.89
  -5 -27  -3   53.26   10.16
  -5 -23  -4   14.01   11.76
  -3 -22  -4   27.96   13.23
  -2 -21  -4  178.24   12.77
  -1 -19  -4   31.86   10.63
 -13 -19  -2   20.09    9.16
 -13 -11  -2   91.73   12.27
 -12  -7  -2   25.66   12.91
 -13 -18  -2   63.47   10.44
 -13 -12  -2  107.50   12.44
 -11 -19  -3   54.72   11.98
 -11 -11  -3   17.80   12.01
 -10 -22  -3   40.42   10.67
  -9 -24  -3    7.94   10.09
  -8 -25  -3   33.22    9.70
  -8 -19  -4    7.71   11.54
  -8 -11  -4  264.80   15.98
  -7 -29  -2   78.74    8.54
  -7 -26  -3   23.53    9.79
  -7  -9  -4   -1.63   12.14
  -6  -8  -4  504.49   16.34
  -5 -22  -4  138.15   13.46
  -4 -22  -4   10.40   11.70
  -3 -26  -3   77.58   10.69
  -2 -20  -4  160.31   12.73
  -1 -18  -4  246.60   12.82
 -13 -17  -2   -3.11    9.76
 -13 -16  -2    5.84   10.03
 -13 -15  -2   30.32   11.76
 -13 -14  -2   77.00   11.43
 -13 -13  -2   85.02   11.56
 -12 -22  -2    7.09    8.66
 -11 -12  -3   20.93   12.03
 -10 -26  -2   11.67    8.19
 -10  -8  -3   39.08   11.86
  -9  -6  -3    8.12   10.76
  -8 -18  -4   -9.11   13.67
  -8 -17  -4    8.30   13.45
  -8 -12  -4   53.66   13.81
  -7 -20  -4   20.56   12.90
  -6 -29  -2   86.99    9.08
  -6 -26  -3   19.89   10.14
  -6 -21  -4   23.35   12.66
  -5  -8  -4  103.55   12.10
  -4 -26  -3   21.49   11.21
  -3 -21  -4    9.02   11.49
  -2 -25  -3   -6.98   10.02
  -1 -17  -4  305.36   13.42
  -1 -16  -4  671.79   16.20
 -14 -19  -1    8.61    7.87
 -12  -8  -2    5.86   10.84
 -11 -24  -2    8.98    8.39
 -11 -15  -3  217.39   14.56
 -11 -14  -3  115.74   13.26
 -11 -13  -3  172.45   13.76
 -10 -21  -3   49.00   11.35
  -9 -27  -2    5.36    8.21
  -9 -23  -3   15.57   10.50
  -8 -28  -2    0.97    7.62
  -8 -16  -4   46.04   13.86
  -8 -15  -4   13.27   13.35
  -8 -14  -4   30.88   13.50
  -8 -13  -4  322.64   16.57
  -8  -5  -3  282.19   13.08
  -7 -19  -4    6.57   13.03
  -7 -10  -4  193.77   14.47
  -6  -9  -4   39.18   11.85
  -5 -29  -2    6.30    8.05
  -5 -26  -3   12.67   10.34
  -4 -21  -4   53.55   12.39
  -2 -19  -4   -1.96   10.86
  -1 -15  -4 1085.21   18.96
  -1 -14  -4  186.83   10.48
 -14 -18  -1   13.93    9.36
 -12 -21  -2    0.44    9.35
 -10  -9  -3    6.25   11.47
  -8 -24  -3   20.28   10.44
  -7 -11  -4  328.68   16.19
  -6 -20  -4   -6.08   12.29
  -5  -9  -4    0.86   10.75
  -4  -9  -4  244.90   12.57
  -3 -20  -4    6.41   11.40
  -2 -18  -4  189.74   13.05
 -14 -17  -1   11.82    9.64
 -14 -12  -1    2.53    9.63
 -12 -20  -2   -5.90   10.86
 -12  -9  -2    1.73   12.18
 -11  -6  -2   48.89   12.00
 -10 -25  -2   27.78    8.96
 -10 -20  -3  119.02   11.77
 -10  -4  -2   78.60   11.27
  -9 -22  -3   56.27   11.62
  -9  -7  -3   21.23   11.14
  -7 -28  -2   64.49    9.71
  -7 -17  -4   28.53   13.44
  -7 -12  -4  318.79   16.22
  -6 -25  -3    5.56   10.43
  -6 -19  -4   55.49   13.38
  -6 -10  -4  132.27   13.10
  -4 -20  -4   66.90   12.85
  -3 -25  -3    4.51   10.33
  -3 -19  -4   42.80   11.65
  -2 -24  -3    7.76   10.89
  -2 -17  -4  253.33   13.62
 -15 -18   0   -1.28    6.96
 -14 -16  -1   29.50    9.55
 -14 -14  -1   -1.66    8.97
 -14 -13  -1   15.54    9.77
 -11 -23  -2   10.86    9.41
 -10 -19  -3   22.73   11.90
 -10 -10  -3  -10.62   11.06
  -7 -16  -4   28.42   13.48
  -7 -15  -4   -9.45   12.95
  -7 -14  -4  300.96   16.43
  -7 -13  -4  341.46   16.67
  -6 -18  -4   81.65   13.90
  -6 -11  -4  165.77   13.71
  -5 -19  -4  220.58   15.15
  -5 -10  -4  154.24   12.44
  -4 -25  -3    4.59   10.56
  -4 -19  -4  170.20   13.91
  -4 -10  -4 1081.28   19.36
  -2 -16  -4  552.11   15.77
  -2 -15  -4  567.56   15.65
  -2 -14  -4  436.99   14.18
 -15 -17   0   -5.71    7.20
 -15 -16   0   13.79    8.25
 -12 -10  -2   37.18   11.51
 -10 -18  -3   -1.73   11.83
 -10 -11  -3   -9.16   11.46
  -9 -26  -2   -0.58    8.49
  -9 -21  -3   15.72   11.64
  -8 -23  -3    2.71   11.38
  -8  -6  -3   51.16   10.60
  -6 -28  -2   76.13    9.73
  -6 -17  -4   41.70   13.46
  -6 -12  -4  335.68   15.79
  -5 -28  -2    6.08    9.02
  -5 -18  -4  405.62   17.02
  -4 -28  -2   13.23    9.12
  -3 -11  -4  481.12   13.85
 -15 -15   0   20.50    8.39
 -12 -11  -2  157.41   14.03
 -11 -22  -2   19.97    9.48
 -11  -7  -2   67.86   12.51
 -10 -24  -2   58.65   10.04
 -10 -17  -3   14.28   12.28
 -10 -12  -3   24.71   12.24
  -9  -8  -3   19.98   11.26
  -6 -30  -1   -2.36    8.19
  -6 -24  -3   11.86   11.09
  -6 -16  -4   35.58   13.38
  -6 -15  -4   28.15   13.23
  -6 -14  -4   61.86   13.42
  -6 -13  -4  208.18   14.68
  -5 -17  -4  154.06   14.28
  -5 -11  -4   22.51    9.93
  -4 -11  -4  212.23   11.37
  -3 -24  -3   13.48   10.78
  -3 -13  -4   76.11   11.25
  -3 -12  -4  203.47   12.38
  -1 -22  -3  125.50   11.18
 -12 -17  -2   15.97   10.64
 -12 -12  -2  230.78   13.59
 -10 -16  -3  330.57   16.62
 -10 -15  -3   44.47   13.05
 -10  -5  -2  159.91   11.82
  -9 -20  -3   78.89   12.90
  -8 -22  -3    5.43   11.50
  -7 -27  -2   84.86   10.50
  -7 -23  -3  -10.35   11.00
  -5 -30  -1    3.03    7.76
  -5 -24  -3    3.95   10.69
  -5 -16  -4  250.57   15.16
  -5 -15  -4   44.63   12.81
  -5 -14  -4   -3.56   11.92
  -5 -13  -4    4.72   11.58
  -5 -12  -4   17.75   10.31
  -4 -24  -3    8.14   10.37
  -4 -16  -4  160.85   13.60
  -4 -13  -4   47.15   11.60
  -4 -12  -4  155.35   12.43
  -2 -23  -3    1.85   10.33
 -13 -20  -1    4.34    9.04
 -12 -16  -2   84.63   11.75
 -12 -15  -2   -0.34   10.54
 -12 -14  -2  333.51   14.89
 -12 -13  -2   91.40   12.20
 -11 -21  -2   29.73   10.10
  -9 -25  -2    6.45    9.08
  -9 -19  -3   29.58   13.00
  -9  -9  -3   -0.73   10.92
  -8  -7  -3   83.31   10.68
  -7  -6  -3  186.79   11.61
  -4 -15  -4   20.03   10.59
  -4 -14  -4    0.74    9.39
  -3 -27  -2   -6.53    9.51
   0 -19  -3   87.01   10.51
 -12 -23  -1   -1.70    8.35
 -11 -25  -1   61.30    8.50
 -11  -8  -2   -3.83   10.04
 -10 -23  -2    3.39    9.60
  -9 -10  -3    5.05   11.55
  -8 -21  -3   -5.46   11.86
  -6 -27  -2  168.56   11.48
  -5 -27  -2   61.71   10.97
  -4 -27  -2    9.89    9.16
  -3 -23  -3   -1.51    9.87
  -1 -21  -3   52.34   10.62
 -13 -19  -1   -0.74    8.77
 -13 -10  -1   36.80   11.31
 -11 -20  -2   -1.40   10.36
  -9 -18  -3   31.54   12.86
  -8  -8  -3   15.18   10.50
  -7 -29  -1   71.62    9.14
  -7 -22  -3   14.80   12.23
  -5 -23  -3   -0.76   10.66
  -4 -23  -3   -9.38   10.55
  -2 -22  -3   37.55   10.32
   0 -18  -3   30.34    9.28
 -14 -20   0   49.82    8.19
 -13 -18  -1   20.21    9.62
 -12 -22  -1   15.02    9.13
 -11 -19  -2    6.79   10.92
 -11  -9  -2    3.74   10.23
 -10 -26  -1   85.51    9.18
 -10 -22  -2  100.58   11.56
 -10  -6  -2   22.52    9.80
  -9 -24  -2   37.62   10.27
  -9 -17  -3   96.42   14.19
  -9 -16  -3  191.10   14.75
  -8 -25  -2   -0.18    9.53
  -8 -20  -3    8.97   12.29
  -7 -26  -2  153.73   11.52
  -6 -29  -1   42.91    9.64
  -1 -20  -3  130.00   11.53
   0 -17  -3   53.75   10.20
 -14 -19   0   22.28    8.20
 -13 -17  -1    6.70   10.17
 -13 -11  -1   49.35   10.94
 -11 -24  -1  100.73    9.80
  -9 -27  -1    7.62    8.51
  -9 -15  -3  209.26   14.74
  -9 -14  -3  212.51   14.69
  -9 -13  -3  232.26   14.74
  -8 -28  -1   11.98    8.14
  -8 -19  -3   16.12   12.59
  -7 -21  -3    9.34   12.00
  -7  -7  -3  102.66    9.29
  -4 -29  -1   -5.43    8.19
  -3 -26  -2   35.42    9.88
  -3 -22  -3    1.54   10.11
  -2 -21  -3    2.07   10.03
 -13 -16  -1   16.07   10.26
 -13 -15  -1   39.57   10.45
 -13 -14  -1   94.62   11.29
 -13 -13  -1   98.83   11.18
 -13 -12  -1  181.44   12.80
 -12 -21  -1   14.01    9.23
 -11 -18  -2    2.74   11.57
 -11 -10  -2   14.86   10.67
 -10 -21  -2  102.26   12.57
  -9 -23  -2   28.48   11.21
  -6 -26  -2  113.27   11.54
  -5 -26  -2    3.84   11.04
  -5 -22  -3   -3.43   10.99
  -4 -26  -2   42.17   11.22
  -4 -22  -3    4.35   10.49
  -1 -19  -3   15.74   10.95
 -15 -18   1    5.70    7.86
 -14 -18   0   -5.94    8.26
 -12  -7  -1    4.20   10.06
 -11 -11  -2   27.83   11.11
 -10  -7  -2   22.25    9.68
  -9  -5  -2  436.35   13.14
  -8 -24  -2   -8.98   10.16
  -8 -18  -3   78.14   12.11
  -7 -20  -3   -2.56   12.72
  -6 -21  -3  101.11   13.14
  -3 -21  -3   -3.43   10.41
  -2 -25  -2  196.70   11.98
 -15 -17   1   13.76    8.21
 -14 -17   0    0.28    8.92
 -12 -20  -1   -1.56    9.76
 -11 -23  -1   92.65   10.10
 -11 -15  -2   84.50   12.63
 -11 -14  -2  292.04   14.64
 -11 -13  -2   -7.89   11.05
 -11 -12  -2  219.91   13.70
 -10 -25  -1   96.64   10.13
 -10 -20  -2   68.28   12.12
  -8 -17  -3  102.96   12.56
  -8 -16  -3   97.89   13.64
  -8 -11  -3  283.42   14.54
  -7 -30   0    8.63    7.34
  -7 -19  -3   45.99   12.97
  -4 -21  -3   45.73   11.58
  -2 -20  -3   27.45   10.16
  -1 -18  -3  134.74   10.41
 -15 -16   1   43.15    8.64
 -14 -16   0    8.98    9.05
 -14 -15   0   57.99    9.79
 -14 -14   0   32.21   10.62
 -14 -13   0   43.16   10.82
 -14 -12   0   13.59    9.47
 -12  -8  -1  163.45   11.78
 -10  -8  -2   17.22   10.30
  -9 -26  -1   77.22   10.31
  -9 -22  -2  163.86   13.14
  -8 -15  -3  415.38   16.80
  -8 -14  -3   -3.36   12.20
  -8 -13  -3  583.42   17.79
  -8 -12  -3  228.44   14.38
  -7  -9  -3   45.83   10.80
  -6 -28  -1   11.16    9.36
  -6 -25  -2  115.70   11.54
  -6 -20  -3    3.90   11.85
  -3 -25  -2  137.72   11.75
 -10 -19  -2   -0.94   11.62
  -9  -6  -2  187.14   11.10
  -8 -29   0   76.06    9.15
  -8 -23  -2   51.54   11.52
  -7 -18  -3   67.01   13.78
  -7 -10  -3  246.95   13.15
  -6 -30   0   55.26    8.56
  -6  -8  -3    9.25    9.69
  -5 -30   0   16.90    8.79
  -5 -28  -1   14.99    9.60
  -5 -25  -2  101.67   11.52
  -4 -28  -1   -4.02    8.81
  -4 -25  -2   99.35   10.87
  -4 -20  -3   -9.12   11.17
  -3 -20  -3   18.77   10.84
  -2 -19  -3  138.13   11.56
  -1 -17  -3  210.32   10.94
 -12  -9  -1    3.71   10.51
 -11 -22  -1   36.87   10.40
 -10 -27   0    5.03    7.87
 -10 -24  -1   43.63    9.85
 -10 -18  -2   38.68   12.16
 -10  -9  -2    0.99   10.30
  -9 -21  -2  183.90   13.89
  -7 -27  -1  251.44   13.10
  -7 -17  -3    7.06   12.50
  -6 -19  -3  551.92   16.87
  -2 -24  -2  175.94   11.61
  -1 -16  -3 1630.07   20.27
 -13 -20   0   12.43    9.33
 -12 -10  -1   90.68   12.84
 -10 -17  -2  101.17   13.12
 -10 -10  -2    4.03   10.79
  -9 -25  -1   10.81    9.43
  -7 -16  -3   45.22   13.48
  -7 -15  -3  294.02   15.37
  -7 -12  -3  536.31   16.68
  -7 -11  -3  289.76   13.05
  -6 -24  -2    1.80   10.50
  -6 -18  -3   -9.97   12.05
  -6  -9  -3   24.94    9.72
  -4 -19  -3  621.26   17.36
  -3 -19  -3    5.42   10.35
  -2 -18  -3  239.46   12.34
 -12 -23   0   17.40    8.51
 -12 -17  -1   17.68   11.10
 -12 -16  -1    3.28   12.37
 -11 -25   0   16.99    8.49
 -11 -21  -1   35.59   10.66
 -10 -16  -2    6.86   12.16
  -9 -20  -2  177.84   14.11
  -9  -7  -2   -0.23    9.19
  -8 -22  -2   27.35   12.41
  -7 -29   0   80.93    9.22
  -7 -23  -2   21.84   11.42
  -7 -14  -3   64.28   11.45
  -7 -13  -3  548.22   16.13
  -6 -27  -1  119.32   12.20
  -6 -17  -3  545.62   17.77
  -6 -10  -3  191.48   11.95
  -5 -24  -2   77.38   11.59
  -5 -18  -3   25.92   12.10
  -3 -27  -1   -1.86   10.10
  -3 -24  -2   31.77    9.91
  -3 -18  -3  151.75   11.96
  -2 -17  -3  628.16   15.39
 -14 -20   1   49.63    8.67
 -13 -19   0    0.69    9.43
 -12 -15  -1   28.12   10.90
 -12 -14  -1  125.00   14.12
 -12 -13  -1   68.08   13.47
 -12 -12  -1  405.15   14.88
 -12 -11  -1    8.93   10.12
 -10 -23  -1  207.33   13.06
 -10 -15  -2  420.92   16.64
 -10 -12  -2    7.49   11.43
 -10  -4  -1   -6.03    8.33
  -6 -11  -3   36.92   10.74
  -5 -27  -1    0.22   10.56
  -4 -27  -1   25.72   10.85
  -4 -24  -2  181.75   12.34
  -2 -23  -2  144.26   12.41
  -2 -16  -3 1248.87   19.04
  -1 -22  -2  858.08   17.41
 -13 -18   0    0.48   10.74
 -12 -22   0   18.33    9.33
 -11 -20  -1   12.10   10.64
 -11  -7  -1  282.73   14.04
 -10 -26   0   10.42    8.83
  -9 -24  -1   38.09   11.03
  -9 -19  -2   42.28   12.82
  -9  -8  -2   15.26   10.02
  -8 -28   0   40.25    9.26
  -8 -21  -2  163.73   13.88
  -7 -26  -1   16.89   10.32
  -6 -29   0   30.76    9.40
  -6 -15  -3   -1.01   11.83
  -6 -14  -3   84.91   12.30
  -6 -13  -3  200.20   13.21
  -6 -12  -3  307.99   13.82
  -5 -17  -3 1273.90   22.44
  -5 -10  -3   19.23   10.13
  -3 -17  -3   29.99   10.70
  -2 -15  -3 1549.72   20.21
 -14 -19   1   18.45    8.91
 -13  -9   0   -4.86    9.94
 -11 -24   0   34.72    9.68
  -9 -27   0   50.70    9.12
  -9 -18  -2  146.39   14.06
  -8 -25  -1   99.57   11.33
  -7 -22  -2   14.13   11.76
  -5 -29   0    2.77    8.98
  -5 -16  -3    2.43   11.85
  -5 -11  -3    8.92    9.83
  -4 -29   0    5.42    8.90
  -4 -16  -3   14.69   11.11
  -3 -23  -2  176.07   11.73
  -3 -16  -3  373.12   13.88
 -15 -18   2    4.47    7.27
 -14 -18   1   14.92    9.60
 -13 -17   0    8.96    9.90
 -13 -10   0   26.36   11.17
 -11 -19  -1    8.20   11.75
  -9 -17  -2   86.98   14.07
  -9  -9  -2    5.60    9.96
  -8 -20  -2   73.93   13.08
  -7 -30   1   41.09    8.73
  -6 -26  -1   21.79   12.07
  -5 -23  -2   11.31   11.41
  -5 -15  -3  169.50   12.04
  -5 -14  -3    4.84   10.86
  -5 -13  -3   53.62   10.98
  -5 -12  -3    2.99   10.14
  -4 -23  -2   51.50   11.22
  -4 -15  -3   13.03   10.74
 -13 -16   0   28.98   10.43
 -13 -15   0   37.22   12.19
 -13 -11   0   37.25   11.67
 -12 -21   0   -4.31    9.67
 -11 -18  -1    7.02   11.52
 -10 -25   0   46.11    9.78
  -9 -23  -1  121.67   12.41
  -9 -16  -2  186.30   14.92
  -9 -10  -2    6.79   10.63
  -7 -28   0   37.96   10.18
  -7 -21  -2   13.92   12.16
  -4 -14  -3   19.57   10.44
  -4 -13  -3  209.70   12.08
  -4 -12  -3  719.91   14.58
  -3 -26  -1  158.08   11.44
  -3 -13  -3  905.78   15.75
  -2 -22  -2  168.75   11.54
  -1 -21  -2  163.74   11.31
 -15 -17   2    0.81    7.55
 -14 -17   1   13.58    9.56
 -13 -14   0   -5.66   10.48
 -13 -13   0    0.62   10.42
 -13 -12   0   -5.90   10.67
 -12 -24   1    1.30    7.89
 -11 -26   1   25.05    8.26
 -11 -23   0   41.25    9.82
 -11  -9  -1  210.94   14.12
 -10 -21  -1  192.55   12.55
  -9 -26   0    9.47    9.43
  -9 -15  -2  410.76   16.49
  -8 -24  -1   -5.85   10.68
  -8 -19  -2   15.88   12.58
  -8  -7  -2   20.71    9.45
  -6 -30   1   -1.92    8.91
  -5 -26  -1  103.09   11.10
  -5 -22  -2   32.30   12.33
  -4 -26  -1  151.36   12.07
 -15 -16   2   30.55    8.43
 -14 -16   1  143.34   11.22
 -12 -20   0    3.33    9.94
 -10 -27   1   18.90    9.00
  -9 -14  -2  244.84   14.92
  -9 -13  -2   25.11   12.31
  -8 -18  -2   23.37   13.45
  -7 -20  -2   47.32   12.90
  -6 -28   0    2.24    9.56
  -4 -22  -2  137.15   12.28
  -3 -22  -2   32.20   10.56
 -15 -15   2   10.31    8.83
 -14 -21   2   42.34    8.38
 -14 -15   1   28.65   10.27
 -14 -14   1  249.91   13.30
 -14 -13   1   28.74   11.23
 -14 -12   1   63.77   11.24
 -11 -15  -1   13.57   12.00
 -11 -11  -1   39.12   13.24
 -11 -10  -1   35.65   10.85
 -10 -20  -1  156.70   14.14
 -10  -6  -1  361.02   13.10
  -9 -22  -1   62.12   12.35
  -8  -8  -2  462.84   13.64
  -6 -25  -1   -7.65   10.38
  -6 -21  -2  128.78   12.40
  -5 -28   0    6.14    9.93
  -4 -28   0   -0.26   10.39
  -2 -21  -2    0.42    9.47
  -1 -20  -2  368.28   13.19
 -11 -22   0    9.46   10.23
 -11 -14  -1   85.16   12.66
 -11 -13  -1   -2.83   11.31
 -11 -12  -1  282.46   13.98
 -10 -24   0   60.08   11.00
  -8 -23  -1   18.79   11.69
  -8 -17  -2  158.84   14.41
  -8  -9  -2   75.42   10.75
  -7 -27   0  121.59   11.10
  -7 -19  -2  172.72   14.48
  -3 -25  -1   15.97   11.60
  -3 -21  -2    7.75   12.60
 -14 -20   2   79.47    8.92
 -13 -20   1   32.90   10.02
 -12 -23   1    9.09    8.97
 -11 -25   1   -6.62    8.33
 -10 -19  -1   32.92   11.25
  -9 -25   0   62.79   10.74
  -8 -16  -2   93.61   13.72
  -7 -29   1   25.08    9.46
  -6 -20  -2  240.07   14.73
  -5 -25  -1  260.36   13.53
  -4 -25  -1  323.82   13.52
  -4 -21  -2   46.30   11.55
  -1 -19  -2  184.80   12.26
 -12  -8   0  139.93   12.27
 -11 -21   0    5.81   10.70
 -10 -18  -1   36.91   12.67
 -10  -7  -1  576.14   14.51
  -8 -15  -2   91.49   13.48
  -8 -14  -2  237.94   14.68
  -8 -11  -2   89.08   11.98
  -7 -18  -2   77.31   13.63
  -2 -20  -2   25.51    9.93
 -14 -19   2   41.03   10.04
 -13 -19   1  156.31   11.63
 -12 -22   1   -0.44    9.40
 -12 -17   0   32.45   11.44
 -10 -26   1   15.92    9.03
 -10 -23   0   11.32   11.19
  -9 -27   1   14.82    9.37
  -8 -28   1   33.44    9.36
  -8 -22  -1   29.48   12.25
  -8 -13  -2   -0.36   11.84
  -8 -12  -2   -7.81   11.21
  -6 -29   1   28.20   10.01
  -6 -27   0   31.35   10.74
  -6 -24  -1    7.01   11.09
  -6 -19  -2  263.60   15.03
  -4 -20  -2    5.77   11.40
  -3 -27   0   19.94   10.96
  -3 -20  -2   -0.74   10.79
  -2 -24  -1  366.74   13.38
 -15 -18   3    8.29    8.00
 -13 -18   1   40.59   10.40
 -12 -16   0   83.99   12.07
 -12  -9   0   16.75   10.93
 -11 -20   0    2.19   11.68
 -10 -17  -1   -1.39   12.73
 -10  -8  -1  210.68   12.11
  -9 -24   0    8.34   11.33
  -9 -20  -1  390.03   16.94
  -7 -30   2    3.03    7.81
  -7 -26   0   94.07   13.16
  -7 -23  -1   13.27   12.38
  -7 -17  -2  328.03   14.87
  -5 -29   1    4.47    9.59
  -5 -27   0   -1.98   10.55
  -5 -24  -1   19.13   11.09
  -4 -29   1   19.90   10.11
  -4 -27   0   -1.22   11.29
  -2 -19  -2    7.35    9.77
  -1 -18  -2    5.96    8.84
 -14 -18   2   99.54   11.06
 -12 -15   0   -5.54   10.83
 -12 -14   0  159.19   14.69
 -12 -10   0  240.91   12.91
 -10 -22   0   13.21   11.85
 -10 -16  -1   16.49   12.58
 -10  -9  -1  286.30   13.28
  -8 -25   0   81.48   11.68
  -7 -16  -2   11.91   12.67
  -7  -9  -2  101.19   10.94
  -6 -18  -2  620.87   18.08
  -4 -24  -1  104.69   11.79
  -3 -24  -1  355.44   13.83
 -15 -17   3    3.07    7.99
 -13 -17   1  226.45   12.90
 -12 -24   2   -3.16    8.10
 -12 -21   1   10.78    9.89
 -12 -13   0   95.72   12.24
 -12 -12   0  250.83   13.41
 -12 -11   0  249.51   13.07
 -11 -26   2   83.24    9.02
 -10 -25   1   -3.08    9.13
 -10 -15  -1   23.29   12.55
 -10 -10  -1   10.73   11.14
  -9 -19  -1   22.54   12.89
  -8 -29   2   12.01    9.31
  -8 -21  -1   22.64   12.55
  -7 -28   1   63.18   10.92
  -7 -15  -2   25.36   12.36
  -7 -10  -2 1231.76   19.18
  -6 -30   2   -7.07    7.91
  -6 -17  -2  306.65   15.31
  -4 -19  -2   73.06   12.27
  -3 -19  -2   -3.60   10.16
 -14 -17   2   -0.75    9.78
 -13 -16   1  238.57   13.28
 -11 -23   1   20.43    9.98
 -10 -27   2   29.71    8.65
 -10 -12  -1   80.34   12.50
 -10 -11  -1  110.35   12.22
  -9 -26   1    3.79    9.85
  -9  -6  -1   95.04    9.43
  -7 -22  -1   -2.16   10.57
  -7 -14  -2   51.59   11.04
  -7 -13  -2   70.88   12.19
  -7 -12  -2    8.42   11.15
  -7 -11  -2  201.71   12.47
  -6 -26   0    9.84   10.66
  -5 -30   2    5.52    9.37
  -2 -23  -1  104.19   11.53
  -2 -18  -2    6.81    9.42
 -15 -15   3    9.51    9.66
 -14 -16   2   -5.05   10.63
 -13 -15   1   95.43   11.67
 -12 -20   1   -1.94   10.69
 -11 -18   0   35.09   12.25
 -11  -6   0  750.50   15.61
 -10 -21   0   54.12   12.53
  -9 -23   0   11.42   12.05
  -9 -18  -1  199.18   13.62
  -8 -20  -1  223.62   15.09
  -6 -28   1   16.25   10.19
  -6 -16  -2  248.13   14.42
  -5 -26   0   36.55   12.70
  -3 -23  -1  112.51   13.03
  -3 -18  -2   15.36   10.04
  -1 -22  -1    1.61   11.33
 -13 -14   1  180.83   12.69
 -13 -10   1    8.63   10.41
 -11 -25   2   -1.43    8.58
  -9 -17  -1    0.11   12.79
  -9  -7  -1    6.34    9.01
  -8 -24   0   17.12   12.06
  -7 -21  -1    2.07   12.42
  -6 -15  -2   53.30   12.16
  -5 -28   1    5.95   11.45
  -5 -17  -2  308.01   13.65
  -4 -26   0   33.77   11.16
  -3 -26   0   29.82   10.39
  -2 -17  -2   70.70   10.20
 -14 -20   3  100.39   10.09
 -14 -15   2   95.65   11.05
 -13 -20   2  156.38   11.73
 -13 -13   1   34.41   10.62
 -13 -12   1   11.02   11.26
 -13 -11   1   46.78   10.92
 -12 -23   2    7.62    9.14
 -11 -22   1   17.96   10.66
 -11 -17   0    4.03   12.43
 -11  -7   0  541.42   14.83
 -10 -24   1    5.82   10.34
  -8 -19  -1   -1.71   12.77
  -7 -29   2   -7.80    8.94
  -6 -14  -2   13.17   11.01
  -6 -13  -2   35.96   10.95
  -6 -11  -2  143.49   11.36
  -6 -10  -2  474.43   13.88
  -5 -16  -2  285.58   14.24
  -4 -28   1    3.57   10.51
  -3 -17  -2    9.65   10.00
 -14 -13   2   12.05   10.66
 -14 -12   2    4.15   10.11
 -10 -26   2   15.63    9.18
 -10 -20   0  100.18   12.04
  -9 -25   1   11.96   10.50
  -9 -22   0    2.21   12.62
  -9 -16  -1    1.50   11.19
  -9  -8  -1   70.60   10.13
  -7 -27   1    1.23   10.33
  -6 -25   0   19.65   11.11
  -6 -12  -2   70.72    9.97
  -5 -22  -1  222.14   14.04
  -5 -15  -2   25.14   11.20
  -4 -16  -2   51.63   11.30
  -2 -22  -1  111.10   10.96
 -15 -18   4    0.97    7.97
 -14 -19   3    8.80    9.10
 -11 -15   0   29.19   12.21
 -11  -8   0  804.68   16.72
  -9 -27   2   30.29    9.84
  -9 -15  -1   -6.83   10.90
  -9 -14  -1   -4.54   12.23
  -9  -9  -1  325.71   12.81
  -8 -28   2    2.76    8.92
  -8 -23   0   -3.60   11.83
  -8 -18  -1   76.31   13.60
  -7 -20  -1   52.88   13.13
  -6 -29   2    4.98    9.85
  -6 -21  -1  167.49   14.06
  -5 -14  -2   32.73   10.81
  -4 -22  -1   13.71   11.23
  -3 -22  -1   83.17   11.37
  -3 -16  -2  122.90   10.73
  -1 -21  -1  209.55   11.65
 -13 -19   2   82.41   11.17
 -12 -22   2   24.44    9.79
 -11 -24   2    5.05    9.64
 -11 -21   1    3.41   11.16
 -11 -14   0  183.72   13.87
 -11  -9   0   -3.04   10.10
 -10 -23   1   -3.66   10.86
 -10 -19   0   98.93   13.53
  -9 -21   0   87.45   13.37
  -9 -13  -1   36.48   12.33
  -9 -11  -1   62.68   11.94
  -9 -10  -1   12.07   10.40
  -6 -27   1   21.14   11.49
  -5 -29   2   -1.44   10.42
  -5 -25   0   16.96   11.27
  -5 -13  -2   78.84   10.90
  -5 -12  -2   50.52   10.31
  -4 -15  -2  100.62   11.14
  -3 -25   0   72.90   12.44
 -15 -17   4   43.85    8.84
 -14 -18   3   84.52   11.24
 -12 -24   3   37.00    8.81
 -12 -17   1  178.38   13.45
 -11 -13   0  372.39   15.18
 -11 -12   0  503.27   16.03
 -11 -11   0  525.75   15.99
 -11 -10   0  592.49   16.11
  -8 -17  -1   36.66   13.09
  -7 -19  -1   63.76   13.28
  -6 -30   3   79.18    9.02
  -4 -29   2    0.12    9.09
  -4 -25   0   30.28   10.77
  -4 -14  -2  459.56   13.83
 -15 -16   4    2.75    9.61
 -13 -18   2  211.12   12.77
 -11 -20   1   11.67   12.06
 -10 -27   3   19.45    8.57
 -10 -25   2    6.41   10.02
 -10 -18   0  326.64   15.79
 -10  -5   0  368.84   11.90
  -9 -24   1   16.27   11.31
  -8 -22   0   10.08   12.57
  -7 -28   2   24.78   10.95
  -7 -26   1    2.16   10.75
  -6 -24   0   27.69   11.73
  -6 -20  -1  381.95   16.05
  -5 -30   3   35.96    9.02
  -4 -27   1    9.36   11.94
  -3 -27   1   77.20   11.39
  -2 -21  -1    8.38    9.51
 -14 -17   3   13.85   11.12
 -13 -17   2    7.66   12.53
 -12 -21   2   38.23   10.99
 -12 -16   1  269.67   14.28
 -10 -17   0   22.21   13.12
  -9 -26   2   18.18   10.22
  -9 -20   0  292.32   15.77
  -8 -25   1   19.95   11.64
  -8 -16  -1   17.87   11.49
  -7 -23   0   40.96   12.97
  -7 -18  -1  134.32   13.96
  -3 -21  -1  125.22   11.86
  -1 -20  -1   53.70   10.07
 -15 -15   4   35.42    9.94
 -14 -20   4   75.06   10.72
 -12 -15   1  206.57   13.54
 -11 -25   3   85.94    9.78
 -11 -23   2   24.63    9.29
 -10  -6   0  816.08   15.80
  -8 -15  -1   18.60   12.53
  -8  -8  -1   73.54    9.92
  -7 -29   3   66.53   10.27
  -6 -28   2   41.59   11.78
  -6 -19  -1   37.97   12.76
  -5 -24   0  230.62   13.75
  -2 -24   0   20.29   10.25
 -14 -16   3    3.57   10.35
 -13 -16   2   73.61   11.84
 -12 -23   3    5.16    9.73
 -12 -20   2   21.06   10.79
 -12 -14   1   40.82   11.77
 -12  -8   1   13.55   10.30
 -11 -19   1   39.73   12.37
 -10 -16   0  174.24   14.37
  -9 -23   1   23.08   12.11
  -9 -19   0  287.81   15.78
  -8 -21   0   69.22   13.31
  -8 -14  -1   -5.73   11.74
  -8  -9  -1 3318.87   27.79
  -7 -17  -1   43.31   12.97
  -6 -26   1   24.30   11.36
  -4 -24   0   52.07   11.38
  -3 -24   0   13.25   10.50
  -2 -20  -1   16.29    9.65
 -14 -15   3   26.27   11.68
 -13 -20   3  236.82   13.48
 -13 -15   2   75.68   11.61
 -12 -13   1  161.60   13.17
 -12 -12   1  109.48   12.04
 -12 -11   1   54.00   12.33
 -12 -10   1  147.21   12.06
 -10 -26   3   -0.82    9.38
 -10 -24   2   37.95   10.90
 -10 -21   1   55.47   12.76
 -10 -15   0   -9.32   12.42
 -10  -7   0  424.94   12.90
  -8 -28   3    0.42    8.77
  -8 -24   1   28.56   11.96
  -8 -13  -1   28.97    9.86
  -8 -12  -1   -1.50   10.87
  -8 -11  -1 1496.72   21.51
  -7 -22   0    0.16   12.18
  -5 -28   2   30.58   11.23
  -5 -26   1   93.42   13.84
  -4 -20  -1  132.16   11.54
  -3 -20  -1   -4.05   10.60
  -1 -19  -1  265.51   12.57
 -15 -17   5   -1.64    9.71
 -14 -19   4   19.07    9.93
 -13 -14   2   11.43   12.67
 -11 -22   2    9.34   10.67
 -11 -18   1  135.24   13.57
  -9 -27   3    6.02    9.90
  -9 -18   0  700.36   19.33
  -7 -27   2    0.54   10.47
  -7 -16  -1   14.63   11.91
  -6 -29   3   49.39   10.27
  -6 -18  -1  182.76   13.92
  -4 -28   2   -4.58   10.76
  -4 -26   1   82.91   12.99
  -3 -26   1   -6.98   11.51
 -14 -14   3   22.65   10.28
 -14 -13   3    9.54   11.60
 -13 -13   2   14.33   11.71
 -13  -9   2    7.29   11.76
 -12 -22   3   12.32    9.81
 -11 -24   3   71.17   10.30
 -10  -9   0    7.26   11.76
 -10  -8   0  443.08   13.47
  -9 -25   2   45.04   11.52
  -8 -20   0  277.84   15.56
  -7 -15  -1   34.43   11.87
  -5 -29   3   11.92    9.94
  -5 -23   0   78.31   12.12
  -4 -19  -1  183.96   12.74
  -2 -23   0    9.84   11.09
  -2 -19  -1   29.74    9.40
 -15 -16   5  114.17   11.07
 -14 -18   4  188.30   12.24
 -14 -12   3   58.64   10.77
 -13 -19   3   26.49   10.37
 -13 -12   2   16.13   11.31
 -13 -10   2   18.45   10.55
 -11 -17   1   66.83   12.79
 -10 -20   1   26.15   12.34
 -10 -12   0  172.63   12.93
 -10 -11   0  305.61   13.57
 -10 -10   0  403.84   14.13
  -9 -22   1   26.81   10.91
  -9 -17   0   46.02   12.83
  -7 -21   0    9.03   12.19
  -6 -25   1   26.68   11.29
  -6 -17  -1    6.21   11.55
  -5 -18  -1  104.37   12.16
  -4 -23   0   78.43   11.58
  -3 -23   0   11.27   10.09
  -3 -19  -1   24.76   10.25
 -11 -21   2   -3.50   10.81
 -10 -23   2   22.99   11.50
  -8 -23   1   30.59   11.95
  -8 -19   0  333.41   15.56
  -7 -28   3   38.09   10.65
  -7 -14  -1   34.54   10.17
  -6 -27   2   45.25   11.43
  -1 -18  -1  208.56   10.87
 -15 -15   5    6.40   10.34
 -13 -18   3  109.50   11.37
 -12 -21   3   27.67   10.35
 -11 -25   4   38.21    8.55
 -10 -25   3   14.81    9.69
 -10 -19   1  480.57   16.67
  -9 -24   2  325.29   14.56
  -9 -16   0  394.48   15.73
  -7 -26   2   27.96   11.20
  -7 -13  -1    3.28    9.43
  -7 -12  -1   38.31   10.36
  -6 -16  -1   -1.57   10.95
  -5 -27   2  130.72   13.14
  -5 -25   1   76.42   11.79
  -5 -22   0  242.31   13.81
  -2 -18  -1    9.81   10.43
  -1 -22   0   -1.00    9.62
 -14 -17   4    7.91    9.66
 -12 -23   4   -1.58    8.85
 -12 -17   2   20.03   11.20
 -11  -6   1   54.12    9.46
  -9 -26   3   -9.27    9.52
  -9 -21   1   85.26   13.41
  -8 -25   2   99.12   11.78
  -7 -20   0   29.46   12.25
  -7 -11  -1 1997.40   22.03
  -6 -21   0  187.59   13.56
  -6 -15  -1  154.36   11.92
  -4 -27   2  122.91   12.86
  -4 -25   1   29.90   10.59
  -3 -27   2   54.05   11.97
  -3 -18  -1   15.71    9.20
 -13 -17   3   27.15   10.28
 -11 -20   2    3.08   11.34
 -11 -14   1   -4.66   11.06
 -10 -26   4   -7.53    8.54
 -10 -22   2   84.05   11.90
  -9 -15   0    6.75   11.71
  -8 -28   4    5.43    8.69
  -8 -22   1   26.98   11.90
  -8 -18   0  401.75   16.23
  -6 -28   3   33.75   10.09
  -6 -24   1   53.14   11.51
  -4 -22   0   63.56   11.20
  -3 -25   1   63.13   10.85
  -3 -22   0    0.10   11.56
  -2 -22   0    3.20    9.17
 -14 -19   5   81.45    9.62
 -14 -16   4  119.53   11.06
 -13 -20   4  165.66   11.56
 -12 -20   3  127.47   11.34
 -12 -16   2   31.82   11.01
 -11 -13   1   94.76   11.62
 -11  -7   1   17.50    9.28
 -10 -18   1   79.43   13.12
  -9 -27   4   15.08    8.73
  -9 -14   0   -2.31   11.13
  -7 -23   1   18.86   11.46
  -6 -26   2  159.70   12.62
  -6 -14  -1  229.95   11.83
  -5 -28   3   20.06   10.83
  -5 -16  -1    1.80    9.96
  -2 -17  -1   24.24    8.57
 -14 -15   4   29.96    9.90
 -13 -16   3    3.18   10.10
 -12 -15   2   69.07   11.50
 -11 -24   4   12.82    8.72
 -11 -22   3   28.05   10.49
 -11 -19   2   14.86   10.97
 -11 -12   1  364.80   13.80
 -11  -9   1   54.63   11.31
 -11  -8   1   19.97    9.08
 -10 -24   3   38.30    9.04
  -9 -23   2    0.96   10.87
  -9 -20   1    3.00   10.47
  -9 -13   0   13.72   10.90
  -9  -7   0  242.82   10.23
  -8 -17   0   86.91   12.57
  -7 -27   3   28.41   10.25
  -7 -19   0    7.29   11.70
  -6 -20   0  162.87   13.02
  -6 -13  -1   15.88    9.53
  -5 -29   4  165.93   10.49
  -5 -21   0  346.90   14.50
  -4 -28   3   26.35   10.50
  -3 -17  -1   98.84    8.42
  -1 -21   0   47.66    9.85
 -14 -18   5   35.97    9.31
 -13 -19   4   93.82   11.55
 -12 -22   4    5.57    9.01
 -11 -11   1   11.21   10.16
 -11 -10   1  358.09   13.16
 -10 -21   2   53.89   11.75
 -10 -17   1  611.86   16.97
  -9 -25   3  198.45   11.92
  -9  -9   0   66.10    9.41
  -9  -8   0   36.39    8.79
  -8 -24   2  427.85   15.21
  -6 -12  -1   84.35   10.18
  -5 -24   1   44.90   11.53
  -5 -15  -1  174.14   10.24
  -4 -16  -1   81.83   10.32
 -14 -14   4   25.69   10.18
 -13 -15   3   33.62   10.20
 -12 -14   2   -2.53   10.27
  -9 -19   1  752.04   18.13
  -9 -11   0   11.82    8.28
  -9 -10   0   12.78    8.97
  -8 -21   1   16.05   12.19
  -8 -16   0  202.91   13.26
  -7 -28   4    5.32    8.51
  -7 -18   0   72.07   12.11
  -5 -26   2  146.53   11.94
  -5 -14  -1  139.74   10.46
  -4 -24   1   -6.94    9.84
  -4 -21   0  293.60   12.88
  -3 -21   0   34.78   11.51
  -3 -16  -1   66.11    8.93
  -2 -24   1   35.22    9.71
  -2 -21   0   46.86    9.01
 -14 -13   4   -7.78    9.75
 -13 -14   3   -2.38    9.64
 -12 -23   5   88.74    9.19
 -12 -13   2   11.64   10.26
 -11 -18   2   58.25   11.95
 -10 -25   4   14.86    8.90
 -10 -23   3  170.77   11.84
 -10 -16   1  264.79   13.84
  -9 -26   4   11.32    8.67
  -7 -22   1   10.96    9.85
  -6 -27   3   49.71   10.72
  -6 -19   0   33.88   11.22
  -4 -26   2   21.44   10.80
  -4 -15  -1    1.44    8.67
  -3 -26   2  170.78   11.29
 -14 -17   5  145.38   10.72
 -14 -12   4   15.01    9.57
 -13 -18   4  398.65   13.78
 -13 -13   3   -3.70    9.41
 -12 -21   4   67.25    9.62
 -12 -12   2   69.19   10.43
 -12 -11   2   55.92   11.50
 -12  -8   2  788.94   16.16
 -11 -23   4    2.49    8.65
 -11 -21   3   -9.12   10.35
 -10 -20   2    8.03   11.15
 -10 -15   1  103.77   12.70
  -9 -22   2  377.71   14.84
  -8 -15   0   -8.60    9.37
  -6 -29   5   83.66    7.89
  -6 -28   4    9.27    9.24
  -6 -25   2  367.86   14.01
  -5 -13  -1  128.49    9.31
 -13 -20   5   14.36    8.94
 -13 -12   3    1.46   10.12
 -12 -10   2  777.35   15.86
 -12  -9   2    0.35    9.98
 -11 -17   2   36.11   11.49
  -9 -24   3   13.84   10.00
  -9 -18   1   33.14   11.70
  -8 -23   2   60.82   11.50
  -8 -20   1   16.46   11.42
  -8 -14   0   31.78   10.81
  -7 -26   3   -4.85    9.63
  -7 -17   0   47.48   11.33
  -5 -27   3   -4.77    9.87
  -5 -23   1  198.77   12.28
  -4 -20   0   42.96   10.16
  -1 -20   0  672.70   13.64
 -14 -16   5  141.86   11.11
 -13 -11   3   31.38   10.06
 -13 -10   3    3.54    9.43
 -13  -9   3   57.10   11.06
 -11 -24   5   57.73    8.44
  -8 -25   3  203.52   12.39
  -7 -21   1    3.18   10.86
  -6 -18   0  145.01   11.78
  -5 -29   5  100.89    8.03
  -5 -28   4   40.85    9.93
  -5 -25   2  361.51   15.39
  -4 -27   3   49.10   11.25
  -3 -20   0   11.20    9.02
  -2 -20   0   74.09    8.93
 -14 -18   6   17.06    8.33
 -12 -22   5   57.16    9.29
 -12 -20   4   77.81   10.11
 -12 -17   3   25.27   10.34
 -10 -24   4   -3.32    8.67
 -10 -22   3  134.53   11.72
 -10 -19   2  106.86   11.97
  -9 -21   2   19.92   11.14
  -9 -17   1  761.10   17.37
  -8 -13   0   22.61    8.92
  -7 -28   5   20.19    7.55
  -7 -27   4   72.79   10.22
  -7 -16   0  116.58   11.28
  -4 -23   1  484.86   14.20
  -3 -23   1  135.46   10.70
  -2 -23   1    9.67    9.37
 -14 -15   5   82.51   10.73
 -13 -19   5   87.75   10.02
 -10 -25   5   70.16    8.77
 -10 -12   1  169.76   11.42
 -10  -6   1   37.68    8.14
  -9 -25   4    7.54    8.85
  -8 -19   1  206.09   12.99
  -8 -11   0  149.94   10.49
  -6 -26   3   25.77   10.00
  -4 -28   4   49.24    9.45
  -4 -25   2  218.03   11.88
  -2 -25   2    0.67    9.86
 -14 -17   6   21.81    9.43
 -13 -16   4  136.17   11.09
 -12 -16   3    1.34    9.80
 -10 -11   1    2.97    9.01
 -10  -7   1    7.32    7.46
  -9 -26   5  160.40    9.93
  -9 -23   3  480.98   14.89
  -9 -16   1  119.08   11.92
  -8 -27   5    4.68    7.80
  -8 -22   2  426.43   14.99
  -8  -9   0  145.69    9.15
  -7 -23   2  170.54   12.46
  -7 -20   1   13.96   10.74
  -7 -15   0  189.76   11.61
  -6 -24   2  101.03   11.73
  -6 -17   0  232.87   12.14
  -5 -22   1    4.85   10.21
  -4 -19   0   91.34   10.17
  -3 -25   2  131.93   11.25
  -1 -19   0   19.04    8.12
 -14 -14   5   11.42    9.23
 -13 -20   6   89.52   10.01
 -12 -21   5   31.52    8.99
 -11 -23   5   22.58    8.47
 -11 -19   3   20.88   10.77
 -10 -21   3  177.50   12.19
 -10 -18   2  196.95   12.72
 -10 -10   1  293.37   11.57
 -10  -9   1   71.37    9.06
 -10  -8   1    8.91    8.26
  -9 -20   2   37.20   11.17
  -8 -24   3   26.00   10.44
  -8 -18   1    1.10   11.22
  -6 -28   5   97.97    8.36
  -6 -27   4  158.11   10.83
  -6 -21   1   38.03   10.83
  -5 -18   0  146.26   10.06
  -3 -19   0   -0.52    8.45
  -2 -19   0   28.49    7.96
 -14 -13   5   28.02    9.70
 -13 -18   5    7.91    9.34
 -13 -15   4   88.82   10.31
 -12 -15   3    9.69    9.59
 -11 -21   4   -2.01    9.70
 -11 -14   2   -4.11   10.41
 -10 -23   4   22.94    9.46
  -9 -15   1  152.25   11.70
  -6 -16   0  868.37   16.22
  -5 -26   3   77.97   10.78
  -5 -24   2  408.94   13.92
  -4 -22   1  303.67   12.49
 -14 -16   6   11.16    9.54
 -14 -12   5   12.99   10.03
 -13 -14   4   -0.16   10.79
 -12 -22   6  277.81   11.17
 -11 -18   3    9.96   10.72
 -11 -13   2  103.94   10.71
 -10 -17   2  145.96   11.88
  -9 -24   4   -2.08    9.36
  -8 -21   2   -3.45   10.66
  -7 -26   4   -6.28    8.68
  -7 -13   0    3.33    8.83
  -5 -28   5   96.07    9.35
  -5 -27   4   94.91   10.69
  -5 -17   0  459.62   13.12
  -3 -22   1  167.35   10.62
  -2 -22   1   19.84    8.46
 -12 -14   3    9.19    9.58
 -11 -12   2  255.10   11.81
 -10 -24   5   63.50    9.38
  -9 -22   3   88.67   11.31
  -9 -19   2  165.53   12.33
  -9 -14   1   45.90   10.38
  -8 -25   4   -1.90    8.83
  -8 -17   1  214.85   12.55
  -7 -27   5   75.58    8.85
  -7 -22   2   87.31   11.24
  -7 -19   1   45.30    9.73
  -6 -25   3   45.74   10.27
  -6 -20   1   25.59   10.47
  -5 -21   1  466.12   14.11
  -4 -28   5   35.98    8.69
  -4 -24   2  136.11   10.94
  -3 -26   3  215.32   11.67
  -1 -18   0 2141.69   19.55
 -14 -15   6   -0.76    9.70
 -13 -19   6    1.49    8.64
 -13 -17   5  112.91   10.57
 -13 -13   4   32.11    9.85
 -12 -20   5   40.76    9.08
 -11 -22   5   44.47    9.16
 -11 -11   2  322.24   12.13
 -11  -6   2  193.04    9.47
 -10 -20   3  115.73   11.97
  -9 -25   5  151.51   10.58
  -8 -23   3  484.54   14.82
  -7 -12   0  124.71    9.56
  -6 -28   6   62.39    7.31
  -6 -15   0  793.23   14.30
  -4 -27   4   11.52    9.26
  -3 -24   2   19.36    9.74
  -3 -18   0  207.16    9.81
  -2 -24   2   23.86    9.09
  -2 -18   0  169.90    9.09
 -13 -12   4   35.79    9.58
 -12 -12   3   50.18   11.23
 -11 -23   6   55.47    8.73
 -11 -20   4    2.99    9.45
 -11 -10   2 1515.01   19.37
 -11  -9   2   40.10    8.70
 -11  -8   2 1383.96   17.65
 -11  -7   2    5.35    8.13
 -10 -22   4   15.21   10.03
 -10 -16   2  103.63   10.32
  -9 -13   1   39.65    9.83
  -7 -11   0  218.99   10.03
  -5 -16   0  137.70    9.94
  -4 -21   1  473.09   13.32
 -14 -16   7   19.72    8.16
 -14 -14   6    8.39    9.57
 -13 -16   5  191.06   11.83
 -13 -11   4    1.89    8.88
 -12 -21   6   32.54    8.61
 -12 -17   4   10.21    8.45
 -12 -11   3  315.22   12.98
  -9 -21   3  521.21   15.51
  -9 -18   2  182.03   12.27
  -8 -20   2  158.98   12.15
  -8 -16   1    5.32    8.90
  -7 -18   1   37.90    9.50
  -6 -27   5  201.76   10.28
  -6 -26   4   21.70    9.50
  -5 -28   6   22.13    7.54
  -5 -25   3   26.11   10.15
  -5 -23   2  123.08   11.01
  -1 -21   1    4.57    7.80
 -13 -18   6    5.68    9.11
 -13 -10   4    3.92    8.94
 -13  -9   4   13.68    9.86
 -12 -10   3    6.64    8.67
 -10 -23   5   29.11    8.79
 -10 -19   3   18.52   10.32
 -10 -15   2   19.80   10.13
  -9 -23   4   35.63    9.81
  -9 -11   1   34.12    8.80
  -7 -27   6   69.96    7.78
  -7 -21   2   15.14   10.25
  -6 -19   1    4.98    9.90
  -3 -21   1  172.37   10.34
  -3 -17   0 1161.82   15.70
  -2 -21   1   42.16    8.16
 -14 -13   6   70.85   10.35
 -13 -15   5    4.30    9.36
 -12 -16   4   -4.71    9.23
 -12  -9   3  988.88   16.44
 -12  -8   3  201.62   10.51
 -11 -21   5    7.25    8.76
 -11 -19   4   -1.72    9.65
 -10 -24   6   57.53    8.48
 -10 -21   4  123.82   11.00
  -9 -10   1   -0.36    7.82
  -8 -24   4   25.55    9.99
  -8 -22   3   -6.07   10.00
  -8 -15   1   77.68   10.30
  -7 -26   5    3.52    8.36
  -7 -17   1   18.65   10.10
  -6 -24   3  134.67   11.17
  -6 -13   0  488.34   11.04
  -5 -26   4   52.91    9.69
  -5 -15   0 1599.72   18.49
  -4 -25   3   14.10    9.26
  -4 -23   2    0.90    9.24
  -2 -17   0  384.10   10.43
 -14 -15   7  107.88    9.56
 -14 -12   6    0.72   10.21
 -12 -20   6   72.13    9.83
 -11 -22   6   61.63    8.91
  -9 -25   6  165.87    9.76
  -9 -24   5   79.59    9.40
  -9 -17   2   59.98   10.76
  -9  -9   1    1.00    7.49
  -9  -8   1    6.19    7.32
  -8 -25   5    2.33    8.24
  -8 -19   2   25.05   10.50
  -7 -23   3  107.06   11.60
  -6 -12   0  438.97   11.48
  -4 -20   1 1070.56   16.92
  -3 -25   3  119.94   10.85
  -3 -23   2   -0.47   10.04
 -13 -17   6    5.83    9.09
 -13 -14   5  152.20   12.02
 -12 -15   4   37.96    9.48
 -10 -18   3    0.14   10.07
  -9 -20   3  181.31   12.12
  -8 -14   1  321.29   12.11
  -6 -27   6   12.26    7.98
  -6 -18   1    0.30    9.31
  -5 -22   2  431.81   13.61
  -5 -14   0  200.13    9.72
  -4 -27   5   10.95    7.80
  -4 -26   4   51.02    9.85
  -2 -23   2   47.99    9.46
 -14 -14   7   84.69    9.67
 -13 -18   7    2.52    8.60
 -11 -18   4    9.60    9.74
 -10 -22   5    8.32    8.78
  -9 -22   4   29.40    9.90
  -7 -20   2   19.32   10.23
  -7 -16   1    2.47    9.08
  -6 -25   4   14.54    9.19
  -6 -21   2   -9.61    9.76
  -5 -24   3   79.40   10.53
  -4 -15   0 1842.67   18.57
  -3 -26   4   -0.75    8.94
  -3 -20   1  307.26   11.06
  -1 -20   1  442.80   11.70
 -13 -16   6    2.55    9.23
 -13 -13   5   11.74    9.11
 -12 -14   4  211.37   11.47
 -11 -20   5    8.63    9.40
 -11 -14   3   70.78   10.24
 -10 -23   6   64.90    9.23
 -10 -20   4   11.40    9.91
 -10 -12   2   57.23    9.60
  -9 -16   2   75.30   11.01
  -8 -23   4   20.42    9.52
  -8 -21   3  317.77   13.36
  -8 -18   2   93.03   10.88
  -8 -13   1  847.09   15.25
  -6 -26   5   -3.59    8.33
 -14 -13   7  192.21   10.98
 -12 -20   7   -8.06    8.32
 -12 -17   5   -4.18    9.09
 -11 -22   7   -7.23    7.93
 -11 -21   6   43.22    9.15
 -10 -17   3   -2.54    8.67
 -10 -11   2  357.81   11.67
  -9 -23   5  111.87   10.09
  -9 -19   3   29.29   10.23
  -7 -26   6  101.67    8.81
  -7 -22   3   28.93   10.09
  -6 -17   1  199.35   10.88
  -5 -27   6    1.99    7.15
  -4 -24   3   37.89    9.69
  -4 -22   2  287.39   11.86
  -4 -19   1  471.91   12.67
 -14 -14   8  165.07    9.54
 -13 -17   7   45.14    9.47
 -13 -12   5   66.98   10.18
 -12 -13   4   31.66    9.42
 -11 -17   4    0.69    9.82
 -11 -13   3    2.08    9.44
 -10 -10   2  799.87   14.49
  -9 -24   6   83.20    9.20
  -9 -15   2   22.15    9.69
  -8 -25   6  171.53   10.30
  -8 -24   5   22.60    8.93
  -8 -12   1  551.81   12.17
  -7 -19   2    1.79    9.78
  -7 -15   1 1330.27   18.13
  -5 -25   4   -0.19    9.10
  -5 -18   1   20.56    8.82
  -3 -24   3   50.40   10.83
 -14 -12   7  130.51   10.83
 -13 -15   6    2.56    9.16
 -13 -11   5   10.76   10.15
 -11 -12   3  168.04   10.37
 -10 -21   5   40.28    9.53
 -10 -19   4   -4.42    9.76
 -10 -16   3   36.94   10.02
 -10  -9   2  121.45    8.94
  -9 -21   4  209.80   12.39
  -8 -17   2   -7.52    9.73
  -8 -11   1  191.39    9.74
  -6 -20   2   27.09    9.87
  -5 -26   5   27.53    8.46
  -5 -21   2  375.02   12.79
  -4 -27   6    1.48    7.14
  -3 -22   2   13.03    8.64
  -3 -19   1  345.05   10.88
  -2 -24   3   20.39    8.99
  -2 -22   2   12.71    8.18
  -1 -22   2  345.88   11.28
 -14 -13   8   34.51    9.65
 -13 -10   5    1.51    9.50
 -12 -16   5  123.90   10.81
 -12 -12   4   77.16    9.55
 -10 -23   7   -0.28    8.13
 -10 -22   6   14.13    8.75
 -10  -8   2  628.42   12.38
 -10  -7   2   21.41    6.89
 -10  -6   2   17.35    7.10
  -9 -14   2   22.08    9.36
  -8 -20   3   15.90   10.09
  -7 -26   7   35.13    7.65
  -7 -14   1  150.04    9.82
  -6 -26   6  114.37    9.54
  -6 -16   1  252.94   11.08
  -5 -27   7   16.71    7.10
  -5 -23   3   -3.21    9.83
  -4 -26   5   25.34    9.37
  -4 -25   4    4.34    9.31
  -2 -19   1   60.83    8.75
  -1 -19   1  545.60   12.08
 -13 -17   8   20.98    8.35
 -13 -16   7   88.72   10.28
 -13 -14   6   32.65    9.97
 -13  -9   5    7.38    9.49
 -12 -11   4    9.04    8.37
 -11 -21   7    5.43    8.56
 -11 -20   6   12.07    8.76
 -11 -11   3  352.69   11.96
  -9 -24   7    3.28    7.89
  -9 -22   5   33.66    9.90
  -9 -18   3    7.72   10.38
  -8  -9   1   21.00    7.09
  -7 -23   4   -0.36    9.52
  -7 -21   3   69.36   10.47
  -6 -25   5   88.01    9.23
  -4 -27   7   10.71    7.59
  -2 -25   4    1.04    9.02
 -12 -15   5  109.40   10.37
 -11 -10   3   37.96    8.88
 -10 -15   3  172.70   11.23
  -9 -23   6   14.14    8.27
  -9 -20   4   29.53   10.61
  -8 -16   2   14.15    9.56
  -7 -25   6  110.77    9.26
  -7 -18   2   42.35   10.05
  -5 -17   1   33.57    7.72
  -4 -23   3   26.04    9.50
  -4 -21   2 1090.86   17.02
  -3 -26   5   17.08    8.29
 -13 -13   6   -1.85    9.09
 -12 -10   4   13.46    8.23
 -12  -9   4   51.32    9.87
 -11  -9   3 1155.67   16.37
 -11  -8   3  130.77   10.16
 -10 -20   5   25.49    9.58
 -10 -18   4   14.55   10.30
  -9 -13   2   36.08    8.15
  -8 -24   6   -3.52    7.82
  -8 -23   5   53.78   10.06
  -8 -19   3   42.20   10.65
  -7 -13   1 2249.14   20.60
  -6 -19   2   44.60    9.81
  -6 -15   1 1443.26   17.54
  -5 -26   6    9.10    8.22
  -5 -24   4   -1.60    9.36
 -13 -16   8   47.69    8.97
 -13 -15   7    3.57    9.17
 -12  -8   4  124.13    9.35
 -12  -7   4   44.75    9.61
 -11  -7   3  750.10   13.53
 -11  -6   3  218.12    9.09
 -10 -22   7   -0.65    8.67
  -9 -17   3   12.82    9.76
  -6 -26   7    3.29    7.18
  -5 -25   5    0.36    8.66
  -3 -23   3   70.85    9.25
  -3 -21   2  514.92   12.85
  -3 -18   1   19.24    7.27
  -1 -21   2  341.02   11.35
 -13 -12   6    7.40    9.75
 -12 -14   5  194.16   11.71
 -11 -20   7    4.06    8.64
 -11 -19   6    1.95    8.98
  -8 -21   4   95.05    9.77
  -8 -15   2   86.66    9.88
  -7 -22   4   -3.14    9.48
  -7 -20   3    2.97    9.68
  -7 -17   2    9.03    9.31
  -7 -12   1  858.79   13.45
  -5 -22   3   51.52   10.00
  -5 -16   1  809.48   14.10
  -4 -26   6   33.88    8.57
  -2 -23   3   -8.14    8.82
  -2 -21   2   15.08    7.62
  -2 -18   1  123.40    8.04
  -1 -18   1  447.91   10.87
 -13 -14   7  148.23   10.76
 -12 -16   6    3.66    9.04
 -11 -17   5   34.43    9.00
 -11 -14   4  635.50   15.15
 -10 -17   4   59.93   10.19
  -9 -23   7    1.61    8.85
  -9 -21   5  180.43   11.65
  -9 -19   4    9.95    9.97
  -9 -11   2    5.25    8.07
  -7 -25   7   40.01    7.94
  -6 -25   6   98.57    9.07
  -6 -21   3   -0.17    8.57
  -6 -14   1   17.69    7.37
  -4 -24   4    4.32    9.02
  -4 -20   2   71.76    9.32
 -13 -15   8   68.17    9.40
 -13 -11   6    2.75    9.52
 -12 -18   8  286.03   11.42
 -12 -13   5  358.79   12.70
 -10 -19   5   45.68   10.44
  -9 -22   6   10.69    8.73
  -9 -16   3  132.81   10.82
  -8 -24   7   13.58    7.76
  -8 -22   5   60.52    9.88
  -8 -18   3   80.78   10.43
  -7 -11   1  626.02   11.56
  -6 -24   5   26.13    8.89
  -4 -25   5  113.74    9.59
  -3 -26   6   18.81    7.68
  -3 -24   4   40.00   10.50
 -13 -13   7   95.55   11.34
 -13 -10   6    1.72   10.05
 -12 -17   7  162.53   10.93
 -11 -20   8   89.87    9.20
 -11 -18   6   -1.23    9.00
 -11 -13   4   -8.49    8.79
  -9 -10   2   26.79    7.59
  -8 -23   6   -8.32    8.36
  -8 -14   2  235.21   10.87
  -7 -23   5   -4.56    8.00
  -5 -15   1   67.80    8.29
  -4 -22   3  156.68   10.68
  -3 -25   5  216.16   10.68
  -3 -17   1  487.29   11.01
  -2 -24   4    8.56    8.67
 -13  -9   6   -7.69    9.86
 -12 -15   6   -2.73    8.94
 -12 -12   5  212.65   11.01
 -11 -19   7   39.20    9.28
 -10 -21   7    9.02    8.91
 -10 -20   6   -8.26    9.27
 -10 -16   4  223.75   11.70
 -10 -12   3  161.03    9.45
  -9  -9   2   26.61    7.26
  -8 -20   4  213.10   11.06
  -7 -19   3   53.49   10.05
  -7 -16   2   11.79    7.86
  -6 -13   1 1561.30   17.10
  -5 -25   6   28.61    9.07
  -5 -21   3   12.67    9.66
  -4 -26   7   18.05    7.21
  -3 -20   2   -2.58    7.85
 -13 -14   8   43.35    9.13
 -11 -12   4  315.46   11.56
 -10 -18   5   -0.48    9.50
 -10 -11   3   84.61    9.03
  -9 -20   5  240.54   12.37
  -9 -18   4  128.12   11.02
  -9 -15   3   65.83    9.85
  -9  -8   2   21.81    6.99
  -8 -17   3  134.42   11.24
  -8 -13   2  431.50   11.95
  -7 -21   4   22.37    9.84
  -6 -25   7   22.68    7.87
  -6 -20   3   20.99    9.61
  -5 -24   5   13.01    8.77
  -3 -26   7   -6.68    7.27
  -3 -22   3   28.28    8.74
  -2 -20   2    4.99    7.22
  -2 -17   1   24.12    6.80
  -1 -20   2  156.95    9.30
 -13 -14   9   10.02    9.31
 -13 -12   7   85.68   10.27
 -12 -17   8   24.86    8.56
 -12 -16   7  144.43   10.99
 -12 -14   6   53.20    9.82
 -12 -11   5   78.84    9.31
 -10 -21   8    4.94    8.66
  -9 -22   7   15.64    8.91
  -9 -21   6  116.53   10.27
  -9  -7   2  161.12    7.86
  -6 -25   8   39.12    8.77
  -6 -17   2    9.60    7.70
  -6 -12   1   93.75    7.92
  -5 -18   2   20.17    8.54
  -5 -14   1  598.27   11.92
  -4 -23   4   19.52    9.30
  -4 -19   2 1232.93   17.09
  -1 -22   3   81.34    9.04
 -13 -13   8   56.95   10.02
 -12 -10   5   45.77    8.66
 -11 -19   8   16.03    9.04
 -11 -17   6   14.60    9.62
 -11 -11   4   -0.53    8.38
 -10 -19   6   27.28    9.94
 -10 -15   4  176.11   11.18
 -10 -10   3   52.06    8.43
  -9 -14   3   85.93    9.82
  -8 -23   7   14.82    8.32
  -8 -21   5  162.91   10.40
  -7 -22   5   42.46    9.82
  -7 -15   2   64.45    7.85
  -6 -24   6   20.98    8.24
  -4 -25   6    4.87    7.94
  -3 -16   1  825.42   12.72
 -13 -11   7   33.83    9.69
 -11 -18   7   76.45   10.03
 -11 -10   4   25.49    9.72
 -10 -20   7    2.40    8.84
 -10  -9   3  235.48   10.82
  -9 -22   8    8.36    8.43
  -9 -17   4  252.05   12.08
  -8 -22   6   13.08    9.37
  -8 -19   4   15.77    8.73
  -8 -12   2  288.64    9.81
  -7 -18   3   77.67   10.21
  -5 -25   7    5.24    7.75
  -4 -24   5   -7.22    8.39
  -4 -21   3   60.40    9.39
  -4 -15   1  707.14   11.82
  -3 -25   6    9.49    8.64
  -3 -23   4   21.32    8.62
 -13 -13   9    0.13    8.77
 -13 -12   8   35.71   10.34
 -13 -10   7    9.12   10.36
 -12 -16   8  148.10   11.06
 -12 -15   7   50.75   10.18
 -12 -13   6   46.35    9.82
 -12  -9   5   16.47    8.97
 -11 -14   5  115.74   10.39
 -10 -17   5   15.06    8.60
  -9 -19   5  221.37   11.10
  -8 -16   3  223.96   11.40
  -7 -20   4  101.16   10.60
  -6 -21   4    1.28   10.07
  -6 -19   3   10.75    9.28
  -6 -16   2   45.60    8.88
  -5 -25   8  108.03    9.46
  -5 -22   4    3.85    9.83
  -3 -24   5   83.25   10.64
  -3 -19   2  532.67   11.47
  -2 -23   4   61.08   10.31
 -12  -8   5   45.58    8.66
 -11  -9   4   19.44    7.90
 -10  -8   3   17.57    7.14
  -9 -21   7   33.98    9.20
  -9 -20   6    0.41    9.67
  -9 -13   3  114.73    9.70
  -8 -11   2  331.35   10.49
  -7 -14   2  330.97   10.96
  -6 -24   7   14.73    7.74
  -5 -24   6   73.47    8.74
  -5 -23   5   96.96   11.18
  -4 -25   7   -4.77    7.57
  -3 -21   3  130.98    9.80
  -2 -24   5  223.42   11.31
  -2 -19   2   32.24    7.35
 -13  -9   7   -1.43    9.80
 -12 -14   7   66.17   11.82
 -12 -12   6   19.99    9.25
 -12  -7   5   57.39    8.85
 -11 -18   8  109.23   10.37
 -11  -8   4    9.32    7.41
 -10 -18   6   33.60    9.76
 -10  -7   3   18.82    6.77
 -10  -6   3  491.77   10.87
 -10  -5   3  472.04   10.74
  -8 -22   7   58.41    9.46
  -8 -20   5  362.10   13.22
  -8 -18   4  497.69   14.00
  -5 -17   2   35.89    7.07
  -1 -19   2  195.81    8.93
 -13 -11   8   32.12    9.31
 -12 -15   8   67.73   10.57
 -11 -18   9   19.37    9.29
 -11 -13   5  475.29   13.47
 -11  -7   4   66.71    8.42
 -10 -19   7    4.08    9.25
 -10 -16   5    2.38    9.42
  -9 -18   5   40.43   10.11
  -9 -16   4   14.73    8.52
  -8 -21   6  267.91   12.04
  -8 -15   3   83.63    9.74
  -7 -23   7    9.00    8.35
  -7 -21   5   53.64   10.06
  -7 -17   3  233.08   11.39
  -6 -24   8   10.50    8.19
  -4 -25   8  170.84   10.28
  -4 -22   4    9.00    9.14
  -3 -25   7   -5.22    7.51
  -2 -21   3   11.54    7.90
  -1 -21   3  101.97    9.91
 -12 -11   6   39.60    9.19
 -11  -6   4   13.31    7.27
  -9 -21   8    5.72    8.82
  -7 -22   6   36.05    9.33
  -7 -19   4   -4.03    9.46
  -7 -13   2 1017.64   14.54
  -6 -18   3   32.40    9.29
  -6 -15   2   26.36    8.01
  -4 -24   6  324.17   11.63
  -4 -23   5  562.83   15.13
  -4 -20   3  483.05   13.02
  -3 -25   8   77.23    8.97
  -3 -18   2   54.17    7.59
 -13 -11   9   40.42    9.59
 -12 -15   9    4.39    9.05
 -12 -13   7    9.39    9.53
 -11 -12   5  175.17   10.54
  -8 -22   8   36.38    8.88
  -8  -9   2    2.05    6.49
  -6 -20   4   11.96    9.51
  -5 -24   7    7.86    8.26
  -3 -22   4   46.13    9.03
 -13  -9   8   11.99    9.38
 -12 -14   8   14.72    9.87
 -12 -10   6   21.49    9.13
 -10 -19   8    0.60    9.14
 -10 -17   6    5.08    9.42
 -10 -15   5  176.23   11.25
 -10 -12   4  377.46   11.43
  -9 -20   7   67.57   10.44
  -9 -19   6  199.66   10.83
  -9 -15   4  558.34   14.14
  -8 -19   5  345.07   13.03
  -8 -17   4  450.84   13.58
  -8 -14   3   45.24    8.93
  -7 -16   3  288.03   11.42
  -7 -12   2  198.58    9.20
  -5 -16   2    0.76    6.79
 -13 -10   9   13.47    9.90
 -11 -14   6   12.32    9.41
 -11 -11   5   95.62    9.69
 -10 -19   9    4.38    8.85
 -10 -18   7   40.07    9.92
  -9 -17   5  115.49   10.80
  -8 -21   7  133.44   10.55
  -6 -14   2   60.96    7.90
  -5 -24   8   36.79    8.63
  -5 -23   6  107.10    9.38
  -5 -22   5   21.74    9.20
  -4 -24   7    1.32    8.65
  -3 -23   5  771.58   15.07
  -3 -20   3  329.81   11.39
  -2 -24   6   26.23    8.26
  -2 -22   4   24.80    8.61
  -2 -18   2   87.98    7.68
  -1 -22   4   10.81    9.63
 -12 -14   9   17.03    9.31
 -12 -12   7   -0.66    9.87
 -12  -9   6    5.91    9.24
 -10 -11   4   -4.29    8.22
  -9 -20   8    6.47    8.72
  -9 -10   3    6.43    7.22
  -8 -20   6   45.03   10.46
  -7 -22   7   37.98    8.92
  -7 -20   5  162.16   10.47
  -6 -21   5    9.53    9.69
  -4 -21   4   12.86    9.02
  -2 -23   5  206.34   10.79
  -1 -18   2   23.02    6.84
 -12 -13   8   23.14   10.17
 -12  -8   6   -1.24    9.57
 -11 -10   5   17.28    8.59
 -10 -16   6   18.48    9.79
  -9 -20   9   -0.27    8.58
  -9 -14   4  139.51   10.54
  -8 -13   3   14.52    8.32
  -7 -21   6  139.53   11.29
  -7 -18   4  205.49   10.64
  -7 -11   2 1018.80   13.98
  -6 -23   8   16.76    8.95
  -6 -23   9   39.01    8.60
  -6 -17   3   -4.60    7.64
  -5 -18   3   23.10    8.79
  -5 -15   2   11.31    7.17
  -4 -24   8  102.18    9.61
  -4 -24   9   59.25    9.29
  -4 -19   3 1017.84   16.26
  -3 -24   7   -2.07    8.49
  -3 -17   2  153.06    8.34
  -2 -20   3   24.62    7.94
 -12 -11   7   16.40   10.44
 -10 -18   8    9.14    9.69
 -10 -17   7    5.30   10.19
 -10 -10   4   55.34    8.47
  -9 -19   7  233.09   12.16
  -9 -18   6    6.42    8.75
  -9  -9   3    1.66    6.74
  -8 -21   8   14.11    8.70
  -8 -18   5   67.06   10.34
  -8 -16   4  445.09   13.37
  -7 -22   8   87.69    9.70
  -7 -15   3  380.95   11.89
  -6 -19   4   42.65    9.78
  -4 -23   6   62.53    8.91
  -4 -22   5    1.93    8.86
  -2 -24   7   -7.44    8.51
 -12 -13  10   11.20    9.69
 -12 -12   8    9.85   10.84
 -12  -7   6  140.33   10.04
 -10 -18   9   -0.49    9.78
  -9 -16   5  109.37   10.69
  -8 -21   9  218.23   10.66
  -7 -22   9    1.60    7.94
  -6 -13   2  772.70   12.48
  -5 -23   7    9.27    7.81
  -3 -24   8   20.96    8.84
  -3 -24   9   34.51    9.14
  -3 -21   4   15.20    8.91
 -12 -10   7   22.68   10.27
 -11 -15   8   35.04   10.45
 -11 -14   7   -6.92    9.73
 -11 -12   6   13.36    9.50
 -10  -9   4    6.67    7.81
  -9 -13   4  116.98    9.99
  -9  -8   3   11.22    6.80
  -8 -20   7  153.73   11.48
  -8 -19   6  359.05   13.26
  -8 -12   3   41.48    8.24
  -7 -19   5   73.79   10.53
  -5 -22   6  167.84   10.76
  -5 -21   5   61.02   10.09
  -3 -23   6    9.94    8.31
  -3 -19   3  715.06   13.84
  -2 -17   2   15.27    6.72
 -12 -12   9   19.28   10.97
 -11  -8   5   76.31    8.47
 -10 -15   6   10.02    9.76
  -9 -19   8   26.36   10.18
  -9 -17   6   28.97   10.11
  -9  -7   3  385.78    9.85
  -8 -15   4  695.65   14.91
  -7 -21   7  131.35   10.61
  -7 -20   6  104.59   10.83
  -7 -17   4  358.38   11.98
  -6 -20   5   -6.63    9.25
  -6 -16   3   56.70    8.12
  -5 -23   8   20.96    9.24
  -5 -14   2    0.25    7.12
  -4 -20   4  323.74   12.16
  -3 -22   5   37.79    9.07
  -2 -21   4    3.69    8.19
 -12 -12  10   -0.66   10.09
 -12 -11   8    8.59   10.04
 -12  -9   7   30.66   10.40
 -11 -15   9   10.73   10.32
 -11 -15  10   18.06   10.50
 -11  -7   5   50.13    8.49
 -10 -17   8   95.56   11.11
 -10 -16   7   88.90   11.10
 -10  -8   4   48.95    7.86
  -9 -19   9   -5.98    9.17
  -9 -18   7   10.56    9.99
  -9 -15   5   -2.30    9.33
  -8 -20   8    1.84    9.34
  -8 -17   5  341.72   12.92
  -7 -14   3    7.47    7.37
  -6 -21   6    7.89    9.87
  -6 -18   4   33.12    9.66
  -6 -12   2   48.88    7.37
  -5 -17   3  724.49   14.17
  -4 -23   7    0.43    8.17
  -3 -16   2    0.03    6.54
  -2 -23   6   32.54    8.77
  -2 -22   5   77.32   10.55
  -2 -19   3   97.65    8.63
  -1 -21   4   18.92    8.69
 -11 -13   7   45.78   10.34
 -11 -11   6  138.80   10.80
 -11  -6   5  504.41   12.63
 -10 -17   9    9.49   10.49
 -10 -17  10    1.63    9.71
 -10 -12   5   38.27    9.46
 -10  -7   4   72.19    7.55
  -8 -20   9   -3.89    8.72
  -7 -21   8   42.21    9.27
  -4 -15   2   -3.27    6.11
  -1 -22   5   36.63    9.48
 -12 -11   9    9.77   10.02
 -12 -11  10   -3.11   11.39
 -12 -10   8    8.93   11.21
 -12  -8   7    0.74    9.76
 -11 -14   8    4.49    9.65
 -10  -6   4  276.69   10.10
  -8 -19   7  472.13   15.01
  -8 -18   6   96.10   10.78
  -7 -21   9  177.48   10.92
  -7 -18   5    7.36   10.22
  -5 -22   7   28.73    8.64
  -4 -23   8    5.29    8.86
  -4 -23   9    7.44    8.70
  -4 -22   6  451.73   13.06
  -4 -21   5  340.70   12.43
  -3 -23   7   -6.02    8.15
  -1 -19   3   67.20    7.83
   0 -19   3   72.05    8.80
 -11 -14   9   12.53    9.76
 -11 -14  10   12.43   10.51
 -11 -10   6  369.74   12.62
 -10 -16   8   27.00   10.18
 -10 -11   5   12.08    8.75
 -10  -5   4  317.16   10.00
  -9 -18   8  163.39   11.83
  -9 -16   6   -0.62    9.76
  -8 -14   4  190.35   10.72
  -7 -16   4  492.63   12.89
  -7 -13   3  351.83   11.03
  -6 -15   3  197.01    9.24
  -5 -13   2  220.72    9.09
  -3 -20   4   92.14    9.88
  -3 -18   3  141.10    9.00
  -2 -23   7   -8.23    8.95
 -11 -12   7  142.97   11.90
 -10 -15   7    7.67   10.28
 -10  -4   4  609.86   11.27
  -9 -18  10    7.98    9.67
  -9 -17   7  281.90   13.11
  -9 -14   5   40.93    8.78
  -8 -16   5   85.42   10.51
  -7 -20   7  136.50   11.41
  -7 -19   6  253.97   12.39
  -6 -21   7   26.64    9.70
  -6 -19   5    5.76    8.51
  -5 -22   8   13.87   10.15
  -5 -16   3   -1.04    8.02
  -3 -23   8   -0.79    9.28
  -3 -23   9   11.84    9.29
  -3 -22   6  441.68   13.83
 -12 -10   9   19.07   10.22
 -12 -10  10   -4.90   10.73
 -11 -13   8   26.93   10.06
 -11  -9   6    6.51   10.39
 -10 -16   9   24.37    9.83
 -10 -16  10   41.61   10.65
  -8 -19   8   16.44    9.85
  -6 -20   6   -5.67    9.93
  -6 -17   4  457.78   13.21
  -5 -22   9   11.83    9.62
  -5 -18   4 1148.24   17.71
  -4 -19   4   40.05    9.53
  -3 -21   5  458.56   13.23
  -2 -23   8    2.12    9.16
  -2 -23   9   66.88   11.01
  -2 -20   4    1.42    8.30
 -12  -8   8   -0.75   11.05
 -10 -10   5   -5.54    8.18
  -9 -10   4    8.54    7.78
  -8 -19   9    5.49    9.11
  -8 -19  10   -4.61    9.25
  -8 -17   6   53.08   10.88
  -8 -13   4   99.63    9.68
  -8  -9   3    7.58    6.79
  -7 -20  10   27.39    9.59
  -7 -12   3  591.04   12.28
  -4 -22   7   21.05    8.51
  -2 -22   6  117.34   10.66
  -2 -18   3  118.47    8.54
  -1 -20   4   24.67    9.55
 -12  -9   9   -7.31   10.18
 -12  -9  10   31.47   12.00
 -11 -13   9   55.38   10.91
 -11 -13  10   16.73   11.22
 -11 -11   7  197.32   12.48
 -11  -8   6  428.95   13.68
 -10 -15   8   59.26   10.89
  -9 -17   8  165.05   12.18
  -9 -15   6   10.36    9.79
  -9 -13   5    6.53    9.28
  -8 -18   7   19.56   10.43
  -7 -20   9   -1.75    9.62
  -7 -17   5  117.64   10.81
  -7 -15   4  406.74   11.97
  -6 -14   3  210.60    9.11
  -4 -20   5   63.66    9.97
  -2 -21   5  114.71    9.57
  -1 -22   6   -0.21    9.02
 -12  -7   8    7.29    9.66
 -11 -12   8    5.07   10.27
 -10 -12   6  233.04   11.81
 -10  -9   5   37.49    8.68
  -9 -17   9   23.45   10.54
  -9 -17  10   17.06   11.06
  -9 -16   7   92.29   11.44
  -8 -15   5   82.81   10.48
  -8  -8   3   21.88    6.74
  -7 -19   7  228.22   12.52
  -6 -18   5   58.75   10.11
  -5 -21   7   -0.60    8.91
  -4 -22   8   60.84   10.00
  -4 -22   9   30.18   10.25
  -4 -21   6   97.75    9.83
  -3 -22   7   37.37    8.87
  -3 -19   4    3.71    8.51
  -1 -21   5   35.12    9.03
  -1 -18   3   66.38    7.68
 -12  -8   9   65.65   11.06
 -12  -8  10   -9.36   11.84
 -11 -10   7  151.77   11.88
 -11  -7   6  407.65   12.35
 -10 -15   9   29.82   10.91
  -7 -18   6  108.29   10.16
  -6 -20   7    0.60    9.36
  -6 -16   4   12.23    9.03
  -5 -15   3   29.26    8.04
  -3 -17   3  765.34   13.53
   0 -18   3   25.09    7.18
 -11 -12   9  107.81   11.95
 -11 -12  10   11.82   11.58
 -10  -8   5  146.19   10.94
  -9 -14   6    3.88   10.15
  -8 -18   8  199.08   13.06
  -8 -18  10   36.26   10.66
  -8 -12   4   38.92    7.81
  -7 -11   3  630.13   12.24
  -5 -21   8   -1.95    9.38
  -5 -17   4  617.11   14.23
  -4 -16   3   15.59    7.18
  -3 -22   8   32.56    9.54
  -3 -22   9   82.69   11.03
  -2 -22   7   43.86    9.12
 -11 -11   8  191.48   13.00
 -11 -11  11    5.57    9.50
 -11  -6   6   -0.36    8.76
 -10 -11   6  136.35   10.91
  -9 -16   8  249.83   13.44
  -8 -18   9   -2.28    9.58
  -8 -17   7  476.09   15.12
  -8 -16   6    5.43    8.98
  -7 -19   8   11.45   10.10
  -7 -19  10   11.71   10.41
  -7 -16   5   71.11   10.50
  -7 -14   4  535.34   12.70
  -6 -20   8   -1.88    9.51
  -6 -20  10   19.68   10.33
  -6 -13   3  817.35   13.16
  -5 -21   9    4.24    9.69
  -3 -21   6    3.71    8.75
  -3 -20   5    4.48    9.16
  -2 -19   4    1.74    8.42
  -1 -22   7    4.93    8.67
 -10  -7   5   43.44    9.41
  -9 -16   9    1.93   10.87
  -9 -16  10   35.12   11.63
  -9 -15   7   68.20   11.22
  -8 -14   5   35.52    9.77
  -7 -19   9    1.16    9.38
  -6 -20   9   29.64    9.54
  -4 -21   7   14.15    9.08
  -4 -21  10   31.27   10.66
  -2 -22   8    5.96    9.52
  -2 -22   9   30.60   10.89
  -2 -17   3   11.12    7.22
 -11 -11   9  196.46   13.23
 -11 -11  10   14.05   11.75
 -11 -10   8   61.26   11.05
  -9  -7   4   69.09    7.54
  -8 -11   4   13.98    8.13
  -7 -18   7   10.36   10.57
  -7 -17   6   10.44   10.14
  -7 -10   3  280.03    9.52
  -6 -17   5   22.58    9.89
  -5 -14   3  239.10    9.70
  -4 -20   6   65.06    9.81
  -4 -19   5   15.14    9.90
  -2 -21   6   11.04    8.19
  -2 -20   5    7.58    8.54
  -1 -22   8    5.44   10.06
  -1 -19   4   12.43    7.97
 -11 -10  11   -4.31    9.66
 -11  -8   7   -5.06    9.66
 -10 -12   7  187.94   12.91
 -10 -10   6  971.92   17.12
 -10  -6   5  447.70   12.27
  -9 -13   6   31.62   10.12
  -8 -17   8  103.94   12.21
  -7 -13   4    8.85    8.48
  -6 -19   7   39.81   10.25
  -6 -18   6   10.11   10.07
  -6 -15   4  150.51    9.02
  -6 -12   3 1109.04   14.90
  -5 -18   5  225.72   11.02
  -4 -21   8  123.92   10.80
  -4 -21   9   17.77   10.81
  -4 -15   3  327.84   10.43
  -3 -18   4  531.35   13.16
  -3 -16   3   14.19    7.29
  -1 -21   6   -4.27    8.20
   0 -19   4   56.67    8.44
 -11 -10   9   57.56   11.60
  -9 -15   8   78.31   11.87
  -9  -6   4  164.39    8.23
  -8 -17   9    3.22   10.52
  -8 -17  10   51.54   11.47
  -8 -16   7   76.82   11.63
  -8 -15   6   11.28   10.57
  -8 -13   5   -4.66    9.22
  -7 -15   5  102.50   10.68
  -5 -16   4  861.39   15.56
  -3 -21   7   49.19    9.21
  -1 -20   5    1.67    8.63
  -1 -17   3  339.27    9.90
 -11 -10  10   37.97   12.43
 -11  -9   8   23.61   10.58
 -11  -9  11    3.74   10.85
 -11  -7   7  134.28   11.70
 -10  -9   6    4.59   11.20
 -10  -5   5    6.29    7.61
  -9 -15   9   20.69   11.85
  -9 -15  10   42.72   12.22
  -9 -14   7   19.86    9.74
  -7 -18   8   35.78   10.96
  -7 -18  10  193.19   13.79
  -6 -19   8   -2.90    9.95
  -6 -19  10   43.53   11.53
   0 -17   3   84.59    7.76
 -10 -12   8   98.81   11.95
 -10 -12  11   -1.83    9.98
 -10 -11   7  284.63   13.52
 -10  -4   5   77.35    8.45
  -9  -5   4  567.98   10.84
  -8 -16  11   18.95    8.21
  -7 -18   9   20.69   10.36
  -6 -19   9   18.10   10.07
  -4 -20   7   97.57   10.14
  -3 -21   9   21.88   10.74
  -3 -20   6   55.35    9.60
  -3 -19   5   30.89    9.31
  -2 -21   7   38.93    9.38
  -2 -18   4    4.07    8.31
 -11  -9   9  356.30   15.49
 -11  -9  10   19.47   12.43
 -11  -8   8   55.16   11.41
 -11  -6   7   41.23   10.87
  -8 -16   8  122.95   12.72
  -7 -17   7  126.25   12.52
  -7 -16   6   17.93    9.15
  -7 -12   4  149.34    9.66
  -6 -16   5  101.85    9.84
  -6 -14   4  197.29   10.37
  -6 -11   3 1201.90   15.18
  -5 -13   3  253.69    8.62
  -2 -21   9   41.82   12.65
  -2 -16   3  330.10   10.15
  -1 -21   7   -8.03    8.73
 -11  -8  11   -1.36   10.20
 -11  -5   7    5.78   11.20
 -10 -12   9  226.11   13.78
 -10 -12  10   25.62   13.33
 -10  -8   6 1079.00   17.54
  -9 -14   8  116.82   12.49
  -9 -13   7    8.60   10.88
  -9  -9   5   90.41    9.14
  -8 -16  10    1.29   11.15
  -8 -15   7   67.98   12.18
  -8 -14   6    3.85    8.94
  -8 -12   5   17.16    9.34
  -7 -14   5    2.78    9.37
  -6 -18   7    7.26   10.46
  -6 -17   6   24.05   10.37
  -5 -17   5  117.18    9.97
  -4 -20   8   92.09   11.25
  -4 -19   6   32.12    9.77
  -4 -14   3   -0.20    7.28
  -2 -20   6    8.79    8.54
  -1 -21   9   -3.18   12.54
 -11  -8   9   61.58   13.28
 -11  -7   8   26.20   12.24
 -10 -11   8  329.53   14.78
 -10 -11  11   52.23   12.17
 -10 -10   7  138.76   11.98
  -9 -14   9   40.14   12.07
  -8 -16   9    6.42    9.97
  -7 -17   8   44.91   11.76
  -5 -18   6    2.35   10.00
  -5 -15   4  330.68   11.63
  -4 -20   9  146.30   12.10
  -3 -17   4   64.37    8.94
  -2 -19   5   14.19    8.93
  -1 -21   8   17.54   10.26
  -1 -18   4   28.04    8.08
 -11  -8  10   79.04   13.88
 -11  -7  11    4.00   11.17
 -10  -7   6  485.10   14.20
  -8 -15  11    6.49    8.67
  -7 -17   9    0.17   11.35
  -7 -17  10  173.44   13.30
  -6 -18   8   -5.41   10.71
  -6 -18  10  145.52   13.21
  -4 -16   4 1050.35   16.10
  -3 -20   7   77.66   10.11
  -1 -20   6   17.07    9.45
  -1 -16   3  708.86   12.34
   0 -18   4   68.00    8.55
 -11  -6   8   -1.28   11.85
 -10 -11   9  284.30   14.60
 -10 -11  10   76.04   13.67
  -9 -13  11  166.26   12.22
  -9  -8   5  211.39   10.28
  -8 -15   8  178.37   14.22
  -8 -13   6   18.76   10.56
  -8  -8   4    3.04    7.01
  -7 -16   7   49.11   11.46
  -7 -15   6   29.33   10.49
  -7 -11   4  340.12   10.98
  -6 -18   9    7.48   10.60
  -6 -15   5    2.60    9.52
  -6 -13   4  265.80   10.62
  -3 -18   5   41.66    9.70
  -1 -19   5   10.36    8.41
   0 -20   6  111.43   10.09
 -11  -7   9  264.72   14.94
 -11  -7  10  125.30   14.52
 -10 -10   8  109.17   12.44
 -10  -9   7  594.09   16.51
  -9 -13   8   16.49   10.39
  -8 -15  10  139.07   13.74
  -8 -11   5   40.23    9.65
  -7 -16  11   50.66    8.70
  -6 -17  11  103.09    9.40
  -4 -19   7   96.98   10.68
  -3 -19   6    7.88    9.15
  -2 -20   7   14.63    8.94
  -2 -20  10   71.39   10.50
  -2 -17   4   23.69    9.84
   0 -19   5   57.11    9.32
 -11  -5   8   -4.85   11.60
 -10  -6   6  402.33   12.31
  -9 -13   9   19.02   12.22
  -9 -13  10  163.56   15.00
  -9 -10   6  395.80   13.59
  -9  -7   5  190.21   10.95
  -8 -15   9    5.24   11.90
  -8 -14   7   78.67   10.88
  -7 -13   5   23.02    8.53
  -6 -17   7   -5.40   11.21
  -6 -16   6   -3.82   10.21
  -5 -18   7   -3.96   10.15
  -5 -16   5  226.82   12.15
  -4 -19  10    8.90   12.55
  -1 -20  10   14.69    8.48
 -11  -6   9  161.02   14.04
 -11  -6  10   64.25   14.21
 -10 -10   9   99.30   12.76
 -10 -10  10   21.21   13.74
 -10  -8   7    1.99   10.58
  -8 -14  11   40.23   10.01
  -8  -7   4    1.07    7.04
  -7 -16   8    6.99   11.84
  -7 -16  10   89.51   12.99
  -5 -17   6   24.54   10.37
  -5 -14   4    0.11    8.38
  -4 -19   8  100.64   11.73
  -3 -16   4   36.43    8.71
  -2 -20   8   40.14   11.32
  -1 -20   7    8.89    9.62
 -10  -9   8   73.13   12.19
 -10  -9  11   -5.77   12.33
 -10  -5   6  345.66   11.73
  -8 -12   6   -0.77   10.24
  -7 -16   9    9.50   11.68
  -7 -14   6    4.21   10.38
  -7 -10   4   19.35    7.83
  -6 -17   8   39.02   11.89
  -6 -17  10  163.90   13.86
  -5 -18   8   10.66   11.04
  -5 -18  10   14.76   12.15
  -4 -19   9    2.95   11.35
  -4 -18  11   25.58    7.43
  -4 -15   4  535.61   13.02
  -2 -19   6   40.52    9.44
  -2 -18   5    2.80    8.95
  -1 -20   9   -4.68   13.44
  -1 -17   4  116.22   10.36
   0 -20   7   -2.24    9.40
 -11  -5   9   80.50   12.73
 -11  -5  10   37.41   13.75
 -10  -4   6    9.87    9.65
  -9  -9   6   77.58   10.41
  -9  -6   5  171.31    9.26
  -8 -14   8    1.58   12.64
  -8 -14  10   53.37   14.05
  -7 -15   7   40.61   10.40
  -7 -15  11   59.30    9.24
  -6 -17   9   10.37   11.40
  -6 -14   5    4.21    9.40
  -6 -12   4   73.00    7.24
  -5 -18   9   14.06   11.19
  -3 -19   7  323.21   12.62
  -3 -19  10   62.57   12.76
  -1 -20   8   12.45   10.54
   0 -20   8    5.20   12.17
 -10  -9   9  543.99   17.68
 -10  -9  10   25.68   14.24
 -10  -7   7  180.48   12.37
 -10  -7  12   25.95    6.98
  -8 -14   9   -5.85   12.47
  -8 -13   7    7.48   10.06
  -7 -12   5  163.19   10.80
  -6 -16  11   26.25    8.36
  -5 -17  11    9.07    7.87
  -3 -17   5   12.95    9.53
  -1 -19   6   11.31    8.80
   0 -17   4  177.53   10.86
 -10  -8   8  177.21   13.36
 -10  -8  11   13.79   11.50
 -10  -3   6   85.14    9.49
  -9  -5   5   49.17    7.79
  -8 -13  11   43.49   10.91
  -7 -15   8  291.94   15.83
  -7  -9   4  128.96    8.82
  -6 -16   7   13.59   10.21
  -6 -15   6   73.50   11.27
  -5 -17   7   20.21   10.72
  -5 -15   5   92.31   10.40
  -4 -16   5  153.73   11.11
  -3 -19   9   52.29   12.04
  -3 -18   6   20.34   10.09
  -3 -18  11    5.73    6.55
  -2 -19  10   55.61   10.80
  -1 -18   5   -5.46    8.49
   0 -19   6   76.12    9.69
 -10  -6   7   28.27   10.48
 -10  -6  12   -1.84    7.34
  -9 -10   7   31.11   11.89
  -8 -11   6   32.60   10.49
  -7 -15   9   15.96   13.05
  -7 -15  10  146.96   14.75
  -5 -16   6  130.79   11.69
  -5 -13   4   78.72    8.14
  -2 -19   7  189.18   11.45
  -2 -16   4  443.37   12.28
  -1 -19  10   -1.97   10.73
   0 -18   5   81.07   11.01
 -10  -8   9   86.71   13.48
 -10  -8  10   48.81   15.28
  -9  -9  12   18.79    7.65
  -9  -4   5  205.27   10.17
  -8 -13   8   39.75   13.20
  -8 -13  10  163.29   16.33
  -7 -14   7  108.60   12.64
  -7 -13   6   71.70   10.14
  -6 -16   8  179.51   14.00
  -6 -16  10   97.28   14.05
  -6 -13   5  108.22   10.27
  -6 -11   4  776.34   13.93
  -4 -14   4   43.82    8.67
  -2 -19   8   68.61   13.43
  -2 -19   9   38.24   12.54
  -2 -18  11    1.23    6.73
 -10  -7   8   57.96   11.88
 -10  -7  11   23.33   12.32
 -10  -5   7    8.91   12.23
 -10  -5  12   54.52    7.83
  -9 -10  11    6.80   11.71
  -8 -13   9   -5.36   13.14
  -7 -14  11   31.92   10.09
  -7 -11   5  730.14   15.10
  -6 -16   9   14.78   12.33
  -5 -17   9   -5.67   11.77
  -2 -18   6   49.03    9.94
  -2 -17   5   15.20    9.52
  -1 -19   7   12.58    9.14
  -9 -10   8   67.51   12.91
  -9  -9   7  113.75   12.45
  -9  -7   6  312.10   12.55
  -9  -3   5  229.98   10.24
  -8 -12  11   24.17   11.19
  -8 -11  12   -1.96    6.56
  -8  -8   5  196.10   10.31
  -6 -15   7  435.29   15.75
  -6 -15  11   26.90    9.30
  -5 -16  11   69.12    9.09
  -3 -18   7   32.29   10.68
  -1 -19   8   31.09   12.69
  -1 -19   9    4.96   13.58
  -1 -18  11   -0.71    5.96
  -1 -16   4  769.84   14.35
 -10  -7   9  314.15   15.95
 -10  -7  10  248.09   18.15
 -10  -6   8   79.61   13.71
 -10  -6  11    4.70   11.94
 -10  -4   7   26.43   12.02
 -10  -4  12   76.37    8.20
  -9 -10  10   39.57   15.25
  -9  -8  12  167.65    9.44
  -7 -14   8  316.06   16.23
  -7 -14  10   -6.36   13.86
  -6 -14   6   64.36   10.23
  -5 -16   7   40.71   11.52
  -5 -14   5   23.87    9.64
  -5 -12   4    1.71    7.62
  -3 -16   5   99.92   10.74
   0 -19   8   47.05   13.00
   0 -19   9    1.42   13.59
  -9 -10   9  102.93   14.25
  -8 -12   8    5.15   11.16
  -8 -12  10  114.02   16.31
  -8 -11   7  -10.20   11.60
  -7 -14   9   31.26   13.63
  -7 -13   7  153.58   13.39
  -7 -12   6  117.09   11.69
  -6 -10   4   50.32    8.43
  -5 -15   6  322.72   13.78
  -4 -15   5   -5.67    9.38
  -3 -18   8  187.67   13.86
  -3 -17   6  154.95   10.74
  -3 -17  11   35.62    8.08
  -1 -18   6   23.83    9.27
  -1 -17   5   -3.36    8.81
 -10  -6   9  386.42   18.31
 -10  -6  10   -1.43   14.63
 -10  -5  11   56.21   13.66
 -10  -3   7   32.11   11.58
  -9  -9   8   34.63   12.66
  -9  -8   7   18.40   11.36
  -9  -6   6  290.22   12.27
  -8 -12   9    7.25   13.92
  -8  -7   5    3.75    7.86
  -7 -13  11    8.69    9.71
  -7 -12  12    4.70    6.29
  -7 -10   5  149.77   10.45
  -6 -15   8  264.02   15.37
  -6 -15  10  109.62   15.90
  -6 -12   5  494.87   13.77
  -4 -16   6   36.33    9.76
  -2 -18   7  108.98   11.20
  -2 -15   4   10.31    8.20
   0 -18   6  317.45   13.42
   0 -16   4   10.21    8.56
 -10  -5   8    6.94   11.68
  -9  -7  12   35.39    7.79
  -8 -11  11    2.14   10.75
  -6 -15   9   19.59   13.79
  -6 -13  12   28.40    6.37
  -5 -16   8   41.58   12.69
  -5 -16   9    3.52   12.60
  -4 -16  11   72.84    9.39
  -4 -13   4  153.18    8.96
  -2 -18   9   69.06   16.05
  -2 -17  11    7.05    7.69
  -1 -18  10   22.15   11.08
   1 -16   4  700.01   14.35
  -9  -9   9  132.31   14.90
  -9  -9  10   30.09   15.67
  -9  -5   6   95.37   11.52
  -8 -11   8   13.30   12.82
  -7 -13   8  355.18   16.84
  -7 -13  10   35.63   15.48
  -6 -14   7   39.59   12.45
  -6 -14  11    5.10    9.41
  -6 -13   6  217.35   12.89
  -5 -15  11   13.37    9.36
  -5 -14  12    8.25    6.05
  -3 -17   7  345.64   13.93
  -2 -18   8   52.24   12.32
  -2 -17   6  259.16   12.20
  -1 -18   7  127.40   12.60
   0 -18  10    8.04    9.77
   0 -17   5   11.93    8.71
 -10  -5   9   35.91   14.45
 -10  -5  10  188.63   17.72
 -10  -4   8   16.97   12.39
 -10  -4  11   28.85   12.25
  -9  -8  11    7.28   12.72
  -9  -7   7  114.59   12.80
  -8 -11  10   50.55   16.60
  -8  -6   5   17.31    8.29
  -7 -13   9   51.58   14.63
  -7 -11   6  130.99   11.94
  -5 -15   7  662.89   17.76
  -5 -13   5   33.57    9.74
  -5 -11   4  453.19   11.87
  -2 -16   5   15.60    9.12
  -1 -18   9    0.50   15.28
  -1 -17  11    9.77    7.13
   0 -17  11   -2.64    6.71
   1 -17   5   34.87    9.51
 -10  -3  11   47.97   13.11
  -9  -8   8   94.95   13.26
  -9  -6  12   15.72    7.88
  -7 -12   7   47.67   11.40
  -7 -12  11   -5.19   10.26
  -7 -11  12   15.80    6.91
  -7  -9   5 1704.44   20.29
  -6 -14  10   55.16   15.65
  -6 -11   5 1733.15   20.82
  -5 -14   6  363.64   14.37
  -4 -16   7  350.04   13.74
  -4 -16  10  137.12   16.90
  -4 -14   5   92.85   10.47
  -3 -17   8   -2.91   11.91
  -3 -17   9   23.81   13.20
  -1 -15   4   95.75    9.18
 -10  -4   9   84.26   14.82
 -10  -4  10   31.10   16.94
 -10  -3   8   56.04   12.46
  -9  -8   9  100.84   14.57
  -9  -8  10    0.30   15.62
  -9  -7  11    3.97   14.67
  -9  -4   6    7.19    8.86
  -8  -8   6   -0.50   10.00
  -6 -14   8  511.34   17.32
  -6 -14   9  116.09   15.25
  -5 -15  10   64.54   15.66
  -4 -15   6  475.27   15.26
  -3 -16  11   68.28    8.75
  -2 -17  10   40.88   12.50
  -1 -17   6  153.30   11.60
  -9  -5  12   29.72    8.79
  -8 -10   8   28.77   13.58
  -8  -5   5   68.46    8.48
  -7 -12   8  169.39   15.64
  -7 -12  10   13.39   17.00
  -6 -12  12   39.69    7.07
  -5 -15   8   37.49   13.34
  -5 -15   9   -0.67   13.40
  -5 -13  12   62.38    7.87
  -4 -16   8   89.01   13.45
  -4 -16   9   -9.43   13.17
  -4 -14  12    2.69    6.02
  -4 -12   4  144.52    9.87
  -1 -16   5    4.22    9.29
 -10  -3  10   20.64   16.72
 -10  -2   8   -8.53   12.02
  -9  -7   8   20.67   12.81
  -9  -3   6   53.62    9.83
  -8 -10   9   -1.39   15.14
  -8  -8  12  103.95    8.93
  -7 -12   9  111.32   16.00
  -7 -10   6  826.28   17.64
  -6 -13   7  786.83   19.49
  -6 -12   6   55.93   11.46
  -5 -14  11    4.73    9.55
  -3 -13   4  844.72   14.88
  -2 -17   9   53.71   17.00
  -2 -14   4 2432.14   22.12
   0 -15   4  495.94   13.21
 -10  -2  10   -6.83   18.83
  -9  -7   9   15.19   14.37
  -9  -7  10  311.03   20.36
  -9  -6  11    8.59   12.83
  -8  -7   6  297.28   12.73
  -7 -11   7   14.28   12.66
  -7 -11  11   11.22   11.33
  -5 -12   5  368.62   12.82
  -2 -17   8   -3.20   12.55
   0 -17   6    9.11    9.60
   0 -17  10    4.78   11.33
   1 -17  10   13.39   10.58
 -10  -2   9   -9.30   14.13
  -9  -5   7   18.10   11.61
  -9  -4  12   16.48    8.56
  -9  -2   6   52.87   10.18
  -8  -4   5  420.33   11.54
  -6 -13   8  444.75   18.29
  -6 -13  10   11.53   16.45
  -6 -10   5  573.36   14.20
  -5 -14   7   89.34   12.21
  -5 -13   6  367.99   14.53
  -4 -15   7   35.81   12.31
  -2 -16   6  235.61   12.54
  -2 -15   5  149.37   10.88
  -1 -17   7   17.27   10.50
  -1 -16  11   23.09    7.95
   0 -16   5    2.21    9.02
   1 -17   6   57.07   10.30
  -9  -6   8    6.19   12.73
  -8  -8   7   13.70   12.61
  -8  -7  12   39.26    9.01
  -7 -11  10   36.93   18.30
  -6 -13   9    9.02   14.77
  -6 -12  11   60.50   11.20
  -6 -11  12   58.59    8.19
  -5 -14  10   11.66   16.59
  -4 -14   6  203.61   13.15
  -4 -13   5   32.71    8.95
  -1 -17   8   33.68   13.17
   0 -16  11    1.76    7.27
   1 -16  11    3.27    6.92
  -9  -6   9  399.28   18.97
  -9  -6  10  101.61   18.78
  -9  -5  11   65.75   13.90
  -9  -4   7   96.87   14.02
  -9  -3  12   12.41    8.41
  -8  -8  11   33.52   13.03
  -7 -11   8  102.19   13.62
  -7  -9   6   86.36   11.47
  -7  -9  12   19.73    8.15
  -6 -11   6  321.58   14.07
  -5 -14   8  455.57   18.29
  -5 -14   9   45.09   15.22
  -5 -13  11    7.16    9.82
  -5 -12  12   50.45    7.63
  -4 -15   8   33.09   13.35
  -4 -15   9   26.10   14.28
  -4 -14  11    5.84    9.18
  -4 -13  12   47.29    7.29
  -2 -16  10   39.08   12.53
   0 -17   9    0.42   15.58
   1 -16   5    9.27    9.13
  -9  -5   8   -6.06   14.87
  -8  -6   6   15.99    9.98
  -7 -10   7   13.77   12.97
  -7 -10  11    5.78   11.83
  -2 -14  12    5.91    6.06
  -1 -16   6   71.31   10.77
   0 -17   8  113.61   14.88
   1 -17   9   -0.36   16.61
  -9  -5  10  342.11   21.70
  -8  -8   8   14.46   13.90
  -8  -6  12    4.56    8.61
  -6 -12  10  111.04   18.97
  -5 -11   5  762.74   15.66
  -2 -16   9   -1.49   14.27
  -2 -15  11   25.24    8.68
  -1 -16  10   59.08   14.06
  -1 -15   5   34.40    9.67
   1 -17   8   61.96   14.68
  -9  -5   9   78.70   15.66
  -9  -3   7  350.24   14.82
  -9  -1  12   -5.69    8.78
  -8  -7   7   46.97   12.98
  -8  -7  11   26.72   12.97
  -7 -10  10   28.51   18.74
  -6 -12   8  326.27   18.04
  -6 -12   9  254.11   18.60
  -6 -11  11   25.39   11.42
  -6 -10  12  115.07    9.13
  -6  -9   5 3010.55   25.83
  -5 -13   7 1323.16   23.05
  -5 -13  10   63.00   19.27
  -5 -12   6   25.73   11.38
  -4 -14   7  499.85   17.46
  -3 -13  12    9.92    6.49
  -2 -16   8   26.13   13.49
  -1 -14  12    4.11    6.07
  -9  -4   8   -9.38   12.63
  -8  -5   6   36.53   10.31
  -8  -5  12    0.90    9.61
  -7 -10   8    0.38   14.79
  -7 -10   9   39.22   17.11
  -7  -6   5  130.07    9.97
  -5 -11  12  106.13    8.99
  -4 -14  10   34.05   18.24
  -4 -12  12   10.35    7.10
  -2 -15   6  141.67   11.95
  -2 -14   5  439.29   13.82
   0 -16   6   93.22   10.65
   1 -16  10    5.77   11.66
  -9  -4   9   95.98   18.44
  -9  -4  10  170.51   21.75
  -9  -2   7  162.99   13.80
  -7  -9   7   42.49   13.72
  -6 -11   7  206.80   15.48
  -6 -10   6 1232.73   20.87
  -5 -13   8   25.34   12.95
  -5 -13   9    1.84   15.66
  -5 -12  11  105.07   11.92
  -4 -14   8   38.60   14.34
  -4 -14   9   -2.53   15.54
  -4 -13   6  375.53   15.07
  -4 -13  11   51.69   10.45
  -3 -14   6    4.68   11.23
  -3 -13   5  487.78   14.27
  -1 -16   9    7.91   15.86
   0 -15   5   16.76    9.38
   1 -15  11   -4.16    7.84
  -8  -7   8   75.23   14.91
  -8  -7  10   82.18   20.84
  -8  -6   7    4.34   12.55
  -8  -6  11    4.66   12.91
  -6  -9  12    8.96    8.39
  -2 -15  10   95.14   14.48
  -1 -16   8    2.67   13.88
   1 -16   6  361.96   14.06
  -9  -3   8   61.34   13.96
  -9  -3  10  143.68   21.33
  -9  -2  11  -11.36   12.49
  -9  -1   7 1232.98   22.28
  -8  -7   9  194.84   18.68
  -8  -4   6   40.06   10.24
  -8  -4  12   -3.21    9.08
  -7  -9  10   35.91   20.89
  -6 -11   8  149.06   16.91
  -6 -10  11   80.84   12.66
  -6  -8   5   14.46    9.65
  -5 -10   5  327.90   12.35
  -2 -14  11  130.88   10.65
   0 -16   9    1.03   17.60
  -9  -3   9   36.55   15.79
  -9  -1  11   -1.99   13.78
  -7  -9   8   -3.27   14.73
  -7  -9   9  -15.85   17.04
  -7  -8  11    0.91   12.83
  -7  -4  13   15.54    7.16
  -6 -11   9  139.94   17.02
  -5 -12   7   66.80   13.29
  -5 -11   6  330.92   14.51
  -5 -10  12  121.23    9.50
  -4 -13  10   48.09   19.08
  -3 -14  10   25.01   15.64
  -3 -12  12    6.78    7.22
  -2 -15   9   -0.98   15.64
  -1 -15   6   39.87   11.04
  -1 -15  10   31.02   12.65
  -1 -13  12   15.28    7.17
   0 -16   8   62.81   14.67
   1 -16   9   86.49   20.35
   1 -15   5   21.18   10.02
  -9  -2   8  199.26   16.26
  -9  -2  10   31.24   22.94
  -8  -6  10  164.49   22.66
  -8  -5   7   26.22   15.53
  -8  -5  11   -6.70   13.43
  -8  -3  12   -8.22    9.38
  -6 -10   7   24.85   14.10
  -5 -12   8  188.04   18.10
  -4 -13   7  329.54   16.66
  -4 -11  12   65.44    8.72
  -3 -14   7  462.88   17.46
  -3 -13  11   -0.48    9.34
  -2 -15   8   34.58   14.64
  -1 -14   5  236.99   12.16
  -1 -14  11   69.84   10.79
   1 -16   8   11.90   16.17
  -9  -2   9   -4.74   18.79
  -8  -6   9   11.84   16.84
  -8  -3   6  216.87   12.03
  -7  -6  12    4.28    9.28
  -6  -9   6   22.60   10.30
  -6  -8  12  100.65    9.57
  -5 -12   9   68.17   15.89
  -4 -13   9   20.61   16.95
  -4 -12   6   76.87   12.52
  -4 -12  11   51.91   11.60
  -4 -11   5   -7.91    9.85
  -3 -14   8   23.45   14.87
  -3 -14   9    8.16   16.62
  -2 -14   6  168.90   12.83
   0 -15  10   22.60   12.53
   0 -13  12   26.36    6.44
   2 -15  10   86.32   12.20
  -9  -1   8    9.14   14.01
  -9  -1  10   44.43   23.26
  -7  -3  13   39.13    7.38
  -6  -9  11   50.64   12.88
  -4 -13   8   26.00   13.53
  -3 -13   6   44.02   11.90
  -3 -12   5  388.88   13.65
  -2 -14  10   38.87   14.80
  -1 -15   7   26.12   12.50
   0 -15   6    1.89   10.42
   0 -14  11    8.40    8.80
   1 -15  10   90.59   12.40
   1 -14  11   -2.87    9.03
   2 -14  11    5.42    7.68
  -8  -5   8  163.78   17.16
  -8  -5  10  170.17   24.46
  -8  -4  11   64.19   14.81
  -8  -2  12   18.24    9.72
  -7  -8   8   -2.70   16.32
  -7  -8   9   19.01   18.34
  -7  -6   6  429.48   15.05
  -6 -10   8   19.00   14.17
  -6 -10   9   32.69   18.37
  -6  -7   5 1258.05   18.23
  -5  -9   5 1297.15   19.51
  -5  -9  12    2.22    7.89
  -5  -7  13    3.69    6.03
  -1 -15   8    8.49   14.37
  -9   0  10   -6.14   23.88
  -8  -5   9  456.66   21.95
  -8  -4   7  324.16   16.36
  -8  -2   6  123.16   11.34
  -7  -5  12   10.77    9.28
  -7  -2  13   23.44    6.82
  -6  -7  12   49.40    9.61
  -5 -10   6  294.29   14.80
  -5 -10  11   55.74   12.40
  -4 -12  10   35.59   18.48
  -4 -10  12   36.42    8.24
  -3 -13  10   18.75   16.33
  -3 -11  12   21.30    8.21
   0 -15   9   69.01   19.23
   0 -14   5   10.43    9.78
   1 -15   6   -2.11   10.87
  -8  -3  11   34.10   15.93
  -8  -1  12    8.14   10.06
  -6  -9   7   99.69   15.35
  -6  -9  10    7.93   24.11
  -6  -8   6 1251.48   21.50
  -5 -11   8   33.02   16.60
  -5 -11   9  441.79   22.84
  -4 -12   7   80.50   15.23
  -4 -11  11   55.11   11.93
  -4  -8  13   12.67    6.57
  -2 -14   7   81.23   12.79
  -1 -12  12   -1.66    6.91
  -8  -4  10  291.11   26.87
  -8   0  12   71.77   10.96
  -7  -4  12   15.34   10.88
  -7  -1  13   50.04    7.28
  -6  -8  11    9.64   12.84
  -4 -12   9   22.14   18.62
  -4 -10   5   15.01   10.84
  -3 -13   7   11.04   12.25
  -3 -13   9  -12.03   17.61
  -1 -14   6  307.41   14.03
   0 -15   8    6.11   15.27
   0 -12  12   34.34    7.37
   2 -15   9   -3.10   17.76
  -8  -4   8   74.75   15.98
  -8  -4   9   -4.76   18.17
  -8  -3   7  419.03   17.17
  -8  -1   6   89.06   11.69
  -7  -5   6  127.06   12.36
  -6  -9   8   -2.80   16.64
  -6  -9   9  419.61   24.00
  -6  -4  13    3.41    6.87
  -5  -8  12  110.58   10.17
  -5  -6  13   38.92    7.35
  -4 -12   8   13.62   16.10
  -4 -11   6   92.28   13.11
  -3 -13   8    2.50   15.49
  -2 -11  12    1.41    7.85
  -1 -13   5   -5.39   10.59
   1 -15   7   87.38   13.83
   1 -15   8   33.30   18.24
   1 -14   5    2.80   10.55
   1 -12  12   25.93    6.86
  -8  -2  11   34.99   14.81
  -8   1  12    3.07    9.64
  -7  -6   7   40.32   14.46
  -6  -6  12   31.14    9.64
  -5 -10   7    0.27   15.11
  -4  -9  12    9.50    8.35
  -4  -7  13   10.64    6.63
  -3 -12   6    0.18   12.06
  -3 -11   5  144.21   12.06
  -3 -10  12    7.82    7.98
  -1 -14   9   63.84   19.35
   0 -13  11   62.66    9.86
   1 -14  10   84.55   12.78
   2 -15   7   40.48   13.75
   2 -15   8   68.71   19.26
   2 -14  10    6.03   12.21
   2 -13  11   -6.86    8.76
  -8  -3  10  247.35   27.30
  -8   0   6  200.23   12.68
  -7  -5  11   -5.21   13.60
  -7  -3  12    9.54   10.37
  -6  -8   7   39.31   15.28
  -6  -8  10   98.84   24.92
  -6  -3  13   17.69    7.54
  -3 -12  10    9.56   16.29
  -3  -8  13   14.70    6.91
  -1 -14   7   27.96   13.45
  -1 -14   8   24.78   16.44
   0 -14   6   16.91   11.50
   1 -13  11    6.64    8.88
   2 -14   5    3.65   10.70
  -8  -3   8  266.52   18.57
  -8  -3   9  238.69   21.33
  -8  -2   7  338.02   16.34
  -8  -1  11  319.97   17.83
  -7   1  13   54.35    7.72
  -6  -7   6  477.72   15.63
  -6  -7  11   19.44   14.21
  -5 -10   8  124.24   18.64
  -5 -10   9    0.32   20.13
  -5  -9   6   -5.57   10.80
  -5  -5  13    8.94    7.57
  -4 -10  11   40.03   12.89
  -3 -11  11   23.23   11.72
  -8  -2  10   10.70   24.59
  -7  -4   6   89.03   12.70
  -7   2  13   27.86    7.01
  -6  -8   8   25.37   17.58
  -6  -8   9   28.32   21.08
  -5  -7  12  108.17   11.16
  -4 -11   7  105.01   15.06
  -3 -12   7   43.74   15.48
  -3 -12   9   24.01   21.12
  -1 -13  10    8.73   13.71
  -1 -12  11   32.62   10.29
   0 -13   5   63.46   13.00
   0 -11  12   18.37    7.65
  -8  -2   8   87.21   19.23
  -8  -1   7 1886.73   29.15
  -7  -5   7    5.95   14.05
  -7  -5  10   65.26   26.78
  -7  -4  11   23.45   14.03
  -7  -2  12   19.85   10.36
  -6  -2  13    7.96    7.61
  -5  -9  10   62.37   21.74
  -5  -8  11   31.93   13.24
  -4 -11   8  -16.27   17.14
  -4  -8  12   12.88    9.15
  -4  -6  13   72.89    8.48
  -3 -12   8    5.63   16.98
  -2 -10  12    1.02    8.66
  -1 -13   6  284.66   14.69
   0 -14   7   48.36   14.33
   0 -14   8    8.30   17.32
   1 -14   6   -6.78   11.10
   1 -11  12    8.16    7.31
   2 -11  12    6.93    7.27
  -6  -7  10  -14.09   23.03
  -6  -6  11    6.88   13.79
  -5  -9   7   21.68   15.96
  -5  -4  13    9.44    8.11
  -4 -10   6   11.81    9.93
  -3  -7  13   22.94    7.36
  -2 -12  10   74.01   16.60
  -2 -11  11   22.06   11.45
   0 -13  10   11.20   13.15
   0 -12  11   12.31    9.95
   3 -12  11   -0.86    9.53
  -8  -1  10   41.06   24.12
  -8   1  11  289.11   17.11
  -7  -5   8  510.24   22.71
  -7  -5   9  588.28   27.64
  -7  -3   6   37.82   12.33
  -7  -1  12    9.10   10.53
  -6  -7   7   19.23   15.49
  -6  -1  13   37.96    8.18
  -5  -9   9 1107.43   32.28
  -5  -6  12    6.23    9.81
  -4 -10  10   39.85   17.54
  -4  -9  11   49.07   13.13
  -3 -11   6   50.08   13.48
  -1 -13   9   36.36   21.31
  -1 -12   5  944.02   18.61
   1 -14   8   28.87   17.95
   1 -13  10   57.16   14.85
   1 -12  11   18.26   10.44
   2 -14   6   72.90   12.97
   3 -13  10   -6.68   12.70
  -8  -1   8   60.36   17.03
  -8  -1   9   12.11   23.40
  -8   2  11   39.16   15.22
  -7  -4   7  224.53   16.59
  -7  -4  10   12.39   24.67
  -6  -7   8  155.08   20.40
  -6  -7   9   42.04   22.69
  -5  -9   8   53.67   19.29
  -5  -8   6  345.63   15.08
  -4  -5  13   55.91    8.52
  -3 -10   5   65.55    9.99
  -2 -11   5   32.98   12.14
  -1 -13   8   43.04   18.35
   1 -13   5   28.46   10.68
   2 -14   8   33.31   21.05
   2 -13  10   20.59   12.48
   2 -12  11   10.17    9.40
  -8   0  10  108.40   24.97
  -7   0  12   85.31   12.12
  -4 -10   7    2.06   16.46
  -4 -10   9   14.47   22.16
  -4  -7  12   71.98   10.56
  -3  -6  13   54.60    8.01
  -2  -9  12    1.12    8.69
  -2  -7  13    6.61    7.29
  -8   1   7 2009.10   30.56
  -7  -4   8  438.68   22.43
  -7  -4   9  105.42   23.48
  -7  -2  11   47.20   15.22
  -6  -6  10   30.41   23.58
  -6  -3  12   -4.86   10.11
  -5  -5  12   73.28   11.72
  -4 -10   8  165.15   20.46
  -3 -11   7   -4.16   16.54
  -3  -8  12    0.17    9.10
   2 -13   5   -0.74   12.09
   2 -10  12    4.85    8.26
  -8   0   8  474.93   22.56
  -8   1  10   30.01   22.76
  -7  -3  10   98.93   24.33
  -7  -2   6   75.65   12.83
  -7   1  12    1.66   11.33
  -6  -6   7   -3.24   16.20
  -6   1  13   30.02    8.18
  -5  -8   7    6.25   16.46
  -4  -9   6   -5.12   13.32
  -4  -9  10   26.55   19.19
  -4  -8  11   -5.44   13.34
  -4  -4  13   48.61    8.45
  -3 -11   8   57.36   19.16
  -2 -11  10   35.12   16.79
  -2 -10  11   -9.27   11.53
  -7  -3   7   48.74   15.67
  -7   2  12   32.87   12.08
  -6  -6   9  245.55   27.41
  -6  -2  12    7.84   12.42
  -5  -8   8  353.64   24.05
  -5  -8   9  143.71   22.84
  -3 -10  10   17.96   17.99
  -3  -9  11    5.83   12.55
  -1  -9  12   -5.65    9.04
  -1  -7  13    3.23    7.52
   0 -13   7   59.97   16.38
   0 -12   5  275.78   14.16
   0 -11  11   -8.91   10.10
   2 -13   9   -1.01   20.36
   3 -13   9   30.27   18.75
  -8   1   8   61.93   18.95
  -8   1   9   33.79   23.42
  -8   2  10   -2.15   21.07
  -6  -6   8  187.83   19.78
  -6   2  13   13.19    8.41
  -5  -7   6  572.27   17.91
  -5  -7  10   54.16   21.51
  -5  -6  11   33.36   14.45
  -3 -10   6   41.46   14.25
  -3  -5  13   56.88    9.02
  -2 -11   6  426.09   18.12
  -2  -6  13    8.10    8.07
  -1 -12   9  -17.83   23.32
   1 -13   6   -7.54   12.08
   1 -11  11   25.28   11.02
   2 -11  11   10.34   10.88
   3 -11  11   25.69    9.75
  -7  -3   8  412.56   23.46
  -7  -2  10   77.56   24.22
  -7   3  12   14.81   10.86
  -6   3  13   15.75    7.85
  -5  -4  12   -2.60   10.88
  -5  -1  13   -0.06    8.45
  -4  -9   7    4.71   17.01
  -4  -3  13   33.14    9.62
  -3  -7  12    0.90   10.08
  -2  -8  12   -0.67    9.97
   0  -9  12   -3.46    9.49
   1 -13   8   30.81   20.19
   2 -12  10    7.84   13.07
  -8   2   9    4.75   24.48
  -6  -1  12   -7.61   11.88
  -4  -9   8   75.39   21.27
  -4  -7  11   27.31   14.19
  -3 -10   9   -3.14   24.32
   2 -13   6   82.04   14.60
   3  -9  12    6.60    8.14
  -3 -10   7   32.37   15.70
   5 -18  -2   -9.91   23.32
   8 -14   1   36.32   26.65
   9 -14   1   32.06   28.88
   9 -10   2   -3.42   20.52
  10 -21  -4  159.15   36.67
  11 -13   1   -2.19   28.95
  12 -15   0    8.45   33.53
  12  -7   2   13.21   23.29
  13 -14   0  -26.13   26.88
  13  -3   2    2.97   20.78
  15 -16  -2   65.80   35.99
  15 -14  -1  109.69   30.60
   5 -17  -1   29.52   20.17
   7 -18  -1   32.02   24.94
   7 -14   1   21.58   25.50
  10 -10   2   12.74   23.77
  11 -21  -4   44.40   35.97
  12 -20  -3  152.86   35.84
  13 -11   1   97.93   28.13
  14 -13   0   87.88   30.48
  15  -6   1   -3.07   22.89
  16  -9   0  -14.52   27.00
  17 -10  -1   38.65   23.91
  17  -4   0   -3.49   20.74
   6 -19  -2   97.36   25.67
   6 -10   2  529.11   21.77
   8 -11   2  127.99   23.28
  10 -14   1   51.52   26.12
  12 -19  -2   21.85   28.06
  12  -8   2  -14.48   22.27
  13  -5   2  163.95   21.71
  15  -7   1   38.89   25.75
  16 -15  -2   27.73   30.26
  17  -5   0   27.23   20.64
   6 -18  -1   -2.58   21.72
   6 -14   1  258.19   24.24
   7 -11   2  198.68   22.16
   8  -4   3   24.67   14.93
   9 -20  -2   54.49   26.65
   9 -17   0   95.15   28.40
   9 -11   2   34.57   20.87
   9  -3   3   16.08   15.37
   9  -2   3  819.43   22.22
  10 -20  -2    9.96   29.03
  12 -13   1  132.19   29.20
  13 -15   0  101.75   30.66
  13  -6   2   71.33   21.63
  14 -19  -3   14.48   28.54
  15 -12   0  -18.05   24.62
   7 -17   0   34.91   23.91
   8 -20  -2  198.62   27.10
   8 -15   1   14.86   27.43
   8  -5   3  343.37   19.17
   9 -21  -3  730.57   35.68
   9 -19  -1  868.56   34.49
   9  -4   3  490.42   20.30
  10 -21  -3  299.01   33.36
  10 -11   2   -2.36   24.31
  11 -14   1   68.00   30.07
  12 -18  -1   33.13   29.48
  12 -16   0   70.46   31.59
  12  -9   2   -7.68   24.76
  13 -21  -5  -11.03   18.65
  13 -12   1  235.34   28.59
  14 -18  -2  132.47   29.45
  14 -14   0   69.99   28.08
  15  -8   1   -2.79   24.98
  16 -10   0  275.97   26.97
   5 -16   0  122.49   20.35
   6 -11   2  200.37   19.90
   7 -15   1   75.18   24.72
   8 -19  -1  244.68   27.32
   9 -15   1   26.46   25.34
  10 -19  -1  588.62   32.47
  10  -3   3  289.41   18.86
  10  -2   3  895.92   23.55
  11 -21  -3    5.90   28.12
  11 -20  -2   10.49   27.31
  11 -17   0  -28.54   31.07
  13  -7   2   73.01   22.10
  15 -17  -2   11.22   27.67
  17  -7   0   36.26   21.92
   7 -20  -2   -8.87   24.13
   7 -19  -1   69.98   23.66
   7 -12   2   -7.20   19.90
   8 -12   2    5.41   19.73
   8  -6   3   39.18   15.92
   9 -12   2  167.10   25.28
   9  -6   3  -10.61   20.30
  10 -15   1   21.97   24.79
  10  -4   3  671.18   22.50
  11 -11   2   -8.13   23.91
  15 -13   0   58.47   24.64
  16 -14  -1   18.13   26.51
   4 -17  -1  736.44   25.59
   5 -18  -1   44.86   22.91
   6 -17   0  276.03   23.24
   7  -6   3  244.50   17.65
  10 -12   2   34.53   24.37
  10  -5   3  382.85   21.23
  11 -15   1  -12.58   27.26
  12 -21  -3   12.74   31.79
  12 -20  -2   57.08   25.92
  13 -18  -1   38.80   27.47
  13 -16   0   40.85   28.47
  13 -13   1  110.46   26.73
  13  -8   2  -10.59   21.36
  14 -17  -1   33.33   29.44
  14  -4   2   36.50   19.08
  15  -9   1  119.68   22.32
  16 -11   0   30.75   23.44
  16  -5   1    2.27   20.02
  17  -8   0  227.13   22.84
   6 -15   1  125.15   19.46
   6 -12   2   31.70   19.31
   8 -18   0  407.97   28.40
   8  -7   3  107.92   17.55
   9  -7   3   30.96   17.64
  10 -18   0  354.49   30.35
  10  -6   3   49.34   18.53
  11 -22  -4  -24.69   28.24
  11  -3   3  435.86   23.04
  11  -2   3  351.39   19.95
  12 -17   0   75.19   30.46
  14 -15   0   93.68   26.95
  14  -5   2   59.88   20.59
  15 -16  -1   74.22   28.25
  16  -6   1   41.81   20.85
   6 -20  -2   20.05   24.06
   6 -19  -1  -15.35   20.21
   7 -18   0   93.23   22.82
   8 -13   2   25.45   22.78
   9 -21  -2   12.34   24.85
   9 -16   1   -9.74   24.01
   9 -13   2    5.61   23.60
  10 -21  -2   35.70   26.30
  11 -12   2  251.85   26.14
  11  -4   3  316.36   20.22
  14 -20  -3  169.73   27.03
  14 -12   1   21.89   24.54
  14  -6   2   11.29   20.30
  15 -18  -2   14.83   25.16
  15 -10   1   -0.32   20.01
   7 -16   1    8.04   22.34
   7 -13   2  113.11   22.07
   8 -21  -2  -16.64   25.13
   8 -20  -1   59.17   27.83
   9 -20  -1    4.80   24.15
   9  -8   3    1.75   18.76
  10 -20  -1   10.78   23.96
  10 -13   2  221.82   26.32
  10  -7   3   99.74   19.15
  11 -21  -2   16.53   28.59
  11 -18   0   43.65   26.94
  11  -5   3  334.34   20.43
  12 -22  -4   -4.30   26.18
  12 -15   1   17.07   26.54
  13 -21  -3   22.84   27.97
  13 -20  -2  185.40   27.51
  13 -14   1  154.82   26.35
  14  -7   2   26.47   22.56
  15 -14   0   44.71   24.08
  16 -15  -1  163.14   25.07
  16  -7   1  142.98   21.00
  17  -9   0   17.51   18.23
   4 -16   0  279.53   19.93
   5 -17   0  491.64   23.68
   9 -22  -3   52.79   28.34
  10 -22  -3  204.67   28.21
  10  -8   3   -2.73   19.99
  11 -22  -3   36.66   29.14
  11 -16   1  -13.00   26.98
  11  -6   3   32.52   18.01
  13 -17   0   56.44   28.85
  13 -10   2   46.02   21.60
  14 -18  -1  -16.43   26.21
  15 -11   1   42.66   24.39
   5 -12   2   43.99   18.99
   6 -18   0  166.02   22.20
   6 -13   2   42.69   20.07
   7 -21  -2   -1.51   26.34
   7 -20  -1   14.37   21.43
   8  -9   3   65.48   18.85
  11 -20  -1    6.90   25.33
  11 -13   2   -0.58   23.25
  11  -7   3   -2.28   18.78
  12 -18   0   63.34   27.29
  12 -12   2  259.63   25.77
  13 -19  -1  210.52   26.24
  14 -13   1  -22.26   23.15
  14  -8   2   18.89   18.92
  15 -17  -1   -2.27   25.74
  17 -10   0  200.16   20.90
   7  -9   3   70.46   17.27
   8 -19   0  275.21   25.45
   8 -17   1   22.66   24.26
   8 -14   2  273.07   23.64
   9 -19   0  290.48   27.62
   9 -17   1  -12.87   25.70
   9 -14   2  264.11   24.39
  10  -9   3  -10.95   20.66
  12 -22  -3   -0.78   29.27
  12 -21  -2   -1.93   24.77
  12  -5   3   87.85   20.78
  12  -4   3   11.63   17.29
  13 -22  -4   39.88   21.68
  15 -15   0   62.70   24.28
  16 -13   0   30.89   21.19
   4 -18  -1    3.80   18.71
   5 -19  -1  150.33   22.13
   7 -14   2   64.56   20.04
   8 -10   3  153.65   20.14
   9 -10   3    1.17   19.86
  10 -17   1   17.58   24.19
  10 -14   2   35.61   22.06
  11  -8   3    9.46   18.53
  12 -16   1    8.78   25.54
  12  -6   3   -8.64   19.94
  13 -15   1   12.92   25.06
  14  -9   2   22.84   20.02
  15  -5   2   14.96   18.63
  16  -9   1  260.74   21.14
   6 -20  -1   38.34   24.91
   6  -9   3   18.92   15.62
   7 -19   0   35.08   21.00
   7 -10   3  295.08   20.08
   9 -22  -2  353.69   30.71
   9 -21  -1  150.94   28.56
  10 -22  -2   60.22   27.43
  11 -19   0    9.91   25.36
  11 -17   1   35.09   26.39
  11 -14   2  336.06   27.21
  12 -13   2   91.00   23.60
  14 -14   1   19.20   22.02
   4 -17   0  882.72   27.28
   5 -18   0  154.61   20.24
   5 -16   1    5.85   18.21
   5 -13   2   50.54   17.28
   6 -14   2  -16.72   20.16
   8 -15   2   96.12   24.54
   9 -15   2  411.16   28.20
  10 -21  -1   82.89   23.98
  11 -22  -2    4.34   26.47
  11  -9   3   29.45   19.76
  12  -7   3  137.02   19.23
  13 -22  -3   57.87   26.89
  13 -21  -2  120.09   23.93
  13 -18   0  -10.69   26.05
  14 -19  -1   16.39   24.65
  14 -17   0    4.40   23.86
  14 -10   2   47.79   19.15
  15 -18  -1    8.83   23.67
  16 -14   0   24.98   19.86
  16 -10   1   51.51   19.35
   4 -15   1   15.35   17.15
   6 -17   1    2.35   20.31
   6 -10   3  175.69   18.17
   7 -15   2   54.00   22.98
   8 -22  -2  511.17   28.52
   8 -11   3  299.36   22.33
   9 -18   1  163.16   25.89
   9 -11   3   57.33   20.68
  10 -15   2  519.35   29.12
  11 -21  -1   18.17   22.33
  12 -19   0   -0.65   24.01
  12  -8   3   49.64   18.79
  13 -16   1   24.20   23.78
  15 -16   0   -2.11   22.08
  15  -7   2   -3.51   17.91
   6 -19   0   43.40   20.76
   7 -21  -1   24.96   25.02
   7 -11   3  354.48   19.26
   8 -20   0  273.55   24.48
   9 -20   0  257.83   25.43
  10 -18   1   26.36   25.75
  10 -11   3   14.39   20.69
  11 -23  -3  -22.79   26.91
  11 -10   3   -7.81   19.29
  12 -22  -2    1.41   22.72
  12 -17   1   -4.17   25.70
  13  -5   3   -3.92   18.11
  14 -15   1   10.23   21.06
  14 -11   2    5.23   18.89
  15  -8   2    8.61   17.16
  16 -11   1  125.12   19.36
   5 -14   2   44.53   19.78
   8 -12   3  262.51   22.70
   9 -12   3   -6.44   20.68
  11 -18   1   13.37   26.44
  11 -15   2  109.99   25.65
  12 -21  -1   26.33   23.04
  12  -9   3  278.05   21.85
  13 -13   2   78.46   22.03
  13  -6   3   -5.97   17.68
  14 -21  -2   35.07   23.37
  17  -7   1   87.67   14.97
   5 -20  -1  659.14   28.22
   6 -15   2   38.48   19.77
   6 -11   3   67.93   17.57
   7 -20   0   60.87   21.68
   7 -12   3  518.43   23.87
   8 -16   2   81.59   24.80
   9 -16   2  210.92   26.76
  10 -12   3   55.95   22.17
  12 -23  -3   54.71   23.92
  13 -19   0  -10.84   22.99
  13  -7   3  130.32   19.10
  14 -18   0  -18.63   23.01
  15 -14   1    9.29   20.60
  15  -9   2    6.71   17.51
  17  -8   1  -11.89   14.64
   4 -16   1   54.70   17.89
   5 -17   1   49.83   18.42
   5 -10   3    4.41   16.17
   9 -22  -1   51.37   23.03
  10 -22  -1   24.60   22.64
  12 -20   0   22.31   22.99
  12 -10   3   14.28   19.01
  13 -22  -2   81.49   22.35
  13 -17   1    0.15   22.50
  13  -8   3   30.11   20.66
  14 -20  -1   37.14   21.52
  14 -16   1   71.82   21.98
  14 -12   2   15.24   20.35
  15 -17   0  -18.74   19.67
  16 -12   1   32.13   17.68
   4 -18   0   41.67   17.46
   5 -19   0  107.39   19.76
   6 -21  -1   21.84   21.88
   8 -22  -1   23.05   25.23
   8 -13   3  553.31   26.18
   9 -13   3  202.15   23.30
  10 -23  -2   -7.47   23.22
  10 -19   1   42.49   23.95
  11 -22  -1   -2.23   22.25
  11 -16   2  134.87   24.89
  11 -12   3   16.90   21.36
  12 -18   1   -7.08   25.13
  13 -14   2  101.73   23.02
  15 -10   2   -9.78   17.82
   5 -15   2   48.40   19.55
   5 -11   3  -15.93   16.30
   6 -20   0  130.35   21.55
   6 -12   3  325.13   19.27
   7 -13   3  573.95   25.22
   8  -5   4  660.04   19.49
   8  -4   4   -3.94   12.36
   8  -3   4   55.83   13.58
   9 -21   0  134.90   22.48
   9  -5   4  132.30   17.88
   9  -4   4  180.58   15.48
   9  -3   4   42.70   13.52
  10 -21   0   50.78   22.11
  10 -13   3   20.05   21.21
  12 -11   3   52.22   19.70
  13  -9   3  204.92   20.23
  16 -13   1   16.63   18.12
   6 -16   2  234.87   21.43
   7 -19   1   59.71   21.85
   7  -4   4  323.86   15.28
   8 -21   0   43.19   21.61
   8 -17   2  171.13   25.93
   8  -6   4   20.56   14.60
   8  -2   4   21.71   12.03
   9 -17   2   78.80   22.81
   9  -6   4  459.70   19.92
   9  -2   4   28.65   13.72
  10 -17   2   75.42   24.90
  11 -19   1   49.85   22.11
  12 -22  -1   12.78   21.94
  14 -19   0   36.25   24.52
  14  -5   3  -11.94   15.96
  15 -11   2   36.16   18.87
   4 -14   2  408.17   19.86
   7 -22  -1   24.83   22.35
   7 -17   2  283.92   25.68
   7  -6   4  476.26   18.05
   8 -14   3   -2.70   21.60
   9 -14   3  180.42   23.32
   9  -7   4  331.58   19.61
  10  -6   4  207.76   20.27
  10  -4   4  423.28   19.20
  11 -13   3   91.67   22.00
  12 -16   2  101.14   24.03
  13 -20   0   10.57   21.19
  13 -18   1    8.30   21.79
  13 -15   2   29.08   20.51
  13 -10   3   43.77   18.49
  14 -17   1   49.64   20.96
  14  -6   3   -6.49   15.87
  16  -8   2  -14.17   15.48
   4 -17   1    6.22   17.42
   5 -18   1   88.69   18.98
   5 -12   3   15.04   17.03
   6 -13   3  169.63   18.41
   7 -21   0   -9.82   20.27
   7 -14   3  116.03   22.13
   7  -7   4  762.14   20.77
   8  -8   4   -3.68   15.81
   9  -8   4  195.23   18.62
  10 -14   3  339.87   25.12
  10  -7   4  121.78   17.62
  11 -17   2   73.15   24.96
  12 -19   1   13.73   23.65
  14 -14   2    5.93   18.57
  15 -12   2    6.38   18.00
   6 -19   1    5.78   17.58
   6  -6   4  893.90   20.36
   7  -8   4  331.36   18.62
   8 -20   1  194.76   23.50
   9 -18   2  115.74   26.12
  10 -23  -1    7.59   21.27
  10 -20   1  129.74   24.14
  10  -8   4   35.31   17.55
  11  -5   4    7.89   17.35
  12 -24  -3   15.44   22.88
  13 -22  -1    3.68   19.62
  13 -11   3   45.78   18.43
  14  -8   3   -4.74   16.60
  15 -16   1   -0.08   18.16
  16  -9   2   14.97   15.71
   4 -19   0   68.10   19.69
   5 -20   0   80.88   19.90
   6 -22  -1   -6.28   23.95
   6 -17   2  306.90   22.28
   6  -7   4  568.04   18.68
   8 -23  -1   42.02   25.23
   8 -18   2   33.86   23.74
   8 -15   3  424.97   26.31
   8  -9   4   -9.19   17.48
   9 -22   0  -13.26   20.97
   9 -15   3  129.78   23.69
   9  -9   4    0.55   17.73
  10 -24  -2   39.38   24.36
  10 -22   0    2.93   20.36
  10 -18   2   -5.57   24.28
  11 -23  -1  -10.58   21.87
  11 -20   1   -3.03   22.40
  11 -14   3  132.66   22.53
  11  -6   4    3.33   15.71
  12 -17   2   12.13   22.32
  13 -16   2    8.49   20.13
  14 -20   0   81.67   23.45
  14  -9   3   55.04   17.95
   5 -13   3   74.87   18.77
   6 -21   0  158.25   21.35
   6 -14   3   72.55   18.82
   7 -20   1   37.59   21.22
   7 -18   2   73.64   23.00
   8 -22   0   30.84   21.46
  10 -15   3   44.81   22.65
  10  -9   4   43.88   17.83
  11 -24  -2   18.70   21.89
  11 -22   0   31.00   20.20
  11 -18   2   -9.65   24.30
  11  -7   4    9.23   15.93
  13 -21   0    7.47   20.91
  13 -19   1   27.13   21.54
  14 -18   1   17.46   21.66
  14 -15   2   18.19   18.81
  15 -13   2   14.67   17.11
  16 -10   2   18.58   15.57
   3 -18   0  183.46   20.31
   7 -15   3  259.20   22.44
   7 -10   4  172.87   18.86
  10 -10   4   11.92   18.60
  11  -8   4  111.49   18.05
  12 -23  -1   -4.57   20.75
  12 -20   1   28.23   22.71
  14 -10   3    0.38   16.74
  15 -17   1   36.45   18.52
   4 -18   1   -3.21   18.24
   4 -12   3  776.34   24.35
   5 -19   1   95.12   20.81
   6 -20   1  343.88   24.98
   6  -9   4   26.06   15.91
   7 -23  -1   -7.62   21.96
   7 -22   0   -8.80   20.06
   8 -11   4  261.64   21.59
   9 -21   1  135.19   23.17
   9 -19   2  122.25   26.32
   9 -16   3  215.22   24.92
  11 -15   3  146.19   20.90
  11  -9   4   28.29   17.92
  12 -24  -2   -1.78   19.96
  12  -6   4   93.53   18.61
  12  -5   4    9.96   15.67
  13 -17   2   16.62   20.87
  16 -11   2   59.89   14.99
   5 -14   3  -11.36   19.57
   6 -15   3   13.42   21.70
   7 -11   4  372.49   21.81
   8 -21   1    1.12   20.93
   8 -19   2   18.49   23.13
   8 -16   3   78.98   21.26
  10 -19   2   34.84   24.87
  10 -16   3  276.61   25.62
  10 -11   4    7.39   18.95
  11 -10   4  223.58   20.87
  12 -18   2   34.99   21.91
  12  -7   4   17.97   17.65
  14 -16   2   61.60   20.00
  14 -11   3    0.30   17.12
  15  -7   3    4.16   15.62
   5 -21   0  292.38   26.40
   5  -8   4  102.49   15.72
   6 -10   4   98.28   14.95
   7 -16   3   64.24   23.67
   8 -12   4   56.51   20.37
   9 -24  -1  -13.36   24.22
   9 -12   4  -10.42   19.82
  11 -21   1   48.61   22.41
  11 -19   2   41.43   23.79
  12 -15   3   99.38   21.64
  12  -8   4  623.14   23.19
  13 -20   1   43.33   23.11
  15  -8   3   32.96   15.48
  16 -12   2   -7.60   15.45
   3 -17   1   93.84   18.15
   4 -20   0   40.52   21.10
   4 -13   3  244.34   21.06
   7 -21   1   33.33   20.57
   7 -12   4  335.47   22.49
  10 -23   0    9.53   21.50
  11 -24  -1   -3.90   21.01
  11 -16   3  134.03   24.24
  11 -11   4   36.90   18.74
  12  -9   4   -1.97   17.26
  14 -12   3   -4.62   17.29
  15  -9   3   34.45   17.42
   3 -15   2   40.31   17.52
   5 -15   3  162.95   22.98
   5  -9   4   -2.92   13.51
   6 -22   0  191.13   23.07
   6 -11   4  140.34   17.33
   8 -24  -1  -10.48   22.28
   8 -17   3   96.50   25.02
   9 -17   3   91.75   25.09
  10 -17   3   52.15   23.58
  11 -23   0   32.62   21.31
  12 -21   1    4.28   20.96
  12 -10   4  711.29   27.56
  13 -18   2   65.91   20.40
   3 -19   0    4.02   19.54
   4 -19   1  181.93   21.45
   5 -20   1  292.34   23.67
   5 -18   2  772.52   26.26
   5 -10   4  156.07   17.85
   7 -17   3    0.08   23.91
   8 -13   4  277.24   23.48
   9 -22   1   50.34   21.45
   9 -20   2  153.01   25.08
   9 -13   4   49.68   18.78
  10 -22   1  -18.36   20.95
  10 -20   2   66.21   24.55
  10 -13   4  -18.32   21.36
  11 -25  -2    2.87   21.72
  11 -12   4   21.33   19.61
  12 -24  -1   43.46   19.10
  12 -19   2    0.14   22.11
  12 -16   3   44.04   20.74
  13  -7   4   -4.07   18.04
  13  -6   4   41.86   16.61
  14 -17   2  -11.60   17.82
  14 -13   3    1.37   18.10
  15 -10   3  -11.07   15.47
   4 -17   2   68.92   16.79
   4 -14   3   -0.12   20.02
   6 -21   1  118.87   22.57
   6 -12   4  313.82   21.83
   7 -23   0   85.53   23.80
   7 -13   4  307.16   23.52
   8 -22   1   29.58   21.41
  11 -20   2  -10.64   23.21
  11 -17   3   66.01   22.73
  12 -23   0   17.55   19.13
  12 -11   4    1.16   18.32
  13  -8   4  383.13   20.97
  15 -11   3   12.99   16.46
   5 -11   4    1.03   17.45
   8 -14   4   24.15   21.75
   9 -18   3    5.65   24.24
   9 -14   4    6.08   21.37
  13 -21   1   47.51   20.86
  13  -9   4   -8.67   17.21
  14 -14   3  -12.36   17.16
   3 -18   1    8.34   18.46
   3 -16   2  104.52   19.27
   5 -22   0  266.78   27.07
   5 -16   3   20.88   23.25
   6 -17   3  582.11   27.88
   6 -13   4  167.61   21.97
   7 -22   1   35.56   22.03
   7 -14   4  290.84   24.67
   8 -18   3   93.21   22.99
   9 -24   0   16.31   24.04
  10 -25  -1   -9.80   23.00
  10 -24   0   53.42   21.13
  10 -18   3   -1.72   23.50
  10 -14   4    5.54   20.96
  12 -22   1   17.82   21.01
  12 -17   3   27.43   20.80
  12 -12   4   78.37   19.25
  13 -19   2   36.15   21.14
  13 -16   3   29.89   22.14
  13 -10   4  303.63   22.73
  14 -18   2  208.53   21.29
  15 -12   3    1.11   16.87
   4 -21   0  194.52   24.05
   4 -15   3  -13.23   21.13
   5 -19   2  188.72   23.54
   5 -12   4   10.83   18.77
   6 -23   0   31.38   25.56
   6 -20   2  200.98   24.38
   7 -18   3   74.49   26.21
   9 -25  -1   -2.66   23.17
   9 -21   2  193.23   25.39
  10 -21   2   82.86   23.51
  11 -25  -1   -9.54   22.11
  11 -24   0   51.89   20.81
  11 -18   3    3.81   22.12
  12 -20   2   23.87   22.31
   3 -13   3 1062.85   27.71
   4 -20   1   70.41   21.38
   4 -18   2  192.66   22.04
   4 -10   4 1067.85   25.71
   5 -21   1  611.99   27.65
   6 -14   4   88.07   22.76
   8 -24   0   18.90   22.49
   8 -15   4   40.98   22.94
   9 -23   1  154.76   23.35
   9 -15   4   36.42   20.07
  10 -23   1  192.84   23.42
  10 -15   4   27.19   21.97
  13 -11   4   -1.31   18.51
   5 -17   3 1235.31   34.16
   5 -13   4   19.55   20.43
   6 -22   1   57.05   22.15
   6 -18   3   17.10   24.56
   7 -21   2  -11.35   22.05
   7 -15   4   12.09   23.09
   8 -23   1    5.07   22.05
   8 -19   3   13.95   25.96
   8  -7   5  289.92   19.57
   8  -6   5  448.35   20.06
   8  -5   5  172.36   16.62
   9 -19   3  -19.28   24.86
   9  -7   5  270.87   19.68
   9  -6   5  294.48   18.47
   9  -5   5  221.46   17.96
   9  -4   5  118.09   17.64
  10 -19   3   41.43   24.57
  11 -23   1   83.52   22.18
  11 -21   2   67.21   24.19
  12 -24   0   -6.85   18.85
  14  -8   4   14.25   17.00
   3 -17   2   18.03   19.70
   3 -14   3   32.41   20.99
   4 -16   3   31.84   22.86
   4 -11   4  213.35   20.15
   7 -24   0   16.29   24.14
   7  -7   5    6.20   16.23
   7  -6   5  466.11   19.98
   7  -5   5   23.26   14.32
   8  -9   5  155.19   20.61
   8  -8   5   23.83   18.21
   8  -3   5   -0.88   15.50
   9 -16   4    5.33   23.29
   9  -9   5  185.01   23.55
   9  -8   5   61.56   18.43
  10  -7   5   80.07   17.39
  10  -6   5  131.89   18.86
  10  -5   5   52.07   16.47
  12 -18   3   19.43   21.50
  13 -20   2   20.77   20.69
  13 -17   3   74.67   20.25
  13 -12   4   55.93   18.97
  14  -9   4    9.12   17.22
   3 -19   1   26.55   20.42
   5 -20   2  139.88   23.91
   6 -15   4   46.59   23.99
   7 -23   1    7.82   22.48
   7 -19   3   60.22   26.71
   7  -9   5   49.36   19.72
   7  -8   5   64.78   17.58
   7  -4   5   56.64   14.13
   8 -16   4   50.67   21.45
  10 -16   4   17.31   22.75
  10  -8   5   17.71   17.31
  11 -19   3   14.60   22.53
  12 -21   2   27.29   23.66
  14 -10   4    6.44   18.76
  15 -14   3   -2.00   16.19
   4 -19   2   86.93   22.86
   4 -12   4  169.70   19.90
   5 -23   0   31.23   27.92
   5 -14   4   -5.63   22.16
   6 -21   2  135.85   24.07
   6  -6   5   88.88   15.85
   7 -16   4   44.12   24.72
   7  -3   5    3.03   13.51
   8 -22   2   56.76   23.34
   8 -10   5   92.19   20.57
   9 -25   0   75.79   25.52
   9 -10   5   37.64   19.48
  10 -25   0   40.04   22.13
  10 -22   2  110.99   23.51
  11  -7   5   28.55   19.73
  11  -6   5   12.46   18.18
  13 -13   4   23.15   18.75
   4 -21   1  722.44   33.45
   5 -22   1  162.95   24.48
   6 -19   3  542.47   29.99
   6  -8   5  135.56   18.11
   6  -7   5  237.80   16.33
   6  -4   5   48.36   15.74
   8 -20   3   -6.33   25.46
   9 -24   1    4.86   22.54
   9 -20   3   60.89   28.02
   9 -17   4   10.93   24.38
  10 -24   1   42.11   22.14
  10 -20   3  125.58   26.11
  10 -10   5  -12.19   19.14
  11 -25   0   50.94   20.58
  11 -16   4    7.75   21.51
  12 -19   3   17.94   20.67
  13 -18   3   52.96   20.61
  14 -11   4   29.87   17.81
   3 -18   2   -9.92   21.65
   3 -15   3  532.97   24.90
   4 -13   4    3.44   21.29
   5 -15   4   29.06   24.41
   6 -24   0    5.90   24.99
   6 -23   1  143.61   24.11
   6 -16   4   47.83   25.74
   7 -22   2   22.14   23.03
   8 -25   0   93.42   25.28
   8 -24   1   17.48   23.10
   8 -17   4   55.92   22.69
  10 -11   5   16.91   19.60
  11 -24   1   91.72   21.33
  11  -9   5  140.65   19.66
  13 -21   2   41.74   21.42
  13 -14   4   44.83   19.87
  14 -17   3   99.42   19.41
   2 -18   1  -11.30   22.56
   7 -17   4    2.36   25.76
  10 -12   5   20.88   24.33
  11 -20   3   51.68   20.92
  11 -10   5   20.17   19.09
  12 -22   2   -9.17   22.04
  12 -16   4   -5.53   20.51
  14 -12   4   -3.75   16.72
   3 -20   1   -9.41   23.88
   3 -11   4  542.81   25.18
   4 -20   2  -15.21   28.41
   4 -14   4   50.09   23.74
   5 -21   2  148.37   25.41
   5  -7   5   47.02   16.59
   5  -6   5   30.87   16.27
   6 -11   5   -4.78   20.87
   7 -25   0   94.26   28.29
   7 -24   1  -22.72   26.80
   7 -12   5  149.44   21.18
   8 -13   5  332.42   25.99
   9 -23   2   18.73   22.88
   9 -18   4   -3.26   26.41
  11 -17   4   20.75   23.11
  11 -11   5   23.70   19.99
  12  -8   5    3.26   18.03
  12  -7   5   94.39   18.43
  13 -19   3   56.24   20.13
  13 -15   4   -1.34   19.82
  14 -13   4   -8.50   18.67
   5  -5   5 1009.42   23.58
   6 -22   2   29.01   24.24
   6 -17   4   42.81   27.43
   7 -13   5   45.65   23.37
   8 -23   2   47.43   23.88
   8 -21   3   18.70   25.49
   8 -18   4    3.69   26.46
   9 -21   3   43.60   27.14
  10 -21   3   25.10   25.40
  12 -20   3    7.22   22.28
  12  -9   5  265.14   22.00
   3 -12   4  275.56   24.44
   5 -10   5   32.43   20.33
   6 -12   5   11.08   22.78
   7 -18   4   -5.73   27.52
   8 -14   5   59.07   24.58
   9 -14   5   61.20   23.91
  10 -26   0   11.36   24.56
  11 -21   3   46.13   24.82
  12 -17   4   14.86   20.36
  12 -10   5   10.51   19.46
  15 -10   4   -0.41   15.29
   2 -17   2  100.73   23.91
   3 -19   2    6.65   24.37
   4 -15   4   32.43   26.10
   5 -11   5    3.54   21.61
   6 -13   5   52.86   24.79
   7 -23   2   47.22   25.00
   7 -14   5    2.51   24.58
   9 -26   0    2.74   23.95
   9 -25   1   33.40   24.32
  10 -25   1  119.84   24.21
  11 -18   4  -20.59   23.28
  11 -13   5  -12.49   20.51
  12 -11   5   88.74   21.20
  14 -14   4   43.33   17.89
  15 -11   4  -14.87   15.77
   2 -19   1   50.54   26.10
   3 -13   4   63.54   24.75
   5 -20   3   23.84   27.43
   5 -17   4  167.72   30.69
   6 -24   1    4.59   27.58
   8 -26   0  138.14   29.76
   8 -25   1   50.52   25.70
   8 -19   4  -11.70   28.12
   9 -19   4   59.45   27.25
  10 -19   4   78.54   26.87
  11 -25   1   67.90   22.31
  12 -12   5    2.73   22.56
   3 -21   1   80.06   29.29
   4 -21   2   79.36   26.86
   4 -19   3  618.35   33.29
   5 -22   2   46.00   26.31
   5 -12   5   58.85   23.83
   6 -14   5  -14.64   25.67
   7 -19   4  -27.00   29.05
   8 -15   5   82.31   23.30
   9 -24   2   59.55   23.95
   9 -22   3   49.89   25.29
   9 -15   5   -4.75   21.32
  10 -24   2   86.57   23.32
  10 -22   3   66.82   25.24
  10 -15   5   24.50   24.67
  12 -21   3    7.96   22.99
  12 -18   4    4.38   22.41
  13  -9   5   82.13   20.64
  14 -15   4   17.33   18.26
   3 -14   4   61.19   27.08
   4 -16   4  180.42   30.93
   4  -9   5 1715.27   33.70
   6 -23   2  -21.01   26.22
   7 -25   1  212.94   29.61
   7 -15   5   64.85   23.87
   8 -24   2   36.32   25.64
  11 -19   4  100.59   24.13
  12 -13   5  -15.89   21.38
  13 -10   5    5.76   18.96
   2 -18   2  -15.77   24.96
   3 -20   2   29.53   27.69
   4 -10   5   -1.05   21.74
   5 -18   4  452.96   35.12
   5 -13   5   90.44   23.44
   6 -19   4   76.86   32.25
   8 -20   4   39.49   30.94
   8 -16   5  -12.42   26.61
   9 -20   4   80.17   28.39
   9 -16   5   -2.23   25.21
  11 -22   3   43.70   24.96
  13 -11   5   -0.34   19.78
   3 -18   3  173.18   28.66
   4 -11   5  629.59   29.32
   5 -24   1  -22.87   31.92
   6 -15   5  -22.68   24.28
   7 -24   2   16.65   26.17
   7 -16   5   85.17   28.71
  10 -20   4   40.77   25.88
  10 -16   5   41.23   24.72
  12 -19   4   13.76   21.83
  12 -14   5   -5.18   21.87
  13 -12   5   -8.80   20.72
   2 -20   1    5.58   29.36
   2 -16   3 1419.03   36.06
   3 -15   4  117.86   31.32
   4 -20   3   17.45   29.03
   4 -17   4  130.21   29.02
   4 -12   5  191.08   27.02
   5 -14   5  161.74   26.37
   6 -22   3   17.59   27.44
   7 -20   4   31.11   31.73
   9 -26   1   76.18   26.85
   9 -17   5   36.08   28.37
  10 -26   1   86.17   23.44
  11 -20   4  -12.97   24.23
  13 -18   4    7.85   20.21
   2 -12   4    3.20   28.73
   3 -22   1  105.85   35.54
   4 -22   2  170.10   30.28
   6 -16   5   99.24   30.59
   8 -26   1   51.88   28.38
   8 -17   5   65.48   25.72
   8  -9   6   13.00   22.66
   8  -8   6   20.67   21.32
   8  -7   6    2.58   20.21
   8  -6   6  168.26   25.17
   9 -25   2    6.33   25.94
   9  -9   6   40.51   26.22
   9  -8   6   21.34   20.89
   9  -7   6   13.11   21.69
  10 -25   2   25.56   26.34
  10 -23   3   52.16   25.26
  10 -17   5  163.14   27.12
  12 -15   5    7.52   22.88
  13 -13   5   51.92   20.95
   2 -19   2  -13.61   28.30
   3 -19   3   -6.81   29.33
   3 -16   4   89.68   31.66
   4 -13   5  -23.44   27.47
   5 -19   4  188.49   34.54
   5 -15   5   22.45   26.80
   6 -24   2   18.85   28.92
   6 -20   4   31.39   31.32
   7 -23   3   12.45   28.03
   7 -17   5   53.78   27.32
   7  -9   6   34.28   23.08
   7  -8   6   26.05   22.66
   7  -7   6   29.91   21.92
   7  -6   6   50.26   24.27
   8 -25   2   28.67   27.24
   8 -21   4   25.97   31.38
   8 -10   6   -1.01   23.02
   8  -5   6   13.97   20.76
   9 -21   4   46.74   29.31
   9  -6   6   50.27   21.31
   9  -5   6  -11.09   22.59
  10  -8   6   32.57   24.87
  11 -23   3   34.51   26.12
   2 -13   4   41.40   27.07
   3 -21   2   18.55   30.20
   3  -9   5 4831.07   53.71
   3  -8   5  217.64   24.87
   4 -18   4  324.23   35.22
   7 -26   1   -5.41   32.02
   7 -21   4   47.80   31.62
   7 -10   6  -17.83   24.19
   7  -5   6   65.38   20.26
   8 -18   5   52.69   30.35
   8 -11   6  231.85   27.26
   9 -18   5  -22.11   27.70
   9 -11   6  160.00   26.18
  10 -10   6    7.70   23.53
  10  -9   6    7.08   22.93
  11 -17   5   46.47   24.06
  12 -20   4    8.69   24.00
  13 -14   5   27.31   21.58
   1 -17   2  120.76   30.71
   3 -10   5   78.77   25.97
   4 -14   5  170.73   32.06
   5 -22   3   36.72   30.28
   5 -16   5   91.95   33.26
   6 -17   5    0.08   28.29
   6  -9   6    4.51   24.66
   6  -7   6   19.56   22.74
   7 -25   2   65.33   31.34
   7 -18   5   21.49   32.05
   7 -11   6  120.76   27.14
   7  -4   6  103.15   24.03
   8 -12   6  129.39   27.12
  10 -18   5   69.26   26.67
  10 -11   6   -4.20   23.62
  11 -21   4  108.77   28.36
   2 -14   4  566.31   35.11
   3 -11   5 2002.39   39.43
   5 -25   1  321.41   41.21
   5 -20   4   49.30   33.75
   6 -23   3   -6.18   29.39
   6  -6   6   26.24   21.67
   8 -24   3   16.26   27.37
   9 -13   6   80.67   28.04
  10 -12   6   -1.07   24.66
  11  -9   6   -7.02   23.19
  11  -8   6   44.66   22.24
  11  -7   6   18.43   19.25
  13 -15   5   80.01   22.34
  14 -12   5   -2.05   17.84
   2 -20   2   25.94   39.29
   2 -18   3  236.31   33.87
   3 -20   3  -17.10   32.10
   3 -12   5  151.77   29.09
   4 -15   5   11.55   33.86
   5 -24   2   66.07   34.24
   5 -17   5   14.07   36.59
   6 -21   4   14.43   34.14
   6 -18   5   12.60   34.52
   6  -5   6  348.03   23.53
   8 -22   4   -1.71   30.81
   8 -19   5   23.79   31.77
   9 -27   1  -17.40   26.49
  11 -18   5   48.48   27.55
  11 -11   6   89.73   27.14
  11 -10   6   -5.63   22.96
   3 -13   5   -3.46   30.91
   5  -9   6  -11.38   26.66
   5  -8   6  -15.38   24.27
   5  -7   6   27.49   24.01
   6 -26   1    6.76   34.68
   6 -25   2  135.66   34.40
   6 -12   6   31.02   31.45
   6  -4   6   14.29   21.48
   7 -24   3   16.90   29.14
   7 -19   5   30.38   34.60
   9 -26   2   11.27   28.00
  10 -19   5  130.21   28.55
  10 -13   6   11.86   24.95
  11 -12   6  -15.34   26.86
   1 -18   2   29.52   33.70
   4 -16   5   37.71   37.30
   5 -23   3   16.69   33.86
   5 -11   6    5.96   31.71
   5  -6   6  334.03   26.16
   6 -13   6  164.89   32.63
   7 -14   6  194.91   33.09
   8 -26   2   69.41   30.61
  11 -22   4   20.97   28.56
   3 -14   5   71.86   36.33
   5 -18   5   25.05   38.97
   5  -5   6  730.10   28.87
   6 -24   3  -28.62   32.98
   6 -19   5  -18.86   36.86
   6  -3   6 1070.49   30.12
   7 -26   2  201.00   38.41
   8 -20   5   19.40   35.44
   8 -15   6   33.92   31.52
   9 -20   5   34.41   31.95
  11 -19   5   67.85   28.64
  11 -13   6   28.32   26.67
  12 -18   5   34.62   24.65
  12 -10   6   31.71   23.10
  12  -9   6  -21.72   23.09
   3 -21   3   -5.00   37.70
   7 -20   5  -36.37   38.06
   8 -25   3   38.77   32.25
   8 -23   4  106.86   32.69
  10 -25   3   29.03   27.91
  10 -23   4   -9.27   30.07
  10 -20   5   27.98   29.54
  10 -15   6   -9.51   27.89
  11 -14   6   18.12   26.48
  12 -11   6   77.22   24.99
   2 -21   2   58.47   40.32
   2 -10   5   36.85   32.65
   5 -25   2  130.99   41.13
   5  -4   6  753.38   29.35
   6 -15   6  326.41   38.56
   8 -16   6   84.37   33.10
   9 -16   6   47.14   30.64
  12 -12   6  112.41   26.40
   4 -10   6   -7.09   31.58
   4  -8   6   27.54   28.29
   4  -7   6  127.43   27.18
   5 -19   5   -1.81   41.51
   6 -20   5   50.89   41.82
   7 -25   3   18.91   34.47
  11 -15   6   59.03   28.31
  12 -13   6   46.49   25.52
   1 -14   4  235.58   42.19
   2 -12   5   32.50   36.32
   3 -16   5   46.69   44.55
   4 -23   3   22.66   39.75
   4 -21   4   98.79   41.17
   4 -11   6   40.82   30.35
   5 -24   3   39.73   38.26
   5 -22   4  182.78   42.68
   5  -3   6 1254.13   34.35
   6 -16   6   34.94   38.69
   8 -27   2   54.30   36.40
   8 -17   6  101.37   35.12
   9 -27   2   29.74   29.32
   9 -21   5   27.02   33.10
   9 -17   6   53.46   32.41
   2 -20   3  -33.83   43.30
   2 -13   5   22.68   40.44
   3 -22   3  -30.31   48.45
  10 -17   6   10.20   31.81
  11 -16   6   66.55   28.85
  12 -14   6  148.71   26.60
  13 -11   6   -9.63   24.66
   3 -20   4   32.69   43.85
   4 -13   6   91.21   36.09
   8 -18   6  -11.33   36.89
   9 -26   3    9.25   30.81
  12 -15   6    5.77   27.78
  13 -12   6  109.23   25.05
   2 -22   2  210.14   48.94
   2 -14   5    3.20   37.73
   4 -25   2   86.04   43.40
   4 -19   5   16.75   40.26
   5 -16   6   88.54   39.37
   5  -2   6  115.60   22.98
   7 -24   4   64.27   37.29
   8 -22   5  -18.61   34.60
   9 -22   5   14.63   31.49
   2 -21   3   19.32   43.31
   2 -15   5   29.48   39.97
   3 -10   6  172.54   32.46
   3  -9   6  150.20   31.63
   4 -22   4   21.28   36.85
   5 -26   2   21.88   35.12
   5 -23   4    9.20   34.37
   7 -26   3   31.98   32.53
   8 -10   7   38.54   33.85
  10 -22   5   10.58   27.32
   2 -19   4   34.95   37.15
   3 -24   2   64.10   38.29
   3 -21   4   26.62   36.08
   3 -18   5   19.12   37.74
   3 -12   6  141.22   32.83
   3 -11   6   35.14   31.50
   3  -7   6   37.27   25.27
   4 -24   3  -12.49   32.58
   5 -21   5  361.35   39.38
   6 -27   2  205.07   34.32
   6 -18   6   34.06   34.81
   7 -11   7   41.09   27.44
   7 -10   7    9.54   28.42
   7  -9   7  263.32   29.69
   7  -8   7    8.40   25.29
   8 -19   6   11.42   29.78
   8 -11   7  153.98   29.77
   8  -7   7  233.20   27.92
   9 -19   6   45.19   27.18
   9 -11   7  193.55   31.67
   9 -10   7   56.78   27.67
   9  -8   7   10.01   25.46
   1 -19   3    6.43   34.76
   2 -16   5   44.95   35.62
   3 -23   3  -27.90   31.84
   3  -6   6  -21.08   22.55
   4 -20   5  113.15   34.95
   4 -16   6  233.53   35.43
   6 -26   3   -1.20   29.99
   6  -9   7  -22.87   30.77
   7 -19   6   33.53   30.86
   7 -12   7   23.98   27.83
   7  -7   7   34.27   24.53
   8 -12   7   70.80   29.16
   8  -6   7   -4.93   23.42
   9 -12   7   24.46   26.41
  10 -19   6  -16.80   26.60
  10 -10   7    0.24   25.80
  10  -9   7   21.21   25.02
   0 -18   2    3.18   37.57
   1 -17   4  305.00   34.42
   1 -11   5   42.73   28.62
   1 -10   5   -4.52   28.02
   5 -18   6   19.22   31.34
   6 -19   6   20.86   30.34
   6 -10   7  -12.78   26.88
   6  -8   7   27.93   25.00
   6  -7   7   36.06   27.10
   7 -25   4  130.51   28.44
   7 -13   7   25.11   27.30
   7  -6   7   14.94   24.09
   8 -28   2   34.59   23.71
   8 -23   5   20.54   27.44
   9 -13   7  -20.63   25.46
  10 -11   7   -5.28   23.51
  10  -8   7   18.45   23.88
   1 -21   2  171.80   42.08
   3 -19   5  -19.36   31.19
   3 -14   6  485.28   35.70
   3  -5   6  116.50   22.31
   4 -23   4  -13.51   28.04
   6 -12   7   15.61   28.14
   6  -6   7    1.66   26.04
   7 -23   5   84.10   26.50
   7  -5   7  104.42   22.28
   8 -27   3   14.04   21.10
   8 -20   6    2.09   24.95
   8 -14   7    2.00   24.80
   9 -14   7    0.27   23.67
  10 -12   7   11.10   22.22
   0 -13   4   79.35   28.33
   1 -20   3  143.16   31.66
   1 -13   5   67.58   29.55
   2 -22   3   26.02   29.72
   2 -17   5  -18.15   27.49
   3 -22   4    8.56   27.97
   3 -15   6    2.06   29.95
   4 -17   6   73.26   28.27
   5 -22   5   44.44   29.29
   5  -8   7   64.55   28.67
   6 -25   4   54.41   25.69
   7 -27   3    9.88   25.27
  10 -13   7    0.32   22.02
   0 -17   3   79.46   28.89
   1 -18   4  224.90   31.30
   1 -14   5   30.40   29.00
   4 -25   3   -8.90   27.82
   5 -26   3   34.86   27.27
   5 -19   6   38.45   29.54
   5  -7   7   -5.15   22.30
   6 -20   6    7.81   27.05
   6 -14   7   88.94   28.04
   6  -5   7  109.52   22.59
   9 -15   7   36.30   23.06
  11 -12   7   97.91   21.41
   2 -11   6   40.11   25.75
   2 -10   6  227.81   26.55
   2  -9   6  149.47   24.85
   2  -8   6  267.97   25.18
   3 -24   3   18.41   28.91
   3 -16   6   51.17   29.64
   4 -18   6   34.61   29.33
   5 -13   7   60.25   26.87
   5  -6   7   26.80   20.40
   6 -15   7   28.64   26.05
   7 -16   7   48.26   26.08
   8 -26   4  -13.13   19.69
   8 -24   5   76.31   22.38
   8 -21   6  -15.13   21.19
   9 -21   6  -17.50   19.65
  10 -15   7   10.31   19.69
  11 -13   7   22.67   20.75
   1 -15   5  -23.14   27.44
   2 -21   4  162.15   29.42
   2 -13   6   45.48   26.54
   2 -12   6   49.91   23.37
   4 -24   4    6.07   25.03
   5 -14   7   50.86   26.31
   6 -27   3    9.23   23.97
   6  -4   7  288.20   21.58
   7 -26   4   34.06   22.21
   7 -24   5   51.75   24.89
   7 -21   6  -10.71   24.17
   9 -16   7   10.14   21.70
  11 -14   7   42.55   19.40
   0 -18   3   32.75   27.78
   1 -21   3   25.38   28.55
   1 -19   4   43.28   27.82
   2 -23   3    8.87   29.97
   2  -6   6   23.43   19.45
   3 -23   4   33.50   26.63
   3 -17   6   62.13   28.41
   4 -12   7  123.00   26.68
   4  -9   7   11.56   23.23
   4  -8   7  163.66   22.85
   5 -20   6   48.47   27.73
   5 -15   7   23.14   25.34
   5  -5   7   26.43   18.65
   6 -21   6   91.92   25.17
   6 -16   7   -8.03   24.52
   7 -17   7   70.50   23.94
   8 -17   7   21.24   21.30
  10 -16   7   27.71   19.49
   0 -16   4  -17.64   25.22
   1 -16   5   15.37   26.65
   2 -14   6   42.48   23.42
   4  -7   7    2.74   20.31
   6 -26   4    6.93   21.81
   8 -22   6   18.59   19.65
  11 -15   7    0.25   16.42
  12 -12   7   54.91   16.58
   2 -15   6    9.02   26.03
   3 -25   3  -12.30   30.02
   3 -18   6   16.18   26.31
   4 -26   3   25.67   26.25
   4 -14   7    1.14   24.30
   4  -6   7  187.19   24.03
   5 -27   3   76.25   25.64
   5 -16   7   66.40   25.12
   5  -4   7   74.06   18.59
   6 -17   7   93.35   25.54
   7 -28   3   74.91   18.59
   7 -22   6   -5.61   19.88
   8 -18   7    9.04   19.89
   9 -22   6   26.20   17.82
  10 -17   7   60.03   17.91
   0 -19   3   26.83   29.11
   1 -20   4  209.93   29.01
   2 -22   4   30.50   26.53
   4 -23   5   92.99   23.84
   4 -20   6   10.63   24.83
   5 -21   6   64.95   25.36
   6 -22   6   23.68   22.35
   9 -18   7   19.77   19.48
   0 -17   4  129.25   26.13
   0 -12   5  228.03   25.04
   0 -11   5  407.13   26.02
   1 -22   3  105.59   32.31
   2 -16   6   74.52   23.78
   3 -24   4   58.75   24.04
   4 -25   4    3.62   22.97
   4 -15   7  254.23   24.30
   4  -5   7  124.16   18.20
   5 -26   4    6.85   20.16
   5 -24   5   15.93   22.13
   5 -17   7   28.61   23.56
   6 -18   7   -3.97   23.30
   7 -27   4    6.26   17.00
   8 -19   7  -12.07   21.43
   0 -13   5   75.02   23.82
   1 -11   6   -0.89   21.77
   1 -10   6   11.46   21.37
   2 -24   3   25.69   29.88
   2 -17   6   83.98   25.50
   3 -19   6   31.75   26.03
   3 -12   7  221.80   25.32
   3  -8   7   82.39   20.59
   4 -16   7   -3.30   23.36
   5  -3   7   -6.50   16.31
   6 -28   3   26.76   19.59
   6 -25   5  103.75   21.43
   7 -23   6   -5.68   18.50
   7 -19   7   18.90   19.79
   8 -23   6    5.28   18.08
   9 -19   7  -10.03   17.09
   0 -20   3  306.36   41.57
   0 -14   5    6.28   23.19
   1 -21   4  196.57   31.72
   1 -13   6   -8.63   22.49
   1 -12   6   73.27   23.33
   2 -23   4   80.65   28.80
   3 -14   7   57.17   24.46
   3  -7   7  105.58   19.18
   4 -21   6   51.15   23.30
   4  -4   7   20.50   18.22
   5 -22   6   51.86   21.92
   5 -18   7    1.19   22.37
   6 -27   4  -14.11   17.42
   6 -19   7  115.69   22.18
  -1 -16   3  632.06   34.23
   1 -14   6   17.30   23.38
   1  -7   6   76.13   20.37
   3 -20   6   36.50   23.60
   4 -27   3    5.22   26.25
   4 -24   5   37.86   20.83
   4 -17   7   36.44   23.34
   7 -20   7   33.80   19.06
   7 -11   8    1.87   21.75
   7 -10   8  139.54   22.31
   8 -20   7    8.74   17.56
   8 -11   8  -16.61   19.72
   8 -10   8  267.36   22.70
   0 -15   5   45.95   21.08
   1 -19   5   49.59   24.73
   2 -18   6  413.31   25.98
   3 -26   3   65.00   27.82
   3 -23   5   -2.46   21.30
   3 -15   7  271.20   26.42
   3  -6   7  263.37   20.27
   4 -26   4   44.65   22.99
   5 -25   5   12.03   18.94
   5 -19   7   61.05   21.68
   6 -11   8  -15.25   22.56
   6 -10   8   -1.54   22.28
   7 -26   5   22.95   15.99
   7 -13   8   26.93   19.79
   7 -12   8   20.60   18.97
   7  -8   8  211.35   21.98
   8 -13   8   26.46   20.37
   8 -12   8   49.81   19.04
   8  -9   8   -4.08   18.31
   8  -8   8  321.70   21.69
   9 -11   8  -15.61   17.79
   9 -10   8   84.80   18.65
  -1 -17   3  379.34   36.81
  -1 -14   4 1028.26   30.81
   0 -19   4   46.40   26.00
   1 -23   3   85.80   36.21
   1 -15   6   11.57   21.36
   3 -25   4   -2.61   23.06
   3 -16   7   57.72   23.06
   4 -22   6   34.69   21.07
   4  -3   7  104.19   17.52
   5 -27   4   43.44   20.90
   5 -23   6    9.52   18.79
   6 -20   7   88.13   17.90
   6 -13   8    4.44   19.21
   6  -9   8   18.85   18.02
   6  -8   8   -4.44   19.99
   7 -14   8   31.26   18.15
   7  -7   8   49.86   18.81
   8 -14   8   -7.74   17.48
   9 -13   8    4.42   17.44
   9 -12   8    0.79   17.14
   9  -9   8   13.23   16.50
   0 -21   3  157.51   45.68
   1 -22   4  164.98   25.75
   1 -20   5  331.25   27.82
   1 -16   6  281.28   26.38
   2 -25   3    8.53   33.18
   2 -22   5   59.09   22.60
   2 -12   7  121.90   22.75
   2 -11   7   99.35   22.13
   2 -10   7   36.69   20.72
   3 -21   6  -16.45   21.44
   3  -5   7  365.50   19.72
   6 -26   5   -7.12   16.07
   7 -21   7   35.46   17.80
   7 -15   8   34.19   18.71
   8 -21   7   18.50   16.31
   8 -15   8    7.52   18.92
   9 -14   8    2.44   16.88
  -1 -15   4   67.59   20.30
   2 -24   4   33.79   22.70
   2 -13   7   46.27   22.57
   3 -17   7   -5.31   21.67
   4 -25   5    8.64   19.36
   4 -19   7   -8.47   20.77
   5 -20   7   43.15   18.14
   5 -12   8   24.84   19.49
   5 -10   8  175.92   21.68
   5  -9   8   15.39   18.58
   6 -21   7   65.90   18.09
   6  -7   8   77.49   18.73
  10 -12   8    6.16   13.37
  10 -11   8   14.73   14.66
  -1 -18   3  104.22   45.72
  -1 -16   4  566.82   28.17
   0 -20   4  161.98   27.34
   1 -17   6   26.35   23.23
   2 -20   6  230.55   25.48
   2 -14   7  230.20   21.84
   2  -7   7  100.63   18.38
   3 -24   5   11.76   20.21
   3  -4   7   89.97   15.38
   5 -26   5    0.08   17.36
   5  -8   8  227.61   19.63
   6 -28   4    6.72   15.62
   6  -6   8   17.99   16.68
   8 -16   8   -4.06   16.72
   9 -15   8   -9.04   14.83
  10 -13   8   21.03   14.02
   0 -18   5   66.76   24.24
   1 -21   5   93.10   24.11
   3 -18   7   -0.30   22.16
   4 -27   4   54.26   21.77
   4 -20   7   11.26   20.57
   4 -11   8  127.70   20.65
   5 -21   7   52.68   18.79
   5 -15   8    5.76   19.25
   6 -16   8    6.75   18.19
   7 -22   7    8.90   15.49
   9 -16   8   -2.17   14.92
  10 -14   8   25.23   13.17
   0 -13   6  130.55   22.68
   0 -12   6  260.71   23.54
   0 -11   6  394.99   20.60
   0 -10   6  364.84   23.43
   0  -9   6  -10.72   19.39
   1 -23   4   36.05   24.46
   1 -18   6  587.25   28.17
   2 -23   5   20.64   21.27
   2 -16   7   77.60   22.29
   3 -26   4   82.89   22.12
   4  -9   8   20.81   18.36
   5 -16   8    0.55   19.72
   5  -6   8  149.79   19.73
   6 -27   5  -12.83   15.45
   6 -22   7   16.34   16.85
   6 -17   8   -7.14   17.14
   8 -17   8   11.72   15.81
  -1 -13   5   32.44   21.14
  -1 -12   5  602.65   26.18
  -1 -11   5  188.87   19.32
   0 -21   4  127.03   27.85
   0 -14   6  -18.13   21.70
   0  -8   6  580.56   24.27
   3 -19   7   17.08   20.45
   3  -3   7  159.19   16.38
   4 -14   8    9.36   19.62
   4  -8   8  176.39   19.42
   5 -28   4   24.09   17.23
   7 -18   8   11.43   15.87
   9 -17   8  -13.06   13.25
  -1 -14   5  131.35   22.67
   0 -19   5   71.48   24.13
   0 -15   6    7.97   22.46
   1 -19   6  154.99   23.62
   1 -11   7   35.91   20.53
   2 -17   7  107.32   19.93
   2  -5   7  196.84   17.87
   3 -25   5   62.63   20.78
   4 -26   5   -7.78   18.22
   4 -21   7   10.61   18.42
   5 -22   7   27.17   16.74
   5 -17   8    7.13   17.99
   5  -5   8   85.62   17.40
   6 -18   8    0.77   16.29
  -1 -18   4   -7.91   27.29
   0  -7   6  268.73   21.68
   1 -22   5   29.95   22.55
   1 -13   7   26.51   21.16
   1 -10   7   -8.96   17.46
   1  -9   7   -0.86   18.83
   2 -24   5   28.30   24.17
   2 -18   7   13.71   21.10
   3 -10   8   26.72   19.73
   4 -16   8  -13.32   18.68
   5 -27   5   10.40   15.64
  -1 -20   3   85.81   75.16
   0 -20   5  131.17   24.32
   0 -16   6   77.33   20.66
   1 -24   4   67.82   28.51
   1 -14   7  101.88   19.95
   3 -14   8   23.57   19.67
   3 -13   8   78.69   20.49
   3  -9   8   23.96   18.08
   4  -6   8   71.77   15.97
   5 -18   8    0.30   17.26
   6 -23   7   44.32   14.94
   6 -19   8   74.11   16.42
   7 -19   8   57.57   15.29
   0 -22   4  187.96   30.22
   0 -17   6   37.42   22.90
   1 -15   7   55.32   19.59
   2 -19   7   65.02   22.00
   2  -4   7  246.52   17.38
   3 -27   4   52.93   22.62
   3 -15   8  -13.00   19.25
   3  -8   8    4.31   17.08
   3  -2   7   13.68   13.24
   4 -22   7    8.97   17.27
   4 -17   8   -2.49   16.55
   5 -23   7   16.99   15.86
  -1 -17   5   -7.69   23.99
   1 -23   5   95.03   22.91
   1 -16   7  110.94   22.26
   2 -26   4  -10.82   25.01
   3 -26   5    8.67   20.59
   3 -21   7   14.06   18.46
   3  -7   8  289.46   19.53
   4 -25   6   14.96   17.10
   4 -18   8    5.68   17.94
   4  -5   8  204.71   17.76
   5 -19   8   11.64   16.65
   7 -20   8    5.55   14.59
   0 -21   5  170.23   25.32
   1 -17   7  340.37   24.46
   1  -6   7   31.48   17.11
   4 -27   5    7.30   16.34
   5 -29   4   15.03   16.29
   5 -26   6    1.47   14.58
   6 -20   8    8.10   14.86
  -2 -14   4 1981.82   43.82
  -1 -21   3   97.05   69.30
  -1 -20   4   16.97   34.48
  -1 -18   5   41.46   24.76
   2 -25   5   46.04   20.64
   2 -20   7   10.95   19.74
   2 -13   8    4.50   19.16
   2 -12   8   26.84   19.54
   2  -3   7    1.46   13.46
   3 -17   8   31.09   19.15
   3  -6   8   49.34   16.40
   4 -23   7   16.71   15.78
   4 -19   8   -7.40   16.92
   4  -4   8    1.44   15.89
   5 -28   5   -0.62   15.16
  -2 -17   3   59.72   64.47
  -2 -15   4    1.77   30.62
  -1 -12   6  497.93   25.73
  -1 -10   6  703.85   26.14
   0 -23   4   18.11   35.96
   1 -25   4   42.71   30.23
   1 -18   7  -18.85   20.57
   1  -5   7   31.33   16.35
   2  -9   8   31.41   18.71
   3 -22   7   -6.19   18.15
   5 -24   7   16.06   15.24
   6 -21   8   38.90   14.77
   7 -13   9    4.89   16.47
   7 -12   9   -6.63   15.02
   7 -11   9   13.61   14.69
  -2 -16   4  451.55   38.89
  -1 -14   6  209.90   24.71
  -1  -9   6   24.97   19.81
   0 -22   5   20.77   28.27
   0 -14   7   16.75   21.49
   0 -13   7   40.34   21.70
   0 -12   7   89.54   19.64
   0 -11   7   10.79   18.26
   0 -10   7   83.60   21.14
   1 -24   5   49.11   22.87
   1 -22   6   22.39   20.41
   2 -21   7   19.61   19.36
   2 -15   8   20.28   20.84
   2  -8   8   33.95   17.96
   3 -25   6   43.16   18.23
   3 -18   8   -2.64   19.23
   3  -5   8  247.00   17.16
   4 -26   6   20.66   15.60
   4 -20   8    1.10   16.82
   6 -13   9   12.68   16.68
   6 -12   9   20.09   15.70
   6 -11   9   -4.66   15.68
   6 -10   9    7.51   16.41
   7 -10   9   18.15   14.52
   7  -9   9   11.30   15.72
   8 -13   9   22.49   15.04
   8 -12   9  -13.13   13.46
   8 -11   9  -12.48   13.32
   8 -10   9   10.92   14.34
  -1 -21   4   20.69   42.29
  -1 -19   5   31.70   25.52
  -1 -15   6   34.95   23.39
  -1  -8   6  809.64   26.97
   0 -15   7   49.96   21.94
   0  -9   7  116.47   20.93
   1 -19   7  283.29   23.83
   2 -27   4  -13.57   31.82
   2 -24   6   26.29   17.99
   2 -16   8  -16.53   19.45
   2  -7   8   70.82   17.85
   3 -27   5  116.26   19.43
   5 -21   8   10.19   14.95
   5 -13   9    4.86   15.99
   5 -12   9   39.23   16.77
   5 -11   9   60.78   16.91
   5 -10   9   12.51   16.11
   6 -15   9   28.32   15.21
   6  -9   9  -14.35   15.39
   7 -15   9   -8.51   14.72
   8 -14   9  -13.20   13.35
  -2 -17   4   48.54   40.73
  -2 -12   5  621.92   27.67
  -2 -11   5   14.94   21.56
  -1 -16   6   50.81   23.57
   0 -20   6   43.49   19.96
   0 -16   7   68.25   22.05
   0  -8   7    7.57   19.32
   1  -4   7  166.20   17.54
   2 -26   5   52.42   21.43
   2 -17   8   29.89   19.71
   2  -2   7  132.05   15.23
   3 -23   7   18.30   16.44
   3 -19   8    0.33   15.92
   4 -28   5  -12.24   15.47
   4 -24   7   10.99   15.15
   5 -15   9   12.88   19.14
   5 -14   9   -6.57   15.74
   5  -9   9   89.08   17.37
   6  -8   9  -11.93   15.09
   7 -16   9   22.35   14.00
   8 -15   9    9.02   12.45
   9 -12   9    7.04   11.44
  -1 -20   5   -1.67   26.50
  -1  -7   6  490.26   24.67
   1 -26   4   30.15   42.03
   1 -23   6   -0.75   19.91
   1 -20   7   -6.23   19.56
   1 -12   8  -10.53   19.37
   3  -4   8  110.77   15.67
   4 -21   8   -0.66   14.98
   4 -13   9   51.78   17.33
   4 -12   9   59.95   17.37
   4 -11   9   63.54   17.69
   5 -25   7   18.31   13.49
   5 -22   8    8.42   13.57
   5  -8   9    8.03   16.45
   6  -7   9    4.04   16.11
  -2 -19   3  162.03   62.11
  -2 -15   5  119.48   26.73
   0 -23   5  130.56   25.97
   0 -21   6   50.15   21.90
   0 -17   7  144.36   23.14
   1 -25   5   15.82   23.47
   1 -14   8   -4.12   19.63
   1 -13   8   -7.48   17.42
   1 -10   8   54.02   20.05
   2 -18   8    0.53   18.91
   3 -26   6    2.74   16.25
   3 -20   8   23.28   17.91
   4 -10   9   41.17   17.03
   5  -7   9   92.40   17.98
  -2 -16   5   26.90   26.12
   0 -18   7   71.41   22.02
   1 -15   8   16.56   19.89
   2 -25   6   22.15   19.07
   2  -5   8   29.22   18.46
   4 -27   6    7.96   13.56
   4  -8   9   31.49   17.98
   5 -17   9    2.27   15.19
  -1 -21   5   26.10   27.31
   1 -21   7   -4.35   20.39
   1 -16   8   23.02   19.93
   1  -8   8   13.77   18.70
   1  -3   7  182.57   16.74
   2 -19   8    4.48   18.70
   3 -28   5   24.61   18.72
   3 -21   8   14.20   16.02
   3 -12   9   62.64   17.94
   3 -11   9   54.85   17.40
   3  -3   8   29.29   14.17
   4 -16   9    9.27   16.84
   5  -6   9   58.75   17.34
  -2 -19   4   16.06   79.62
  -2 -17   5   30.58   27.80
  -1 -19   6    9.45   22.96
   0 -25   4  136.37   84.90
   0 -22   6   33.06   21.00
   0 -19   7  131.49   22.51
   1 -24   6   10.22   19.23
   1 -17   8   63.48   20.30
   1  -7   8   13.21   17.68
   2 -27   5   63.66   21.17
   3 -15   9   52.99   18.61
   3 -10   9   49.83   17.39
   4 -17   9   21.45   15.69
   4  -7   9  111.54   17.43
   5 -18   9    6.60   14.28
  -1 -14   7   21.90   22.48
  -1 -13   7   -1.91   19.61
  -1 -11   7   -0.72   21.28
  -1 -10   7  159.59   22.72
   0 -24   5   97.77   27.35
   0  -5   7   -6.41   17.47
   1 -26   5   96.26   26.54
   2 -20   8   48.16   18.78
   2  -4   8  293.88   17.34
   3 -16   9   76.34   18.60
   3  -9   9   71.07   17.41
   4 -18   9   47.62   15.82
   5 -19   9   21.61   13.69
  -2 -18   5    7.83   30.07
  -2 -14   6  115.02   24.69
  -2 -13   6   48.75   23.56
  -2 -12   6  171.20   24.36
  -1 -22   5   25.10   28.33
  -1 -20   6   15.25   23.23
  -1 -15   7   38.00   22.56
  -1  -9   7   19.70   21.22
   0 -20   7  -16.17   20.76
   1 -18   8   40.03   20.47
   1  -6   8  130.60   18.47
   2 -26   6   44.87   18.20
   2 -24   7   45.44   17.12
   3 -27   6   35.72   14.95
   3 -25   7    3.45   14.78
   3 -22   8   41.39   15.32
   3  -8   9   27.19   15.88
   4 -23   8   27.23   14.24
   4  -6   9  102.75   16.35
  -1 -16   7  155.86   23.79
  -1  -8   7   -3.85   20.24
   0 -23   6   -1.84   21.36
   0 -14   8    5.42   20.28
   0 -13   8   29.39   20.56
   0 -12   8  123.57   22.23
   0 -11   8   18.33   20.02
   0 -10   8  360.81   23.63
   1 -19   8   12.44   19.54
   2 -21   8   20.87   16.45
   2 -13   9    1.95   18.19
   2 -11   9  -13.72   17.42
   3 -17   9   54.93   17.61
   3  -7   9   46.41   15.38
   4 -19   9   12.13   15.28
  -2 -19   5   38.45   32.40
  -2  -9   6    1.16   20.42
  -1 -17   7    8.84   21.86
   0 -15   8   16.25   19.98
   0  -9   8   36.64   20.03
   0  -4   7   57.67   18.20
   1 -25   6   61.17   19.36
   1 -23   7   29.45   18.24
   2 -15   9   -6.51   17.29
   2 -14   9   41.77   16.26
   3 -18   9   24.78   15.74
   4  -5   9   38.29   15.58
   5 -20   9   -2.87   12.24
  -2 -21   4   32.28   81.59
  -2  -8   6  144.60   22.61
  -1 -24   4   15.29   73.59
  -1 -23   5   51.99   37.51
  -1 -21   6    0.77   22.41
  -1  -7   7    9.31   20.26
   0 -25   5  209.46   31.38
   0 -16   8   32.00   20.99
   1 -20   8    0.35   18.62
   1  -5   8    0.02   16.16
   2  -9   9   23.06   16.54
   2  -3   8   23.52   15.10
   3 -23   8    1.41   14.59
   3  -6   9   33.96   15.03
  -3 -16   4   70.59   67.99
  -2 -20   5    8.19   33.80
  -1 -18   7   63.27   20.16
   0 -17   8   51.43   20.45
   1 -27   5    4.52   26.29
   2 -25   7   -0.50   16.02
   2 -22   8  180.13   18.59
   2 -17   9   27.29   16.90
   2  -8   9    4.35   16.31
   3 -26   7    0.22   13.44
  -2 -18   6   66.20   26.70
  -2  -7   6  164.59   22.65
   0 -24   6   33.85   21.67
   0 -18   8   32.69   20.13
   0  -7   8   26.22   19.45
   0  -3   7  130.47   17.66
   2 -27   6   38.59   16.94
   2  -7   9   47.66   18.81
   3 -28   6   14.39   14.24
  -3 -17   4   33.20   65.23
  -3 -14   5  412.06   36.36
  -3 -11   5   92.54   28.16
  -1 -22   6  -14.51   23.46
   1 -26   6   11.32   19.49
   1 -24   7  -13.26   16.74
   1 -21   8   25.08   17.31
   1 -14   9   65.73   19.04
   1 -13   9   33.71   18.57
   1 -12   9   52.60   19.30
   1  -4   8  143.78   17.06
   2 -23   8   24.66   17.01
   2 -18   9   -3.25   16.87
   3 -24   8   19.64   14.33
   3  -5   9   -4.55   14.90
   4 -21   9   -9.53   12.85
   6 -13  10  -10.99   13.84
   6 -12  10   18.53   13.72
  -3 -18   3  166.73   52.89
  -3 -15   5  148.80   37.55
  -2 -22   4   40.76   67.07
  -2 -21   5   83.86   39.63
  -2 -19   6   14.34   26.11
  -2 -14   7   19.87   24.83
  -2 -13   7   22.53   23.69
  -2 -12   7   62.98   23.85
  -1 -24   5  257.89   43.70
   0 -26   5  144.88   35.43
   0 -19   8   27.71   19.33
   0  -6   8    8.30   17.93
   1 -16   9   41.12   18.93
   1 -15   9   44.16   19.48
   1 -10   9    0.46   17.48
   2 -19   9   -6.40   15.83
   2  -6   9   31.59   17.59
   2  -2   8   38.15   13.79
   5 -14  10   17.38   13.69
   5 -13  10    8.21   14.20
   5 -12  10    8.56   14.37
   5 -11  10   41.73   15.06
   6 -15  10   22.38   13.04
   6 -14  10    7.86   11.77
   6 -11  10   15.60   12.33
   6 -10  10   -7.81   13.88
   7 -13  10   18.04   10.95
   7 -12  10   20.93   11.83
  -3 -16   5   62.78   38.10
  -2 -11   7   29.81   20.27
  -2 -10   7  152.23   24.44
  -1 -15   8   26.22   21.42
  -1 -14   8   45.28   21.40
  -1 -13   8   31.92   19.09
  -1 -12   8  156.68   20.68
  -1 -11   8    4.66   21.40
   0 -25   6    5.02   23.61
   1 -22   8  159.39   18.14
   1  -9   9    8.38   18.28
   2 -26   7    4.82   15.09
   3 -21   9  -12.25   13.56
   4 -14  10    5.84   16.17
   4 -13  10   12.66   14.80
   4 -12  10    3.25   14.63
   5 -15  10    5.90   13.41
   5 -10  10   -1.64   14.37
  -3 -17   5   36.51   44.54
  -2 -16   7  254.72   26.56
  -2  -9   7   13.95   22.59
  -1 -23   6   10.57   23.54
  -1 -16   8  -19.16   20.81
   0 -20   8   -7.00   18.06
   1 -25   7   22.15   17.17
   1 -17   9   18.02   18.04
   1  -8   9   -1.67   16.65
   1  -3   8    5.58   13.91
   2 -28   6   21.60   17.01
   2 -20   9   -9.34   14.23
   3  -4   9    7.17   14.07
   4 -15  10    1.41   14.57
   4 -11  10   62.83   15.37
   4 -10  10    5.82   14.32
   5 -16  10   18.07   12.77
   5  -9  10   -7.57   13.93
  -3 -19   4   -4.91   62.04
  -3 -13   6   21.52   26.32
  -2 -22   5   96.37   51.73
  -1 -21   7    7.91   20.82
  -1 -17   8   18.00   21.07
  -1  -9   8    2.41   19.03
   0  -5   8   90.95   19.09
   1 -27   6   -4.05   19.55
   1 -18   9   15.40   17.07
   1  -7   9   30.58   20.34
   2  -5   9   98.89   15.85
   3 -13  10   -0.59   16.98
   4 -16  10   21.91   14.51
   4  -9  10   34.43   14.64
   5 -17  10   14.18   12.18
  -3 -18   5   89.13   51.61
  -3 -14   6   -5.26   27.23
  -3 -11   6   40.90   24.88
  -2  -8   7  -18.01   22.27
  -1 -25   5  161.85   51.29
  -1  -8   8  728.03   28.82
  -1  -4   7   26.76   19.10
   0 -21   8   17.34   18.16
   0 -14   9   56.59   19.86
   0 -13   9   84.99   20.11
   0 -12   9   25.90   19.17
   0 -11   9   26.29   19.80
   3 -14  10    0.45   14.58
   3 -12  10    4.33   15.63
   3 -11  10    4.17   15.84
  -3 -10   6   51.63   24.45
  -2 -21   6   -8.42   27.30
  -1 -24   6    4.29   24.79
  -1 -22   7  -18.39   20.24
  -1 -18   8   -6.02   20.45
   0 -24   7    6.82   18.72
   1 -19   9    7.36   16.69
   2 -21   9   37.04   14.69
   3 -10  10    7.47   15.29
   4  -8  10   -2.07   14.40
  -3 -20   4   94.57   61.94
  -3 -17   6  142.59   31.75
  -2  -7   7   13.42   19.78
  -1 -19   8   -8.47   19.85
   0 -26   6    7.03   21.53
   0 -16   9   33.89   16.90
   0  -4   8   61.94   17.72
   1 -26   7   -6.01   15.50
   1  -6   9   64.90   16.89
   1  -2   8    3.75   14.90
   2  -4   9   52.28   15.45
   3 -17  10   43.38   14.73
   4  -7  10   -0.83   15.21
  -2 -22   6   58.43   29.21
   0 -17   9   -4.30   18.77
   2 -22   9   14.25   14.41
   2 -13  10   -5.11   16.31
   2 -12  10   -8.27   15.36
  -3 -21   4   46.04   64.65
  -3 -20   5   15.08   75.21
  -3 -18   6   23.15   30.59
  -3  -8   6  -15.01   19.64
  -2 -20   7   23.08   23.63
  -2 -14   8    9.07   22.63
  -2 -12   8   72.82   23.65
  -2  -6   7   35.19   22.25
  -1 -23   7   -8.80   19.92
  -1  -6   8  170.73   22.94
  -1  -3   7    5.68   18.55
   0 -25   7   -7.26   18.29
   0  -8   9   37.43   16.69
   1 -28   6   15.85   19.55
   1  -5   9  177.55   17.39
   2 -10  10   -9.68   15.70
   3 -18  10   12.27   12.81
  -3 -13   7   -7.26   25.78
  -2 -16   8   -2.80   23.56
  -2 -15   8   -9.99   22.63
  -2 -11   8  119.93   22.30
  -2 -10   8  248.54   26.07
  -1 -25   6  -17.09   26.16
   0 -19   9   -0.53   17.61
   0  -7   9   17.68   17.84
   0  -3   8    2.57   16.21
   1 -21   9   57.59   15.91
   2 -17  10   16.07   14.75
   2  -9  10    4.93   15.50
   2  -3   9   -1.22   14.59
   3 -19  10   10.92   12.63
   3  -7  10  -14.77   14.88
  -4 -15   4  703.45   62.04
  -4 -14   4   57.37   53.94
  -4 -13   4  212.91   59.47
  -3 -19   6    6.10   32.08
  -3 -15   7   67.70   27.21
  -3 -12   7   35.29   23.16
  -3 -11   7   -5.70   25.10
  -3  -7   6   -8.38   20.16
  -2 -23   6   -9.53   34.10
  -2 -21   7   52.00   24.19
  -2 -17   8   14.26   23.41
  -2  -9   8   28.40   24.80
  -1 -13   9    6.61   20.10
  -1 -12   9   -5.46   20.13
  -1  -5   8  104.72   20.84
   0 -27   6   -4.32   23.30
   1 -27   7    9.41   16.40
   2 -18  10   65.29   14.75
   2  -8  10   -2.52   15.19
  -4 -16   4 1448.80   67.83
  -4 -14   5  177.83   76.93
  -4 -13   5   -9.64   68.43
  -3 -10   7   -1.77   24.24
  -1 -24   7    1.81   22.58
  -1 -16   9   25.84   19.81
  -1 -15   9   12.80   20.71
  -1 -11   9   33.28   21.44
  -1 -10   9   19.07   20.39
   0 -20   9   19.53   16.22
   0  -6   9  150.11   19.57
   1 -25   8   -2.45   14.19
   1 -15  10   64.37   16.67
   1 -14  10   49.69   17.78
   1 -12  10   16.00   17.77
   1 -11  10   12.76   16.66
   1  -4   9  145.74   16.65
   1  -1   8   -4.19   13.72
   3  -6  10    3.52   14.11
  -4 -15   5   64.50   74.22
  -3 -20   6   -4.55   35.07
  -3  -9   7   -9.63   24.64
  -2 -18   8   26.36   22.27
  -2  -8   8  330.25   27.32
  -1 -17   9   14.27   19.34
   0 -26   7   42.56   17.51
   1 -16  10   -7.54   15.35
   1 -10  10    3.09   15.96
   2 -19  10    3.84   13.97
  -4 -17   4  338.40   56.35
  -4 -16   5  165.64   76.79
  -4 -10   5   -5.51   52.34
  -3 -22   5    1.79   76.02
  -2 -22   7   36.57   23.59
  -2 -19   8   28.25   21.99
  -1 -26   6   58.28   29.88
  -1  -4   8   -8.47   19.38
   0 -24   8   -6.78   15.31
   0 -21   9   22.67   16.26
   0  -2   8   -8.06   14.82
   1 -17  10    9.36   14.91
   1  -9  10    5.50   16.42
  -4 -18   4 2211.29   80.94
  -4 -17   5  192.76   75.65
  -4 -13   6  322.82   38.06
  -3 -21   6   15.89   36.90
  -3  -8   7  -13.89   21.70
  -2  -7   8   86.19   24.68
  -1 -18   9   -2.86   19.41
   0  -5   9  104.90   18.40
   1 -23   9  124.47   15.40
   1 -18  10   17.47   14.91
   1  -8  10   16.06   16.25
   2 -20  10    9.82   12.89
   2  -6  10    6.46   16.37
  -4 -18   5  247.22   71.72
  -4 -15   6  457.96   43.38
  -4 -12   6   48.92   33.47
  -4 -11   6   46.55   31.61
  -3 -19   7  205.21   29.10
  -1 -25   7  -13.01   20.89
  -1 -19   9   -3.84   17.87
   0 -14  10  166.80   19.44
   1  -3   9   87.49   16.36
  -4 -19   4   48.02   58.15
  -4 -16   6  -35.03   39.44
  -4 -10   6    8.71   30.39
  -3 -14   8   18.48   25.06
  -3 -13   8    5.83   24.76
  -3 -12   8   30.42   25.59
  -3  -7   7  -18.49   21.29
  -1 -23   8  -15.56   17.49
  -1  -7   9  155.43   22.20
   0 -27   7   22.39   18.60
   0 -25   8  -13.43   15.45
   0 -22   9   12.12   15.59
   0 -16  10   31.87   16.58
   0 -15  10    7.94   17.38
   0 -10  10   16.21   20.50
   1 -19  10   17.85   13.74
   1  -7  10   -6.96   15.37
   4 -14  11   10.92   11.79
   4 -13  11    9.03   13.07
   4 -12  11   28.97   13.50
   5 -12  11   17.72   11.76
  -4 -19   5   11.25   63.05
  -4 -17   6   63.35   42.41
  -3 -22   6  351.27   45.36
  -3 -20   7   54.25   27.06
  -3 -16   8   83.24   25.38
  -3 -15   8    3.70   25.91
  -3 -11   8   27.91   26.08
  -2 -15   9   28.18   21.48
  -2 -14   9    0.23   21.31
  -2 -13   9  -18.08   21.10
  -2 -12   9   49.45   22.18
  -2 -11   9   57.05   22.59
  -1 -20   9    0.54   17.10
  -1  -3   8    0.33   18.69
   0 -17  10  -10.63   15.47
   0  -4   9  205.31   18.78
   1 -20  10    7.32   13.09
   2  -5  10   12.35   14.45
   4 -11  11   48.80   12.49
  -4 -18   6   30.62   45.82
  -4  -9   6   20.84   26.28
  -3  -6   7  -12.26   23.44
  -2 -16   9  -14.11   20.80
  -2  -3   7  402.23   22.12
  -1 -27   6   -7.30   27.05
  -1  -6   9  157.30   21.48
   0 -18  10   32.45   15.80
   0  -9  10   22.64   17.22
   0  -1   8   11.63   16.07
   1  -6  10   -8.67   17.19
   3 -15  11   20.88   12.45
   3 -14  11  -11.13   12.75
   3 -13  11    6.80   12.66
   3 -12  11    0.13   13.35
   3 -11  11   13.39   15.30
  -4 -20   5  129.67   73.24
  -4 -13   7  230.59   32.12
  -4 -12   7   84.41   30.20
  -4  -8   6  -20.11   28.11
  -3 -21   7   38.82   27.39
  -3  -9   8   46.17   26.48
  -2 -17   9   31.44   20.88
  -2  -9   9  256.35   25.41
  -2  -5   8  -22.48   23.31
  -1 -26   7   72.72   21.30
  -1 -24   8   16.02   17.79
  -1 -21   9  -14.32   15.94
   0 -23   9   22.16   14.40
   0  -8  10   12.90   17.32
   1  -2   9   69.43   14.84
   3 -10  11   -4.83   14.32
  -4 -19   6   96.46   51.83
  -4 -15   7  -10.59   27.27
  -4 -11   7   53.26   29.86
  -3 -23   6   -6.91   50.81
  -3 -18   8  121.96   23.01
  -2 -22   8   22.37   19.85
  -2 -18   9   64.14   20.60
  -1 -14  10  179.02   20.21
  -1 -13  10   14.69   18.45
  -1 -12  10  168.96   21.54
  -1  -5   9   -4.39   19.35
   0 -19  10    4.93   14.47
   0  -3   9   78.15   19.22
   2 -15  11  -10.99   13.72
   2 -14  11   -4.21   13.68
   2 -13  11   -3.63   14.64
   2 -12  11   -4.50   14.15
  -4 -10   7  -17.94   28.31
  -3 -22   7   11.00   32.11
  -3  -8   8    1.77   23.52
  -3  -5   7    4.60   23.31
  -2 -19   9   59.40   20.38
  -1 -16  10   46.85   17.79
  -1 -15  10   16.95   18.41
  -1  -2   8    6.59   17.77
   0  -7  10   14.51   17.21
   1  -5  10   25.14   16.28
   2 -16  11    2.47   12.39
  -4 -20   6   99.99   58.13
  -4 -18   7   67.62   32.46
  -4  -9   7  -21.57   27.08
  -4  -7   6  101.50   23.24
  -3  -7   8   66.59   27.26
  -2 -26   6  -35.97   41.06
  -2  -4   8   39.19   22.24
  -2  -2   7  367.73   23.45
  -1 -25   8   -9.33   16.74
  -1 -17  10    3.53   16.50
   0 -20  10    3.66   13.49
   2 -10  11    2.35   14.36
   3  -8  11    3.72   14.51
  -2 -25   7  -22.87   23.67
  -2 -20   9   95.35   19.58
  -1 -27   7    8.21   20.65
  -1 -18  10   -5.85   16.30
  -1  -9  10   -3.26   18.41
  -1  -4   9   59.32   19.56
   0  -6  10   35.44   16.60
   0   0   8   39.36   16.89
   1 -13  11   12.54   15.17
   1 -12  11   -3.00   14.88
   2  -9  11    9.13   14.72
  -5 -14   5  -32.23   62.71
  -5 -13   5   57.51   61.66
  -4 -21   6   67.76   69.74
  -4 -19   7   61.34   32.40
  -4  -8   7   10.24   27.19
  -4  -6   6  609.64   33.22
  -3 -23   7   -3.71   28.37
  -3 -14   9    1.45   23.27
  -3 -13   9    7.19   23.66
  -3 -12   9  -10.45   24.27
  -1  -8  10   40.51   22.01
   0 -21  10    2.29   13.52
   0  -2   9   67.52   18.65
   1  -4  10   23.80   15.12
  -5 -16   5  285.22   65.93
  -5 -15   4  409.06   51.03
  -5 -15   5  197.48   65.63
  -5 -14   4   35.43   47.40
  -5 -13   4  139.66   48.62
  -4 -22   5    4.91   58.34
  -4 -15   8   36.68   28.01
  -4 -14   8  -14.61   27.61
  -4 -13   8    2.85   28.13
  -4 -12   8    9.18   28.22
  -3 -21   8  170.05   24.98
  -3 -16   9   26.14   23.29
  -3 -11   9   21.12   24.76
  -3  -6   8   29.14   26.84
  -2 -21   9    0.52   17.30
  -2  -6   9   66.30   23.97
  -2  -3   8  117.47   22.13
  -1 -19  10    5.41   15.50
   1 -17  11   10.31   13.19
   1 -10  11   16.28   15.61
   2  -8  11   17.40   14.11
  -5 -17   5  194.79   71.25
  -5 -16   4 1013.69   60.19
  -5 -15   6  356.46   74.01
  -4 -20   7  128.48   35.44
  -4 -11   8  -25.75   28.24
  -4  -7   7  107.55   28.02
  -3 -17   9   14.28   22.26
  -3 -10   9    9.58   25.92
  -2 -24   8   44.55   19.57
  -2 -15  10   31.02   20.05
  -2 -14  10   18.59   19.49
  -2 -13  10   24.10   19.99
  -2 -12  10   34.25   20.57
  -1 -26   8   44.85   15.91
  -1  -7  10   12.79   18.49
  -1  -1   8  -10.98   16.56
   0  -5  10   25.40   16.13
   1  -9  11   17.56   15.61
  -5 -17   4  593.07   56.49
  -5 -11   6  359.04   55.67
  -3 -24   7   18.39   32.50
  -3 -22   8    6.40   22.77
  -3 -18   9  109.14   22.75
  -3  -9   9   16.20   24.93
  -2 -26   7  -15.80   23.09
  -2 -11  10    3.42   20.36
  -2  -5   9   40.54   22.50
  -1 -24   9   13.98   14.24
  -1  -3   9    3.56   17.82
   0 -15  11   11.20   15.73
   0 -13  11   39.78   16.27
   0 -12  11    7.49   15.71
   2  -7  11   -5.50   13.73
  -5 -18   4 1322.57   66.98
  -5 -18   5  254.93   59.19
  -5 -17   6   44.65   81.85
  -5 -10   6  329.60   53.25
  -4  -9   8   62.00   29.95
  -4  -6   7  136.03   27.67
  -3 -19   9   35.40   20.96
  -3  -8   9   72.87   26.48
  -2 -17  10   24.77   17.68
   0 -16  11   -0.10   14.18
   0 -11  11    4.91   15.56
   1  -8  11   29.42   15.28
  -5 -18   6  -29.99   75.23
  -5 -14   7   13.14   38.22
  -2 -25   8  -10.53   18.33
  -2 -18  10   42.67   17.33
  -2  -2   8  233.83   23.09
  -1 -21  10   -3.95   13.76
  -1  -6  10    3.95   18.33
   0 -17  11    7.42   13.56
   0 -10  11   18.59   16.63
   0  -4  10   93.37   18.09
   0  -1   9    7.79   15.40
  -5 -19   5   95.62   60.67
  -5 -16   7   40.88   38.56
  -5 -12   7    6.24   35.66
  -5 -11   7  185.54   37.26
  -5  -9   6   42.19   43.36
  -4 -23   6   53.97   70.84
  -4  -8   8  204.43   28.54
  -3 -23   8   26.55   23.04
  -3 -20   9  152.79   22.12
  -2 -23   9    4.58   16.35
  -2 -19  10    3.11   16.32
  -2  -8  10    3.39   21.47
   0  -9  11   32.78   17.09
   1  -7  11   20.27   14.81
  -5 -19   6   90.60   71.22
  -5 -17   7    4.68   40.57
  -5  -8   6  364.45   51.75
  -4 -22   7    6.16   36.29
  -4  -5   7  255.10   28.31
  -3 -25   7  -10.22   28.85
  -2 -27   7  -22.08   25.19
  -1 -14  11   43.93   16.42
  -1  -5  10   29.93   17.88
  -1  -2   9   -1.80   16.79
   0  -8  11   55.27   18.58
  -5 -20   5   70.05   56.19
  -5 -18   7  -20.80   40.30
  -4 -16   9  -12.06   25.61
  -4 -15   9   15.41   25.83
  -4 -14   9   55.46   27.63
  -4 -13   9    5.86   27.10
  -4 -12   9   24.89   26.94
  -3 -14  10   26.10   22.13
  -2 -20  10   12.07   16.46
  -2  -7  10    3.12   20.57
  -1 -16  11   26.73   15.53
  -1 -15  11   65.89   16.20
  -1 -11  11  -15.04   16.17
   0  -3  10   35.77   17.46
   1  -6  11   27.66   15.46
  -5 -20   6   25.69   65.53
  -5  -9   7    3.04   34.10
  -4 -23   7    2.05   41.74
  -4 -21   8  100.49   27.01
  -4 -17   9   -4.49   24.08
  -4 -11   9  132.47   26.11
  -4 -10   9   51.77   29.49
  -3 -24   8  -13.21   21.19
  -3 -16  10   47.19   20.13
  -3 -13  10    6.41   19.10
  -3 -12  10   11.54   22.08
  -2 -26   8   -2.18   17.51
  -2 -24   9   18.24   15.60
  -1 -17  11    6.20   15.12
  -1 -10  11   -5.80   16.20
   0  -7  11   16.40   17.59
  -5 -21   5   28.10   59.13
  -5 -19   7  -12.70   43.48
  -5 -14   8  282.22   34.65
  -5 -13   8   28.94   32.06
  -5 -12   8  107.61   33.34
  -5  -8   7   27.36   32.99
  -5  -7   6  548.98   49.32
  -4 -18   9  -17.64   24.22
  -4  -6   8   59.42   29.82
  -3 -22   9   16.00   18.65
  -3 -10  10   -9.21   22.63
  -3  -3   8  161.00   25.63
  -2 -21  10   28.71   15.58
  -2  -3   9   35.33   21.02
  -2  -1   8   48.08   19.85
  -1 -18  11   -1.92   13.69
  -1  -9  11  -13.05   17.27
  -1  -4  10   72.26   17.66
  -5 -21   6  123.05   69.32
  -5 -16   8    7.92   32.16
  -5 -11   8   18.40   32.15
  -4  -9   9  266.18   31.56
  -3 -26   7    0.38   33.59
  -3 -18  10  108.42   19.33
  -3  -9  10   -7.50   24.78
  -3  -5   9  -15.79   25.61
  -1  -1   9    8.17   19.65
   1  -5  11   -5.39   13.90
  -5 -20   7   69.81   46.77
  -5 -10   8   87.58   32.93
  -5  -7   7   37.16   32.40
  -4 -19   9  -14.26   22.57
  -4  -8   9   66.20   29.44
  -4  -5   8   28.23   28.17
  -2 -13  11   26.39   17.66
  -1  -8  11   20.42   16.89
   0  -6  11   43.54   16.97
   0  -2  10    1.09   17.02
   2 -11  12    5.00   11.19
  -6 -14   5   31.17   67.48
  -5 -18   8  -14.61   30.55
  -5  -9   8    8.01   32.02
  -4 -24   7    0.55   41.22
  -3 -25   8   49.77   21.17
  -3 -23   9  -16.16   18.48
  -3 -19  10   23.08   18.17
  -3  -1   7 1088.95   32.36
  -2 -16  11   19.39   16.67
  -2 -15  11   32.68   16.69
  -2  -5  10   23.05   20.14
  -1   1   8    8.16   17.62
   1 -12  12   12.86   13.35
   2 -10  12   -6.93   12.33
  -6 -16   5   97.18   64.34
  -6 -15   5   15.00   56.14
  -6 -15   6   -3.11   71.18
  -6 -14   6  128.80   76.71
  -6 -13   5  166.64   58.40
  -5 -22   6   84.91   63.59
  -5 -19   8   36.15   30.59
  -4 -23   8    8.53   25.00
  -4  -7   9  314.36   33.01
  -4  -3   7   52.34   25.19
  -3 -20  10   66.78   18.14
  -3  -4   9   77.26   25.65
  -3  -2   8  613.36   29.21
  -2 -17  11   11.01   15.95
  -2  -2   9  105.58   21.05
  -1  -7  11   11.64   17.98
  -1  -3  10   15.38   18.13
   0  -5  11   21.96   17.20
   1 -11  12   24.95   12.55
  -6 -17   5    9.07   63.35
  -6 -17   6   53.20   79.95
  -5  -6   7  105.10   32.74
  -4 -21   9  -13.50   23.59
  -4 -13  10    2.92   24.33
  -3  -7  10   12.76   23.34
  -2 -18  11   29.22   14.45
  -2  -9  11  -14.47   20.71
  -2   0   8  399.84   23.60
   1 -10  12   65.95   14.61
  -6 -15   7  405.60   58.86
  -6 -14   4  199.56   46.87
  -6 -13   4  263.10   47.39
  -6 -12   4   17.05   43.68
  -6 -12   7   31.01   49.45
  -5 -22   7   65.45   61.94
  -5 -20   8   19.02   30.60
  -5 -15   9   -7.92   27.53
  -5 -14   9   25.70   28.71
  -5 -13   9   38.56   29.17
  -5 -12   9   55.62   29.76
  -4 -16  10   43.21   21.69
  -4 -15  10   30.63   23.23
  -4 -12  10   29.28   24.38
  -4 -11  10   12.49   24.91
  -4  -6   9  172.98   32.10
  -3 -24   9   12.21   16.71
  -3 -21  10   36.75   16.68
  -2  -4  10    6.57   19.02
  -1  -6  11   60.97   17.74
   0 -13  12   21.62   12.93
   0 -12  12   33.46   14.45
  -6 -18   5   16.41   55.77
  -6 -18   6   -4.13   63.17
  -6 -17   7  -21.63   68.68
  -6 -16   7  -30.11   56.16
  -6 -11   7  184.23   50.08
  -5 -17   9    3.52   26.34
  -5 -16   9  -17.56   28.01
  -5  -7   8  151.06   33.80
  -4 -24   8   22.38   27.70
  -4 -17  10   18.36   20.14
  -4 -10  10   12.45   24.95
  -3 -26   8   15.25   19.53
  -3  -3   9   37.23   24.38
  -2  -8  11    4.60   18.38
   0 -11  12   28.84   13.38
   1  -9  12    8.27   12.03
  -6 -19   5   24.60   58.00
  -6 -19   6  -16.32   71.67
  -6 -17   4  394.73   52.42
  -6 -10   7    9.51   46.47
  -6  -9   6   50.55   69.22
  -5 -21   8   60.51   33.37
  -5 -10   9   19.35   30.54
  -5  -5   7  507.54   34.10
  -4 -22   9   -9.38   21.36
  -4 -18  10   85.12   20.48
  -4  -9  10   10.56   26.81
  -3 -15  11   -4.35   16.53
  -3 -14  11   56.30   18.08
  -3  -1   8  129.39   23.66
  -2  -1   9   52.78   19.24
   0 -10  12  133.50   15.58
   0  -4  11   12.31   15.77
   1  -8  12   73.91   14.82
  -6 -18   7   23.85   65.28
  -6  -9   7   32.71   45.56
  -5 -23   7   44.49   72.14
  -5  -6   8    7.74   31.16
  -4 -19  10   -1.77   18.79
  -2  -7  11   33.41   18.46
  -2  -3  10   97.44   22.39
  -1  -5  11   82.33   18.05
  -6 -20   6    7.88   67.04
  -6 -19   7   47.07   73.49
  -6 -12   8  283.42   40.07
  -6  -8   5   32.90   47.54
  -5 -22   8    7.77   32.96
  -4  -8  10   58.78   27.05
  -3 -17  11   29.84   15.70
  -3  -5  10    2.96   22.35
  -1 -14  12    3.39   12.54
  -1 -12  12   12.83   14.00
  -6 -17   8   68.25   36.62
  -6 -11   8   80.50   33.58
  -6  -8   7   -9.65   44.92
  -5  -8   9   33.45   28.72
  -5  -4   7  238.89   32.82
  -4 -25   8   98.13   25.45
  -4 -20  10   32.46   19.37
  -3 -18  11    9.26   15.11
  -3  -9  11   18.59   19.62
  -3  -2   9  135.82   24.38
  -2  -6  11   32.53   18.31
  -2   1   8   48.34   21.08
  -1 -11  12    0.28   14.03
  -6 -20   7  -20.30   79.70
  -6 -18   8    1.30   35.96
  -6 -10   8   26.31   32.34
  -5 -20   9   12.79   24.33
  -5  -7   9  301.99   35.53
  -5  -5   8  111.29   32.01
  -4  -4   9  -16.10   28.04
  -3  -4  10   79.21   27.14
  -1 -10  12   50.49   14.96
  -1  -4  11  104.57   17.94
  -1  -1  10    4.28   16.95
  -6 -21   6   -3.29   56.72
  -6  -9   8  -13.25   35.35
  -5 -24   7   -0.30   66.48
  -5 -23   8   70.41   35.10
  -5 -16  10  -20.83   23.02
  -5 -15  10   11.02   23.46
  -5 -14  10    4.79   24.17
  -5 -13  10   34.15   25.64
  -5 -12  10    8.60   26.33
  -4  -2   8  250.87   28.17
  -4  -1   7  122.38   26.22
  -3  -8  11   10.75   19.77
  -3   0   8  947.33   34.72
  -2  -2  10   44.15   21.91
  -1  -9  12   -3.59   14.96
   0  -7  12   18.13   14.96
  -6 -21   7    6.18   71.58
  -6 -19   8  -21.28   36.00
  -6 -14   9   32.59   31.45
  -6 -13   9   -6.70   33.28
  -6  -8   8   64.96   35.88
  -6  -6   6  206.35   76.21
  -5 -21   9   12.70   23.05
  -5 -17  10   95.94   22.95
  -5 -11  10   55.08   27.60
  -4 -24   9   29.54   18.06
  -4 -15  11   39.76   18.76
  -4 -14  11   -3.85   18.05
  -4 -13  11   25.04   19.33
  -4  -6  10   57.95   26.87
  -2 -12  12    7.33   15.60
  -2  -5  11   91.32   19.70
  -6 -20   8   -7.58   37.84
  -6 -15   9   20.64   31.91
  -6 -12   9  200.03   34.91
  -6 -11   9   88.72   33.32
  -6  -6   7   -5.05   41.82
  -5 -18  10    4.98   21.33
  -5 -10  10   36.07   29.24
  -5  -6   9  181.19   30.85
  -5  -4   8   14.56   29.72
  -4 -16  11   50.90   19.21
  -4 -12  11   50.82   21.44
  -4 -11  11   42.74   21.06
  -4  -3   9   -0.19   26.57
  -3  -7  11    6.62   20.90
  -3  -1   9   40.90   26.18
  -2 -11  12    1.32   15.92
  -1  -8  12   43.83   16.02
  -1  -3  11   49.97   17.99
  -7 -16   6   -4.64   71.55
  -7 -15   6   -9.46   63.28
  -7 -13   6   72.45   68.17
  -7 -12   6  138.51   70.94
  -6  -7   8   77.89   35.28
  -5 -24   8    2.44   31.86
  -5 -22   9  -12.22   22.85
  -5  -9  10   24.47   28.61
  -4 -17  11    2.44   16.59
  -4 -10  11   31.29   21.66
  -4  -5  10    8.15   27.04
  -3  -3  10  239.15   24.06
  -2 -10  12  -10.89   16.10
  -7 -16   7   72.61   80.30
  -7 -15   5  154.79   52.31
  -7 -15   7  101.74   85.39
  -7 -14   7  133.28   88.73
  -7 -13   5  109.01   54.22
  -7 -12   5  159.03   54.50
  -6 -21   8   37.62   42.04
  -5 -19  10   29.07   20.88
  -5  -8  10  112.94   30.19
  -5  -5   9   12.95   31.82
  -4 -18  11   -5.24   15.64
  -4  -1   8   14.46   24.19
  -3  -6  11   13.43   19.89
  -2  -9  12   -3.94   15.32
  -2  -4  11   94.71   19.64
  -2   2   8  258.50   24.35
  -1  -7  12   -7.85   14.79
  -7 -16   5  119.21   51.99
  -7 -11   7  -27.75   78.78
  -6 -19   9   50.57   28.10
  -6  -9   9  272.42   33.54
  -6  -5   7  329.27   45.56
  -5  -2   7  166.80   32.66
  -2  -1  10   35.27   19.28
  -7 -18   6   72.44   60.47
  -7 -18   7   68.14   86.08
  -7 -17   5   95.89   54.05
  -7 -13   8  315.51   47.89
  -7 -10   5  168.24   54.25
  -7 -10   7    7.96   77.68
  -7  -9   6  101.96   69.78
  -6  -8   9  -12.13   33.45
  -5 -23   9    5.61   20.27
  -5  -7  10   81.50   30.14
  -4  -8  11    6.24   21.92
  -4  -4  10   26.73   24.84
  -4  -2   9   72.05   25.76
  -3 -14  12   10.85   14.68
  -3  -5  11   20.83   19.46
  -3   1   8  156.43   22.78
  -2   1   9   35.49   20.14
  -7 -19   6  211.43   64.56
  -7 -18   5   10.52   49.96
  -7 -16   8  -14.09   44.59
  -7 -14   4  463.59   55.34
  -7 -12   8  115.01   44.43
  -7  -9   7   94.19   76.04
  -6 -23   7  -19.13   61.37
  -6 -22   8    6.37   40.76
  -6 -20   9   31.92   27.93
  -6  -4   6   84.30   74.87
  -5 -25   8   62.30   32.06
  -5 -21  10   16.48   19.62
  -3 -11  12    5.63   16.17
  -3  -2  10  309.65   23.71
  -2  -3  11   31.66   19.33
  -7 -17   8   29.96   44.92
  -7 -16   4  461.74   57.56
  -7 -15   4  413.46   50.80
  -7 -12   4  156.04   44.05
  -7 -10   8   53.10   43.35
  -6 -16  10   76.11   25.14
  -6 -15  10   39.81   25.30
  -6 -14  10    4.04   23.09
  -6 -13  10   14.45   28.16
  -6 -12  10   11.05   28.20
  -6  -4   7  -26.55   40.10
  -5 -15  11   11.55   18.96
  -5 -14  11   -4.02   18.86
  -5 -13  11  -15.16   19.71
  -5 -12  11   84.20   22.16
  -4  -7  11   26.32   21.67
  -3 -10  12    4.29   17.21
  -2  -7  12  -13.55   16.11
  -7 -20   6   73.64   59.20
  -7 -18   8   57.20   46.35
  -7 -11   4  333.60   46.42
  -6 -21   9   29.91   26.35
  -6 -17  10   14.21   22.97
  -6 -11  10   38.11   26.27
  -6 -10  10  121.82   32.38
  -5 -16  11   23.52   18.02
  -4   0   8  234.33   27.58
  -3  -4  11   46.24   20.06
  -2   0  10  199.45   22.76
  -1  -5  12   14.14   14.39
  -7 -20   7  142.10   69.40
  -7 -19   8  -15.29   54.12
  -7 -14   9   22.34   33.50
  -7 -13   9   77.80   35.16
  -7 -10   4   16.29   43.48
  -7  -9   8  -13.33   37.60
  -6 -23   8   17.43   38.94
  -6 -18  10   61.58   24.04
  -6  -6   9  131.35   35.08
  -5 -10  11   49.97   23.15
  -5  -3   9  -10.04   29.60
  -4  -6  11   32.45   21.18
  -4  -3  10  101.53   25.70
  -2  -6  12   25.24   15.80
  -7 -15   9    4.27   34.52
  -7 -12   9   40.13   35.64
  -7 -11   9   30.85   35.91
  -7  -8   8  -19.39   41.31
  -7  -7   7    8.52   72.62
  -6  -9  10   39.87   31.91
  -5 -18  11   -8.23   15.49
  -5  -9  11   59.96   24.24
  -4 -14  12   20.66   14.29
  -4 -13  12   35.86   15.38
  -4   1   7  170.09   29.16
  -3  -8  12    3.00   16.70
  -3  -1  10   70.53   20.91
  -2  -2  11   81.17   17.57
  -7 -21   7  184.60   61.58
  -7 -20   8  -31.65   48.33
  -7 -10   9   -0.23   35.50
  -7  -9   4  189.44   46.12
  -6 -22   9  -15.12   23.27
  -6  -8  10   16.08   31.18
  -6  -5   9   44.97   34.82
  -4  -5  11   11.79   21.52
  -3  -3  11  -20.32   21.15
  -3   1   9   62.36   24.85
  -3   2   8  580.28   28.00
  -7 -18   9    8.12   29.88
  -7  -9   9  -33.15   34.95
  -7  -7   8   94.68   41.69
  -7  -6   7   28.88   72.13
  -6 -24   8  -10.73   42.10
  -6 -20  10   13.60   19.11
  -5  -4  10   26.23   29.31
  -5  -1   8   35.88   28.10
  -4 -10  12   26.48   17.44
  -4  -2  10  174.25   24.96
  -3  -7  12   15.99   16.08
  -2  -5  12  -13.01   14.83
  -7 -21   8   47.19   56.66
  -7 -19   9   32.39   34.26
  -6  -7  10  -16.36   30.84
  -6  -3   8  101.77   33.32
  -5  -2   9   32.45   28.16
  -4   1   8   70.34   24.83
  -8 -16   7  103.00   83.89
  -8 -15   6   38.93   56.80
  -8 -15   7  133.37   72.94
  -8 -14   6   31.14   58.93
  -8 -14   7   12.54   74.09
  -8 -13   6   -8.59   59.80
  -8 -13   7  -61.60   77.53
  -7 -22   7  113.22   58.83
  -7  -8   9   36.46   35.94
  -7  -6   8  283.21   42.95
  -6 -23   9   48.92   22.75
  -6 -15  11   37.56   20.67
  -6 -14  11   10.28   19.68
  -6 -13  11  -16.60   20.38
  -6 -12  11   31.10   22.20
  -6  -4   9  141.83   33.66
  -6  -2   6   53.75   71.17
  -4  -4  11   13.88   20.90
  -3  -6  12   43.97   16.87
  -3   0  10  473.44   27.22
  -8 -17   7  467.26   83.23
  -8 -16   6  -12.77   53.22
  -8 -11   6   88.25   64.23
  -7 -20   9   -7.34   29.80
  -7 -15  10   70.24   27.28
  -7 -14  10  -13.08   26.49
  -7 -13  10   -1.66   28.18
  -7 -12  10   15.60   29.12
  -7  -5   6  212.35   64.46
  -7  -5   7  -51.83   59.36
  -6 -16  11   -5.02   18.93
  -6 -11  11    7.75   22.78
  -6  -6  10  -14.46   31.45
  -6  -2   7   13.85   37.15
  -5  -6  11   16.33   23.60
  -4  -8  12   -3.42   17.84
  -3  -2  11   73.51   20.98
  -2  -4  12   70.09   16.40
  -8 -17   6   99.07   59.64
  -8 -16   8   49.75   60.18
  -8 -15   5   73.20   57.68
  -8 -15   8  252.53   61.31
  -8 -14   5   36.74   47.80
  -8 -13   5  -13.58   49.67
  -8 -12   8  -10.67   54.52
  -8 -11   8   11.65   53.68
  -7 -22   8   99.03   56.34
  -7 -16  10   32.58   26.01
  -7 -11  10   42.75   31.48
  -7  -7   9   65.46   37.63
  -6 -17  11   77.95   18.16
  -6 -10  11   42.54   24.11
  -5 -14  12   -6.49   14.26
  -5 -13  12   45.39   15.85
  -5  -3  10   13.58   26.64
  -4  -1  10   42.39   21.91
  -3  -5  12   -1.50   17.81
  -8 -18   6   61.01   54.83
  -8 -18   7    1.73   62.49
  -8 -17   8  107.92   63.76
  -8 -16   5  102.21   51.58
  -8 -12   5   45.84   50.94
  -8 -11   5   37.46   50.97
  -8 -10   8   57.32   52.83
  -8  -9   7   37.76   86.15
  -7 -10  10   40.85   27.89
  -7  -5   5  -38.25   51.54
  -7  -5   8  288.39   38.04
  -6  -9  11   44.61   25.16
  -6  -2   8   93.53   33.29
  -5 -12  12   29.78   16.78
  -5  -1   9  -24.53   25.81
  -5   0   8    9.94   27.79
  -4  -3  11   18.93   19.80
  -3   2   9  136.29   25.79
  -8 -19   7  515.75   72.71
  -8 -18   8  196.53   69.08
  -8 -17   5  330.52   52.97
  -8 -10   5   20.13   49.76
  -8  -9   8   20.29   51.91
  -7  -9  10   49.94   33.79
  -7  -6   9   29.62   35.26
  -7  -4   7  267.45   62.97
  -6  -8  11   38.02   25.43
  -5  -5  11    1.03   22.90
  -3   3   8  196.30   24.68
  -8 -19   6  296.09   55.16
  -8 -14   9   -6.24   37.82
  -8 -12   9   -2.77   38.08
  -8 -11   9   -7.11   40.54
  -8  -8   6   86.04   64.42
  -8  -8   7  -58.66   75.45
  -7 -23   8    1.63   64.75
  -7 -19  10   -3.67   22.31
  -7  -8  10   -1.30   32.57
  -6  -1   6   53.12   69.86
  -6  -1   7   19.14   43.42
  -5  -9  12   24.62   17.98
  -5   1   7  -15.69   32.70
  -4  -6  12    2.78   17.43
  -4   2   8  263.49   27.02
  -3  -4  12   65.37   18.18
  -3  -1  11   65.70   19.69
  -3   1  10   72.72   22.52
  -8 -20   7  134.48   62.86
  -8 -19   8    0.96   73.91
  -8 -17   9   45.26   35.44
  -8 -10   9   67.66   39.58
  -8  -9   5   -5.91   50.09
  -8  -8   8   80.70   51.96
  -8  -7   7   59.42   88.14
  -7 -22   9  -15.17   26.85
  -7  -4   5  168.70   58.55
  -5  -4  11   -6.42   23.76
  -8 -14   4  201.58   50.00
  -8 -13   4   71.24   49.59
  -8  -9   9   57.19   40.75
  -7 -20  10   18.28   21.26
  -7  -7  10  -10.81   32.31
  -7  -3   6    5.82   70.64
  -5  -8  12   84.65   20.03
  -4  -2  11   47.13   20.65
  -4   0  10  246.72   24.26
  -2  -7  13   -8.22   10.91
  -8 -20   8   75.57   71.62
  -8 -18   9  -22.30   33.65
  -8 -12   4   95.15   41.75
  -8 -11   4   -0.46   47.23
  -8  -8   5  236.54   54.43
  -8  -7   8   57.76   50.52
  -7 -16  11    9.33   18.78
  -7 -15  11   16.34   20.87
  -7 -14  11   20.80   20.76
  -7 -13  11   -8.99   21.40
  -7 -12  11   16.83   22.27
  -7 -11  11   -3.36   24.20
  -7  -3   8  294.88   41.58
  -5   1   8  -20.47   27.16
  -4  -5  12   37.51   17.21
  -4   3   7   22.67   33.62
  -8 -21   7  105.07   52.74
  -8 -19   9   -4.43   34.92
  -8 -14  10   36.78   29.18
  -8 -13  10   69.65   29.64
  -8  -8   9  -17.11   36.84
  -8  -6   6   29.88   65.53
  -7 -10  11   11.63   24.01
  -7  -4   9   70.82   33.69
  -6 -13  12   16.88   16.03
  -6 -12  12   34.76   17.00
  -6  -3  10   45.52   29.76
  -5  -7  12   81.49   19.30
  -5  -3  11   21.74   25.85
  -5  -1  10    3.23   23.92
  -3  -3  12   -1.69   15.14
  -8 -21   8  -42.25   60.82
  -8 -16  10   10.32   27.47
  -8 -15  10   62.43   27.79
  -8 -12  10   49.86   31.42
  -8 -11  10    9.03   30.53
  -8 -10   4   49.29   40.63
  -8  -6   8  155.97   50.13
  -7  -9  11  -14.88   24.71
  -6 -11  12   46.74   17.89
  -6  -5  11   -4.24   25.91
  -6   0   6   61.43   70.62
  -4  -4  12   39.17   18.70
  -4   2   9   46.97   22.79
  -3   3   9   17.88   21.15
  -9 -15   7   84.56   64.15
  -9 -14   7   44.15   64.78
  -9 -13   7    8.73   67.23
  -8 -20   9   20.14   32.47
  -8 -10  10    8.10   31.00
  -8  -9   4    8.24   41.01
  -8  -5   7   26.83   90.26
  -7  -5  10   19.42   33.09
  -7  -2   6   49.19   71.34
  -6  -1   9   37.73   28.87
  -5  -6  12   18.08   18.39
  -5   2   7  142.11   36.46
  -4  -1  11   20.16   19.68
  -4   3   8   69.05   24.26
  -3  -7  13   15.45   11.55
  -3   4   8   91.24   23.33
  -9 -16   7   84.65   59.93
  -9 -15   8  129.21   79.84
  -9 -14   6   44.11   52.47
  -9 -14   8  205.92   85.59
  -9 -13   6   74.19   56.09
  -9 -12   6  162.14   58.43
  -9 -11   8  299.61   82.28
  -8 -18  10   20.36   25.13
  -8  -6   5  -31.07   52.97
  -8  -5   6   17.25   66.39
  -8  -5   8  167.74   48.54
  -7  -8  11  -11.18   26.49
  -7  -3   9  166.27   34.18
  -7  -2   8   26.08   36.40
  -6  -2  10   80.80   28.33
  -5   1   9   13.55   24.51
  -9 -17   7  199.96   61.64
  -9 -16   6    3.62   53.50
  -9 -16   8  256.55   78.32
  -9 -11   6   62.23   57.69
  -9 -10   8   82.10   72.52
  -8 -22   8   52.46   56.04
  -8  -8   4  -12.61   40.86
  -8  -8  10   30.46   33.19
  -8  -6   9    5.02   32.54
  -7  -7  11   19.81   26.44
  -6  -8  12   85.07   21.33
  -6  -4  11   12.34   24.07
  -5  -5  12   48.38   18.83
  -5  -2  11   17.08   20.58
  -5   0  10    6.18   22.03
  -5   2   8   16.04   27.91
  -4  -8  13   21.15   12.75
  -9 -18   7  -27.69   61.69
  -9 -17   6  -19.42   50.35
  -9 -17   8  169.29   72.18
  -9 -12   9  112.36   44.01
  -9 -10   6  331.84   62.61
  -9  -9   7  178.69   75.45
  -9  -9   8    7.35   69.76
  -8 -19  10   10.74   22.84
  -8  -4   7  359.70   92.56
  -4  -3  12   18.78   15.90
  -9 -16   9   -6.13   38.60
  -9 -15   9   37.92   41.78
  -9 -14   5   48.54   53.51
  -9 -13   5   48.79   45.07
  -9 -11   9  120.07   41.78
  -9  -8   7   25.92   75.01
  -8 -13  11    7.74   21.50
  -8  -7   4   10.22   40.03
  -8  -7  10   10.94   32.94
  -8  -5   5   99.71   53.82
  -8  -4   6  -18.74   66.37
  -8  -4   8   30.17   45.23
  -7  -1   6   43.10   70.37
  -7  -1   7  685.41   70.03
  -6  -7  12   26.29   19.35
  -6   1   6  120.59   69.83
  -4  -7  13    2.20   12.52
  -9 -19   7  253.78   54.10
  -9 -18   6  -17.99   49.12
  -9 -17   9   74.71   40.68
  -9 -15   5   33.10   46.54
  -9 -12   5  -23.25   46.17
  -9 -11   5  -26.84   47.56
  -9 -10   9   -2.83   40.80
  -9  -8   8   78.72   68.98
  -8 -15  11   -9.30   20.55
  -8 -14  11    8.99   20.41
  -8 -11  11   28.26   23.08
  -7 -12  12   -5.52   16.94
  -7  -1   8   29.91   36.20
  -6  -3  11   78.18   24.41
  -6  -1  10   26.16   26.55
  -6   1   8   34.08   30.44
  -4   3   9   22.83   23.56
  -4   4   7  832.76   37.32
  -9 -19   8   53.10   60.95
  -9 -16   5   30.37   46.66
  -9 -10   5   10.60   49.00
  -9  -9   9   52.30   41.79
  -9  -7   7  164.39   77.30
  -8 -16  11   38.93   18.21
  -8 -12   3   43.07   34.56
  -8 -11   3  -16.95   35.39
  -8 -10  11    2.22   23.77
  -8  -6  10  102.34   33.96
  -7 -11  12   16.51   16.75
  -7 -10  12    7.68   18.11
  -6  -6  12   33.02   19.29
  -5  -1  11   22.57   20.75
  -5   2   9   -0.41   23.23
  -5   3   7  369.39   40.29
  -4  -2  12   11.78   16.59
  -4   2  10  161.84   22.34
  -9 -18   9    3.86   35.80
  -9 -14  10   87.04   29.24
  -9 -13  10   42.11   29.03
  -9 -12  10   18.98   30.91
  -9  -8   9   52.86   41.09
  -9  -7   6  325.86   64.50
  -9  -7   8  -47.03   58.13
  -8  -9  11   26.20   25.08
  -8  -6   4   19.21   39.07
  -8  -4   5  491.10   59.80
  -8  -3   6  264.15   71.47
  -8  -3   8  174.40   45.35
  -7  -9  12   10.04   18.65
  -4   4   8   11.94   24.30
 -11  -8  -8   19.23   13.31
 -11  -2  -8   12.29   13.46
 -10 -21  -5   12.57   10.48
 -10 -10  -8    9.56   11.71
  -9 -21  -5    0.73    9.89
  -9   0  -8   10.36   15.42
  -8   0  -8   25.20   15.11
  -7 -15  -7  105.19   15.71
  -7  -9  -8   10.12   16.71
  -7  -1  -8   23.21   15.16
  -6  -7  -8   92.46   15.38
  -6  -5  -8   -3.11   15.82
  -6  -4  -8    4.18   16.22
  -4 -15  -6  256.03   17.27
  -3 -13  -6   -3.29   12.10
 -11  -7  -8   -5.35   13.16
 -11  -4  -8  117.92   14.68
 -11  -3  -8   53.11   14.88
 -10  -9  -8   -6.85   13.24
 -10  -1  -8    3.84   14.68
  -9  -9  -8   20.91   15.01
  -8  -9  -8   -6.31   15.72
  -8  -1  -8   -4.11   15.07
  -7 -18  -6   93.36   14.55
  -7  -2  -8   18.37   15.76
  -6   4  -7  351.58   19.25
  -5 -16  -6   45.34   14.11
  -4 -10  -7   26.45   16.01
  -2 -13  -5   10.50   13.35
  -2  -8  -6  380.57   19.26
 -11 -18  -6  125.06   12.15
 -10  -8  -8   24.66   14.05
 -10  -2  -8   78.07   16.21
  -9  -8  -8  151.32   17.25
  -9  -1  -8    4.97   14.56
  -8 -18  -6   -1.11   12.37
  -7 -20  -5    1.23   11.69
  -7  -7  -8   67.02   15.64
  -7  -6  -8   46.90   16.69
  -7  -5  -8   -3.04   16.00
  -6 -17  -6  142.40   15.21
  -5 -12  -7    5.20   13.68
  -5   2  -7  221.75   16.95
  -4 -17  -5   12.21   12.07
  -2 -15  -4  619.83   18.16
  -2  -7  -6   88.25   15.97
 -11 -14  -7   33.00   11.92
 -10 -18  -6  349.81   16.01
 -10  -7  -8    2.13   12.25
 -10  -3  -8   82.49   15.01
  -9 -18  -6  104.47   13.67
  -9  -7  -8   41.70   15.71
  -9  -3  -8   37.86   15.32
  -9  -2  -8   71.58   15.31
  -8  -7  -8   69.98   17.12
  -8  -5  -8   33.72   17.01
  -8  -3  -8    9.93   15.45
  -6 -19  -5  -10.06   12.16
  -5 -18  -5   25.58   12.42
  -4  -8  -7  153.68   17.34
  -3 -17  -4   96.61   13.24
  -3 -15  -5   17.73   13.14
  -2  -6  -6   45.48   14.95
  -2  -5  -6   22.95   14.57
  -2  -4  -6   13.94   14.06
 -11 -20  -5   37.03   10.47
 -10 -14  -7    5.90   11.85
  -9  -6  -8  -12.52   13.23
  -8 -20  -5   14.34   12.36
  -8 -14  -7   27.96   14.38
  -7 -17  -6  130.20   17.07
  -7   4  -7  117.03   15.75
  -6   3  -7  214.57   16.13
  -5 -11  -7  -12.89   13.33
  -4  -7  -7   -5.81   14.71
  -2 -12  -5   20.11   13.27
 -11 -13  -7   40.06   12.27
 -10 -20  -5   27.52   11.70
  -9 -20  -5    2.73   12.26
  -9 -14  -7   17.07   13.62
  -7 -13  -7    1.63   14.68
  -6 -16  -6   15.77   13.74
  -6 -12  -7    0.38   14.83
  -5 -15  -6  439.80   18.83
  -5 -10  -7   -6.65   15.17
  -5   1  -7  148.26   16.27
  -4  -6  -7  216.94   17.60
  -4  -5  -7  177.35   16.80
  -4  -4  -7   20.66   14.76
 -11 -17  -6   -6.96   10.35
  -8 -17  -6   75.33   13.80
  -8   4  -7   14.21   13.90
  -7 -19  -5   26.54   14.06
  -6   2  -7  399.92   19.97
  -4 -16  -5   16.65   12.06
  -4 -13  -6  129.99   16.25
  -3 -14  -5   33.18   13.32
  -3 -10  -6  148.14   16.52
  -2 -11  -5  936.15   21.91
 -12 -11  -7   29.06   11.37
 -12   2  -7    7.03   13.91
 -11   3  -7   32.71   14.71
 -10 -17  -6    7.05   12.59
 -10 -13  -7    0.61   12.70
  -9 -17  -6   42.76   13.65
  -9 -13  -7    8.44   13.68
  -9   4  -7   -9.26   14.07
  -8 -13  -7   -5.39   14.84
  -7 -12  -7    0.61   15.56
  -6 -11  -7  -11.96   14.79
  -5  -9  -7    9.54   15.40
 -13  -1  -7   -8.52   12.27
 -11 -12  -7   65.90   13.45
  -7 -16  -6  163.17   15.06
  -6 -18  -5   -5.92   12.09
  -5 -17  -5    4.96   11.39
  -5 -14  -6  268.10   17.72
  -5  -8  -7   36.01   15.47
  -5  -1  -7  128.85   15.78
  -4   3  -6  583.41   19.47
  -3 -16  -4   47.31   12.28
  -3  -9  -6  147.83   16.06
 -13  -7  -7   -1.63   10.79
 -13  -2  -7   -1.42   11.93
 -12 -10  -7   39.29   12.78
 -12   1  -7    5.74   13.80
 -11 -19  -5   92.65   11.94
 -11 -16  -6   52.29   11.81
 -10 -12  -7   -5.60   12.89
 -10   3  -7   14.15   13.77
  -9 -12  -7   12.46   15.01
  -8 -12  -7   36.30   15.10
  -8   3  -7   70.87   15.55
  -7 -11  -7   33.18   15.55
  -6 -15  -6  210.84   16.37
  -6 -10  -7    2.51   15.14
  -6   1  -7  414.36   18.61
  -5  -7  -7   33.51   15.31
  -5  -6  -7   17.86   15.17
  -5  -3  -7   44.08   14.67
  -3  -8  -6  278.05   16.95
 -13  -5  -7   -9.00   11.05
 -13  -4  -7   58.50   12.53
 -13  -3  -7   16.57   12.07
 -11 -11  -7    6.08   13.00
 -11   2  -7   12.12   13.66
 -10 -19  -5  115.27   13.53
 -10 -16  -6  178.81   14.45
  -9 -19  -5   23.06   12.93
  -9   3  -7    2.20   13.94
  -8 -16  -6   36.25   13.06
  -6  -9  -7   18.31   15.34
  -5  -5  -7   19.89   14.75
  -4 -15  -5   37.51   13.02
  -3 -13  -5   22.91   13.12
  -3  -7  -6   51.82   13.75
  -3  -2  -6   12.84   12.69
 -12 -18  -5   22.94   10.67
 -12  -9  -7    3.52   12.09
 -11 -10  -7    4.27   13.27
 -10 -11  -7   -3.08   13.64
 -10   2  -7    9.23   15.62
  -9 -16  -6   46.45   12.94
  -9 -11  -7  192.42   17.38
  -8 -11  -7  180.10   17.55
  -8   2  -7   45.35   13.85
  -7 -18  -5   21.69   12.95
  -7 -15  -6  126.19   15.38
  -5   4  -6  735.61   21.28
  -4 -17  -4  142.98   13.21
  -4 -11  -6   25.01   12.22
  -4   2  -6  348.93   16.46
  -3  -6  -6   25.97   12.89
  -3  -5  -6   90.23   13.64
  -3  -4  -6  158.21   14.57
  -3  -3  -6   12.06   12.45
 -12  -8  -7   15.25   13.17
 -12  -1  -7   -9.75   13.01
 -11   1  -7   12.67   14.32
  -9   2  -7   -2.31   14.03
  -7   1  -7  389.27   18.59
  -6 -17  -5   11.02   11.86
  -6 -14  -6   -1.41   13.54
  -6  -7  -7   28.65   15.53
  -6  -1  -7  420.33   19.07
  -5 -16  -5   59.36   12.68
  -4 -10  -6   28.01   14.55
  -3 -15  -4   98.90   12.31
 -12 -14  -6   98.10   13.73
 -12  -7  -7   24.71   13.04
 -12  -6  -7  134.41   15.46
 -12  -3  -7   26.61   15.26
 -12  -2  -7   11.91   13.74
 -11 -18  -5   56.51   12.57
 -11  -9  -7   21.45   13.61
 -10 -10  -7   27.86   15.15
  -9 -10  -7   99.57   16.43
  -8 -18  -5   19.14   12.68
  -8 -15  -6   57.33   13.78
  -8 -10  -7   32.98   14.40
  -8   1  -7   30.41   14.18
  -7  -9  -7  237.19   17.08
  -6 -19  -4   21.62   12.16
  -6  -6  -7   -2.72   14.98
  -6  -5  -7   80.29   15.91
  -6  -4  -7  310.58   18.70
  -6  -3  -7  229.26   17.62
  -6   5  -6  391.04   17.40
  -5 -18  -4  369.03   15.27
  -4 -14  -5  139.21   14.52
  -4   1  -6   65.08   13.27
  -3 -12  -5  101.23   12.07
 -11  -8  -7   31.36   14.08
 -10 -18  -5   35.88   13.35
 -10  -9  -7   12.62   14.99
  -9 -18  -5    9.61   13.93
  -9   1  -7   35.57   14.31
  -8 -20  -4   -8.12   12.28
  -7  -8  -7    4.71   15.65
  -7  -1  -7  424.38   19.53
  -5   3  -6 1173.50   24.51
  -4  -9  -6   30.04   14.34
 -11  -7  -7   67.53   15.06
 -11  -2  -7    3.31   14.36
 -10  -8  -7   -5.22   14.67
  -9 -20  -4   46.35   13.81
  -9  -9  -7  328.28   18.53
  -8  -8  -7  -12.16   15.58
  -7 -17  -5   53.00   15.33
  -7  -7  -7   30.61   15.97
  -7  -6  -7   17.91   15.75
  -4   0  -6   88.14   12.98
  -3 -11  -5 1679.61   27.33
 -13 -12  -6   79.43   11.59
 -12 -17  -5   -2.01   10.51
 -12 -13  -6   48.88   12.79
 -11 -14  -6   -0.32   12.29
 -11  -6  -7   82.27   15.73
 -11  -3  -7   45.96   14.45
 -10 -20  -4   24.49   12.20
 -10  -7  -7    2.97   14.88
 -10  -1  -7   52.46   15.54
  -9  -8  -7  -14.50   15.54
  -8  -7  -7  236.72   18.99
  -7  -5  -7   79.54   16.38
  -7  -4  -7  122.98   16.74
  -6 -16  -5   96.08   13.68
  -6   4  -6    3.47   14.46
  -5 -15  -5    9.52   12.65
  -5 -11  -6   24.88   12.32
  -4 -16  -4  140.64   12.58
  -4  -8  -6   28.51   12.46
  -3 -14  -4   25.82   11.49
 -14   1  -6   22.81   11.14
 -10 -14  -6    2.95   12.96
 -10  -6  -7   42.68   15.40
 -10  -5  -7   54.44   15.93
  -9  -7  -7  145.22   17.76
  -9  -6  -7   10.46   15.82
  -9  -2  -7   -8.58   14.57
  -9  -1  -7   46.49   15.41
  -8  -6  -7   15.97   15.80
  -8  -5  -7   19.80   15.85
  -8  -4  -7    7.51   15.65
  -8  -2  -7   55.87   15.54
  -7 -19  -4   -1.32   11.90
  -7   5  -6   29.92   13.34
  -6 -12  -6   19.94   14.56
  -5 -10  -6    6.16   14.15
  -5   2  -6  113.45   13.48
  -4 -13  -5    6.16   12.61
  -4  -7  -6   55.69   12.59
  -4  -6  -6  230.83   15.56
  -4  -2  -6  310.10   15.76
 -14  -8  -6   -8.90    9.96
 -14   0  -6    3.64   11.96
 -12 -19  -4    7.08   10.08
 -11 -17  -5  105.60   13.08
 -11 -13  -6   19.81   13.02
  -8 -17  -5    3.77   12.76
  -6 -18  -4   47.84   12.52
  -5 -17  -4  119.23   12.85
  -4  -5  -6  325.77   16.48
  -4  -4  -6  880.45   20.90
  -4  -3  -6  448.53   17.37
 -14  -7  -6   23.38   10.87
 -14  -1  -6   24.42   13.00
 -12 -16  -5   24.07   10.75
 -12 -12  -6  132.89   14.30
 -10 -17  -5  108.39   14.10
 -10 -13  -6   20.91   14.37
  -9 -17  -5   -4.56   12.47
  -8 -19  -4   -8.38   13.72
  -8 -13  -6   47.27   15.06
  -7 -16  -5   36.75   13.66
  -6 -11  -6   13.95   14.46
  -6   3  -6  922.86   21.73
  -5 -14  -5   98.39   14.17
  -5   1  -6  201.23   14.73
 -14  -2  -6   19.36   13.07
 -13 -18  -4   -1.65    9.20
 -13 -10  -6   25.96   11.97
 -13   2  -6   25.03   12.96
 -11 -19  -4   69.48   13.08
  -7 -12  -6  158.00   16.80
  -7   4  -6  102.27   14.75
  -6 -15  -5   11.99   13.38
  -4 -15  -4   42.74   11.55
  -4 -12  -5  186.53   15.62
  -3 -13  -4   55.23   12.08
  -3  -9  -5 3997.47   38.29
 -14  -4  -6    8.73   12.24
 -14  -3  -6   80.23   12.81
 -13  -9  -6   -0.25   12.67
 -12 -11  -6   77.35   13.72
 -12   3  -6   -1.88   14.51
 -11 -16  -5    8.74   12.13
 -11 -12  -6   27.35   14.27
 -11   4  -6   -8.89   15.14
 -10 -19  -4  123.69   14.51
  -9 -19  -4   38.98   13.75
  -8 -16  -5   33.14   14.17
  -8 -12  -6  133.98   16.67
  -6 -10  -6   -6.95   14.38
  -5  -8  -6    5.20   12.66
  -5   0  -6   -9.73   11.94
  -3  -8  -5  177.74   15.12
 -13  -8  -6   21.24   12.88
 -13   1  -6   12.51   13.01
 -10 -16  -5   -1.51   12.86
 -10 -12  -6   16.10   14.57
  -9 -16  -5    2.05   13.34
  -9 -12  -6   13.72   15.11
  -8   4  -6  107.82   15.14
  -7 -18  -4   -1.48   12.83
  -7 -11  -6  107.17   16.31
  -6   2  -6    4.92   12.75
  -5 -16  -4  217.53   15.44
  -5 -13  -5   93.93   14.78
  -5  -7  -6    0.30   13.84
 -13 -14  -5    2.35   11.83
 -13   0  -6   -7.35   13.22
 -12 -18  -4    9.16   11.21
 -12   2  -6   16.70   15.41
 -11 -11  -6   48.88   14.87
 -10   4  -6    2.17   13.96
  -9   4  -6    4.68   13.85
  -7 -15  -5    9.55   13.22
  -7   3  -6  321.66   16.37
  -6 -17  -4   37.22   12.26
  -6 -14  -5   13.74   13.54
  -6  -9  -6   36.20   15.23
  -5  -6  -6  253.66   14.53
  -5  -5  -6  652.62   20.72
  -5  -2  -6  102.97   14.65
 -13 -17  -4    6.65   11.43
 -13  -7  -6   31.38   13.58
 -13  -6  -6   33.27   13.68
 -13  -1  -6    1.71   13.64
 -12  -9  -6   11.80   14.06
 -11   3  -6   -8.50   14.27
 -10 -11  -6   31.76   15.50
  -9 -11  -6  144.57   17.57
  -8 -18  -4   -2.32   13.06
  -8 -11  -6  214.80   18.75
  -7 -10  -6    6.43   15.30
  -6   1  -6  204.38   15.34
  -5  -4  -6  598.73   18.58
  -4 -14  -4   -3.52   13.67
 -14 -12  -5    2.41   10.47
 -13  -4  -6   51.83   14.99
 -13  -3  -6   -4.60   13.82
 -13  -2  -6   43.81   14.32
 -12   1  -6    2.72   14.60
 -11 -20  -3   62.66   14.13
 -11 -18  -4   -3.65   12.46
 -11 -10  -6   18.01   14.88
 -10   3  -6    0.46   14.21
  -8 -15  -5   84.36   14.66
  -8   3  -6   38.91   13.39
  -7   2  -6  208.06   15.96
  -6  -8  -6  -11.66   13.28
  -4 -10  -5   -3.33   13.52
 -13 -19  -3   51.47   11.72
 -13 -13  -5   48.14   13.43
 -12 -14  -5   12.53   12.49
 -12  -8  -6    4.39   15.00
 -12   0  -6   70.13   17.20
 -11  -9  -6  -10.74   15.21
 -11   2  -6  299.10   19.10
 -10 -18  -4   -1.97   13.41
 -10 -15  -5   16.41   13.50
 -10 -10  -6   15.75   16.01
  -9 -18  -4   12.21   13.24
  -9 -15  -5  -10.90   13.50
  -9 -10  -6   -7.99   15.83
  -9   3  -6   -3.36   13.73
  -8 -10  -6   24.35   14.46
  -7 -14  -5   38.20   14.97
  -7  -9  -6  -12.05   15.44
  -6  -7  -6   22.91   15.32
  -6  -1  -6  211.31   16.47
  -4 -16  -3   23.58   11.10
 -15   1  -5   28.51   11.32
 -14 -11  -5  -10.41   11.42
 -12 -17  -4    1.40   12.04
 -12  -7  -6   19.78   15.32
 -12  -6  -6   42.42   16.17
 -12  -1  -6   -4.98   15.07
 -10   2  -6  482.37   21.94
  -8  -9  -6   -1.46   16.18
  -8   2  -6   -8.66   13.53
  -7 -17  -4   -8.67   11.86
  -7  -8  -6   13.35   16.01
  -7   1  -6   93.68   15.00
  -6 -16  -4   52.05   14.91
  -6 -13  -5   80.65   15.61
  -6  -6  -6   -7.98   13.12
  -6  -5  -6  374.08   19.16
  -5 -15  -4   42.07   12.60
  -4  -9  -5 1659.70   27.29
 -15  -7  -5    7.94   10.82
 -13 -16  -4   -8.33   10.85
 -12  -5  -6   54.32   15.89
 -12  -3  -6    8.37   15.21
 -12  -2  -6   -2.78   14.48
 -11  -8  -6   -6.29   15.94
 -11   1  -6  -13.47   14.47
 -10  -9  -6   10.09   14.70
  -9  -9  -6   41.61   17.06
  -9   2  -6  175.36   16.22
  -8 -14  -5   99.25   15.83
  -7  -7  -6   18.61   16.19
  -7   0  -6  290.62   17.62
  -6 -18  -3   -0.20   13.22
  -6  -4  -6    7.70   13.22
  -6  -3  -6  918.41   22.44
  -4 -13  -4   53.10   12.89
 -15  -1  -5   15.53   11.55
 -14 -10  -5   -4.51   12.30
 -13 -12  -5    2.21   10.89
 -12 -19  -3    1.20   11.74
 -12 -13  -5    4.20   13.30
 -11 -17  -4   -4.15   13.03
 -11  -7  -6    5.63   16.46
 -11   0  -6  672.07   23.35
 -10  -8  -6  -16.15   16.61
 -10   1  -6    2.03   15.23
  -9  -8  -6   -5.02   16.60
  -9   1  -6    7.65   15.58
  -8 -17  -4    5.36   13.41
  -8  -8  -6   -5.08   16.26
  -8   1  -6    1.13   14.30
  -7  -6  -6   30.22   16.42
  -7  -1  -6  120.32   16.43
  -4  -8  -5   -1.25   11.47
 -15  -4  -5   40.85   12.54
 -15  -3  -5   15.77   12.20
 -15  -2  -5   95.88   13.86
 -11  -6  -6   11.71   16.59
 -11  -5  -6   28.24   16.93
 -11  -2  -6  302.26   20.00
 -11  -1  -6    0.77   15.98
 -10 -17  -4    2.83   13.30
 -10  -7  -6   22.52   17.29
 -10   0  -6  883.40   25.63
  -9 -17  -4   23.64   13.75
  -8 -19  -3   30.25   13.63
  -8  -7  -6  -16.35   16.45
  -8   0  -6   12.62   14.72
  -7  -5  -6   34.21   16.33
  -7  -4  -6  120.62   17.47
  -7  -3  -6  363.93   19.87
  -5 -10  -5   12.35   14.10
  -4  -7  -5  565.62   18.35
 -14  -9  -5   -9.37   12.53
 -14   2  -5   72.27   14.57
 -13 -18  -3   38.33   11.74
 -13 -11  -5    1.25   13.21
 -12 -16  -4   -7.57   12.58
 -12 -12  -5   -4.16   14.93
 -11 -19  -3   34.76   13.85
 -11 -13  -5  -11.60   14.57
 -10  -6  -6   67.34   18.03
  -9 -19  -3   16.72   15.28
  -9  -7  -6   12.31   15.48
  -9  -6  -6   41.11   17.80
  -9   0  -6  311.16   19.23
  -8  -6  -6  159.98   18.78
  -8  -1  -6   22.52   15.61
  -7 -16  -4   29.75   13.84
  -5 -14  -4   11.22   12.94
  -4 -15  -3    4.64   12.90
  -4  -6  -5  220.55   15.06
 -14 -17  -3   74.65   11.71
 -14  -8  -5    2.72   14.05
 -10 -19  -3   15.13   14.91
 -10 -13  -5   14.27   15.71
 -10  -5  -6  -12.76   17.76
 -10  -4  -6   17.24   17.73
 -10  -2  -6  457.35   22.25
  -9  -5  -6   22.28   17.47
  -9  -4  -6   14.88   17.10
  -9  -2  -6  202.63   18.92
  -9  -1  -6   -6.41   15.92
  -8  -5  -6   -5.28   14.66
  -8  -4  -6  125.05   18.35
  -8  -3  -6   15.35   16.93
  -6 -15  -4   50.19   14.00
  -6 -11  -5   -6.16   14.69
  -5  -9  -5   44.29   14.62
  -4 -12  -4  149.00   14.81
  -4  -5  -5   76.15   13.41
 -14  -7  -5   -2.02   14.28
 -14   1  -5  101.83   15.56
 -13 -10  -5   25.39   14.58
 -11 -16  -4   18.15   13.61
  -8 -16  -4   19.12   14.62
  -7 -18  -3   19.70   13.29
  -6   4  -5   37.32   13.40
 -16   2  -4    2.50   10.05
 -14 -13  -4   13.76   12.33
 -13   3  -5   87.45   15.93
 -12 -20  -2    6.50   11.49
 -12 -18  -3   34.01   13.99
 -12 -11  -5   81.91   16.75
 -11 -12  -5   16.63   14.11
 -10 -16  -4   17.53   14.77
  -9 -16  -4    7.11   14.67
  -8 -12  -5  413.33   21.16
  -7   5  -5   34.38   13.37
  -6 -17  -3  488.59   18.35
  -6 -10  -5    7.42   15.21
  -5 -16  -3   12.92   12.47
  -5  -8  -5   16.77   14.22
 -16   1  -4   -1.53   12.10
 -15 -11  -4    0.22   11.81
 -14  -3  -5  111.61   16.31
 -14  -2  -5   94.84   16.34
 -14  -1  -5   99.42   15.90
 -13  -9  -5  101.71   17.14
 -12 -15  -4   -4.81   13.93
 -12   4  -5   -5.96   15.72
 -10 -12  -5   38.77   16.93
  -9 -12  -5  225.19   19.51
  -8 -18  -3   74.34   15.12
  -7 -15  -4   21.64   14.70
  -7 -11  -5   33.54   16.37
  -5 -13  -4   22.97   13.65
  -4 -11  -4  273.20   16.11
 -14 -16  -3   -5.84   11.89
 -13 -17  -3   48.84   13.28
 -13  -8  -5    1.06   15.54
 -13   2  -5   61.66   16.43
 -12 -10  -5   18.50   16.71
 -11 -18  -3    9.02   14.57
 -11 -11  -5   40.26   17.52
  -8   5  -5  188.26   16.13
  -6 -14  -4   74.45   15.53
  -6   3  -5  604.31   18.53
  -5  -7  -5   55.73   14.38
  -4 -14  -3   11.78   11.26
 -16   0  -4   14.54   11.82
 -15 -10  -4   14.93   13.13
 -14 -12  -4   -5.49   13.51
 -13 -19  -2    5.84   11.64
 -13  -7  -5   40.28   16.33
 -13   1  -5   55.05   16.00
 -12   3  -5   21.93   17.63
 -11 -15  -4    5.81   14.52
 -10 -18  -3   32.38   15.73
 -10 -11  -5    7.27   17.10
 -10   5  -5   39.12   15.99
  -9 -18  -3   47.77   15.70
  -9 -11  -5  165.49   19.17
  -9   5  -5  248.05   17.20
  -8 -15  -4   23.44   14.51
  -8 -11  -5  194.73   18.89
  -7 -10  -5   84.93   16.92
  -7   4  -5  102.31   14.43
  -6  -9  -5   27.41   13.93
  -5  -6  -5    5.74   13.62
 -16  -4  -4   21.38   12.06
 -16  -3  -4    1.50   11.75
 -16  -2  -4    7.59   11.80
 -16  -1  -4    2.15   11.38
 -14 -18  -2  165.20   13.42
 -13  -6  -5    9.64   16.11
 -12  -9  -5  301.33   21.64
 -11 -10  -5    5.61   17.47
 -10 -15  -4   31.58   15.29
  -9 -15  -4   -2.07   14.52
  -7 -17  -3    6.32   13.25
  -6  -8  -5  146.59   16.92
  -6   2  -5  183.72   14.47
  -5 -12  -4    8.91   13.68
  -5  -5  -5 1103.92   23.70
 -15  -9  -4   11.17   12.96
 -15   3  -4  -10.65   13.46
 -13  -5  -5   48.73   16.71
 -13  -2  -5   54.35   18.95
 -13  -1  -5   47.24   16.43
 -12 -19  -2   -8.38   14.66
 -12 -17  -3   28.26   13.90
 -12  -8  -5    9.83   17.25
 -12   2  -5    0.67   17.54
 -10 -10  -5    1.38   17.23
 -10   4  -5   15.71   16.60
  -8 -10  -5   91.67   17.80
  -8   4  -5  164.47   15.86
  -7 -14  -4  277.61   17.64
  -7  -9  -5   70.97   16.98
  -6 -16  -3    3.73   12.36
  -6 -13  -4  174.35   16.09
  -5 -15  -3  127.69   13.43
  -5  -3  -5  960.39   21.01
 -15  -8  -4   34.81   13.50
 -14 -15  -3   28.07   12.53
 -14 -11  -4    7.64   13.78
 -13 -16  -3   65.37   15.00
 -13  -3  -5   89.69   17.57
 -12  -7  -5  111.93   19.76
 -11  -9  -5  161.53   19.91
 -11   3  -5   45.90   17.06
  -9 -10  -5   41.34   15.93
  -9   4  -5  107.52   16.32
  -8 -17  -3   92.03   15.08
  -6  -7  -5  328.29   18.60
  -6   1  -5   57.95   13.22
 -15   2  -4    9.22   13.58
 -13 -12  -4   30.08   15.11
 -12 -13  -4    2.90   15.14
 -12  -6  -5    6.40   18.15
 -12   1  -5   73.20   16.80
 -11 -19  -2   15.31   16.17
 -11 -17  -3   95.38   15.75
 -11  -8  -5   43.05   18.22
 -10 -14  -4    9.94   15.78
 -10  -9  -5   -0.84   17.46
  -9 -17  -3   68.97   17.50
  -8 -14  -4   24.87   15.15
  -7  -8  -5  102.41   17.22
  -6  -6  -5   84.30   14.77
 -15 -13  -3    3.45   11.54
 -15  -7  -4   58.21   14.90
 -15   1  -4   -9.03   15.10
 -14 -19  -1   15.97   11.72
 -14 -10  -4   25.04   14.40
 -13 -18  -2   62.50   14.27
 -12  -5  -5   18.88   17.53
 -10 -19  -2   16.82   16.17
 -10 -17  -3    0.78   14.97
 -10   3  -5   31.98   15.21
  -9 -19  -2   51.76   15.65
  -9 -14  -4   30.74   15.24
  -9  -9  -5  154.61   17.61
  -9   3  -5   -3.74   13.64
  -8   3  -5    1.04   13.08
  -7 -13  -4  322.73   18.60
  -7   2  -5   19.05   12.96
  -6  -5  -5  685.76   21.52
 -15  -6  -4   61.34   15.18
 -15   0  -4   49.81   15.63
 -12 -16  -3   51.40   15.20
 -12  -4  -5   -2.47   17.56
 -12  -2  -5   -6.56   16.49
 -12  -1  -5   73.93   17.82
 -11 -13  -4   36.51   16.60
 -11  -7  -5   38.39   18.53
 -11   1  -5  297.85   20.00
 -10  -8  -5   27.77   18.01
  -9  -8  -5   60.95   18.24
  -8  -8  -5   56.32   17.65
  -7 -16  -3   17.55   13.23
  -7  -7  -5  -13.47   13.79
  -6 -12  -4  324.14   16.57
  -6  -4  -5   51.66   13.01
  -6  -3  -5  590.76   20.16
  -6  -2  -5  191.47   15.78
  -5 -14  -3   15.15   11.92
 -15  -5  -4  -11.17   14.96
 -15  -3  -4   18.58   16.06
 -15  -2  -4   16.59   14.50
 -15  -1  -4    0.93   15.02
 -14  -9  -4    5.68   14.71
 -13 -15  -3   13.88   13.83
 -13 -11  -4   -1.46   13.49
 -12 -12  -4   67.43   16.75
 -11  -6  -5   -6.41   17.74
 -10  -7  -5   63.52   18.96
 -10   2  -5    1.73   14.88
  -9   2  -5   -9.76   14.73
  -8 -13  -4  290.80   18.72
  -8  -7  -5  325.28   20.82
  -8   2  -5   12.24   14.27
  -7  -6  -5  562.62   22.16
  -6 -15  -3    7.17   12.44
 -15 -12  -3   28.70   10.82
 -14  -8  -4   20.80   15.03
 -14   3  -4   49.25   15.59
 -12 -18  -2  -12.76   14.17
 -11 -16  -3  128.27   16.58
 -11  -5  -5   51.45   18.99
 -11  -4  -5   36.33   17.95
 -11  -2  -5   20.02   17.24
 -11  -1  -5  293.18   20.66
 -10  -6  -5  126.64   19.59
 -10   1  -5  345.51   19.95
  -9  -7  -5  292.63   19.63
  -8 -16  -3  115.11   15.47
  -8  -6  -5  565.25   23.27
  -8   1  -5   22.19   14.78
  -7  -5  -5   17.78   15.66
  -7  -4  -5  123.83   16.72
  -5 -16  -2  241.77   14.41
 -16  -9  -3   50.73   12.48
 -15 -15  -2   18.92   12.11
 -14 -13  -3    6.30   13.33
 -13 -19  -1   -0.30   13.75
 -13 -10  -4  381.36   21.22
 -11 -12  -4    7.90   16.46
 -10 -16  -3  306.00   18.89
 -10  -5  -5   51.95   18.27
  -9 -16  -3  234.17   17.61
  -9   1  -5  165.62   17.41
  -8 -18  -2   68.78   14.53
  -8  -5  -5  222.02   19.27
  -7  -3  -5   12.25   14.88
 -16  -8  -3   10.48   12.69
 -16   3  -3    9.67   14.35
 -15 -11  -3   18.51   14.39
 -14   2  -4   44.96   15.60
 -13 -17  -2    2.79   13.26
 -12 -15  -3  119.82   16.15
 -12 -11  -4   16.30   17.65
 -11 -18  -2   24.56   15.57
 -10  -4  -5    5.60   17.65
 -10  -1  -5  346.01   21.00
  -9 -18  -2  139.52   18.11
  -9  -5  -5  268.13   20.67
  -9  -4  -5  125.00   18.50
  -9  -1  -5  191.80   18.62
  -8  -4  -5  169.59   18.64
  -8  -3  -5   -2.76   15.89
  -8  -1  -5   21.60   15.78
  -7 -15  -3  256.74   17.18
 -15 -17  -1   30.06   11.25
 -14 -18  -1   11.23   12.12
 -14  -6  -4   -1.61   15.50
 -13  -9  -4   -5.50   17.31
 -13   4  -4    4.31   15.33
 -10 -18  -2   11.11   16.24
 -10 -12  -4   44.02   15.16
  -6 -14  -3   86.56   14.03
  -6 -10  -4   97.43   15.09
  -5 -13  -3   54.03   12.78
 -16  -7  -3   51.86   13.90
 -16   2  -3   -2.76   12.83
 -15 -10  -3    7.40   13.62
 -14 -12  -3   15.48   14.09
 -14  -5  -4   15.11   16.00
 -14  -1  -4   -6.07   18.41
 -14   0  -4   17.34   16.59
 -13  -8  -4  427.59   23.29
 -12 -19  -1   16.71   15.80
 -12 -10  -4  797.16   26.70
 -12   5  -4    3.65   16.75
 -11 -15  -3  168.46   17.22
 -11 -11  -4   12.94   17.22
  -8 -15  -3  372.08   18.72
  -7 -17  -2  289.11   18.03
  -7 -11  -4  325.71   17.46
  -5  -8  -4  116.91   14.04
 -16 -12  -2   -6.76   11.44
 -16  -6  -3   94.72   15.38
 -16   1  -3   33.20   14.89
 -14  -2  -4   49.67   16.35
 -13 -13  -3   29.70   15.76
 -13   3  -4   41.15   16.84
 -12 -17  -2   22.04   14.95
 -10 -15  -3   42.80   15.27
 -10 -11  -4    4.73   16.65
  -9 -15  -3  177.80   17.14
  -8 -11  -4  261.19   19.06
 -16  -5  -3   14.03   14.76
 -15  -9  -3   29.83   14.85
 -14 -15  -2    6.34   14.00
 -13 -16  -2    0.17   14.95
 -13  -7  -4    7.97   17.59
 -13   2  -4   -4.31   17.71
 -12  -9  -4  -14.16   17.70
 -11 -19  -1   -2.08   17.12
 -11 -10  -4  254.06   21.02
  -9 -11  -4   86.01   17.34
  -7 -10  -4  181.26   17.26
  -6 -16  -2  181.93   14.38
  -6  -9  -4   25.12   14.13
  -5 -15  -2   14.85   11.62
 -16  -3  -3   12.98   14.47
 -16  -2  -3   -1.01   14.04
 -16  -1  -3   31.67   14.76
 -15 -16  -1   18.53   12.96
 -15   4  -3   -3.74   15.77
 -14 -11  -3   22.39   15.05
 -13 -18  -1    6.44   14.21
 -13  -6  -4   59.31   18.22
 -12   4  -4    4.87   15.79
 -11 -17  -2   78.87   16.35
 -11 -14  -3  137.56   18.22
 -11   5  -4    1.33   15.90
  -8 -17  -2  146.71   16.78
  -7 -14  -3   53.79   14.48
  -6 -13  -3  190.66   15.39
  -5 -12  -3   -3.48   12.42
 -16 -11  -2   57.69   13.95
 -15  -8  -3   20.20   14.76
 -14 -17  -1   28.83   13.61
 -13 -12  -3   15.43   15.97
 -13  -5  -4   10.06   17.49
 -13   0  -4   -3.14   19.80
 -13   1  -4   14.09   16.41
 -10 -17  -2  105.00   15.75
 -10 -10  -4    8.61   15.51
  -9 -17  -2   64.88   15.85
  -9 -10  -4   32.35   17.08
  -8 -14  -3   14.53   14.26
  -8 -10  -4   29.71   16.33
  -6  -8  -4  475.54   18.83
 -17   3  -2    6.96   11.96
 -15   3  -3   14.36   16.36
 -13  -4  -4   39.17   18.20
 -13  -2  -4    3.11   16.76
 -13  -1  -4    3.99   16.53
 -12 -16  -2   73.92   15.96
 -10 -14  -3  298.82   19.71
 -10   5  -4  -10.79   15.84
  -9 -14  -3  172.63   17.41
  -7  -9  -4    5.82   13.25
 -17   2  -2   36.95   13.72
 -16 -10  -2   -5.67   12.65
 -15  -7  -3   21.41   15.24
 -13 -15  -2   21.29   14.62
 -12 -18  -1    1.73   15.32
 -12  -6  -4   80.33   20.41
 -12   2  -4    1.59   15.78
 -11  -8  -4  117.26   19.74
 -11   4  -4  121.31   17.67
 -10  -9  -4   25.72   17.99
  -9  -9  -4   12.65   17.28
  -9   5  -4  143.92   15.71
  -8  -9  -4    4.18   16.33
  -8   5  -4  676.46   19.73
  -6  -7  -4  657.87   20.41
  -5 -11  -3    9.27   12.32
 -15 -12  -2    2.07   14.59
 -15  -6  -3   36.32   16.02
 -15   2  -3   18.99   16.07
 -14  -9  -3   51.24   17.72
 -13 -19   0   -8.57   13.73
 -13 -11  -3   49.78   17.33
 -12  -5  -4    4.31   19.22
 -12   1  -4   -0.22   19.87
 -11 -16  -2   96.45   16.69
  -7 -13  -3  537.01   18.54
  -7  -8  -4  339.53   19.02
  -6 -15  -2   43.65   14.56
  -6 -12  -3  298.92   16.09
 -17  -5  -2    2.37   12.41
 -17   0  -2   45.46   14.20
 -17   1  -2   19.48   12.74
 -15 -15  -1    2.46   12.98
 -15  -5  -3   23.59   15.89
 -15   1  -3  168.78   18.55
 -14 -18   0    4.00   13.51
 -14 -16  -1   30.09   15.61
 -13 -17  -1   18.10   15.02
 -12 -12  -3   -3.97   15.01
 -12  -4  -4   22.79   18.78
 -12   0  -4    8.42   17.34
 -11 -18  -1   -4.32   15.99
 -11  -7  -4   -0.38   19.22
 -11   3  -4  125.77   16.83
 -10  -8  -4   36.20   18.52
  -9  -8  -4  174.78   19.80
  -8 -16  -2   77.72   14.94
  -8 -13  -3  526.84   21.05
  -8  -8  -4    5.61   16.39
  -6  -6  -4  888.67   20.40
 -17  -3  -2   29.83   13.27
 -17  -2  -2   39.73   14.15
 -17  -1  -2   -8.89   13.50
 -16  -9  -2   -8.38   13.44
 -15  -2  -3   19.82   18.61
 -15  -1  -3  124.05   18.27
 -14  -8  -3   11.71   16.78
 -13 -10  -3   43.62   18.69
 -12 -15  -2    8.05   15.51
 -12  -1  -4   -5.50   17.45
 -11   2  -4   63.62   16.62
 -10 -18  -1   38.14   17.66
 -10 -16  -2    9.07   15.79
 -10  -7  -4  119.45   19.65
  -9 -18  -1  158.12   18.94
  -9 -16  -2  173.93   16.85
  -9 -13  -3  204.90   18.67
  -9   4  -4  227.50   16.44
  -7  -7  -4  815.66   22.06
  -7   3  -4  230.91   14.64
  -6  -5  -4  558.23   19.23
 -16  -8  -2   -3.61   14.11
 -15 -11  -2   11.25   14.80
 -14   4  -3   -9.93   16.08
 -13 -14  -2   85.62   16.95
 -12 -11  -3   28.50   18.06
 -11 -12  -3   15.53   17.30
 -11  -5  -4  -17.78   18.34
 -11   1  -4   72.43   17.63
 -10   3  -4  240.42   18.02
  -9  -7  -4  383.11   22.38
  -8  -7  -4  718.44   24.41
  -7 -12  -3  508.80   19.95
  -7  -6  -4  549.27   20.92
  -6  -4  -4  558.65   19.22
 -16   4  -2    3.90   16.22
 -15 -18   1    0.91   12.46
 -14  -7  -3  -13.16   17.33
 -11 -15  -2  101.33   20.18
 -11  -4  -4  145.44   20.29
 -11  -3  -4  126.94   20.19
 -11   0  -4   16.26   17.04
 -10  -6  -4  224.47   21.36
 -10   2  -4   75.87   16.72
  -9   3  -4   71.91   15.02
  -8   3  -4   30.38   13.05
  -7 -15  -2   11.62   13.33
  -7   2  -4   12.73   12.50
  -6 -11  -3   57.79   13.52
  -6  -3  -4   45.97   12.34
 -16 -12  -1   50.77   14.11
 -16  -7  -2    5.98   15.15
 -15 -10  -2   19.58   15.21
 -14 -12  -2   -6.60   15.71
 -14  -6  -3   25.73   17.98
 -14   3  -3   20.56   17.20
 -13  -9  -3  170.76   18.97
 -11  -1  -4   47.19   19.20
 -10  -5  -4  -14.82   18.55
 -10   1  -4   61.06   18.06
  -9  -6  -4  500.21   22.35
  -9   2  -4   30.62   15.62
  -8  -6  -4   12.25   14.89
  -8   2  -4   50.01   14.23
  -7  -5  -4  826.55   22.27
  -7   1  -4   29.68   13.33
 -17  -9  -1  122.01   15.25
 -16   3  -2    7.78   14.66
 -15 -16   0   11.22   13.08
 -14 -15  -1    7.83   15.05
 -14   2  -3   25.55   18.26
 -13 -18   0   -4.05   15.36
 -13 -16  -1    3.18   15.70
 -13   5  -3   -0.41   16.45
 -12 -14  -2  380.81   21.63
 -12 -10  -3   19.44   18.87
 -11 -11  -3    0.78   17.71
 -10 -15  -2  457.73   21.80
 -10  -3  -4  244.83   21.49
 -10   0  -4  -11.98   16.49
  -9 -15  -2  399.32   20.25
  -9  -5  -4  136.66   19.47
  -8 -15  -2   90.03   15.72
  -8  -5  -4  784.49   24.95
  -7  -4  -4  375.46   17.59
  -7  -3  -4  265.85   17.61
  -7   0  -4    2.06   12.92
  -6 -14  -2    0.61   12.36
 -16  -6  -2   13.61   15.96
 -14 -17   0    6.73   14.64
 -14   1  -3  353.11   21.86
 -13  -8  -3   -2.33   16.53
 -11 -17  -1   -5.52   16.83
 -10 -11  -3    5.20   18.56
  -9  -4  -4  233.52   20.41
  -9   0  -4   -3.15   15.86
  -9   1  -4   51.76   15.86
  -8 -17  -1   53.80   16.94
  -8  -4  -4   29.55   16.78
  -8  -3  -4   22.09   16.37
  -8   0  -4   25.07   15.04
  -8   1  -4   17.51   12.14
  -7  -2  -4   17.51   12.75
 -17  -8  -1    7.86   13.99
 -16 -14   0   30.66   14.69
 -16 -11  -1  112.54   16.83
 -16  -5  -2  -10.67   15.90
 -16   1  -2   -7.64   17.81
 -16   2  -2   27.75   16.24
 -15  -9  -2    7.06   17.20
 -14 -11  -2   -7.06   16.97
 -14  -2  -3   73.33   19.37
 -14  -1  -3  318.19   22.33
 -13  -7  -3  159.03   21.41
 -13   4  -3   10.33   17.93
 -11 -14  -2  333.16   21.65
 -11 -10  -3    3.39   18.68
  -9 -17  -1    7.24   18.70
  -9 -11  -3    8.25   17.07
  -8  -2  -4   58.56   16.53
 -16  -4  -2   -1.52   16.18
 -16  -2  -2   24.57   18.92
 -16  -1  -2   -6.53   18.92
 -16   0  -2  104.59   17.84
 -13 -12  -2  164.80   20.06
 -12 -18   0   15.64   17.24
 -12 -16  -1   11.84   16.32
  -7 -14  -2   48.47   14.64
 -17  -7  -1   81.08   15.76
 -15 -17   1    9.30   13.03
 -15 -15   0   39.62   16.82
 -15  -8  -2    7.83   15.42
 -14 -18   1    3.97   16.01
 -14 -14  -1    5.67   16.64
 -13 -15  -1   18.38   16.51
 -13  -6  -3   32.46   21.24
 -13   3  -3   11.98   17.99
 -12  -8  -3   66.79   20.53
 -12   5  -3   82.60   19.28
 -10 -14  -2   50.39   17.19
 -10 -10  -3   15.96   18.36
  -8 -14  -2  210.42   17.83
  -7 -10  -3  257.04   18.28
  -6 -13  -2   60.87   13.69
  -6  -9  -3   40.08   14.19
 -17  -6  -1    5.06   15.02
 -16 -10  -1   25.86   16.09
 -15 -12  -1   26.17   15.86
 -15  -7  -2    5.65   17.54
 -14 -16   0  -10.70   16.93
 -13 -17   0   49.50   17.52
 -13  -5  -3    0.61   19.86
 -13   2  -3  -10.28   17.76
 -11 -18   0   21.05   19.33
 -11 -16  -1  -12.88   19.52
 -11  -9  -3   13.43   19.58
 -11   6  -3   16.86   18.96
  -9 -14  -2  240.86   19.17
  -9 -10  -3   30.59   18.03
  -8 -10  -3  146.21   18.27
  -7 -16  -1   -4.53   14.18
 -17   3  -1   31.58   15.28
 -15   4  -2   22.10   17.88
 -13 -11  -2  100.43   20.20
 -13  -4  -3   14.41   20.23
 -13  -3  -3   47.73   21.28
 -13   1  -3  186.85   21.39
 -12  -7  -3  176.09   22.46
 -11 -13  -2   -5.17   17.88
 -17  -5  -1   13.43   15.50
 -17  -4  -1   -2.80   18.16
 -17   2  -1   46.25   16.25
 -16 -15   1   95.19   16.01
 -16  -9  -1  246.50   20.18
 -15  -6  -2  -11.71   18.28
 -15   3  -2    8.96   20.30
 -14  -9  -2    3.86   19.36
 -12 -15  -1   41.71   18.20
 -12 -12  -2  271.90   23.00
 -12  -6  -3   -1.95   20.40
 -12   4  -3   22.08   18.30
 -11  -8  -3   20.91   19.96
 -10 -16  -1   27.64   16.66
  -8 -16  -1   24.33   16.01
  -7 -13  -2  103.14   15.55
  -7  -9  -3   48.17   15.82
  -6  -8  -3   15.65   14.35
 -17 -10   0  190.50   17.37
 -17   1  -1   53.22   17.06
 -15 -11  -1   51.00   18.07
 -15  -5  -2   18.09   19.20
 -13 -14  -1   85.29   18.86
 -12 -17   0   53.19   20.83
 -12   3  -3   87.60   18.67
 -11   5  -3  348.54   21.76
 -10 -13  -2  238.17   20.93
 -10   6  -3   28.24   16.27
  -9 -16  -1   29.05   16.70
  -9  -9  -3  -12.02   18.33
  -8  -9  -3   71.45   17.83
  -6 -15  -1  139.44   15.05
 -17  -1  -1   58.71   17.54
 -16 -12   0   20.39   16.12
 -16  -8  -1    7.65   16.96
 -15 -16   1   68.61   16.18
 -15 -14   0   66.30   16.92
 -15  -4  -2   32.09   19.59
 -15   1  -2   12.60   21.87
 -15   2  -2  360.30   23.60
 -14  -8  -2    2.87   20.02
 -13 -18   1   24.98   17.95
 -13 -10  -2   23.36   20.32
 -12  -5  -3   77.30   19.57
 -12   2  -3   49.31   22.66
 -11  -7  -3   -6.60   20.24
 -10  -8  -3  -16.03   19.35
  -9 -13  -2   26.68   17.18
  -8 -13  -2   17.28   15.42
  -7  -8  -3   22.43   16.14
  -6 -12  -2   37.80   14.00
 -15  -1  -2   -0.89   19.40
 -15   0  -2  631.91   27.49
 -14 -17   1   19.63   17.08
 -14 -15   0   55.50   19.36
 -14 -12  -1   13.09   19.62
 -14   5  -2   86.45   21.44
 -13 -16   0   16.50   18.98
 -12 -11  -2  249.55   23.33
 -12  -4  -3   17.12   18.72
 -12  -3  -3   91.74   22.13
 -12   1  -3   24.72   19.66
 -11 -15  -1    9.64   18.18
 -11  -6  -3   41.17   21.47
 -11   4  -3  311.32   21.45
  -9  -8  -3   35.23   19.34
  -9   6  -3   17.43   15.14
  -8  -8  -3   12.82   17.63
 -17  -9   0   -2.74   15.37
 -15 -10  -1    3.45   18.60
 -14  -7  -2   21.06   22.27
 -13  -9  -2  -14.45   20.69
 -12  -1  -3   14.83   20.57
 -11 -17   0   12.70   19.78
 -10  -7  -3   61.59   21.07
  -7 -15  -1   57.31   15.84
 -18   0   0    2.47   15.32
 -16 -14   1    2.82   15.88
 -16  -6  -1   30.88   19.45
 -15 -17   2    4.39   14.42
 -14   4  -2   22.40   22.72
 -12 -18   1   25.57   22.34
 -12 -14  -1  149.20   21.59
 -11   3  -3  475.00   24.12
 -10 -15  -1   12.99   18.04
  -9  -7  -3   45.86   19.86
  -9   5  -3   28.83   17.78
  -7 -12  -2   30.90   14.84
  -7  -7  -3  102.61   14.12
 -17  -8   0  228.38   20.39
 -16   4  -1   10.83   19.31
 -14 -11  -1    2.91   20.78
 -13  -8  -2   -1.11   22.87
 -12 -10  -2   71.11   23.09
 -11 -11  -2   -7.92   20.20
 -11   2  -3  351.84   23.60
 -10 -17   0   -7.53   19.44
 -10  -6  -3   33.21   18.81
  -9 -15  -1   -9.65   17.04
  -9 -12  -2  110.81   19.92
  -8 -15  -1    5.17   16.01
  -8 -12  -2   22.08   16.69
 -16  -5  -1   17.92   19.32
 -16   3  -1   -4.85   18.49
 -15 -15   1  197.60   20.54
 -14  -5  -2   69.95   20.72
 -14   3  -2   73.53   20.85
 -13 -17   1  234.22   23.63
 -13 -15   0   39.34   22.60
 -13   6  -2   92.40   21.20
 -12 -16   0   74.45   20.31
 -11 -14  -1   50.12   19.39
 -11  -3  -3  450.19   25.13
 -11   1  -3  365.23   23.77
  -9 -17   0   80.76   19.49
  -9  -6  -3   16.59   19.61
  -8  -6  -3   36.71   17.82
  -7  -6  -3  214.04   18.81
  -6 -14  -1  234.88   17.29
 -17  -7   0   50.80   17.86
 -16 -13   1  240.99   21.06
 -16 -10   0  235.38   20.77
 -16  -4  -1   22.38   19.54
 -16   2  -1   15.08   19.21
 -14 -16   1  226.76   21.58
 -14  -3  -2   57.49   22.47
 -14   2  -2  392.56   25.55
 -13  -7  -2   69.20   22.80
 -12 -13  -1  103.47   20.81
 -12  -9  -2  -18.47   21.16
 -10  -4  -3  684.20   28.27
  -9   4  -3  527.07   21.38
 -17  -6   0   40.71   18.12
 -17   5   0    1.67   16.84
 -16 -15   2   21.70   14.80
 -16  -1  -1  -15.07   19.16
 -16   1  -1  -17.21   19.96
 -14 -10  -1  -18.33   20.08
 -14  -1  -2    1.20   21.23
 -14   0  -2  855.94   30.91
 -14   1  -2  -14.13   20.87
 -13   5  -2  202.73   23.81
 -11 -16   0    6.40   21.02
 -11 -10  -2   39.64   20.70
 -10 -14  -1    9.27   21.32
 -10  -3  -3  330.88   24.34
 -10   2  -3  923.74   28.31
  -9  -5  -3   20.27   17.20
  -9   3  -3   18.43   16.07
  -8  -5  -3  298.26   20.79
  -7 -11  -2  197.18   17.36
  -7  -5  -3  538.75   19.80
 -17   4   0   28.80   18.60
 -15 -16   2   71.13   19.04
 -15  -7  -1   18.79   20.58
 -13  -6  -2   84.67   23.20
 -12  -8  -2  -11.37   21.25
 -10  -2  -3 1004.04   30.73
 -10   1  -3  207.48   21.28
  -9  -4  -3  578.81   25.55
  -8   3  -3  224.27   17.09
  -7 -14  -1   30.95   14.90
  -7  -4  -3   56.93   16.77
 -17 -10   1    6.98   16.41
 -17  -5   0    9.09   18.63
 -16  -9   0   -1.64   18.02
 -15 -14   1   97.99   19.92
 -14 -17   2   11.48   17.43
 -14 -13   0   79.46   20.00
 -13 -11  -1   54.18   21.34
 -13  -5  -2  199.66   25.28
 -13   4  -2   31.62   19.45
 -12 -17   1  205.70   23.76
 -12 -15   0   36.82   19.22
 -11 -13  -1    9.79   19.94
 -10 -10  -2   15.91   19.56
  -9 -14  -1   19.22   17.26
  -9  -2  -3  805.47   26.93
  -9   1  -3   55.29   16.89
  -9   2  -3  904.25   26.10
  -8 -14  -1    9.47   15.95
  -8  -4  -3   21.44   13.70
  -8   2  -3  200.53   17.39
 -17  -4   0   10.74   19.56
 -17   3   0   18.35   18.83
 -15 -17   3    3.84   17.22
 -15 -11   0   11.20   18.82
 -15   5  -1   56.16   20.60
 -14 -15   1    7.73   20.66
 -14  -9  -1   18.01   21.07
 -12  -7  -2   17.90   22.64
 -12   6  -2  158.16   21.59
 -10 -16   0  152.74   20.09
  -9 -10  -2   14.45   18.24
  -8  -3  -3  231.03   17.97
  -8  -2  -3  226.31   19.14
  -8   1  -3  312.83   18.86
 -18   4   1   24.75   16.49
 -17 -12   2   48.09   16.07
 -17  -9   1   72.82   17.39
 -17   1   0   18.18   20.24
 -17   2   0   -5.44   18.22
 -16 -14   2  258.93   19.91
 -16  -8   0  251.63   22.10
 -13 -16   1  286.54   22.27
 -13   3  -2   71.18   20.27
  -9 -16   0  412.33   23.34
  -8 -16   0  186.17   18.79
 -18  -4   1   36.12   17.34
 -18   3   1   38.42   16.33
 -17  -1   0    6.27   18.71
 -17   0   0   37.49   19.53
 -14  -8  -1   41.07   21.85
 -13  -3  -2   68.29   20.25
 -13   0  -2  258.30   24.68
 -13   1  -2   -0.06   19.96
 -13   2  -2   93.69   21.50
 -12  -6  -2  136.47   23.16
 -11 -17   1    6.94   21.21
 -11 -15   0    9.24   21.39
 -11  -8  -2   -2.67   20.47
 -10 -13  -1   11.07   17.98
 -10  -9  -2   -2.95   19.21
 -18  -3   1   61.25   17.67
 -18   2   1   25.90   16.40
 -16 -11   1   28.93   17.31
 -16  -7   0   55.70   19.92
 -15 -15   2   -0.56   18.50
 -15 -13   1  233.78   21.50
 -15 -10   0   82.86   20.50
 -15  -4  -1  -18.36   18.45
 -15  -3  -1  -20.95   21.67
 -15   3  -1   11.85   21.26
 -12 -11  -1   22.93   20.38
 -12   5  -2   36.17   20.42
  -9 -13  -1   51.01   17.35
  -7 -13  -1   19.70   14.18
 -18  -1   1  288.84   20.46
 -17  -8   1   25.16   17.99
 -16 -15   3   18.94   16.30
 -15  -1  -1   72.05   22.80
 -15   1  -1   98.59   21.49
 -15   2  -1   -2.23   19.66
 -14 -16   2   17.82   19.79
 -14  -7  -1   81.27   22.74
 -13 -17   2    6.74   18.14
 -13 -13   0    3.48   19.09
 -12 -14   0  166.01   21.32
 -12  -5  -2   57.79   21.95
 -11  -7  -2   75.16   21.77
 -10  -8  -2   29.33   19.93
  -8 -13  -1    1.52   15.23
  -8  -9  -2   76.88   17.48
  -7  -9  -2   92.75   16.41
 -16 -13   2   20.75   17.57
 -15  -9   0   -3.21   19.97
 -14   6  -1   64.16   20.52
 -13 -15   1  131.32   23.57
 -13  -9  -1   68.41   22.22
 -12 -16   1  288.66   23.69
 -12  -4  -2  401.45   26.20
 -11   6  -2   75.39   18.48
 -10 -17   1  594.82   25.86
 -10 -15   0   -4.69   17.39
 -17  -7   1   -2.01   18.20
 -16 -10   1   -0.33   17.64
 -16  -5   0   75.29   20.85
 -15 -16   3   -4.15   16.32
 -14 -17   3   -6.39   18.68
 -14 -11   0    2.81   20.95
 -14  -6  -1   61.94   22.68
 -12 -10  -1  128.93   22.16
 -12  -3  -2  -19.35   20.56
 -12   3  -2    2.34   18.67
 -11  -6  -2   36.49   21.28
 -10 -12  -1  108.67   19.87
  -9 -15   0   24.36   16.26
  -9  -8  -2   -9.20   18.25
  -7 -15   0  173.68   16.73
 -16   4   0   29.73   22.33
 -14  -5  -1  232.71   25.25
 -14   5  -1  264.44   24.03
 -13  -8  -1  124.34   23.01
 -12   0  -2  -18.71   20.15
 -12   1  -2  -11.03   19.15
 -12   2  -2   31.85   20.03
 -11 -14   0  152.79   20.72
 -11   5  -2  -11.55   16.88
 -10  -7  -2   23.15   19.77
  -9 -12  -1   49.54   17.38
  -8 -15   0   34.75   16.18
  -8  -8  -2  499.89   22.10
 -17 -10   2   15.37   16.23
 -17  -6   1   12.52   18.24
 -16  -4   0   42.43   21.48
 -15 -14   2  131.93   20.16
 -15  -8   0   41.20   21.68
 -12 -17   2   36.57   20.59
 -12 -13   0  135.23   21.08
 -11 -16   1  144.03   21.50
 -11  -5  -2    4.31   18.55
  -8 -12  -1    5.24   15.08
  -7 -12  -1   12.06   14.36
 -17  -5   1   -0.24   17.78
 -17   5   1   -2.94   18.68
 -16 -14   3   19.20   16.10
 -16 -12   2  123.41   19.93
 -16  -9   1   31.57   18.48
 -16   2   0    4.24   20.12
 -16   3   0   26.82   19.50
 -14 -15   2   91.40   21.50
 -14 -13   1   54.45   19.50
 -14 -10   0    4.37   18.16
 -14  -4  -1   38.75   23.46
 -14   4  -1    0.51   19.84
 -13  -7  -1  238.69   24.27
 -12  -9  -1  -15.79   20.28
 -11   4  -2  118.22   18.69
 -10  -6  -2    3.69   19.17
 -10   6  -2   44.81   16.56
  -9  -7  -2    4.83   17.91
 -18  -5   2   39.54   17.52
 -17  -9   2   -4.19   16.57
 -16 -15   4   47.15   15.54
 -16   0   0   20.06   19.64
 -16   1   0   15.24   19.40
 -15 -11   1   50.83   19.83
 -15  -7   0   53.94   21.33
 -14  -3  -1   22.03   21.69
 -14  -2  -1    3.85   22.68
 -13 -16   2   75.12   19.82
 -13 -14   1  212.91   21.87
 -12 -15   1  197.29   21.20
 -11 -10  -1   54.51   19.93
 -11  -3  -2  201.84   22.85
 -11   3  -2  210.69   20.97
 -10 -14   0   45.65   17.80
  -8  -7  -2   13.70   16.13
 -18  -4   2   -7.85   15.88
 -17  -4   1   14.96   18.83
 -17   4   1   43.88   19.42
 -16  -8   1    2.90   18.82
 -14  -9   0   18.05   20.65
 -14   2  -1   11.10   20.40
 -13 -11   0   38.88   20.65
 -13  -6  -1  333.24   25.57
 -11 -13   0  369.94   23.26
 -11  -2  -2  101.73   21.02
 -11   1  -2  108.39   20.56
 -11   2  -2  128.41   20.15
 -10 -16   1  317.13   22.29
 -10  -5  -2  199.33   19.89
  -9 -11  -1   45.35   17.40
 -18  -3   2   71.48   19.42
 -18   4   2   14.29   16.39
 -17  -3   1  -15.73   18.30
 -17   3   1  -10.41   18.77
 -15 -16   4   16.31   17.39
 -15 -13   2   14.40   18.42
 -15  -6   0   54.13   22.59
 -15   6   0   36.48   21.53
 -14 -16   3    2.92   16.85
 -13   6  -1  330.95   23.09
 -12 -12   0  306.40   23.25
 -12  -8  -1  203.96   21.39
 -11   0  -2   48.36   19.71
 -10  -4  -2  113.21   20.28
  -9 -16   1  115.56   19.77
  -9 -14   0   13.23   16.14
  -9   6  -2  228.56   17.19
  -8 -14   0   32.26   17.26
  -8 -11  -1 1315.60   27.59
  -8  -6  -2    1.56   15.49
  -7 -14   0  963.44   23.77
 -18   3   2   37.65   17.58
 -17  -8   2    3.73   18.78
 -17   2   1   24.20   19.17
 -16 -13   3    6.89   17.52
 -15 -10   1   12.42   19.49
 -15  -5   0  143.34   22.63
 -13  -5  -1  322.10   25.54
 -11 -15   1   44.30   20.45
 -11  -9  -1  259.20   22.90
 -10 -10  -1   17.53   18.43
 -10  -3  -2  787.56   27.13
 -10   4  -2   81.28   16.77
 -18   0   2  210.77   19.97
 -18   1   2   20.10   17.13
 -18   2   2   55.75   17.44
 -16  -7   1    7.60   16.74
 -14 -14   2   23.44   18.75
 -14  -8   0    6.55   20.84
 -13 -13   1   40.73   19.07
 -13 -10   0  -17.63   19.49
 -13  -4  -1  155.76   23.14
 -13   5  -1  287.30   23.10
 -12 -16   2   48.29   21.18
 -12  -7  -1   25.94   20.98
 -10 -13   0  166.71   19.30
 -10  -2  -2   86.07   19.13
  -8  -5  -2  532.61   21.16
 -17  -7   2    0.64   17.54
 -16 -14   4   44.84   16.78
 -16 -10   2   -2.85   17.99
 -16  -6   1    4.59   20.15
 -15  -4   0  174.33   24.31
 -13 -15   2   93.80   20.37
 -13  -3  -1  110.91   22.21
 -13   4  -1  176.13   20.45
 -12 -14   1   55.71   19.79
 -10   1  -2  290.05   20.28
 -10   2  -2   95.59   17.95
  -9  -4  -2  731.71   23.66
 -17 -10   3   -5.32   16.14
 -15 -14   3  -15.23   17.75
 -15 -12   2   19.38   18.56
 -15  -9   1   15.10   19.61
 -15  -3   0  181.26   23.22
 -15   4   0  170.77   21.95
 -14  -7   0   20.21   21.14
 -13  -2  -1   64.69   21.42
 -13   3  -1  123.89   20.81
 -12  -6  -1  692.44   28.60
 -12   7  -1   13.83   18.64
 -11 -12   0  499.62   25.07
 -11  -8  -1  334.88   22.07
 -10 -15   1   94.88   21.17
 -10  -9  -1  302.87   22.04
  -9  -3  -2 1273.30   29.03
  -9   4  -2  773.51   22.56
  -8  -4  -2  544.03   21.58
 -17  -6   2   88.55   18.70
 -16 -12   3   74.82   18.19
 -16  -5   1   58.14   20.43
 -16   6   1   20.00   18.74
 -15  -2   0   78.18   23.00
 -15   0   0   21.00   21.50
 -15   1   0   30.94   23.55
 -15   2   0   74.96   21.14
 -15   3   0  171.80   22.31
 -14 -15   3   32.87   19.83
 -13  -9   0   -6.21   20.22
 -13   1  -1  -10.09   19.33
 -13   2  -1   24.97   19.74
  -9 -13   0   16.80   16.09
  -9   3  -2 1263.09   26.83
 -18  -5   3  152.52   20.11
 -16  -9   2   18.27   18.17
 -15 -15   4   22.60   17.04
 -15  -8   1  -11.27   19.64
 -14 -13   2    7.80   18.01
 -14  -6   0  305.65   25.03
 -14   7   0   -6.32   21.01
 -13 -16   3   26.42   18.48
 -12  -5  -1   94.24   21.71
 -11 -16   2    1.82   18.40
 -11 -14   1  -20.21   20.57
 -11  -7  -1  301.46   23.53
  -9  -1  -2  437.74   21.31
  -9   1  -2  422.40   19.89
  -8 -13   0   33.94   14.67
  -8  -3  -2  770.99   21.40
  -7 -13   0   13.18   12.74
 -17 -11   4   15.30   15.55
 -17  -9   3   -8.16   16.48
 -17  -5   2   91.55   19.09
 -16  -4   1    9.76   17.75
 -16   5   1   79.49   20.88
 -14 -16   4  111.32   18.71
 -14 -10   1   24.44   20.23
 -13  -8   0  -17.11   20.04
 -12 -13   1  166.95   20.37
 -12 -10   0  265.26   23.59
 -12  -4  -1  247.49   23.39
 -10 -12   0  146.04   19.06
 -10  -8  -1  267.66   21.14
  -9 -15   1  152.71   18.04
  -9  -9  -1  288.69   18.62
  -8  -2  -2  371.74   19.26
 -18  -4   3  -14.51   17.35
 -18   5   3  157.76   19.53
 -17  -4   2  120.76   20.73
 -16 -14   5    5.42   17.22
 -16 -13   4   19.73   16.55
 -16  -3   1  101.29   21.26
 -16   4   1   16.89   20.05
 -15 -13   3   12.62   18.30
 -14  -5   0   79.80   22.31
 -14   6   0  327.69   24.92
 -13 -14   2   27.91   18.37
 -12 -15   2   44.03   18.34
 -12   5  -1   88.70   18.50
 -11  -6  -1 1049.89   30.62
  -8 -15   1   62.03   15.98
 -18  -3   3   53.77   17.74
 -17  -8   3    4.95   18.00
 -17   5   2  123.63   20.52
 -16  -8   2   -8.02   18.53
 -16  -2   1    0.18   20.63
 -16   2   1  -12.17   22.80
 -16   3   1   78.50   21.49
 -15  -7   1   33.82   21.54
 -14  -4   0  382.27   25.87
 -12  -3  -1  103.67   19.35
 -11   7  -1  341.87   21.89
 -10 -16   2   88.31   19.86
  -9 -12   0    3.39   15.49
 -18  -2   3   -0.52   17.10
 -18   4   3  -16.06   16.78
 -17  -3   2  125.94   20.88
 -17   4   2  139.24   20.32
 -16   1   1    0.32   19.13
 -14 -14   3   25.17   20.36
 -14 -12   2   19.64   18.44
 -14  -9   1   34.74   20.62
 -14  -3   0  194.40   24.61
 -14   5   0   99.24   20.97
 -13  -7   0   83.26   21.79
 -12  -9   0   31.09   19.71
 -12  -2  -1   34.98   17.90
 -12   3  -1   73.88   19.15
 -11  -5  -1  169.24   21.70
 -10 -14   1   -4.30   16.57
 -10  -7  -1  662.98   23.58
  -9  -8  -1   33.37   16.80
 -18   1   3   -2.57   18.82
 -18   2   3    7.36   17.12
 -18   3   3   32.39   16.92
 -17  -2   2    6.66   18.86
 -17   3   2  139.82   21.20
 -16  -7   2   83.14   20.26
 -15 -15   5   -1.87   17.62
 -15 -14   4    1.22   16.79
 -15 -10   2   26.97   20.10
 -15  -6   1   43.71   21.34
 -14  -2   0   96.53   22.98
 -14   4   0  353.51   23.57
 -13 -15   3   -5.52   20.19
 -12 -16   3   20.35   18.28
 -12 -12   1  107.15   20.23
 -12   1  -1   31.81   19.24
 -12   2  -1    4.25   18.21
 -11 -13   1  107.32   19.06
 -11 -10   0  549.31   25.47
 -10 -11   0  251.93   20.51
  -8 -12   0   10.65   14.22
 -17  -7   3    8.90   18.01
 -17   0   2   24.96   20.12
 -17   1   2   52.17   19.21
 -17   2   2   15.26   19.05
 -16 -12   4   46.49   18.12
 -15 -12   3  129.18   19.33
 -15   7   1   18.80   21.43
 -14   3   0  191.01   22.31
 -13 -13   2    9.85   18.86
 -13  -6   0   97.75   21.83
 -11 -15   2   56.47   18.81
 -11  -4  -1  139.62   20.90
 -11   6  -1 1124.09   28.48
 -10  -6  -1  374.89   22.47
  -9 -14   1   43.93   18.26
  -8  -8  -1   57.19   13.30
 -16 -13   5  -11.70   17.41
 -16  -6   2   35.29   19.91
 -15  -5   1  168.17   21.20
 -14 -15   4   39.45   17.24
 -14  -8   1   17.46   20.61
 -14   1   0   52.48   21.08
 -14   2   0   94.69   21.01
 -13 -16   4  153.17   20.89
 -12 -14   2    9.57   18.12
 -12  -8   0  155.99   19.82
 -11   5  -1  171.63   20.64
  -9  -7  -1   -0.55   14.63
 -17  -9   4   -4.02   17.22
 -17  -6   3   78.18   19.26
 -15  -9   2   35.22   20.77
 -15  -4   1  203.40   24.03
 -15   6   1   72.41   20.42
 -13  -5   0   23.12   21.00
 -13   7   0   85.51   19.65
 -11  -9   0   29.36   19.06
 -10  -5  -1 1029.04   28.31
 -10   7  -1  690.34   23.73
  -9 -11   0   28.06   15.86
  -8 -14   1  328.07   19.12
 -16  -5   2  138.66   21.74
 -16   7   2   64.43   21.64
 -15  -3   1  102.43   22.48
 -14 -13   3   36.67   18.81
 -13  -4   0  131.67   23.34
 -12  -7   0  275.68   23.42
 -11  -1  -1    7.04   18.56
 -11   4  -1  127.42   18.60
 -10 -13   1   15.33   16.80
  -9  -6  -1   95.05   16.54
  -8  -7  -1 1520.21   28.38
  -7 -14   1  132.00   15.31
 -18  -4   4   85.05   17.93
 -17 -10   5    2.48   18.27
 -17  -5   3  207.10   21.92
 -17   7   3   13.53   18.28
 -16 -11   4  147.66   19.49
 -15 -14   5    1.59   18.65
 -15 -11   3  245.84   22.44
 -15  -8   2   57.48   20.78
 -15  -2   1  180.39   24.47
 -15   5   1  170.95   21.92
 -13 -14   3  -11.12   20.93
 -13 -12   2   -7.73   18.56
 -13  -9   1  -15.06   19.50
 -13   6   0  129.14   21.48
 -11 -16   3   32.91   18.30
 -11 -12   1  378.54   22.47
 -11   3  -1   10.61   17.73
 -10 -15   2   23.63   18.32
  -8 -11   0  151.89   16.10
 -18  -3   4   82.74   19.02
 -17  -8   4    5.07   17.34
 -17  -4   3   39.44   18.86
 -16  -4   2  126.06   22.24
 -16   6   2   41.89   21.95
 -15  -1   1   -0.06   21.45
 -15   3   1  156.70   25.93
 -15   4   1  226.98   23.05
 -14 -10   2   27.59   20.82
 -13  -3   0   54.20   21.34
 -13   5   0   41.52   21.66
 -12 -15   3   32.02   19.27
 -12 -13   2  -19.91   21.53
 -12  -6   0   26.24   21.23
 -11  -8   0  790.52   27.69
 -10   6  -1  412.57   20.60
 -18  -2   4    5.92   18.44
 -18   4   4   82.07   19.34
 -17   6   3   70.62   19.89
 -16 -12   5   72.35   18.27
 -16  -8   3   81.55   18.35
 -16  -3   2   26.74   20.63
 -15   1   1   28.89   20.71
 -15   2   1  170.70   22.58
 -14 -15   5   51.52   20.10
 -14 -14   4   28.12   18.65
 -14  -6   1   -3.81   18.73
 -13  -2   0   13.12   20.80
 -13   4   0  130.22   23.45
 -10  -9   0    5.53   17.44
 -10  -3  -1  431.04   22.64
  -9 -13   1   22.08   16.12
  -9  -5  -1  501.60   19.12
  -8  -6  -1   22.33   15.49
 -18  -1   4   -4.24   17.96
 -18   2   4  -17.65   19.77
 -18   3   4  104.41   19.42
 -17  -7   4    5.17   19.65
 -17  -3   3   85.49   20.93
 -17   5   3  250.24   24.47
 -16  -2   2   10.97   20.78
 -16   5   2   84.54   21.25
 -15  -7   2   67.30   21.58
 -14 -12   3   41.76   19.18
 -14   8   1    9.17   16.85
 -13 -15   4   80.80   20.04
 -13  -8   1    7.52   20.44
 -13  -1   0   13.26   20.58
 -13   3   0   59.49   20.24
 -10  -2  -1  175.82   19.61
 -10   5  -1 1053.18   25.76
  -9 -15   2   23.08   17.11
 -18   1   4   39.91   17.33
 -17  -2   3   27.28   19.99
 -17  -1   3    4.16   21.75
 -16  -7   3   58.72   20.41
 -16  -1   2   -6.89   20.54
 -16   3   2   19.38   23.78
 -16   4   2  110.51   22.71
 -15 -12   4   62.05   19.26
 -14  -5   1   53.09   20.08
 -13 -11   2  -17.57   19.35
 -13   1   0    8.72   20.28
 -13   2   0   35.74   19.69
 -12  -5   0  239.41   21.31
 -11 -11   1   -8.67   18.43
 -11  -7   0  504.04   25.23
 -10 -12   1  164.20   19.02
 -10  -1  -1  108.70   18.43
 -10   4  -1    8.07   15.39
  -9  -4  -1  224.09   18.58
  -8 -13   1  751.17   22.15
  -8 -10   0  558.19   20.27
 -17  -6   4    3.48   19.26
 -17   1   3    1.39   19.71
 -17   2   3  -10.68   19.83
 -17   3   3  128.01   22.57
 -16   2   2   19.76   20.01
 -15 -14   6   -0.26   17.40
 -15 -13   5   36.55   19.83
 -15  -6   2   19.97   21.34
 -14  -9   2   30.32   18.32
 -13 -13   3    2.33   18.88
 -12  -4   0   31.93   20.39
 -12   7   0  262.17   21.04
 -10 -14   2   44.19   19.26
 -10   1  -1  103.16   17.58
 -10   2  -1  155.78   17.51
 -10   3  -1  391.68   20.41
 -16 -12   6   85.90   17.59
 -16 -11   5   -9.98   18.24
 -16  -9   4   -2.68   18.20
 -16  -6   3  324.11   24.50
 -15  -9   3  423.44   26.31
 -14 -13   4   18.75   21.26
 -13  -7   1    3.27   20.75
 -12 -14   3   -8.13   17.31
 -12 -12   2   68.92   19.56
 -12  -9   1    5.08   19.51
 -11 -15   3  102.90   20.26
 -11 -13   2  130.95   19.49
 -10  -8   0  388.75   20.85
  -9  -3  -1  264.19   17.70
 -17  -5   4   38.96   19.75
 -15 -11   4  223.47   24.78
 -15   8   2   64.50   23.19
 -14 -11   3  134.51   21.21
 -14  -8   2   49.73   21.68
 -14  -3   1   -2.77   21.91
 -14   6   1   36.87   21.57
 -12  -3   0   17.83   20.31
 -12   6   0   48.93   18.14
 -11  -6   0  736.47   26.39
  -9 -12   1    3.53   15.54
  -9  -2  -1  451.22   20.83
 -14 -14   5   52.94   19.20
 -14   5   1   30.58   19.72
 -13 -14   4   15.97   21.17
 -13  -6   1   16.77   20.96
 -12  -2   0   39.23   20.31
 -12   5   0  241.97   23.75
 -10 -11   1   -0.97   16.90
  -9  -1  -1   17.71   15.68
 -17  -4   4  -10.38   18.47
 -16 -10   5    3.92   19.07
 -16  -8   4  157.19   21.49
 -16   8   3   62.50   21.83
 -15  -8   3   58.87   22.33
 -15  -4   2   24.25   21.92
 -15   7   2   74.98   24.10
 -14  -1   1  112.40   23.13
 -14   4   1  433.34   25.92
 -13 -15   5   -4.43   19.89
 -12 -15   4   29.80   19.13
 -12  -8   1   24.10   19.95
 -12  -1   0  -14.05   19.86
 -12   4   0    5.49   21.79
 -11  -5   0  472.62   24.71
 -10  -7   0  389.82   20.98
  -9 -14   2   -7.50   15.76
  -9  -8   0   16.37   16.34
 -17   7   4  -13.25   18.76
 -16 -11   6   55.43   20.82
 -16  -4   3   87.29   22.24
 -15 -13   6  140.40   20.60
 -15 -12   5   59.65   20.44
 -15  -3   2   41.43   22.28
 -14  -7   2   58.47   22.14
 -14   1   1  134.07   23.15
 -14   2   1  497.88   27.09
 -14   3   1   11.39   20.87
 -13  -5   1   14.77   21.09
 -12 -11   2   19.06   19.64
 -12   1   0    5.22   19.80
 -12   2   0    9.85   18.84
 -12   3   0   18.35   19.02
 -10 -15   3  166.64   19.97
  -9   1  -1    7.51   12.50
  -9   2  -1  469.90   20.53
  -8 -12   1  512.59   20.18
 -17  -3   4   30.76   20.70
 -17   6   4   26.46   21.91
 -16  -3   3   36.21   22.58
 -16   7   3   58.51   21.50
 -15  -2   2   -4.66   22.74
 -15   6   2   19.92   21.73
 -14 -12   4    6.68   19.20
 -13  -9   2    0.06   20.38
 -13   8   1  -11.57   21.45
 -12 -13   3    6.26   18.73
 -11 -14   3   61.73   21.44
 -11 -12   2  243.62   21.57
 -11  -9   1   49.33   19.62
 -11  -4   0  167.54   21.58
 -10 -13   2   79.97   18.30
 -10  -6   0  768.12   26.11
  -8 -14   2  246.21   20.29
 -17  -6   5  -16.51   20.07
 -17  -2   4   12.98   20.17
 -17   5   4   29.96   22.42
 -16  -7   4  110.94   21.64
 -16   6   3  300.63   26.84
 -15  -7   3  225.63   24.77
 -15  -1   2   26.86   22.14
 -15   5   2   -3.24   21.00
 -14  -6   2   83.52   22.69
 -13  -4   1  261.17   24.61
 -12  -7   1   -0.81   20.15
 -10 -10   1  257.10   20.97
  -9 -11   1    5.24   15.36
 -17  -1   4    8.30   19.94
 -17   0   4   85.23   22.08
 -17   4   4   -5.42   22.04
 -16  -2   3  -18.86   21.04
 -15 -13   7   74.81   20.66
 -15   3   2   47.03   25.74
 -15   4   2   26.46   21.47
 -14 -14   6   20.60   19.49
 -14 -13   5    7.99   19.76
 -13 -13   4   -1.94   18.92
 -13   7   1    0.43   21.49
 -11  -3   0    6.17   16.83
  -9  -7   0  209.11   18.75
 -17  -7   6   45.94   22.17
 -17  -5   5   19.85   21.67
 -17   2   4   26.76   22.09
 -17   3   4   15.55   22.38
 -16 -10   6  203.44   22.96
 -16  -6   4   60.50   21.44
 -16  -1   3   10.67   21.82
 -16   4   3  112.10   23.35
 -16   5   3  -16.29   20.98
 -15 -11   5   88.48   21.83
 -15  -6   3  182.70   25.19
 -15   2   2    9.67   21.05
 -14  -9   3  220.69   24.14
 -13 -11   3   29.05   20.15
 -13  -8   2   32.74   21.35
 -13  -3   1   93.79   22.69
 -12  -6   1  -12.18   20.04
 -11 -15   4   53.32   20.83
 -10  -5   0  348.04   21.96
 -16   2   3   -4.04   21.11
 -16   3   3   59.27   21.81
 -15 -12   6  111.47   21.64
 -14 -11   4   25.67   20.20
 -13 -14   5  150.08   21.60
 -13   6   1   15.70   18.90
 -12 -14   4  208.43   21.85
 -11  -1   0   -0.96   19.23
 -11   5   0  535.06   23.30
  -9 -13   2   22.85   15.88
  -8 -11   1  174.55   16.78
 -17  -4   5   51.94   22.24
 -17   8   5    3.71   20.09
 -16  -8   5    1.40   19.58
 -16  -5   4   34.34   21.54
 -14  -4   2   58.43   24.31
 -13  -1   1  558.83   28.31
 -13   5   1   13.23   19.68
 -12 -15   5  120.63   20.93
 -12 -12   3   65.06   20.15
 -11 -11   2  289.04   23.24
 -11   4   0  187.09   20.23
 -10 -14   3  128.56   19.72
 -10 -12   2   35.45   18.12
 -10  -4   0   28.42   18.09
  -9  -6   0   62.19   17.00
 -17  -3   5   99.46   22.46
 -15  -8   4  178.06   24.40
 -15  -5   3   28.88   20.43
 -14  -8   3  165.91   23.71
 -14   8   2   79.08   21.69
 -13  -7   2   21.37   21.69
 -13   4   1  314.24   24.27
 -12  -9   2   17.61   21.15
 -12  -5   1   59.58   21.69
 -11   2   0   45.79   18.51
 -11   3   0   43.83   18.47
  -9 -10   1   -7.70   14.10
 -17   7   5  -11.87   20.73
 -16 -10   7    6.38   19.81
 -16  -9   6   -0.86   21.42
 -15 -12   7   80.93   22.45
 -15  -4   3   16.43   24.03
 -14 -13   6   48.46   21.08
 -14 -12   5   23.55   20.56
 -14  -3   2  240.78   25.92
 -13   2   1  276.57   24.74
 -13   3   1  104.78   21.77
 -11  -7   1   27.91   16.72
 -10  -3   0   30.30   18.34
  -8 -13   2  420.32   21.10
 -17  -5   6    9.32   21.50
 -17  -2   5   74.98   24.12
 -17   6   5   -9.11   23.55
 -16  -7   5   19.99   18.64
 -16   8   4  194.18   24.34
 -15 -11   6  146.35   23.91
 -15   8   3   42.03   24.66
 -14 -10   4  146.05   22.91
 -14  -2   2  243.07   26.77
 -14   7   2   92.95   23.52
 -12  -4   1   35.39   21.52
 -10   7   0  413.55   20.75
  -9  -5   0    8.80   14.67
 -17  -1   5  513.35   29.76
 -17   5   5  -12.64   23.29
 -16  -3   4   -0.81   22.65
 -15  -7   4   56.10   22.74
 -15  -3   3   32.35   23.56
 -14  -7   3  171.25   24.78
 -14   6   2  100.82   21.50
 -13 -14   6   10.15   21.82
 -13 -13   5   26.54   20.05
 -13  -6   2    8.05   19.50
 -12 -13   4  -13.06   18.58
 -12 -11   3  277.82   23.45
 -12   8   1   -4.84   18.89
 -11 -14   4  642.80   28.68
 -11 -10   2 1540.17   35.19
 -11  -6   1   61.05   20.53
 -10  -8   1   21.82   18.03
 -10  -2   0  635.16   24.78
  -9 -14   3   57.64   20.71
  -9 -12   2   57.75   17.36
  -8 -10   1  160.40   16.94
 -17   3   5  102.28   22.79
 -17   4   5   58.06   23.95
 -16  -6   5   14.53   21.62
 -16  -2   4   41.95   23.11
 -16   7   4  119.54   24.76
 -15  -2   3    9.95   24.49
 -15   7   3  270.92   26.39
 -14  -1   2   58.66   21.14
 -14   0   2  425.25   28.05
 -14   5   2    5.37   21.22
 -12  -8   2  829.61   30.33
 -12  -3   1  103.30   20.75
 -10 -11   2  297.54   21.47
 -10  -1   0   95.38   18.89
 -10   6   0  813.43   24.50
  -9  -4   0   40.90   16.83
 -16  -9   7   70.81   20.79
 -16  -1   4   -9.35   22.99
 -16   6   4   22.68   23.25
 -15   6   3  225.55   27.84
 -14 -13   7  219.99   23.29
 -14 -11   5   33.77   21.21
 -14  -6   3   68.59   23.75
 -14   2   2  266.16   25.65
 -14   3   2  294.70   25.80
 -14   4   2   64.06   22.51
 -13 -11   4  -11.10   20.14
 -13  -5   2   46.01   22.79
 -12 -14   5  232.87   23.44
 -12  -2   1  125.52   22.74
 -11 -12   3  151.58   21.07
 -10 -13   3  146.97   19.49
 -10   5   0  356.22   20.21
 -17  -3   6   57.67   24.71
 -16  -5   5   20.32   22.53
 -16   0   4   52.90   23.47
 -16   5   4   51.61   24.35
 -15 -11   7   13.26   21.13
 -15 -10   6  438.10   28.39
 -15  -6   4   71.03   23.94
 -15  -1   3   -0.44   20.86
 -15   5   3   40.75   26.84
 -14 -12   6   14.38   21.50
 -12  -1   1  244.51   24.38
 -11  -5   1   51.51   20.75
 -10  -7   1   26.48   18.55
 -10   2   0  560.90   23.07
 -10   3   0   48.24   17.23
 -10   4   0   34.65   16.93
  -9  -3   0  146.62   18.80
 -17  -2   6   45.24   23.76
 -17   7   6   35.84   24.97
 -16  -7   6  141.69   25.14
 -16   3   4   24.59   22.79
 -16   4   4  -11.80   23.13
 -15   2   3   -2.28   23.10
 -15   3   3   43.80   22.81
 -15   4   3   28.17   23.06
 -14 -13   8   12.88   17.36
 -13  -8   3  135.44   23.45
 -13  -4   2  157.54   24.60
 -13   9   2    7.71   21.38
 -12 -10   3    6.23   20.58
 -12  -7   2   41.78   21.92
 -12   5   1  101.44   24.48
  -8 -14   3   36.54   19.35
  -8 -12   2  331.38   19.12
 -16  -4   5    4.77   23.12
 -15 -11   8  -16.76   21.01
 -15  -5   4   32.93   24.30
 -14  -8   4   78.24   24.99
 -14  -5   3   70.85   22.19
 -13 -12   5   56.15   21.27
 -12 -12   4   76.21   21.30
 -12   2   1   90.35   21.97
 -12   3   1  120.43   21.92
 -12   4   1   49.71   20.65
 -11  -4   1   18.70   20.15
 -10 -10   2  810.70   27.35
  -9  -2   0 1422.09   29.74
  -8  -9   1   25.67   15.24
 -17  -1   6   51.64   24.39
 -17   0   6  169.34   29.09
 -17   6   6   10.78   23.09
 -16   9   5   15.19   24.33
 -13 -13   6   16.66   21.76
 -13 -10   4  -11.82   20.68
 -13  -3   2  272.69   26.34
 -13   8   2   49.29   23.64
 -11 -11   3  370.20   24.03
 -10 -14   4  869.84   29.11
 -10  -6   1   32.57   19.25
  -9 -11   2   -4.24   16.89
 -17  -3   7   10.83   22.68
 -17   4   6   35.18   24.43
 -17   5   6   67.22   24.77
 -16  -6   6  116.52   25.62
 -16  -3   5  112.17   25.51
 -15 -10   7   27.84   23.19
 -15  -9   6  -21.86   21.98
 -15  -7   5   68.11   24.36
 -15  -4   4   -2.65   24.23
 -14 -12   7  147.06   25.34
 -14 -11   6   89.83   23.42
 -14  -4   3   17.62   25.14
 -14   9   3  292.06   27.76
 -13  -7   3   33.57   22.94
 -13  -2   2  378.78   27.60
 -12 -14   6   38.74   22.87
 -12 -13   5  383.14   26.40
 -12  -6   2  149.33   21.54
 -11  -8   2 1422.58   34.86
 -10 -12   3  167.41   20.87
  -9 -13   3  126.43   18.69
 -16  -2   5   -0.17   25.13
 -16   8   5   36.46   23.90
 -15   9   4   44.25   23.54
 -14  -7   4   32.51   24.18
 -14  -3   3   31.40   25.32
 -13   7   2   57.46   21.62
 -11 -14   5  150.10   22.11
 -11   8   1   34.25   20.93
 -17  -2   7   39.48   23.86
 -16  -5   6   51.52   24.47
 -16   7   5   54.72   24.93
 -15 -10   8   12.03   21.16
 -15  -3   4   22.55   25.07
 -14 -12   8  116.95   22.86
 -14   8   3  184.29   27.88
 -13  -1   2   88.83   25.34
 -13   6   2   14.22   20.85
 -12 -11   4   -2.90   20.49
 -12  -5   2   14.06   22.33
 -11  -2   1  131.31   21.96
 -10  -5   1   23.71   18.89
  -9  -7   1   61.53   15.83
 -17  -1   7   82.73   25.15
 -16   6   5   22.75   27.19
 -15  -6   5   61.21   25.00
 -15  -2   4   22.87   25.34
 -15   8   4  203.35   27.29
 -14  -2   3   92.64   25.67
 -13 -13   7  111.75   24.05
 -13  -6   3   80.34   24.32
 -13   0   2  567.32   30.14
 -13   5   2   48.19   22.41
 -11   7   1   16.02   18.21
  -8 -11   2  346.69   19.53
 -16  -6   7   61.50   24.36
 -16   1   5  231.42   27.81
 -15  -9   7   76.81   25.40
 -15   7   4   22.19   26.71
 -14 -11   7   15.88   25.53
 -14 -10   6  127.32   25.37
 -14  -6   4    2.19   24.18
 -14  -1   3   11.77   24.61
 -14   7   3  218.56   25.88
 -13 -12   6    7.19   21.98
 -13   3   2  290.40   26.20
 -13   4   2  166.33   23.70
 -12  -4   2   33.47   22.55
 -11 -12   4  327.49   23.99
 -11 -10   3   60.56   21.24
 -11  -7   2  -15.02   18.56
 -11  -1   1  343.17   22.82
  -9 -14   4  134.81   21.03
  -9 -10   2   31.44   16.94
  -8 -13   3    4.63   19.56
 -17   1   7   78.72   24.48
 -16   3   5   90.66   26.07
 -16   4   5    6.73   24.72
 -15  -5   5   14.80   25.24
 -15  -1   4    2.65   22.71
 -15   6   4  131.66   29.80
 -14   6   3   70.28   23.87
 -12 -12   5  215.81   23.88
 -12  -8   3  214.50   22.75
 -11   6   1   56.50   18.86
 -10 -13   4   90.87   20.44
 -10 -11   3   92.54   20.46
 -10  -4   1   74.53   19.24
  -9  -6   1  241.83   19.42
 -16  -5   7    3.71   25.75
 -16  -3   6   -7.96   24.66
 -16   9   6   -4.95   25.38
 -15  -9   8  -16.89   22.52
 -15  -7   6  111.84   26.07
 -15   0   4   35.57   22.95
 -15   1   4   24.96   25.31
 -15   5   4   40.30   25.01
 -14   4   3   -5.22   24.43
 -14   5   3   70.15   24.32
 -13  -5   3   14.69   20.98
 -12 -13   6   52.19   23.09
 -12 -10   4   23.68   22.79
 -11   2   1   97.16   21.20
 -11   3   1   41.69   19.51
 -11   4   1    9.22   19.47
 -11   5   1   44.72   20.61
  -9 -12   3  -10.30   17.43
 -16  -2   6   76.53   26.79
 -15  -8   7   54.77   26.41
 -15  -4   5  -16.89   25.43
 -15   3   4   29.36   25.02
 -14 -11   8   22.36   24.74
 -14  -5   4  -13.40   21.89
 -14   3   3   40.24   24.92
 -13 -10   5   -3.22   23.01
 -12   9   2  -15.23   20.65
 -11 -14   6    0.85   24.36
 -11 -13   5  496.14   27.96
 -11  -6   2  179.38   21.43
 -10 -14   5   15.19   20.97
 -10  -3   1  562.05   25.22
 -16   8   6  217.34   29.76
 -15  10   5  156.12   28.96
 -14  -9   6   25.73   24.06
 -13 -12   7   93.33   25.86
 -13 -11   6    8.89   22.39
 -13  -4   3   28.61   24.64
 -12  -7   3  678.52   30.41
  -9  -9   2   29.01   17.77
  -9  -5   1   10.22   17.64
 -16  -1   6   46.77   28.29
 -15  -6   6   93.78   27.47
 -15  -3   5   33.77   27.08
 -14 -10   7   17.59   24.79
 -14  -7   5   -4.63   24.95
 -14  -4   4   35.42   27.13
 -14  10   4   89.22   28.85
 -13  -7   4   -1.44   24.80
 -11 -11   4    5.14   21.00
 -11  -5   2   27.11   21.91
 -10  -2   1  126.84   20.68
  -8 -10   2   67.57   17.15
 -16  -3   7   34.62   26.61
 -16   0   6   52.39   29.19
 -16   1   6  -13.42   27.70
 -16   6   6  150.64   30.69
 -15  -8   8  -17.94   24.56
 -15   9   5   71.94   28.19
 -13 -12   8   31.64   25.37
 -13  -9   5    3.49   24.34
 -13  -3   3  -23.66   24.13
 -12 -13   7   17.58   25.76
 -12 -11   5   87.22   23.43
 -12  -9   4   74.24   23.52
 -12  -1   2   18.37   22.97
 -12   7   2    0.50   20.26
 -10 -12   4  396.91   26.69
 -10 -10   3   70.57   20.13
 -10  -7   2   17.12   19.66
 -16  -4   8   32.84   25.85
 -16   2   6   26.81   27.60
 -16   4   6   22.14   27.57
 -16   5   6   72.69   29.69
 -16   9   7  103.83   26.59
 -15  -2   5   85.13   28.06
 -14 -10   8   -5.17   24.25
 -14  -3   4   64.26   24.21
 -13  -2   3  144.75   27.61
 -13   9   3   53.19   24.22
 -12 -12   6   23.12   22.48
 -12  -6   3   91.14   24.72
 -12   0   2  222.29   25.80
 -12   6   2  164.02   27.07
 -10  -1   1 1817.16   36.36
  -9 -13   4  109.02   21.36
  -9 -11   3   13.87   18.66
  -9  -4   1  247.52   20.69
  -8 -12   3   80.58   17.77
 -16  -2   7   25.41   27.48
 -15  -1   5   21.34   27.47
 -15   8   5   -4.63   27.57
 -14 -10   9   59.83   25.98
 -14  -9   7    3.94   28.94
 -14  -6   5    3.40   23.08
 -14  -2   4  430.39   32.32
 -14   9   4   20.43   25.74
 -13  -6   4   -2.24   24.71
 -12   1   2   34.25   23.53
 -12   5   2    8.69   22.00
 -11 -12   5  146.66   22.58
 -11  -4   2   -4.72   21.53
 -10   7   1    9.31   18.78
 -16  -3   8  108.66   27.98
 -16  -1   7    3.10   27.84
 -16   8   7   67.45   28.91
 -15  -7   8   44.96   27.61
 -15  -6   7  187.59   29.05
 -15  -4   6   16.64   29.03
 -15   7   5   83.12   29.32
 -14   8   4   94.65   30.15
 -13 -11   7   43.44   25.87
 -13 -10   6   -3.49   23.99
 -13  -1   3   35.72   25.28
 -12  -5   3   -0.11   24.89
 -12   3   2   98.31   23.80
 -12   4   2   -3.08   21.50
 -11 -13   6  194.01   24.95
 -10 -13   5  203.70   25.54
 -10   6   1   24.63   17.92
 -16   7   7  106.77   28.81
 -15  -7   9   -1.81   25.76
 -15   1   5    3.04   28.08
 -15   6   5   80.21   28.57
 -14  -5   5    9.68   27.15
 -14  -1   4   69.40   27.96
 -13   7   3   27.73   23.10
 -12 -10   5   10.82   23.02
 -11 -10   4   17.83   21.76
 -11  -3   2    9.54   21.64
 -10  -6   2   21.37   16.86
 -10   3   1  581.71   24.79
 -10   4   1   32.15   18.88
 -10   5   1   31.78   18.19
  -9  -3   1  673.53   25.19
  -8  -9   2   14.22   16.74
 -16  -2   8    1.79   27.08
 -16   1   7   17.63   28.82
 -16   6   7   65.97   29.51
 -15  -3   6  -24.04   28.24
 -15   2   5   66.64   29.02
 -15   4   5   -1.41   26.60
 -15   5   5   45.14   26.66
 -15  10   6  438.00   36.29
 -14  -9   8   -8.58   26.54
 -14  -7   6  120.07   29.00
 -14   7   4   24.05   25.68
 -13 -11   8   18.67   28.53
 -13  -5   4   78.11   26.55
 -13   1   3    3.52   25.15
 -13   6   3   96.04   24.97
 -11  -7   3  678.35   30.36
 -10  -9   3  226.20   23.29
 -16  -1   8   14.41   28.73
 -16   2   7   75.01   30.84
 -16   4   7   10.71   30.25
 -16   5   7   44.61   30.07
 -15  -5   7  -12.23   29.13
 -14  -9   9  301.06   30.60
 -14  -8   7   77.45   27.94
 -14  -4   5   46.22   28.41
 -14   1   4   22.80   27.37
 -14   5   4   -5.61   25.40
 -14   6   4   25.68   26.17
 -13 -11   9   64.55   25.40
 -13   4   3   26.57   24.39
 -12 -12   7  -11.97   26.20
 -12 -11   6   75.82   24.66
 -12  -4   3  -12.23   24.13
 -11  -2   2   21.24   22.29
 -11   9   2   74.54   24.14
 -10 -11   4   46.44   21.62
  -9  -2   1  318.48   22.47
  -8 -13   4  129.67   20.18
 -16   0   8   -2.60   32.01
 -15  -6   9   65.70   28.20
 -14   4   4   20.90   26.38
 -13 -10   7    7.46   26.68
 -13  -9   6  -13.44   25.43
 -13  -7   5   16.15   26.24
 -13  -4   4   40.18   26.68
 -12  -7   4   63.66   24.95
 -11 -11   5   91.36   23.37
 -10  -5   2   -1.04   18.22
  -9 -12   4   82.81   20.20
  -9 -10   3    2.10   19.04
  -9  -7   2  195.18   21.07
  -8 -11   3    2.46   17.01
 -16   1   8   48.13   29.54
 -15  -4   7   98.31   30.50
 -15  -1   6  -10.58   30.89
 -14  -6   6   20.49   28.15
 -14  -3   5   91.57   29.55
 -12 -12   8  -13.32   27.32
 -12  -9   5   12.82   24.03
 -12  -3   3   17.67   25.09
 -11 -13   7   62.87   25.65
 -11  -9   4    7.98   22.82
 -11  -6   3  219.59   25.95
 -16   2   8  -30.15   30.39
 -16   3   8  125.63   30.45
 -16   5   8    8.54   28.74
 -15  -5   8   16.77   27.74
 -15   8   6  384.16   36.44
 -15  11   7  -27.04   29.91
 -14  -8   8   -1.68   28.56
 -14  10   5   79.78   28.95
 -13  -3   4  208.71   29.80
 -11 -12   6   23.89   24.15
 -11   0   2   34.71   23.10
 -10 -12   5   59.99   21.73
 -10  -4   2   56.71   21.07
 -15  -3   7   29.15   30.64
 -15   0   6   32.32   32.07
 -15   7   6  173.50   33.77
 -14  -8   9   59.80   29.24
 -14  -5   6  186.00   31.71
 -14  -2   5  154.72   31.11
 -13 -10   8    6.83   27.60
 -13 -10  10  260.78   32.39
 -13  -8   6   -4.38   27.02
 -13  -6   5  114.54   28.10
 -13  10   4    2.57   28.23
 -12  -2   3  113.65   26.58
 -11   1   2   -0.85   22.33
 -11   7   2  -13.00   19.78
 -10 -13   6  110.70   23.79
  -9 -13   5   -8.96   20.94
  -9  -6   2  608.51   25.46
 -15  -4   8   86.21   31.71
 -15   1   6  -10.77   31.32
 -15   2   6   18.83   30.63
 -15   5   6  248.22   38.41
 -15  10   7   31.00   31.03
 -14   9   5   52.59   29.87
 -13 -10   9  -10.18   29.22
 -13  -9   7   -9.85   27.42
 -13  -2   4  513.10   33.56
 -12 -11   7   24.92   28.00
 -12 -10   6  -20.39   24.86
 -12  -6   4   19.47   22.39
 -11  -5   3   -2.71   23.32
 -11   5   2    7.08   21.86
 -10 -10   4   38.27   22.59
  -9  -9   3   -9.66   18.52
 -15  -4   9   98.44   30.38
 -15  -2   7   20.39   31.41
 -15  11   8   16.84   32.49
 -14  -7   8   -1.82   27.54
 -14  -6   7  297.79   34.01
 -14  -1   5  513.96   37.38
 -13   9   4   18.44   29.75
 -12  -1   3   31.67   26.94
 -11 -10   5   47.94   23.88
 -11   3   2   -4.97   19.64
 -11   4   2   -8.66   20.91
 -10  -3   2   49.55   20.77
 -15  -3   8   -7.10   29.30
 -15  -1   7   29.60   31.86
 -15   9   7   17.16   33.85
 -14  -4   6  166.28   33.95
 -14   8   5  -16.69   28.15
 -13  -5   5   20.02   28.05
 -13  -1   4   78.11   28.64
 -12  -5   4   69.96   26.59
 -11 -12   7  168.95   30.40
 -10  -7   3   54.98   22.52
  -9 -11   4  -14.02   19.90
  -8 -12   4   55.12   20.54
  -8 -10   3   53.33   18.31
 -14  -7   9  117.45   31.25
 -14   1   5  500.78   36.47
 -13  -9   8   45.12   30.13
 -13  -9  10   22.15   34.58
 -13   0   4  967.25   39.12
 -13   8   4    8.24   25.11
 -12 -11   8   12.26   27.04
 -12 -11   9   25.66   30.77
 -12   1   3    5.96   25.47
 -12   7   3  728.64   32.54
 -11 -11   6  188.92   25.82
 -11  -4   3  155.79   25.94
 -10  -2   2   61.52   21.43
  -9  -5   2   72.28   20.24
 -15  -3   9   68.05   31.44
 -15  -2   8   50.63   31.34
 -15   1   7    4.94   34.22
 -15   7   7    8.06   37.17
 -15  10   8   11.68   31.25
 -14  -5   7  326.10   36.19
 -14  -3   6    9.89   31.66
 -14   2   5  175.60   33.96
 -14   4   5   61.85   30.17
 -14   5   5   16.65   29.06
 -14   6   5   35.80   30.72
 -14  11   6  141.93   33.25
 -13  -8   7   86.62   29.70
 -13  -4   5  319.56   32.92
 -13   1   4   38.29   28.03
 -12 -10   7   29.28   27.81
 -12  -9   6    4.46   25.66
 -12   5   3   30.75   24.39
 -12   6   3  106.18   25.64
 -10 -11   5    8.19   22.20
 -10  -9   4   -4.91   21.53
 -15  -1   8  -28.61   32.34
 -14  -6  10  126.05   39.66
 -13   2   4  530.67   34.47
 -13   5   4   28.57   27.39
 -13   6   4  -19.50   26.71
 -12  -4   4    3.62   26.91
 -12   4   3  -16.18   21.71
 -11 -12   8    7.11   28.84
 -11  -9   5    9.81   24.38
 -11  -7   4   52.73   23.00
 -10 -12   6  262.14   27.73
 -10  -6   3  457.10   27.50
 -10  -1   2  -19.06   20.96
 -10   9   2  111.21   24.12
  -9 -12   5    4.51   21.42
  -9  -8   3   28.09   19.95
 -15  -2   9  -25.98   31.60
 -15   3   7  -18.71   34.18
 -15   5   7   -7.46   32.60
 -15   9   8   39.77   32.70
 -14  -6   9   26.35   32.20
 -14  -4   7  192.38   37.51
 -14  -2   6    0.57   33.20
 -14  10   6  144.48   34.31
 -13  -6   6  244.15   34.39
 -13   4   4   71.01   29.44
 -11  -3   3  107.41   23.01
  -9  -4   2  527.03   25.80
 -15  -1   9    2.91   34.19
 -15   0   8   31.27   32.70
 -15   8   8    7.47   33.24
 -14  -5   8   19.06   30.95
 -13  -3   5   12.50   26.37
 -13  11   5  -18.77   29.37
 -12 -10   8   23.67   28.89
 -12  -3   4  160.75   29.26
 -10   0   2  367.97   25.79
 -10   8   2  635.33   28.55
  -9 -10   4   31.51   21.34
  -8  -9   3  -10.44   18.49
 -15   1   8   37.63   32.98
 -14  -5  10  -11.46   33.11
 -14   9   6  -23.48   31.21
 -13  -8   9   75.63   33.49
 -13  -8  10  212.27   36.21
 -13  -5   6    0.61   30.28
 -12 -10   9    0.99   33.44
 -12 -10  10    9.68   31.31
 -12  -8   6    4.86   27.11
 -12  -6   5  391.47   32.47
 -12  11   4    6.43   26.10
 -11 -11   7  203.03   30.81
 -11 -10   6  447.69   31.10
 -11  -6   4   23.34   25.28
 -11  -2   3   34.34   25.01
 -11  10   3   57.84   26.16
 -10   1   2   26.97   21.49
  -8 -11   4   36.52   19.35
  -7 -12   4  195.11   20.71
 -15   2   8   38.20   35.68
 -15   3   8   23.96   34.83
 -15   6   8   35.70   35.96
 -14  -3   7  163.84   38.11
 -14   0   6   49.71   30.20
 -14   8   6  138.52   36.22
 -14  11   7   63.68   39.07
 -13  -2   5   72.26   27.58
 -13  10   5   -9.34   32.75
 -12  -9   7   21.36   29.59
 -12  -2   4  236.05   30.53
 -11  -8   5   98.67   27.40
 -10 -10   5  -13.46   22.72
 -10  -8   4   43.50   23.87
 -10  -5   3  439.07   25.92
 -10   6   2    8.52   20.25
  -9  -3   2   35.62   20.16
 -15   1   9   10.89   34.85
 -15   2   9   40.85   35.17
 -15   7   9   26.15   35.93
 -14  -4   8   71.36   35.43
 -14  -2   7   18.31   36.64
 -14   1   6  -10.14   29.66
 -14   2   6   -8.45   32.72
 -14   7   6  141.32   35.05
 -13  -7   8  -26.73   29.97
 -13  -1   5  475.46   36.59
 -12  10   4   58.44   29.73
 -10 -12   7  190.95   28.67
 -10   3   2   66.04   21.62
 -10   4   2   97.63   21.43
 -10   5   2   24.59   20.65
 -15   3   9    4.65   38.51
 -15   4   9  150.73   38.97
 -15   6   9   99.83   36.77
 -14  -4   9    9.19   35.10
 -14   3   6    7.86   33.67
 -14   5   6  139.94   34.86
 -14   6   6    5.07   32.45
 -13  -7  10   41.12   38.29
 -13  -4   6  514.02   38.51
 -13   9   5   -9.10   29.61
 -12  -5   5  262.98   31.65
 -12  -1   4  145.70   29.81
 -11 -11   8  228.37   33.08
 -11  -5   4    8.85   25.65
 -10 -11   6  110.15   24.89
  -9 -11   5    0.19   21.04
 -14  -3   8   34.56   34.24
 -14  -1   7   53.22   36.18
 -14  10   7   48.53   37.02
 -13  -7   9   62.20   33.86
 -12  -9   8   27.48   29.77
 -12  -9  10    3.09   39.03
 -12   9   4   49.87   26.77
 -11 -11   9  251.66   32.97
 -11  -9   6   23.73   25.85
 -11   1   3   15.48   25.07
 -11   8   3  180.19   25.14
 -10  -4   3  702.34   29.01
  -9 -12   6  140.43   27.68
  -9  -9   4   -1.54   21.31
  -8 -12   5   56.97   22.17
  -8  -8   3   37.28   19.17
 -14  -3   9   20.25   35.42
 -14  -3  10   -3.95   37.25
 -14   9   7  -23.03   39.45
 -13  -5   7  543.02   41.48
 -13  -3   6    7.95   32.93
 -13   7   5   26.74   35.58
 -13  12   6    9.36   33.25
 -12  -8   7   10.74   31.20
 -12  -4   5  797.62   40.09
 -12   0   4  422.48   30.93
 -11 -10   7  147.90   29.78
 -11   2   3   41.70   25.59
 -11   7   3  755.01   33.07
 -10 -12   8  109.33   30.10
 -10  -9   5   46.72   24.17
  -9  -6   3   96.58   22.23
 -14  -2   8   -4.05   34.88
 -14  11   8   56.21   35.61
 -13   2   5  119.68   29.25
 -13   3   5   25.14   32.14
 -13   5   5   20.24   32.10
 -13   6   5   89.12   30.90
 -12  -8  11    7.53   23.23
 -12   1   4   88.03   29.16
 -12   8   4  118.10   27.70
 -11  -4   4  363.00   30.83
 -11   4   3  222.52   27.09
 -11   5   3   32.97   24.05
 -11   6   3  207.79   27.48
 -10  -3   3  740.44   31.46
  -9  -1   2   28.91   20.84
  -8 -10   4   32.84   19.93
 -14  -2   9    3.90   37.11
 -14  -1   8    0.40   38.03
 -14   1   7   13.17   38.90
 -14   8   7  104.87   38.42
 -13  -6   9   45.64   35.26
 -13  -6  10  -12.84   39.83
 -13  -2   6  123.81   35.10
 -13  11   6  -25.37   37.27
 -12  -6   6  270.66   31.28
 -12   2   4  215.54   31.00
 -12   6   4   -0.92   27.04
 -12   7   4   89.18   28.11
  -7 -11   4  353.88   23.91
 -14   6   7  303.67   41.12
 -14   7   7   58.81   39.24
 -14  10   8   -1.82   37.70
 -13  -5   8   51.77   36.75
 -13  -4   7  238.32   38.80
 -12  -8   8  -17.97   31.26
 -12  -8  10   41.71   42.57
 -12  -7   7  -26.43   31.63
 -12  -3   5  113.69   31.18
 -12   4   4   39.26   28.98
 -12   5   4   92.01   28.81
 -11 -10   8   45.98   31.31
 -11 -10  10   30.21   36.03
 -11  -8   6  454.66   33.38
 -11  -3   4   12.51   27.15
 -10 -11   7  295.81   32.66
 -10 -10   6 1015.43   36.89
 -10  -6   4  299.83   27.79
  -9 -10   5   -8.58   23.10
 -14  -1   9   23.11   37.09
 -14  -1  10   45.00   42.20
 -14   0   8   28.84   37.86
 -14   9   8  -17.88   37.40
 -13  -1   6   51.83   34.76
 -13  10   6   25.00   39.17
 -12  -8   9   26.01   36.13
 -11 -10   9   45.67   33.22
 -11  -9   7  375.17   34.45
 -10  -2   3  435.21   28.09
  -9  -8   4   37.38   22.03
  -9  -5   3 1628.09   36.86
  -8  -7   3  144.46   21.63
 -14   1   8   25.07   38.74
 -14   8   8  -21.18   42.82
 -14  10   9   28.28   39.82
 -13  -5  10  -32.71   39.62
 -13  -3   7  188.93   39.08
 -12  -7  11   -7.01   24.91
 -12  -5   6  299.69   32.18
 -12  -2   5  404.43   35.34
 -11  -9  11    2.19   23.18
 -10  -8   5  108.44   26.79
  -9 -12   7  108.49   27.92
  -9 -11   6   63.24   28.53
  -8 -11   5   53.02   25.16
 -14   0  10   56.65   44.09
 -14   2   8  -35.63   38.04
 -14   7   8   -2.30   37.61
 -14   9   9  348.24   45.53
 -13  -4   8   -9.11   35.57
 -13   9   6   -1.92   32.72
 -13  12   7  153.38   39.82
 -12  -7   8    6.70   32.32
 -12  11   5  116.94   32.10
 -11  -2   4   96.40   25.35
 -11  11   4  -22.43   30.65
 -10 -11   8  388.50   34.77
 -10  -1   3  103.53   24.59
 -14   1   9    9.03   38.87
 -14   1  10  -15.76   45.57
 -14   3   8   12.82   41.03
 -14   4   8   75.38   39.72
 -14   6   8   49.60   39.72
 -14   8   9  105.79   46.82
 -13  -2   7   96.03   39.21
 -13   1   6   50.13   37.37
 -13   8   6  -26.08   33.59
 -12  -7  10   91.03   45.64
 -12  -4   6  516.72   38.73
 -12  -1   5   82.70   32.00
 -11  -9   8   35.83   31.64
 -11  -7   6  453.36   34.56
 -11  -5   5  147.22   30.40
 -10 -11   9  280.03   35.81
 -10  -9   6   -6.11   31.03
 -10  -5   4  356.56   29.71
 -10  10   3   49.65   24.02
  -9  -4   3  462.39   27.11
  -8 -12   6   -9.34   23.59
  -8  -9   4   11.72   20.81
 -14   2   9   15.09   40.03
 -14   2  10   67.69   46.49
 -14   3   9   -5.87   41.85
 -14   7   9  137.36   43.82
 -13  -4   9  -11.15   36.79
 -13  -3   8  114.20   40.44
 -13   2   6  167.62   33.97
 -13   3   6   17.49   35.73
 -13   7   6   26.91   34.89
 -13  11   7   20.64   42.95
 -12  -7   9   19.53   35.18
 -11  -9  10   48.71   39.06
 -11  -8   7    3.73   30.13
 -11  -1   4   26.65   24.79
 -10 -10   7  175.98   29.67
  -9  -7   4   80.21   24.01
 -14   3  10   13.72   44.62
 -14   4   9   29.24   42.12
 -14   4  10   71.45   49.17
 -14   5   9   26.98   46.41
 -14   5  10  -12.23   46.73
 -13  -1   7   44.87   39.25
 -13  13   9  -38.69   47.42
 -12  -6  11   42.75   27.53
 -12   9   5    7.85   28.77
 -11  -9   9  416.60   39.41
 -11   0   4   18.99   27.60
 -11  10   4   -0.39   28.34
 -10   1   3  127.66   25.54
 -10   9   3  243.31   27.17
  -9  -9   5   92.72   25.11
 -13  -3   9    5.94   38.44
 -13  -2  11   66.78   30.39
 -13  10   7   13.82   38.49
 -13  12   8   81.40   41.71
 -12  -6   8   -2.48   34.65
 -12  -5   7  140.01   33.38
 -12  -3   6  153.29   35.29
 -12   1   5  106.89   32.94
 -11  -8  11  -18.75   24.72
 -11  -4   5  374.63   33.90
 -11   9   4  -10.28   29.66
 -10  -4   4  714.63   33.72
 -10   2   3  464.21   29.28
 -10   8   3   21.84   22.42
  -9  -3   3  952.40   32.01
 -13  -2   8  244.67   38.74
 -12  -6   9   38.86   36.86
 -12  -6  10   31.88   46.47
 -12   2   5  435.17   36.88
 -12   7   5   93.40   31.96
 -12   8   5   57.27   31.06
 -11  -8   8   47.21   39.36
 -11   1   4   37.10   28.42
 -10 -10   8  114.22   34.84
 -10 -10  10   25.05   40.08
 -10   7   3   55.82   23.57
  -9 -11   7   57.38   29.13
  -9 -10   6  403.05   29.52
  -8 -10   5    5.09   25.12
 -13  -2   9   36.82   40.62
 -13  -2  10   93.92   46.62
 -13  -1   8   37.69   40.54
 -13  -1  11  112.15   32.23
 -13   1   7   61.44   41.42
 -13   9   7   45.20   40.43
 -13  11   8   50.74   46.82
 -13  12   9   16.92   43.42
 -12  -2   6   76.81   35.15
 -12   3   5  115.86   30.08
 -12   5   5  340.29   36.64
 -12   6   5  419.66   36.35
 -12  12   6  -28.62   35.07
 -11  -8  10   99.41   40.52
 -11  -7   7  133.81   34.67
 -11  -3   5  268.14   33.34
 -11   8   4  -15.11   26.23
 -10 -10   9  127.38   35.07
 -10  -8   6 1193.98   40.93
 -10   4   3  721.86   32.19
 -10   6   3  517.82   29.71
  -8  -8   4   10.00   21.20
 -13   2   7   72.82   41.98
 -13   3   7  202.84   44.93
 -13   7   7  165.11   48.30
 -13   8   7    1.68   39.60
 -11  -8   9   94.61   38.33
 -11   5   4   36.56   27.86
 -11   6   4   -2.22   26.78
 -11   7   4   74.46   27.88
 -10  -9   7  602.27   37.02
 -10  -9  11    4.79   28.15
 -10  -3   4  449.98   31.15
  -9  -8   5  220.96   26.69
  -9  -2   3  632.15   29.12
  -8 -11   6   92.91   26.11
 -13  -1   9   93.58   43.48
 -13  -1  10   33.74   49.49
 -13   4   7  216.46   44.26
 -13  11   9   61.07   46.50
 -12  -5  10    8.19   45.41
 -12  -1   6    2.96   34.28
 -12  11   6   95.92   38.29
 -11  -7  11    5.74   29.63
 -11  -5   6  630.19   39.08
  -9 -11   8  222.49   32.75
 -13   1   8   21.26   42.24
 -13   1  11  143.08   33.18
 -13   9   8  -13.14   47.85
 -12  -4  11  214.02   36.25
 -12  -3   7   -6.72   37.30
 -12   0   6   -8.82   34.88
 -11  -7   8   21.24   33.23
 -11  -2   5  218.97   34.59
 -11  12   5  158.92   34.23
 -10  -2   4  255.34   29.19
  -9 -11   9   28.70   28.13
 -13   0  10   59.71   49.25
 -13   2   8  215.40   45.84
 -13   2  11   71.43   31.84
 -13   8   8   44.01   47.66
 -13  10   9   15.63   47.58
 -13  10  10  284.54   46.61
 -12  -4   8   37.22   34.40
 -12  10   6   48.45   33.38
 -11  -7  10  196.24   45.31
 -10  -9   8   93.55   32.71
 -10  -9  10   35.50   43.32
 -10  -7   6  566.80   35.90
 -10  -5   5   57.34   28.18
  -9 -10   7    1.72   26.94
  -9  -9   6   92.87   27.32
  -9  -5   4  545.54   29.96
  -9  -1   3   39.88   20.32
 -13   1   9  138.35   46.56
 -13   1  10   -2.21   47.62
 -13   3   8  148.98   44.97
 -13   4   8   40.57   45.83
 -13   7   8   -3.82   41.74
 -13   9   9  203.68   49.21
 -12  -2   7   66.75   39.84
 -12   1   6   30.04   35.74
 -12   9   6   39.19   35.15
 -11  -7   9  340.72   42.16
 -11  -6  11   76.98   33.61
 -11  -4   6   28.15   32.33
 -11  -1   5   23.08   30.65
 -11  11   5  154.82   35.96
 -10  -9   9  608.50   44.77
 -10  -8   7   18.82   30.99
  -8  -9   5   58.49   23.06
  -8  -7   4   10.42   21.02
 -13   2   9   76.35   46.44
 -13   2  10  110.57   52.84
 -13   5   8   23.54   45.78
 -13   8   9  117.06   47.59
 -13   8  10  296.92   60.06
 -12  -3   8  113.19   40.72
 -12   2   6   97.17   37.18
 -12   8   6   11.09   35.49
 -10  -8  11   -5.94   27.50
 -10  -1   4  254.45   26.64
 -10  11   4    6.56   29.30
  -9  -7   5  192.22   27.68
  -9  10   3   -4.35   25.03
 -13   3   9   49.61   46.54
 -13   3  10   88.85   53.43
 -13   4   9   39.81   46.89
 -13   4  10    2.68   55.92
 -13   5   9   -7.65   47.80
 -13   6  10   80.09   61.40
 -12  -1   7  405.90   45.21
 -12   3   6  151.72   37.65
 -12   4   6  499.07   43.01
 -12   6   6  314.05   40.26
 -12   7   6  138.79   36.92
 -12  13   8   18.04   47.95
 -11  -6   8   -4.55   34.89
 -11  -3   6  168.95   35.09
 -11  10   5   23.60   30.65
  -9 -10   8   70.79   36.51
  -8 -11   7   26.92   27.00
  -8 -10   6   14.17   23.37
 -13   5  10  -11.21   52.86
 -12  -3   9   49.81   44.45
 -12  -2   8  590.87   48.90
 -12  -2  11  156.27   38.01
 -12  11   7   -0.30   43.38
 -11  -6   9  200.65   40.89
 -11  -6  10  135.03   50.91
 -11   1   5    8.87   31.06
 -10  -8   8  162.29   35.09
 -10   0   4   60.04   23.94
 -10  10   4   30.18   30.79
  -9 -10   9   81.47   38.23
  -9  -4   4  211.86   23.24
  -9   1   3   24.43   20.09
  -9   9   3   31.09   25.45
  -7 -10   5  217.17   24.40
 -12  13   9   57.43   48.06
 -12  13  10   25.98   32.29
 -11  -5  11   56.47   35.03
 -11   2   5  234.44   34.39
 -11   9   5   58.55   30.70
 -10  -8  10   64.88   44.64
 -10  -7   7  215.12   34.73
 -10  -6  12   -4.27   20.70
 -10   1   4  205.97   29.49
  -9  -9   7  140.48   30.11
  -9  -8   6  876.85   37.30
  -9   2   3  697.10   30.34
  -7 -11   6  158.71   27.05
 -12  -2   9   41.88   43.84
 -12  -2  10   88.56   49.95
 -12  -1   8   41.51   42.99
 -12  -1  11  114.64   36.84
 -12   1   7  374.00   46.07
 -12  10   7   19.58   40.62
 -11  -4   7   77.18   36.94
 -11  -2   6    4.01   33.95
 -11   8   5  121.37   32.09
 -10  -8   9   99.62   39.66
 -10  -7  11  -24.41   32.61
 -10  -3   5   73.59   29.46
 -10   2   4  212.96   29.54
 -10   9   4   34.98   25.47
  -9   8   3   22.22   21.40
  -8  -8   5  185.93   25.55
 -12   2   7   79.58   42.90
 -12   9   7   92.74   42.48
 -12  12   9  -10.80   56.46
 -12  12  10  -18.51   41.08
 -11  -5  10   85.91   47.09
 -11   6   5  573.69   38.10
 -11   7   5   84.53   31.17
 -11  12   6   38.47   40.87
 -10  -5   6  383.98   36.05
 -10   3   4  448.57   32.34
 -10   8   4   11.16   26.39
  -9  -3   4 1529.25   37.93
  -9   4   3  531.40   28.30
  -9   5   3 1662.02   38.37
  -9   6   3  155.93   24.37
  -9   7   3  405.33   26.67
 -12  -1   9  239.67   48.45
 -12  -1  10   23.61   51.28
 -12   0   8 1172.25   58.19
 -12   3   7   24.25   41.70
 -12   4   7   41.67   43.72
 -12   8   7   58.84   40.28
 -12  11   8    1.37   44.15
 -11  -5   9   74.41   42.40
 -11  -4  11  206.99   38.26
 -11  -3   7  160.05   41.08
 -10  -7   8   76.95   34.52
 -10   5   4  328.36   30.85
 -10   6   4  339.16   30.04
 -10   7   4   90.93   27.59
  -9  -9   8   65.50   37.74
 -12   0  10   78.58   55.47
 -12   1   8   27.88   44.69
 -12   1  11  164.75   39.47
 -12  10   8   -2.93   44.77
 -11  -4   8    0.29   39.09
 -11  -2  12   45.99   22.66
 -10  -7  10  247.58   50.62
 -10  -6   7   25.06   33.92
 -10  -5  12   72.06   20.11
  -9  -7   6  384.28   32.01
  -8 -10   7   42.40   27.30
  -8  -9   6   15.58   24.75
 -12   2   8  527.77   54.42
 -12   2  11   65.05   35.66
 -12   9   8   -2.50   52.14
 -11  -4  10   75.22   50.02
 -11   0   6   13.51   31.07
 -11  11   6  189.50   38.62
 -10  -7   9  409.13   44.51
 -10  -6  11   17.09   30.77
 -10  -4   6   18.37   31.70
  -9  -9   9   96.50   36.95
  -9  -8   7   39.46   30.42
  -9  -8  11   30.42   30.73
  -9  -7  12   46.08   19.04
  -9  -5   5   38.36   26.89
  -9  -2   4   71.41   21.17
  -8  -5   4  570.97   28.83
 -12   1   9  204.10   50.70
 -12   1  10   51.80   54.15
 -12   3   8  131.78   47.58
 -12   3  11   22.52   36.26
 -12  10   9   38.49   53.13
 -11  -3  11   23.21   37.86
 -11   1   6  -28.62   34.93
 -11  13   7   74.33   43.55
 -10  12   5   30.91   30.57
 -12   2   9  105.35   50.42
 -12   2  10  115.23   56.92
 -12   4   8   60.70   46.51
 -12   4  11  189.23   35.75
 -12   5   8    1.69   45.31
 -12   5  11  -10.01   33.79
 -12   6  11   46.92   33.17
 -12   7   8   78.24   46.60
 -12   7  11   33.35   30.31
 -12   9   9   58.16   50.76
 -12   9  10   59.77   51.59
 -11  -3   8  104.24   41.25
 -11   2   6  -12.41   35.20
 -10  -6   8   89.34   36.69
  -9  -1   4  599.21   30.88
  -8 -10   8   11.51   31.59
 -12   3   9   21.13   50.00
 -12   3  10  146.95   59.05
 -12   4  10  144.73   61.09
 -12   8   9   57.53   50.68
 -11  -3   9   28.28   43.63
 -11  -1   7  254.80   43.01
 -11   0  12   36.79   23.51
 -11   3   6   89.24   36.57
 -11   9   6   32.07   35.97
 -11  12   7  207.04   50.14
 -11  14  10   46.43   33.21
 -10  -6  10  -16.12   47.25
 -10  -3   6  142.26   33.88
 -10  11   5  -32.70   34.12
  -9  -8   8  100.18   34.01
  -9  -6   6  301.59   32.51
  -9  -4   5  215.31   29.18
  -8 -10   9    1.37   33.42
 -12   4   9   52.37   44.94
 -12   5   9   51.02   51.27
 -12   5  10  -46.93   57.22
 -12   6   9   58.94   50.66
 -12   6  10   48.27   58.85
 -11  -2   8  383.05   46.19
 -11   4   6   82.44   36.77
 -11   6   6   43.53   35.85
 -11   7   6  450.29   41.86
 -11   8   6  488.76   41.05
 -11  14   9  -40.82   55.08
 -10  -5  11   85.57   34.20
  -9  -8   9  103.77   37.61
  -9  -7   7  109.53   32.37
  -9  -6  12   -5.14   20.34
  -9   0   4  505.52   30.44
  -8  -9   7    4.31   27.41
  -8  -8   6    0.28   25.53
  -8  -4   4  123.58   21.20
 -11  -2   9  -19.43   46.26
 -11  -2  10   58.02   53.12
 -11  -1  11   54.35   34.59
 -11   1  12   -7.11   21.80
 -11  11   7  205.95   49.72
 -11  13   8    9.96   48.36
 -10  -3  12   87.60   23.12
 -10   1   5  -19.46   29.48
 -10  10   5   -4.60   28.12
  -9  -7  11   -7.90   31.96
  -9  11   4    7.47   25.47
 -11  -1   8  106.45   44.07
 -11   1   7  195.83   43.39
 -11   2  12   55.22   23.76
 -11  13   9   13.38   61.37
 -11  13  10   13.16   34.50
 -10  -5  10  235.24   51.72
 -10  -4   7   41.40   32.16
 -10  -2   6   82.75   33.77
 -10   2   5  -14.64   29.94
  -9  -3   5  272.82   30.04
  -9   1   4  577.65   31.22
  -8  -6   5  -17.72   22.82
  -7  -8   5  123.40   22.75
 -11  -1  10  -20.38   53.92
 -11  12   8  -17.78   47.52
 -10  -5   9    6.23   40.38
 -10   3   5   58.14   30.89
 -10   9   5   60.55   30.32
 -10  13   6  130.59   38.04
  -9  -5  12   29.14   23.50
  -9  10   4   18.62   25.44
  -8  -9   8   36.58   31.60
  -8  -9  10  -33.04   41.16
  -8  -7  12   16.21   21.26
  -8  -3   4  938.55   32.38
  -7 -10   7   31.19   31.09
 -11  -1   9   -0.01   41.48
 -11   0   8  605.02   51.24
 -11   1  11  -22.77   35.65
 -11   2   7  212.38   39.64
 -11   9   7  396.74   46.68
 -11  11  11   26.23   26.60
 -10  -3   7   25.54   36.41
 -10  -2  12   65.72   24.14
 -10  -1   6    5.05   33.23
 -10   4   5  120.11   31.68
 -10   6   5  491.40   36.06
 -10   7   5   81.85   30.40
 -10   8   5  140.35   31.47
  -9  -7   8   -2.79   35.14
  -9  -6   7   34.10   33.95
  -9   2   4   -9.78   24.53
  -9   9   4   -3.10   24.44
  -7  -9   6   93.08   23.55
 -11   3   7  130.87   38.69
  -5 -18  -9    4.44    6.75
  -5 -16 -10   22.23    6.34
  -3 -18  -8   -5.32    7.89
  -2 -17  -8   14.77    8.55
  -2 -10 -11   -5.50    7.36
  -1 -17  -6   21.73    7.73
  -1 -14  -9   69.04    8.89
   0 -12  -9   75.98    9.73
   1 -13  -5   18.29   10.49
   1  -4 -10   71.81    9.75
   1   1 -10   18.64   10.52
   2  -9  -7   -3.24    9.94
  -4 -19  -8   -0.71    7.51
  -4 -13 -11    7.52    6.28
  -3 -19  -7    6.87    7.41
  -3 -12 -11   14.17    7.21
  -2 -18  -7   -0.21    6.81
  -2  -2 -12   27.02    7.81
  -2  -1 -12   20.80    8.01
  -1 -17  -4  233.85   14.37
  -1  -8 -11   41.97    8.69
   0 -15  -7   34.91    8.10
   0 -15  -4  405.29   15.93
   0 -14  -8   -4.92    7.90
   0  -3 -11   22.65    8.29
   0  -2 -11   -4.37    7.76
   0  -1 -11    2.91    7.75
   1   2 -10   -0.29    9.58
   2 -10  -6  369.39   15.62
   2  -8  -8  367.77   13.44
   2  -3  -9   35.28   10.34
   2  -2  -9  109.90   10.98
   2  -1  -9   62.96   10.26
  -4 -20  -7   -0.91    7.26
  -4 -16 -10    6.95    7.08
  -3 -17  -9   43.62    7.38
  -3 -15 -10   36.02    7.16
  -2 -16  -9   49.78    7.89
  -2 -14 -10   -1.29    7.10
  -2 -11 -11    4.73    7.65
  -2  -4 -12   -2.88    7.57
  -2  -3 -12   30.25    7.56
  -2   0 -12   21.06    7.15
  -1 -17  -7  332.68   12.16
  -1 -16  -8    8.91    7.48
   0 -10 -10    4.75    9.15
   0  -4 -11   13.68    8.25
   0   1 -11    5.99    8.77
   1 -13  -7    7.11    8.33
   1 -12  -8  200.89   10.83
   1 -10  -9    2.54    9.19
   1  -6 -10   29.99    9.60
   2 -10  -7  181.72   12.25
   2   1  -9   62.26    9.57
  -4 -18  -9   21.74    6.86
  -3  -8 -12   33.92    7.21
  -2  -5 -12    7.19    7.51
  -2   1 -12   19.66    7.12
  -1  -9 -11   62.65    9.40
   0 -16  -6   63.84   10.32
   0 -13  -9  113.08   10.12
   0  -5 -11    9.63    8.55
   1  -7 -10   -4.91    9.14
   1   3 -10    2.66    9.60
   2  -9  -8    2.87    9.36
   2  -6  -9   91.17   10.60
   2   2  -9  107.07   11.56
   3  -2  -7  884.53   18.41
   3  -1  -7 1442.98   21.86
  -5 -20  -8    9.25    6.97
  -2 -19  -6  126.75    9.45
  -1 -13 -10   47.68    8.66
   0 -16  -5   -3.71    9.33
   0 -11 -10   16.27    9.30
   0   2 -11   -6.06    8.02
   1 -14  -6  236.48   12.23
   2 -11  -6  418.89   17.02
   3  -4  -7  567.12   16.87
  -5 -17 -10   22.97    6.32
  -4 -14 -11   -0.06    5.95
  -3  -9 -12    4.97    6.63
  -2 -12 -11   -4.31    7.02
  -1 -10 -11    5.28    8.28
   0 -16  -7   99.86    9.36
   0  -7 -11   18.89    9.01
   1 -14  -5  183.98   13.29
   1 -13  -8   15.18    9.04
   1 -11  -9   54.19    9.10
   1  -8 -10    0.91    9.43
   2 -11  -7    9.00   10.16
   2  -7  -9  164.87   11.60
   2   3  -9   32.62   10.56
   3  -5  -7    5.45    9.98
  -5 -19  -9   20.28    6.53
  -3 -19  -8   -3.84    7.16
  -2 -19  -7  100.67    9.71
  -2 -15 -10   74.86    8.02
  -1 -18  -6  567.11   14.00
  -1 -18  -5  136.86   11.73
  -1  -2 -12   11.40    8.22
   0 -16  -4    0.53   15.08
   0 -14  -9   57.49    9.71
   2 -10  -8  274.25   12.70
   2  -8  -9  100.42   10.89
   3  -7  -6    6.59   11.06
   3  -6  -7   23.08   11.88
   3  -3  -8  234.97   13.24
   3  -2  -8  718.34   17.22
  -4 -17 -10   43.85    7.09
  -3 -20  -7    7.37    7.27
  -3 -18  -9   35.22    7.74
  -2 -17  -9   24.63    7.35
  -2  -8 -12    1.08    7.50
  -1 -17  -8   16.75    7.87
  -1 -14 -10   53.98    8.58
  -1 -11 -11   17.76    8.19
  -1  -4 -12    4.43    7.82
  -1  -3 -12    1.96    7.29
  -1  -1 -12    8.18    7.72
  -1   0 -12    6.82    7.61
   0 -12 -10  201.29   11.67
   0  -8 -11   25.32    8.14
   1 -12  -9   -1.13    9.35
   1  -9 -10   15.29   10.24
   2 -12  -6  267.13   15.49
   3  -7  -7   24.85   12.37
   3  -1  -8  161.88   11.86
  -4 -19  -9   -2.81    7.39
  -3 -14 -11    8.67    6.65
  -2 -13 -11    1.12    7.22
  -1 -18  -7   13.29    7.76
  -1  -5 -12   21.81    7.54
  -1   1 -12    9.88    7.85
   0  -9 -11   63.18    9.73
   1 -15  -6   27.26   10.27
   1  -2 -11   38.58   10.62
   2 -12  -7   70.20   11.04
   2 -11  -8  114.67   10.87
   2  -9  -9  286.03   13.15
   2  -1 -10   43.57   10.79
   3  -8  -6   10.60   11.45
   3  -5  -8    1.62    9.67
   3   1  -8  173.18   12.71
  -2  -9 -12   12.45    7.36
   0 -17  -6   -1.86    9.03
   0 -17  -5   -3.71   10.14
   0 -16  -8   12.33    8.12
   1 -15  -5   30.81   11.88
   1 -14  -8   25.79    8.89
   1 -10 -10   15.93    9.97
   1  -4 -11  111.86   10.25
   1  -1 -11    3.42    8.28
   3  -8  -7    6.12   12.61
   3  -6  -8   22.22   12.20
  -3 -17 -10   58.79    7.52
  -2 -20  -6  237.75   12.09
  -1 -12 -11    5.66    7.75
   0 -17  -7  167.09   10.35
   0 -15  -9   37.86    9.03
   0 -13 -10   19.20    9.10
   0 -10 -11    3.80    8.85
   1 -15  -7   12.86    9.08
   1 -13  -9   14.53    9.39
   1   1 -11   -1.75    9.52
   2   1 -10   62.10   11.26
   3  -7  -8  118.42   13.38
  -3 -20  -8   20.35    8.09
  -3 -15 -11   -3.31    6.29
  -2 -19  -8    9.59    7.65
  -2 -18  -9   18.70    7.76
  -2 -14 -11   11.74    7.23
  -2 -10 -12   -6.63    6.93
  -1 -19  -6  168.83   12.04
  -1 -18  -8   26.83    8.16
  -1 -15 -10   54.87    8.38
   1 -11 -10   -3.39    9.86
   1  -7 -11    4.45   10.02
   2 -12  -8   73.35   10.42
   2  -7 -10   -0.79    9.88
   3  -9  -7   18.15   13.45
   3  -9  -6   -3.05   10.38
   3  -3  -9   53.92   11.38
   3  -2  -9  155.68   12.39
  -5 -20  -9    7.60    6.02
  -4 -18 -10    3.98    6.00
  -3 -19  -9    6.48    7.27
  -2 -20  -7   33.45    9.09
  -1 -17  -9   -5.47    7.47
   0  -3 -12    0.71    7.75
   0  -2 -12    2.36    7.65
   2 -13  -7   28.92    9.54
   2 -13  -5  323.23   16.27
   3  -8  -8    0.58   10.93
   3  -4  -9   60.06   10.71
   3  -1  -9   57.12   11.01
   3   3  -8  251.39   12.39
  -2 -11 -12    8.66    7.10
  -1 -19  -7  287.96   11.48
   0 -17  -8   54.13    8.73
   0 -14 -10  210.78   11.42
   0 -11 -11    6.66    9.08
   0  -5 -12   47.93    8.77
   0  -4 -12   -4.66    7.97
   0  -1 -12    8.89    7.86
   0   0 -12   -4.16    8.23
   1 -16  -6   45.11   11.53
   1 -15  -4   87.51   15.89
   1 -14  -9   27.14    9.88
   1  -8 -11   29.47    9.83
   2 -11  -9   43.74   11.03
   2  -8 -10    6.21   10.53
   3 -10  -7   44.30   14.56
   3 -10  -6   43.63   13.00
   3  -9  -8    1.48   11.77
   3  -6  -9   82.82   12.27
   3   1  -9   66.16   12.52
  -4 -21  -8   -4.31    6.45
  -2 -17 -10   35.27    7.94
   0 -18  -6  231.11   12.30
   1 -16  -7  164.29   11.12
   1 -16  -5   18.50   12.51
   1 -12 -10  191.78   11.48
   2 -13  -8   16.32    9.57
   2  -9 -10    1.61   10.24
   3  -7  -9    3.09   10.99
  -3 -18 -10   69.89    7.60
  -2 -15 -11    2.95    6.91
   0 -18  -7   42.32    9.05
   0 -18  -5   57.24   13.20
   0 -12 -11   22.65    8.79
   1  -9 -11   14.55    8.58
   2 -14  -6  178.32   15.54
   2 -12  -9    2.89   10.04
   3 -10  -8   -1.64   11.59
   3   2  -9  186.39   12.94
  -2 -20  -8   38.98    8.20
  -1 -19  -8   14.78    8.41
  -1 -18  -9    1.28    7.94
  -1 -14 -11   -6.05    7.38
   0 -15 -10    4.29    8.32
   1 -16  -8    5.68    8.82
   1 -13 -10   10.50    9.87
   1 -10 -11    1.72    9.83
   2 -14  -5  428.91   19.08
   2 -10 -10    2.71   10.53
   2  -3 -11   56.01   10.53
   2  -2 -11  119.89   11.13
   3 -11  -7    9.64   14.82
   3 -11  -6   44.19   13.82
   3  -8  -9   88.82   10.91
  -3 -21  -8   -3.93    7.53
  -3 -20  -9    4.98    7.66
  -1 -20  -6  351.93   14.66
  -1 -11 -12   15.94    7.67
   1 -15  -9    9.09    9.12
   2 -14  -8    1.38    9.73
   2  -1 -11    5.76    9.84
   3  -9  -9   -3.88   10.75
   3  -4 -10   79.00   12.34
   4  -5  -7  374.16   16.91
   4  -2  -7  615.87   17.31
   4  -1  -7  168.20   12.72
  -2 -18 -10   98.26    8.48
  -2 -16 -11    4.57    7.22
   0 -18  -8   29.31    8.87
   0 -17  -9    3.16    8.27
   0 -13 -11   40.56    9.20
   0  -9 -12   -5.67    8.68
   1 -17  -7   16.95    9.60
   1 -17  -6   99.50   12.81
   2 -13  -9   10.35   10.10
   2 -11 -10   11.16   10.76
   3 -11  -8   13.26   11.77
   3 -11  -5  104.46   13.96
   3  -1 -10   84.74   11.99
   4  -6  -7  201.13   15.68
   4  -3  -8  157.75   14.35
  -3 -19 -10    0.09    6.94
  -2 -21  -7   -7.66    8.32
  -1 -20  -7    2.58    9.07
  -1 -15 -11   12.88    7.72
   0 -19  -6   43.68   12.98
   1 -17  -5   -3.52   15.29
   1 -16  -4  774.18   24.40
   1 -14 -10  236.86   12.50
   1 -11 -11   14.99    8.74
   1  -5 -12   31.69    9.15
   1  -4 -12   48.56    9.26
   1  -3 -12   21.03    8.63
   1  -2 -12    9.60    8.72
   1  -1 -12    5.36    9.13
   2 -15  -7  173.65   13.17
   2 -15  -6  121.25   14.50
   2   1 -11    6.21    9.98
   3 -12  -7   30.78   13.27
   3 -12  -6  -13.60   13.83
   3 -10  -9    6.56   11.02
   4  -7  -7   74.10   14.96
   4  -6  -6  702.91   18.07
   4  -5  -8   23.36   13.61
   4  -2  -8  337.04   15.89
   4  -1  -8   81.02   12.82
  -4 -21  -9   -4.24    6.80
  -1 -12 -12   34.83    7.45
  -1  -3 -13   11.07    6.56
  -1  -2 -13   23.60    6.68
   0 -19  -7  180.29   11.10
   0 -16 -10   44.36    8.85
   1 -17  -8   -1.73   10.34
   1  -6 -12    7.95    9.08
   1   0 -12   11.17    9.00
   2  -8 -11   -3.62   10.00
   3 -12  -8    3.39   11.35
   3  -7 -10   -6.82   11.25
   3   1 -10   99.12   12.67
   4  -7  -6  147.41   14.40
   4  -6  -8   98.71   14.88
   4   0  -8  386.51   16.13
  -2 -20  -9    2.27    8.27
  -1 -19  -9   -0.01    8.18
   0 -19  -5   19.01   13.54
   0 -14 -11    9.48    8.33
   1 -12 -11   24.13    9.63
   2 -15  -5  171.11   17.98
   2 -14  -9    0.11    9.73
   2 -12 -10   34.02   11.48
   2  -9 -11    6.09   10.52
   3 -11  -9   -5.09   10.77
   3  -8 -10    8.19   10.89
   4  -8  -7   11.48   14.51
   4  -8  -6   -9.27   12.32
   4  -7  -8  177.66   16.21
  -2 -21  -8    2.52    7.86
  -1 -20  -8   23.26    8.50
   0 -18  -9    2.33    8.00
   0 -11 -12   20.53    8.50
   1 -15 -10   19.39    9.81
   3 -13  -7   -1.13   12.64
   4  -8  -8  274.95   17.89
   4  -4  -9    1.77   12.38
   4  -3  -9    5.76   11.85
   4  -2  -9   99.13   13.24
   4   1  -8   89.35   12.21
  -3 -21  -9    2.64    7.25
  -1 -18 -10   16.38    7.51
   0 -19  -8   36.95    9.03
   1 -18  -7   88.12   11.31
   1 -18  -6   -6.28   11.77
   2 -16  -7  347.37   15.38
   2 -16  -6  194.06   16.16
   2 -13 -10   17.53   10.76
   2 -10 -11   -2.55   10.26
   3 -13  -8   13.38   11.31
   4  -9  -6    8.36   13.11
   4  -1  -9   21.97   11.92
   0 -15 -11   45.81    8.88
   0 -12 -12   35.25    8.43
   1 -17  -9   15.20    9.00
   1 -17  -4  134.49   19.95
   1  -9 -12   -6.18    8.68
   2 -15  -9   14.38    9.95
   3 -12  -9   22.03    9.95
   3 -10 -10   14.14   11.38
   4 -10  -7   12.57   15.96
   4  -9  -8   40.90   16.40
   4  -7  -9  374.72   17.68
   4   2  -8  345.40   15.48
  -1 -21  -7   14.51    9.20
   0 -20  -7    8.62   10.99
   0 -20  -6  103.60   14.36
   0  -5 -13    7.64    7.23
   0  -4 -13   -2.71    6.90
   0  -3 -13    3.07    6.98
   0  -2 -13    9.45    6.95
   1 -18  -8   12.44    9.41
   1 -18  -5    4.12   15.04
   1 -10 -12   73.29   10.28
   2 -16  -5   23.22   17.97
   2 -11 -11    2.50   10.20
   3 -13  -5  508.76   20.02
   3  -6 -11   18.89   11.42
   3  -5 -11    5.89   10.78
   3  -4 -11  104.08   12.43
   3  -3 -11   14.96   11.15
   4 -10  -6   29.56   14.33
   4  -8  -9   76.10   14.58
   4   1  -9    7.32   13.20
  -1 -20  -9    8.42    8.12
   0  -1 -13   11.49    6.54
   1 -16 -10   40.85    9.25
   1 -14 -11   55.19    9.50
   2 -15  -4   12.71   13.76
   2 -14 -10   21.93   10.40
   2  -6 -12   73.03   11.29
   2  -5 -12    7.39    9.82
   2  -3 -12   21.41    9.35
   2  -2 -12   37.36    9.76
   3 -14  -8   20.87   11.47
   3 -11 -10   22.62   11.60
   3  -1 -11   86.94   12.68
   4 -10  -8  161.19   15.92
   4   3  -8  150.96   14.13
  -2 -21  -9   51.32    8.12
  -1 -21  -8    9.61    9.23
  -1 -19 -10    2.04    7.35
   0 -19  -9   -6.12    8.44
   0 -16 -11    9.03    7.76
   0 -13 -12   16.04    7.81
   1 -11 -12    8.40    9.16
   2 -17  -7  342.77   15.53
   2 -17  -6  257.87   17.21
   2 -12 -11   18.92   10.36
   2  -7 -12    3.58    9.72
   3  -8 -11   16.35   11.44
   4 -11  -7  103.44   15.88
   4  -9  -9  341.94   16.03
   4  -4 -10   56.26   13.09
   4   2  -9  140.26   14.49
  -2 -20 -10   28.80    7.10
   0 -20  -8   -0.62    8.83
   0 -18 -10    0.11    7.99
   1 -19  -7    1.15   10.15
   1 -19  -6   -0.58   12.93
   1 -18  -9    5.34    9.09
   2 -17  -8    7.17   10.06
   2   0 -12   -5.27    9.16
   3 -14  -5  536.30   21.70
   3 -12 -10    3.84   11.16
   3   1 -11   69.90   11.67
   4 -11  -8   -0.42   13.61
   4 -11  -6   61.87   13.09
   4 -10  -9    3.38   13.00
   4  -1 -10   69.02   12.50
   1 -19  -8    8.03   11.09
   1 -15 -11   92.13   10.02
   2 -15 -10   60.13   10.63
   3 -15  -8   28.29   11.78
   3 -15  -6  228.13   19.86
   3 -14  -9    0.66   10.80
   3  -9 -11   -4.02   10.66
   4 -12  -7   65.40   17.89
   4 -10  -5   28.18   12.13
   4  -7 -10   48.27   11.60
   1 -18  -4   14.85   19.57
   1  -5 -13   16.21    8.48
   2 -17  -5   25.61   18.33
   2  -9 -12    1.41    8.86
   3 -10 -11    0.67   10.72
   4 -12  -8    1.32   14.60
   4 -12  -6   35.68   16.07
   4 -11  -9  234.12   15.66
   4  -8 -10   58.29   11.51
   5  -5  -7  623.26   21.13
   5  -3  -7  347.76   17.11
  -1 -21  -9   88.32    9.89
   0 -21  -7   21.54   11.43
   0 -20  -9    8.19    9.15
   1 -19  -5   42.81   17.66
   1  -6 -13   10.00    7.96
   1  -2 -13    6.49    7.68
   2 -18  -7   82.41   13.21
   2 -16  -4  439.57   19.29
   2 -10 -12   -3.63    9.36
   3 -13 -10   -3.51   11.57
   4 -11  -5    0.13   14.59
   4  -9 -10    5.75   12.05
   4   1 -10   62.63   13.05
   5  -7  -7    2.75   15.77
   5  -6  -8   -2.23   16.71
   5  -6  -7  171.86   15.48
   5  -3  -8   -6.17   12.64
   5  -2  -7  190.82   13.29
  -1 -20 -10    6.80    7.04
   0 -19 -10    4.14    8.03
   1 -13 -12   19.46    8.84
   1  -7 -13   14.16    7.79
   2 -18  -8   25.31   10.33
   2 -18  -6   52.14   15.24
   2 -16 -10   15.27    9.64
   2 -14 -11  111.72   11.49
   3 -16  -7  388.63   19.21
   3 -15  -9   -8.13   10.51
   3 -15  -5  116.06   19.62
   3 -11 -11    0.14   10.82
   4 -13  -8    0.51   14.22
   4 -13  -7  331.49   22.22
   4 -12  -9   40.74   12.80
   4 -10 -10   32.72   13.03
   5  -7  -8  209.82   19.99
   5  -6  -6  228.31   16.55
   5  -5  -6 1135.17   23.98
   5  -1  -8   -1.65   13.37
   5  -1  -7   13.20   10.88
  -2 -22  -9   -5.17    7.10
  -1 -22  -8  178.75   11.26
   0 -21  -8   25.51    9.64
   1 -20  -7   23.48   12.07
   1 -20  -6   -6.49   15.42
   1 -19  -9   -6.61    8.64
   1 -18 -10    4.14    9.57
   1 -16 -11   23.29    8.31
   2 -11 -12   -5.01    9.72
   3 -16  -6   30.69   17.43
   3 -14 -10   14.12   11.14
   3  -5 -12   28.97   10.57
   3  -4 -12  112.37   11.37
   3  -3 -12    4.29   11.07
   4  -5 -11    2.75   12.18
   4  -4 -11   40.01   12.80
   5  -8  -8  329.15   21.85
   5  -8  -7   20.60   14.40
   5  -7  -6  558.60   19.83
   5  -4  -9   80.33   15.41
   5  -3  -9   21.94   13.87
   5   0  -8   13.07   12.69
   1 -20  -8    5.79    9.90
   3 -14  -4  289.67   16.57
   3 -12 -11   -4.14   10.65
   3  -7 -12   28.75   10.56
   3  -2 -12   11.42   10.41
   4 -11 -10   49.27   12.72
   4  -6 -11   12.41   11.66
   4  -3 -11   26.61   13.58
   5  -9  -8   48.69   19.06
   5  -9  -7    9.39   16.79
   5  -8  -6  359.66   18.66
   5  -7  -9  394.39   19.94
   5  -2  -9    5.50   14.35
   5  -1  -9    0.05   15.99
   1 -14 -12    0.82    7.92
   2 -18  -9   40.54   10.02
   2 -18  -5    3.17   19.84
   2 -15 -11   21.44    9.80
   2 -12 -12   -7.17    8.87
   3 -16  -9   15.63   10.74
   3  -1 -12   -8.45   10.03
   4 -14  -8   48.03   14.47
   4 -14  -7  514.57   24.67
   4 -13  -9    9.09   12.31
   4  -8 -11   -9.08   12.14
   4  -1 -11   54.50   13.57
   5  -8  -9   76.65   16.66
   5   1  -8    0.86   12.03
   1 -17 -11    1.68    7.94
   2 -19  -7  135.03   14.41
   2 -17  -4    9.46   15.98
   3 -17  -8   -0.35   11.28
   3 -17  -7  327.05   18.70
   3 -16  -5  127.00   21.99
   3 -15 -10   81.46   11.86
   3   0 -12    0.17   10.92
   4 -12 -10   19.60   12.21
   5 -10  -8   71.98   19.61
   5 -10  -7    9.08   15.35
   5  -9  -9  814.16   24.73
   5  -9  -6   16.60   15.84
  -1 -22  -9   47.88    8.97
   0 -21  -9   35.98    9.13
   0 -20 -10   -7.40    7.89
   1 -20  -9   -1.38   10.12
   2 -19  -8   46.39   11.25
   2 -19  -6   61.20   15.69
   2  -6 -13    1.81    8.28
   2  -5 -13    9.04    7.87
   2  -4 -13   22.48    8.32
   2  -3 -13   -2.15    8.04
   2  -2 -13    7.43    8.86
   3 -17  -6  193.10   20.15
   3 -13 -11   -2.23    9.35
   3  -9 -12   -0.64   10.10
   4 -14  -9   11.11   12.18
   4 -13  -5   42.75   18.09
   4  -9 -11   41.13   12.65
   5 -10  -6  306.96   19.76
   5  -5 -10   -8.68   13.77
   5  -3 -10   50.47   14.15
   5   2  -8   14.69   13.46
   1 -21  -7   25.71   13.39
   1 -19 -10   -5.46    8.50
   2 -16 -11   66.47   10.75
   2 -13 -12   14.80    8.82
   2  -7 -13   -1.59    7.95
   3 -15  -4  398.33   18.34
   3 -10 -12    7.18   10.48
   4 -15  -8   17.02   14.11
   4 -13 -10   16.43   12.56
   4 -10 -11   33.90   12.04
   5 -11  -8   32.21   17.32
   5 -11  -7  222.05   18.95
   5 -10  -9    6.70   17.01
   5  -2 -10   -4.41   12.93
   5   1  -9    2.16   14.00
   0 -22  -8   54.54   10.08
   1 -21  -8   -2.92   11.18
   2 -19  -9   44.87   10.54
   3 -16 -10   68.88   11.27
   3 -14 -11   62.22   11.10
   4 -15  -6  515.78   25.70
   5 -11  -9  355.71   19.74
   5 -11  -6  356.79   21.47
   5  -8 -10  119.90   16.38
   5  -8  -5   29.45   14.56
   5  -1 -10    1.83   12.93
   2 -19  -5    7.28   22.46
   2 -14 -12   23.18    8.76
   3 -18  -8  145.13   13.47
   3 -18  -7   19.34   15.22
   3 -11 -12   16.06   10.46
   4 -15  -9   22.58   12.03
   4 -14  -5   81.59   19.00
   4 -11 -11   60.31   12.37
   5 -12  -8  177.64   19.88
   5 -12  -7   65.61   20.58
   5  -9 -10   49.42   14.46
   5   0 -10   -3.22   14.27
   5   3  -8    2.64   13.35
   2 -20  -8   45.09   13.02
   2 -20  -7   20.47   13.46
   2 -18  -4    1.48   18.00
   3 -18  -6  -11.20   17.52
   3 -17  -5  -18.60   20.97
   4 -16  -7  395.90   22.57
   4 -14 -10   20.39   11.81
   4  -6 -12   21.15   11.27
   4  -5 -12   77.33   12.50
   4  -4 -12   20.97   11.20
   5 -12  -9   62.44   15.64
   5 -10 -10  164.71   15.69
   0 -22  -9   31.73    9.12
   0 -21 -10   -4.99    7.88
   1 -21  -9   11.81    9.93
   1 -20 -10   -0.19    8.22
   2 -20  -6   19.38   17.33
   2 -17 -11   -5.62    8.76
   3 -18  -9  133.97   12.61
   3 -15 -11   -1.74    9.82
   3 -12 -12    5.77    9.74
   4 -12 -11   47.27   12.58
   4  -7 -12   78.59   12.36
   4  -3 -12    6.17   11.09
   4  -2 -12   -2.83   12.26
   5 -13  -8    6.58   19.51
   5 -12  -6   14.93   18.27
   5 -10  -5  314.42   19.96
   5  -5 -11   12.33   13.30
   5  -4 -11   14.12   13.73
   5   1 -10  -11.29   13.33
   6  -6  -8  208.33   20.85
   6  -4  -8  609.23   24.19
   3 -17 -10   -4.46   10.26
   3 -16  -4   27.78   14.26
   3  -4 -13   61.00   10.53
   4 -16  -9   10.27   11.92
   4 -16  -6   30.87   21.19
   4  -1 -12    1.71   12.29
   5 -11 -10   89.18   14.56
   5  -6 -11   22.04   13.69
   5  -3 -11   -3.10   13.34
   6  -7  -8  174.23   20.95
   6  -7  -7  -11.98   17.32
   6  -6  -7    6.79   17.08
   6  -5  -7  324.77   18.02
   6  -3  -8  181.29   18.29
   6  -3  -7  107.83   16.21
   6  -2  -8   99.18   16.85
   2 -20  -9  122.48   11.73
   2 -19 -10   32.48    9.43
   3 -19  -8  156.41   14.13
   3 -13 -12   -2.09    9.71
   3  -7 -13   31.49    9.12
   3  -6 -13   50.89    9.27
   3  -3 -13   25.62    8.90
   4 -15 -10   43.12   12.09
   4 -13 -11   43.59   11.90
   4 -13  -4  151.90   15.43
   5 -14  -8  426.24   24.29
   5 -13  -9   21.87   12.94
   5 -13  -6  405.74   24.13
   5  -2 -11   25.59   13.58
   6  -8  -8   27.35   19.55
   6  -8  -7   65.46   19.08
   6  -7  -9   46.03   18.33
   6  -4  -9  137.18   18.52
   6  -3  -9  128.24   17.82
   6  -2  -7  -13.47   13.69
   1 -22  -8   -5.92   10.59
   3 -18  -5   44.97   21.80
   3 -16 -11   70.12   10.98
   3  -8 -13   15.89    8.97
   3  -2 -13   17.39    9.55
   4 -17  -8    2.42   13.95
   4 -17  -7   33.44   18.11
   4 -10 -12   47.29   12.08
   5 -14  -7  106.13   21.98
   5 -12 -10   18.01   13.91
   5  -9 -11  103.53   13.96
   5  -1 -11   47.74   14.68
   6  -9  -8  -12.86   19.81
   6  -9  -7   70.74   19.77
   6  -8  -9   53.02   18.73
   6  -5  -6  783.48   23.93
   6  -1  -8   34.79   15.53
   6  -1  -7   28.52   14.06
   2 -21  -8   96.96   13.63
   2 -21  -7   19.49   15.05
   2 -20  -5    9.73   20.61
   3 -19  -9   23.01   12.21
   3 -19  -6   -0.52   18.20
   3 -14 -12    4.53    8.80
   4 -14 -11   16.32   11.20
   5 -14  -9   18.75   14.29
   5 -12  -5  400.60   22.65
   5 -10 -11   71.74   13.31
   6 -10  -8   20.70   20.60
   6  -9  -9  354.28   22.98
   6  -7  -6  504.56   22.24
   6  -6  -6  170.53   16.74
   6  -4  -6    6.25   13.70
   6  -1  -9   -4.15   15.66
   6   0  -8   29.51   14.25
   1 -21 -10    0.34    7.68
   2 -21  -6   21.18   20.24
   3 -17  -4   63.56   18.57
   4 -17  -6   79.79   24.04
   4 -16 -10   81.61   12.77
   4 -16  -5  173.26   22.36
   4 -14  -4   25.89   14.37
   4 -11 -12   68.39   11.53
   5 -15  -8   39.26   18.06
   5 -13 -10   34.26   13.82
   6 -10  -9   32.21   19.03
   6 -10  -7   27.92   19.64
   6  -5 -10    0.46   14.92
   6  -4 -10   -2.50   14.79
   6  -3 -10   31.54   18.26
   6  -2  -6   20.30   14.65
   1 -22  -9    4.97    9.18
   2 -20 -10   67.20    9.80
   3 -17 -11   44.42   10.06
   4 -18  -8  122.66   15.68
   4 -12 -12   -3.58   10.28
   5 -11 -11   93.57   13.89
   6 -11  -8  131.27   22.61
   6 -11  -7  208.87   22.51
   6  -9  -6   24.17   18.88
   6  -8 -10   73.06   17.01
   6  -2 -10   45.48   15.27
   6   1  -8    8.20   16.22
   2 -21  -9   15.46   10.10
   3 -20  -8  124.74   14.12
   3 -20  -7   76.56   16.44
   4 -18  -7   -5.88   17.30
   4 -15 -11   59.72   11.39
   5 -15  -9   15.58   14.20
   5 -14 -10   18.92   12.74
   5  -6 -12   31.70   13.93
   6 -11  -9  150.01   20.98
   6  -9 -10   37.99   16.78
   6  -1 -10   18.50   16.69
   6   1  -7   27.04   14.76
   3 -19 -10   44.46   10.29
   3 -19  -5   33.97   23.74
   4 -18  -9   15.46   11.74
   4 -17 -10   13.33   10.79
   5 -15  -6  387.95   26.92
   5  -8 -12  129.36   14.94
   5  -7 -12   94.39   13.20
   5  -4 -12    7.14   12.27
   5  -3 -12    2.65   12.46
   6 -12  -8  328.33   23.75
   6 -12  -7    1.50   20.74
   6 -10 -10  196.16   18.24
   6   1  -9   -4.34   16.22
   2 -22  -7    6.51   16.19
   3 -20  -9  237.07   13.89
   3 -20  -6   56.91   22.09
   4 -18  -6    7.50   23.43
   4 -17  -5  183.36   23.36
   4 -13 -12   59.34   10.83
   4  -6 -13   77.50   10.00
   4  -5 -13   58.52   10.04
   4  -4 -13   62.21   10.16
   4  -3 -13   38.53   10.37
   5 -16  -9   -1.06   13.71
   5  -2 -12   14.16   12.13
   6 -12  -9  182.97   19.23
   6 -11  -6  371.34   24.62
   6  -7  -5 1473.57   28.89
   6  -6  -5  313.87   19.47
   6   0 -10  232.78   18.51
   6   2  -8  101.17   15.15
   2 -22  -8    6.33   11.36
   3 -18  -4  521.40   24.34
   4 -19  -8   83.49   15.51
   4 -16 -11   64.71   11.36
   4  -8 -13    2.02    9.04
   5 -15 -10   31.70   13.01
   5 -14  -5  -12.63   19.11
   6 -13  -8  514.58   29.66
   6 -13  -7  853.13   30.80
   6 -11 -10   68.08   14.45
   6  -8  -5    5.48   16.94
   6  -7 -11   29.63   14.75
   6  -6 -11   16.43   15.41
   6  -5 -11  -12.06   15.38
   6  -4 -11    5.39   14.52
   6  -3 -11   58.42   17.60
   6   2  -9   61.32   17.98
   6   2  -7   18.05   15.01
   2 -21 -10   45.71    9.35
   4 -19  -7  111.05   19.59
   4 -14 -12    5.12    9.86
   5 -16  -6  132.01   25.25
   5 -10 -12  142.09   13.34
   6 -13  -9   32.19   16.00
   6 -12 -10   31.04   15.03
   6 -12  -6    5.65   21.29
   6  -9 -11   57.82   14.82
   6  -2 -11   56.65   17.65
   1 -23  -9    2.35    9.11
   2 -22  -9   10.87   10.19
   3 -21  -8  208.02   15.17
   3 -21  -7   48.12   17.98
   3 -20 -10   92.39   11.55
   4 -19  -9   20.00   11.34
   4 -16  -4  939.38   26.64
   5 -17  -7   23.18   21.98
   5 -16 -10    4.50   12.25
   5 -14 -11   -8.84   11.79
   5 -12  -4   33.90   14.33
   5 -11 -12  121.71   13.43
   7  -7  -8   67.90   21.57
   7  -6  -8  391.23   25.16
   7  -5  -9  548.42   26.66
   7  -4  -8  391.91   23.91
   3 -21  -9   28.16   11.83
   3 -20  -5   22.82   24.36
   4 -19  -6   56.10   23.43
   4 -18  -5  222.62   27.75
   4 -17 -11   31.74   10.79
   5 -15  -5   80.70   20.29
   6 -14  -9   98.39   18.15
   6 -14  -7   22.71   22.55
   6 -13 -10    7.92   14.24
   6 -13  -6  281.84   25.65
   6 -10 -11   65.25   12.76
   6 -10  -5  593.37   22.64
   7  -9  -8   33.09   22.41
   7  -8  -9   11.47   21.28
   7  -8  -8   12.29   19.16
   7  -7  -9   78.49   21.97
   7  -7  -7   12.64   20.14
   7  -6  -7   -8.62   19.54
   7  -5  -7    2.88   19.03
   7  -4  -9  106.83   20.94
   7  -3  -9  318.82   22.94
   7  -3  -8  389.87   22.84
   3 -21  -6  -12.74   21.30
   5 -15 -11   12.24   11.76
   5 -13  -4   95.48   15.50
   5 -12 -12   70.85   12.14
   6 -15  -8  338.79   27.70
   6 -11 -11   40.23   13.45
   6   3  -7  129.37   14.34
   7  -9  -9    7.46   21.55
   7  -8  -7   34.38   21.48
   7  -3  -7   73.60   18.54
   7  -2  -9   -5.53   21.38
   7  -2  -8   22.11   17.94
   2 -23  -8    5.66   12.42
   3 -19  -4   -3.64   20.83
   4 -20  -8   93.15   15.10
   4 -20  -7  103.65   19.26
   4 -19 -10    3.95   10.53
   5 -18  -8   12.11   16.41
   5 -17 -10   85.56   12.92
   5 -17  -6   -3.58   24.68
   6 -15  -9   37.20   16.21
   6 -14 -10   37.17   14.09
   7 -10  -9   30.46   22.10
   7 -10  -8   12.16   20.09
   7  -9  -7   22.38   21.93
   7  -6 -10   -5.00   17.21
   7  -5 -10   18.84   17.18
   7  -4 -10   26.65   17.74
   7  -2  -7  213.56   19.17
   7  -1  -8   77.79   17.87
   4 -20  -9  105.92   13.68
   4 -18 -11   25.28    9.97
   5 -18  -7   10.05   20.58
   5 -16  -5  224.88   23.90
   5 -13 -12   65.44   11.85
   5  -6 -13   45.88   10.95
   5  -5 -13    8.73   10.91
   6 -12 -11   43.05   11.97
   6 -12  -5  552.30   25.11
   6  -6 -12   52.95   14.35
   6  -5 -12   12.80   13.29
   6  -4 -12   18.18   15.36
   7 -11  -9   -7.64   22.66
   7 -11  -8  116.95   24.70
   7 -10  -7   18.01   22.60
   7  -9 -10    2.60   17.75
   7  -8 -10  -14.74   18.60
   7  -6  -6  448.77   25.10
   7  -3 -10   77.52   18.17
   7  -1  -9    6.30   17.13
   2 -23  -9   47.04   10.74
   3 -22  -8   25.93   13.69
   3 -22  -7   46.11   17.99
   3 -21 -10   57.35   10.21
   4 -17  -4  272.53   19.51
   5 -16 -11   44.27   12.48
   5 -14  -4   21.62   15.30
   5  -7 -13    8.23    9.55
   5  -4 -13    9.14    9.95
   6 -16  -8  129.63   23.57
   6 -13 -11   13.06   13.15
   6  -3 -12   -4.66   14.73
   7 -11  -7   11.94   22.80
   7 -10 -10   -8.44   17.92
   7  -8  -6 1125.01   32.97
   7  -7  -6  623.13   25.82
   7  -5  -6  188.98   19.41
   7  -4  -6  120.68   20.57
   7  -2 -10   53.07   17.18
   7  -1  -7  645.54   23.83
   7   0  -8   44.34   16.17
   3 -22  -9   45.86   12.17
   4 -20  -6   77.99   26.07
   4 -19  -5   17.88   23.64
   5 -18  -6   -5.17   31.56
   5  -3 -13    4.12   10.44
   6 -15 -10   47.81   13.93
   6  -2 -12   -1.11   14.40
   7 -12  -9   51.70   22.70
   7 -12  -8  213.62   24.10
   7  -9  -6   80.97   22.77
   4 -21  -8   90.82   15.59
   4 -20 -10   61.93   11.12
   5 -19  -8   30.50   16.22
   7 -13  -8  356.03   29.91
   7 -12  -7   67.11   24.07
   7 -11 -10    8.28   18.09
   7  -7 -11   -5.37   15.66
   7  -6 -11   -4.69   15.23
   7  -5 -11   16.63   16.07
   7  -2  -6  116.26   18.59
   7  -1 -10   49.61   18.12
   4 -21  -7   40.28   20.22
   5 -19  -7   19.64   21.47
   5 -17 -11   -4.57   11.06
   5 -17  -5   94.84   23.01
   5 -15  -4  312.71   19.58
   6 -16 -10   64.74   14.21
   6 -11 -12   48.59   13.07
   7 -13  -9   18.85   22.35
   7 -12 -10   -6.55   16.31
   7  -9 -11    0.07   15.04
   7  -4 -11   51.05   16.98
   7  -3 -11  110.58   19.36
   7   0 -10  318.33   22.98
   7   1  -9   -3.16   17.08
   7   1  -8   66.44   16.33
   4 -21  -9   16.03   11.73
   4 -18  -4 1508.93   32.50
   6 -16  -6   56.91   28.05
   6 -14  -5   33.81   21.38
   6 -12 -12   40.11   13.02
   6 -10  -4   19.01   13.46
   7 -13  -7  151.00   25.95
   7 -11  -6  148.05   23.16
   7 -10 -11   -0.56   14.27
   7  -1  -6   32.12   17.97
   3 -23  -8   -0.26   13.66
   6 -17  -7   10.92   26.76
   6 -15 -11   -9.22   12.32
   6 -11  -4  726.91   22.84
   7 -14  -9   39.58   20.99
   7 -14  -8  274.67   26.17
   7 -13 -10   27.37   16.25
   7 -12  -6  100.95   25.88
   7  -6  -5  147.37   18.99
   7  -2 -11   65.66   17.35
   7   1  -7  644.88   22.61
   4 -21  -6  124.98   27.52
   4 -20  -5   59.06   26.23
   4 -16  -3   11.07   15.82
   5 -20  -8    6.81   16.90
   5 -19  -6   42.92   29.36
   5 -18 -11    5.11   10.15
   6 -17 -10   76.32   13.77
   6 -13 -12   31.64   11.48
   7 -14  -7  174.40   26.88
   7 -11 -11   -1.47   14.45
   7  -8  -5   88.81   19.19
   7  -7  -5  680.39   23.43
   7  -5  -5   21.65   17.07
   7  -4  -5  121.64   17.78
   7  -1 -11  635.68   23.73
   7   0  -6  185.25   19.18
   7   1 -10   22.12   18.85
   7   2  -9   -8.55   16.45
   7   2  -8    5.18   16.03
   8  -8  -8    0.29   24.90
   8  -7  -9  188.59   26.73
   8  -7  -8   86.15   24.51
   8  -6  -8  228.73   26.34
   8  -5  -9  416.53   27.49
   3 -23  -9   11.62   10.21
   4 -22  -8   50.55   14.92
   4 -21 -10   26.02    9.97
   5 -20  -9   -8.54   12.53
   5 -20  -7   44.93   21.57
   5 -18  -5  289.12   26.41
   5 -16  -4  771.86   25.51
   6 -15  -5   25.42   21.39
   6  -6 -13   18.24   11.58
   7 -15  -9   -3.21   18.89
   7 -15  -8  331.57   30.13
   7 -14 -10    2.67   14.88
   7 -13  -6   71.58   26.55
   7 -12 -11   -0.16   13.24
   7  -9  -5 1782.03   35.38
   8  -9  -9   10.26   24.92
   8  -9  -8    1.01   24.30
   8  -8  -9   30.20   21.53
   8  -4  -9   13.58   21.33
   8  -4  -8   65.65   22.29
   4 -22  -9   27.91   12.77
   4 -22  -7   35.90   20.67
   6 -18  -7   -8.44   24.80
   6 -17  -6   42.93   28.22
   6 -16 -11   20.42   11.88
   6  -5 -13    8.63   10.78
   6  -4 -13    6.56   11.67
   7 -15  -7   90.32   28.21
   7 -10  -5  199.45   22.58
   7  -8 -12  -11.89   12.55
   7  -7 -12   51.81   15.24
   7  -6 -12   31.21   15.23
   7  -5 -12   -8.78   14.95
   7   2  -7  223.03   19.03
   8 -10  -9   12.01   25.09
   8 -10  -8  -11.50   25.03
   8  -7  -7   65.30   24.41
   8  -6 -10  128.52   21.33
   8  -6  -7    9.10   22.94
   8  -5 -10  112.93   20.61
   8  -3  -9  189.39   23.31
   8  -3  -8  217.82   23.08
   4 -19  -4   58.55   19.54
   5 -20 -10   -0.57   11.56
   6 -13  -4  258.18   19.28
   7 -15 -10  104.35   15.85
   7 -14  -6   60.42   27.40
   7 -13 -11    7.88   13.03
   7 -11  -5  791.31   29.38
   7  -9 -12    3.03   13.73
   7  -4 -12   -0.90   15.79
   8 -11  -9  -16.61   25.22
   8 -11  -8   45.49   25.82
   8  -9 -10   14.46   19.89
   8  -9  -7    5.18   25.11
   8  -4 -10  192.55   22.44
   8  -2  -9    9.41   19.83
   8  -2  -8   77.44   20.97
   5 -21  -8    0.06   16.28
   5 -20  -6  102.17   29.60
   6 -19  -8   -5.43   18.74
   6 -18 -10   70.28   13.49
   6 -17 -11   91.68   13.49
   6 -16  -5   71.32   22.84
   7 -16  -8   29.87   26.99
   7  -3 -12    0.50   14.93
   8 -10 -10   21.53   20.09
   8 -10  -7  -21.61   24.81
   8  -3 -10  167.23   21.80
   8  -3  -7  433.95   26.30
   4 -22  -6  544.94   33.03
   4 -17  -3 1363.69   27.19
   5 -21  -9   12.87   13.20
   5 -21  -7   -7.22   23.29
   5 -19  -5   18.30   24.10
   5 -17  -4  526.89   23.93
   5 -14  -3  203.15   15.89
   6 -18  -6   29.92   31.51
   7 -14 -11   10.53   13.14
   7 -12  -5  184.30   23.48
   7 -11 -12   12.22   12.43
   7  -2 -12   15.81   16.16
   8 -12  -9   30.67   26.46
   8 -12  -8   -5.60   27.02
   8 -11 -10   45.63   20.29
   8 -11  -7   16.14   25.71
   8  -2 -10   -2.14   19.22
   8  -2  -7  328.63   23.96
   8  -1  -9    9.68   18.79
   8  -1  -8   69.92   20.29
   4 -23  -8    3.54   15.92
   6 -19  -7   35.52   25.97
   6 -14  -4  164.34   18.98
   7 -16 -10   69.87   14.71
   7   3  -7   47.54   17.25
   8 -13  -9   13.14   24.95
   8 -13  -8   63.46   27.18
   8 -12 -10   90.96   21.23
   8  -8  -6    9.34   25.52
   8  -7 -11  -10.35   16.30
   8  -7  -6  393.36   29.53
   8  -6 -11   -4.81   16.77
   8  -6  -6   -5.00   24.25
   8  -5  -6   77.07   24.08
   4 -23  -7   -6.94   22.26
   6 -17  -5   36.58   23.41
   7 -17  -9  -11.93   16.42
   7 -15 -11   51.96   14.15
   7 -12 -12   10.00   11.56
   8 -10 -11  -15.64   16.00
   8  -9  -6   71.85   28.22
   8  -4 -11   69.71   18.59
   8  -1 -10   29.41   20.72
   8   0  -8  455.12   23.67
   4 -23  -9   -6.44   10.93
   5 -21 -10    4.28   10.44
   5 -15  -3   18.26   14.57
   6 -20  -8   14.69   19.48
   7 -17  -7  166.59   30.82
   7  -7  -4   -1.49   14.75
   8 -14  -9   15.56   24.65
   8 -14  -8    4.86   26.56
   8 -13 -10  116.09   19.60
   8 -13  -7  -25.54   26.71
   8 -11 -11   23.81   15.87
   8 -10  -6   -8.72   23.80
   8  -3 -11   47.68   18.19
   5 -22  -8   20.80   17.52
   5 -21  -6  116.46   31.78
   5 -20  -5  110.65   30.55
   5 -18  -4 1068.28   29.99
   6 -20  -9   28.83   14.71
   6 -19  -6   21.58   34.24
   6 -15  -4  126.10   19.85
   7 -17 -10  130.80   15.43
   7 -16  -6   12.32   29.49
   7  -9  -4  160.84   18.39
   7  -8  -4    6.48   14.87
   8 -11  -6  104.05   29.23
   8  -2 -11   63.59   19.19
   8   0 -10   66.96   20.48
   8   1  -9   26.47   21.05
   8   1  -8   48.10   21.48
   5 -22  -7   18.20   24.87
   6 -20  -7   20.78   24.42
   7 -18  -8   36.56   24.00
   7 -16 -11   49.17   12.62
   7 -10  -4   15.84   17.24
   8 -15  -9   -8.77   23.35
   8 -14 -10   30.19   16.81
   8 -14  -7   80.97   28.68
   8 -12 -11   16.94   14.44
   8 -12  -6   15.88   28.56
   8  -2  -6  145.09   22.62
   6 -20 -10   34.24   12.26
   6 -18  -5   87.38   25.00
   7 -18  -7  -16.94   29.11
   7 -11  -4  298.52   21.21
   8 -15  -8  233.19   27.89
   8 -13 -11   38.19   14.87
   8  -8 -12  129.52   15.79
   8  -7 -12   34.57   15.57
   8  -6 -12   -5.00   15.22
   8  -1 -11  304.94   21.65
   9  -9  -9  147.66   28.53
   9  -8  -8  129.93   28.23
   9  -7  -8    5.22   26.23
   9  -5  -9   83.16   25.21
   5 -16  -3    3.40   15.39
   6 -21  -8   -4.20   20.29
   6 -16  -4    6.22   19.16
   6 -12  -3  974.46   23.98
   7 -18 -10  105.12   14.84
   7 -17 -11  208.47   14.32
   7 -17  -6   -0.80   31.85
   7 -15  -5   94.43   22.29
   8 -15 -10   79.14   16.76
   8 -15  -7   40.27   29.16
   8 -13  -6   44.20   29.98
   8  -9 -12   21.52   14.19
   8  -8  -5  213.86   23.42
   8  -7  -5   19.68   20.62
   8  -6  -5   39.24   20.52
   8  -5 -12   11.92   15.70
   8  -4 -12   12.27   17.37
   8  -1  -6  105.84   21.80
   8   1  -7 1919.97   36.94
   9 -10  -9   89.59   28.38
   9 -10  -8   75.54   29.85
   9  -9  -8   18.93   27.66
   9  -7 -10  219.97   25.15
   9  -6 -10  104.59   22.99
   9  -4  -9   98.20   24.33
   9  -4  -8   -5.46   23.66
   5 -19  -4   35.12   21.43
   6 -21  -9   33.25   14.45
   6 -20  -6    2.62   33.00
   7 -19  -9   -9.17   15.58
   7 -19  -8   28.03   21.69
   8 -16  -9   -2.87   20.12
   8 -16  -8  164.77   30.49
   8 -14 -11   32.28   14.34
   8  -9  -5   71.02   22.98
   8  -5  -5   37.24   20.22
   8   2  -8   80.90   19.30
   9 -11  -9   48.10   28.45
   9 -11  -8  200.62   31.99
   9  -9 -10   39.24   21.92
   9  -8  -7   42.92   29.25
   9  -7  -7  109.55   28.56
   9  -6  -7  -10.60   26.21
   9  -5 -10  281.34   26.22
   9  -4 -10  164.28   27.96
   9  -3  -9   33.86   23.28
   9  -3  -8   94.31   24.68
   5 -23  -8   19.24   15.79
   5 -22  -6  216.04   31.55
   5 -21  -5   55.14   30.60
   6 -21  -7   14.26   25.49
   6 -13  -3  723.72   22.80
   7 -16  -5  114.56   25.35
   8 -14  -6   20.02   31.05
   8 -11 -12   -4.13   12.96
   8 -10  -5  -12.75   20.04
   8  -4  -5  477.32   22.84
   8  -3 -12   15.43   15.05
   8   0  -6  254.31   22.38
   9 -10 -10  -18.04   22.36
   9  -9  -7  112.02   29.82
   9  -2  -9   24.10   25.31
   5 -23  -9    3.58   12.10
   5 -23  -7   35.76   24.30
   6 -19  -5   -8.27   24.64
   6 -17  -4  360.67   24.30
   7 -18  -6  142.00   34.64
   8 -15 -11   24.83   13.13
   8 -11  -5   10.18   23.15
   8   2  -7  310.65   25.24
   9 -12  -8   93.11   30.08
   9 -11 -10   86.39   20.37
   9 -10  -7   52.26   26.30
   9  -7 -11   21.72   20.40
   9  -3 -10  101.34   22.61
   9  -2  -8  202.15   24.96
   5 -17  -3  655.55   24.02
   8 -17  -9   56.55   20.34
   8 -12  -5   22.34   24.56
   9 -13  -9   66.58   28.46
   9 -13  -8   29.36   29.25
   9 -12 -10  110.00   22.50
   9 -11  -7  112.00   27.60
   9  -8 -11   -2.28   18.19
   9  -6 -11   12.22   19.05
   9  -3  -7  391.57   29.63
   9  -2 -10   32.71   23.43
   9  -1  -9    1.48   24.44
   6 -22  -9    5.10   13.79
   6 -22  -8   59.33   19.79
   6 -14  -3  215.00   18.76
   7 -20  -9   -8.04   15.96
   7 -20  -8    7.95   22.11
   7 -17  -5  137.77   26.95
   7 -14  -4  541.34   26.20
   8 -17 -10   46.25   15.37
   8  -2  -5  869.85   27.16
   8   1  -6   67.09   19.67
   9 -13 -10  192.59   22.66
   9 -12  -7   19.16   30.12
   9 -10 -11   -2.32   18.62
   9  -4 -11    3.94   20.11
   9  -2  -7  185.63   25.94
   9  -1  -8   -2.18   21.59
   5 -20  -4  310.64   26.69
   6 -21  -6    4.18   33.30
   7 -19  -6  365.47   45.92
   8 -16 -11   33.74   13.39
   8 -13  -5   -8.17   24.45
   9 -14  -9    6.57   27.06
   9 -14  -8  111.40   30.67
   9 -11 -11   13.33   16.54
   9  -9  -6   68.91   31.00
   9  -8  -6  883.76   37.11
   9  -7  -6  427.52   31.48
   9  -5  -6  180.03   28.88
   9  -3 -11   15.76   20.26
   6 -22  -7    8.38   24.14
   6 -20  -5   18.92   30.14
   6 -18  -4   52.78   20.46
   7 -20 -10    0.00   12.28
   7 -20  -7  144.24   30.06
   8  -1  -5 1663.56   32.77
   8   3  -7  466.66   27.42
   9 -14 -10  123.59   19.94
   9 -12 -11   24.50   16.38
   9 -10  -6  436.99   36.38
   9  -1  -7 1360.81   40.37
   9   0  -8  498.82   26.94
   5 -18  -3   37.12   18.28
   6 -15  -3  165.94   18.61
   7 -15  -4  360.30   24.77
   8 -18 -10   12.21   14.08
   9 -15  -9   37.73   26.65
   9 -15  -8   73.80   30.29
   9 -14  -7   44.56   31.63
   9 -13 -11  142.55   16.84
   9 -11  -6   66.75   33.43
   9  -2 -11   12.49   19.45
   9   0 -10   14.06   24.51
   7 -21  -9  131.17   16.91
   7 -21  -8   18.71   21.64
   7 -18  -5   12.18   26.46
   7 -10  -3  272.23   19.27
   7  -9  -3  443.44   19.60
   8 -18  -7   48.15   32.60
   8 -17  -6   98.76   36.26
   8  -9  -4   -3.23   19.57
   8  -8  -4  -16.89   18.54
   8  -7  -4   12.27   18.46
   8  -6  -4   -4.86   18.12
   8   2  -6  144.70   21.61
   9 -15 -10   28.50   17.61
   9  -9 -12   26.68   14.73
   9  -7 -12   36.77   16.46
   9  -6 -12   38.82   16.52
   9  -3  -6   75.05   23.86
  10  -8  -9  106.19   30.02
   6 -23  -9   59.37   14.63
   6 -23  -8   38.56   18.15
   6 -22  -6  -19.79   34.99
   7 -20  -6  123.95   44.66
   7 -16  -4  494.94   27.65
   8 -19  -9    5.26   18.06
   8 -19  -8    4.76   23.87
   8 -15  -5   89.05   27.58
   8 -10  -4    7.89   20.50
   8  -5  -4  567.25   23.93
   9 -16  -9   26.19   23.72
   9 -16  -8  241.95   34.63
   9 -15  -7   67.29   32.30
   9 -14 -11   11.15   14.62
   9 -13  -6   95.50   33.51
   9  -4 -12   25.33   18.07
   9  -2  -6   23.15   23.91
   9  -1 -11   -8.24   20.01
   9   1  -8   30.13   22.61
  10 -10  -9  108.49   30.58
  10  -9  -9  571.57   37.53
  10  -9  -8  124.42   32.03
  10  -8  -8  179.19   31.94
  10  -7 -10  188.11   27.57
  10  -7  -8   40.20   29.67
  10  -6  -9  422.84   33.80
  10  -5  -9   68.44   26.86
   6 -21  -5   21.11   32.59
   6 -19  -4   58.53   24.52
   6 -16  -3   71.02   18.12
   7 -21  -7  170.29   30.16
   8 -11  -4  -17.36   20.60
   9 -16 -10   19.59   16.53
  10 -11  -9  350.46   34.32
  10 -10 -10   38.54   24.43
  10 -10  -8   65.28   32.07
  10  -9 -10   -9.42   23.49
  10  -6 -10  -12.14   23.12
  10  -5 -10  158.67   26.57
  10  -5  -8   63.13   28.58
  10  -4  -9   76.59   27.18
   7 -19  -5   53.19   27.56
   7 -12  -3  545.45   23.22
   8 -18  -6  116.57   41.52
   8 -12  -4    2.48   21.49
   9 -14  -6   34.19   32.98
   9  -9  -5   62.25   26.46
   9  -8  -5  219.76   27.81
   9  -7  -5  193.59   26.87
   9  -6  -5  153.15   25.84
   9  -3 -12   17.59   16.67
   9  -1  -6  102.13   25.13
  10 -12  -9  201.90   32.32
  10 -11 -10   73.59   23.66
  10 -11  -8  337.92   35.70
  10  -7  -7  234.31   33.86
  10  -4 -10  -12.43   24.36
  10  -4  -8    5.80   27.15
  10  -3  -9  -18.22   24.98
   7 -22  -9   -6.71   14.41
   7 -22  -8   86.13   24.10
   7 -17  -4  423.05   30.86
   8 -20  -9   13.89   16.16
   8 -16  -5  118.62   29.82
   8   3  -6  217.28   21.58
   9 -17  -9   33.66   22.27
   9 -17  -8  165.22   32.84
   9 -16  -7   43.50   35.29
   9 -10  -5   42.25   26.80
   9  -5  -5   -3.81   23.18
   9   1  -7 1349.76   36.95
   9   2  -8  198.95   25.88
  10 -12 -10   68.54   23.80
  10 -12  -8  140.44   33.10
  10 -10  -7  173.13   35.42
  10  -9  -7  689.62   41.06
  10  -8 -11   -3.94   20.90
  10  -7 -11   -0.19   21.86
  10  -6  -7   20.24   31.04
  10  -3 -10   37.36   27.59
  10  -3  -8   10.12   26.59
   6 -17  -3   16.78   18.82
   7 -13  -3  310.17   21.25
   8 -20  -8   13.49   24.10
   9 -17 -10    4.70   16.10
   9 -15  -6    7.44   35.03
   9 -11  -5   -1.44   26.92
   9  -4  -5  271.20   25.87
  10 -13  -9   61.43   31.50
  10 -13  -8   99.40   32.31
  10 -11  -7  353.05   38.00
  10  -6 -11   -8.03   19.75
  10  -5 -11   87.15   22.62
  10  -4  -7   -1.48   29.97
  10  -2  -9   24.44   24.42
   5 -16  -2  -12.15   15.62
   6 -24  -8   11.21   18.24
   6 -20  -4   24.96   26.53
   7 -22  -7   98.64   28.27
   8 -17  -5  407.04   32.60
   9 -18  -9    7.92   20.53
   9 -12  -5   24.46   27.61
   9   0  -6  228.41   25.87
  10 -14  -9   36.41   29.06
  10 -13 -10   22.67   21.59
  10 -12  -7  255.62   36.74
  10 -11 -11   52.71   18.94
  10  -4 -11   26.95   22.66
  10  -2 -10    9.06   25.37
  10  -2  -8   14.68   26.03
   7 -20  -5  226.16   36.63
   7 -14  -3   20.88   19.01
   8 -14  -4  173.60   25.74
   9 -13  -5   65.21   28.69
   9   2  -7  202.02   28.68
  10 -14 -10   69.50   21.31
  10 -12 -11  -12.64   16.65
  10  -3  -7   34.60   28.88
  10  -1  -9  -11.55   25.45
   7 -18  -4  269.74   26.53
   8 -21  -9  147.37   17.74
   8 -21  -8   44.60   25.10
   9 -18 -10   -8.42   14.06
   9  -2  -5  523.10   27.74
  10 -15  -9   20.88   28.23
  10 -13  -7   93.69   31.98
  10  -9  -6   15.92   34.46
  10  -6  -6  478.62   38.04
  10  -3 -11   91.56   22.14
  10  -2  -7   78.50   28.98
  10  -1 -10   11.54   27.47
  10  -1  -8   28.78   24.74
   6 -18  -3   31.31   21.25
   7 -23  -8   49.00   19.28
   7 -15  -3  285.65   25.63
   8 -18  -5   41.76   35.52
   8 -15  -4  665.41   31.54
   9 -18  -7   52.23   35.05
   9   1  -6   92.13   23.12
  10 -15 -10  -11.47   18.07
  10 -15  -8   27.14   31.23
  10 -14  -7  -22.92   33.98
  10 -13 -11  163.98   17.47
  10  -7 -12   58.74   17.85
  10  -5  -6  455.78   36.58
  10  -2 -11   19.52   22.52
   6 -14  -2   28.07   16.29
   7 -22  -6   74.47   37.25
   8 -21  -7  180.53   36.83
   8 -20  -6   61.65   45.11
   9 -19  -8   -0.01   28.16
   9 -17  -6   24.21   35.61
  10 -16  -9  -17.07   27.06
  10 -12  -6  220.11   38.59
  10  -1  -7  153.18   34.14
  10   0  -8   79.80   25.20
   7 -23  -7   38.48   27.43
   8  -9  -3    7.84   19.18
   8  -8  -3    0.46   18.41
   8  -7  -3  136.23   19.29
   9  -8  -4   20.95   22.99
   9  -1  -5  750.52   29.17
  10 -16  -8   36.71   32.01
  10 -15  -7   60.45   35.07
  10  -5 -12   59.10   17.08
  10  -3  -6  105.17   30.79
  11 -10  -9    9.46   32.06
  11  -9  -9  345.85   35.75
  11  -6  -9  155.45   31.30
   7 -21  -5   79.58   33.67
   7 -19  -4   11.21   25.78
   7 -16  -3  292.67   23.96
   8 -16  -4  355.99   29.17
   8 -10  -3   74.64   20.35
   8  -6  -3   60.07   18.50
   9 -10  -4   16.75   24.40
   9  -9  -4   -3.03   20.76
   9  -7  -4   70.35   20.71
   9  -6  -4  193.70   24.17
  10 -16 -10   50.30   17.20
  10 -13  -6  125.77   38.59
  10  -4 -12   81.09   18.77
  10   1  -9  -24.00   26.31
  11 -11  -9  265.91   34.21
  11 -10 -10   36.26   25.05
  11 -10  -8   67.05   34.74
  11  -9  -8   35.84   33.13
  11  -8 -10   64.72   26.83
  11  -8  -8   80.28   34.71
  11  -7 -10  141.30   26.91
  11  -7  -8   52.58   33.76
  11  -6 -10   54.62   27.15
  11  -5  -9  140.58   30.11
   6 -19  -3    0.00   25.31
   6 -15  -2   20.93   16.23
   8 -22  -8   61.72   23.51
   8 -19  -5  421.86   35.76
   9 -20  -9   27.45   17.81
   9 -20  -8  -10.37   28.26
   9 -11  -4  -13.55   24.69
   9  -5  -4  642.67   28.48
   9   2  -6   70.68   22.97
  10 -17  -9   35.21   24.88
  10 -17  -8  169.05   34.67
  10 -16  -7  123.99   36.73
  10 -14  -6   17.95   36.86
  10  -2  -6   85.39   29.47
  10   1  -8   42.41   25.94
  11 -12  -9   67.48   31.34
  11 -11 -10    0.37   25.10
  11 -11  -8  183.19   36.42
  11  -5 -10   35.20   27.62
  11  -5  -8  -12.10   30.43
  11  -4  -9   -6.12   28.35
   7 -24  -8   69.42   20.71
   8 -17  -4  490.92   35.32
   9 -16  -5   85.80   32.55
   9 -12  -4   45.27   25.99
   9  -4  -4  257.88   24.04
  10 -17 -10    3.89   16.26
  10  -9  -5   88.66   30.54
  10  -8  -5  151.01   31.06
  10  -7  -5   50.64   29.56
  11 -13  -9   66.55   31.91
  11 -12 -10   -4.11   25.51
  11 -12  -8   35.37   33.95
  11  -9  -7  405.35   42.00
  11  -8 -11   -4.92   21.88
  11  -8  -7   -4.01   35.90
  11  -7  -7  181.10   37.44
  11  -4 -10   37.23   27.94
  11  -4  -8   51.57   30.23
  11  -3  -9   15.46   32.16
   7 -23  -6  -29.98   35.17
   7 -17  -3  187.80   26.80
   8 -22  -7   26.21   31.69
  10 -15  -6   25.12   38.01
  10 -11  -5   13.90   30.49
  10 -10  -5   30.95   32.10
  10  -6  -5  445.42   33.86
  10  -1  -6   26.78   28.47
  11 -13 -10    8.03   22.74
  11 -13  -8  -17.17   32.90
  11 -10  -7   95.76   38.44
  11  -9 -11    3.19   18.79
  11  -7 -11   -5.75   20.13
  11  -6 -11   15.35   21.42
  11  -6  -7   36.49   36.53
  11  -3 -10   -6.89   29.69
  11  -3  -8  104.77   30.88
   6 -16  -2   53.50   19.57
   7 -22  -5    6.61   38.80
   7 -20  -4  116.41   29.02
   7 -11  -2  972.92   26.66
   8 -13  -3   -7.52   21.68
   9 -20  -7   92.35   37.72
   9 -17  -5   76.62   31.65
   9  -3  -4 1567.47   35.98
  10 -18  -9   24.24   21.38
  10 -12  -5   48.61   31.48
  10  -5  -5   12.41   24.83
  10   1  -7  228.46   29.38
  11 -14  -9   54.83   29.73
  11 -12  -7  204.36   41.60
  11 -11 -11   20.15   19.07
  11 -11  -7  193.54   35.97
  11  -5 -11   -8.33   21.56
  11  -2  -9   -1.03   27.96
   7 -12  -2  159.76   19.64
   8 -20  -5  361.52   37.68
   8 -14  -3   76.37   23.29
   9 -21  -8   14.14   24.05
   9   1  -5  770.99   29.26
   9   3  -6   25.21   23.06
  10  -4  -5  105.27   28.36
  10   2  -8    4.23   26.17
  11 -14 -10    0.28   22.42
  11 -14  -8   44.83   33.45
  11  -4 -11  133.07   23.80
  11  -4  -7   17.56   34.17
  11  -2 -10   45.71   29.89
  11  -2  -8  331.42   33.51
   8 -18  -4  579.50   33.28
  10 -18  -7   20.78   44.36
  10 -13  -5  230.90   34.56
  10   0  -6   94.28   28.78
  11 -13  -7   74.86   38.35
  11  -3  -7   74.37   33.58
  11  -1  -9   44.71   31.30
   7 -18  -3  102.14   24.52
   7 -13  -2  971.22   28.56
   8 -22  -6   -9.48   40.00
   9 -21  -7   49.90   37.20
   9 -18  -5   56.54   33.02
   9 -15  -4  561.83   34.26
  10 -19  -8   56.80   30.52
  10 -14  -5   -8.70   32.81
  11 -15 -10   11.38   19.70
  11 -15  -8   -5.95   33.68
  11 -14  -7    7.78   37.48
  11  -9  -6   31.10   38.94
  11  -8  -6  463.62   39.90
  11  -7  -6  497.57   43.10
  11  -6  -6   -2.39   35.83
  11  -3 -11   -7.84   20.44
  11  -1 -10   10.41   28.99
  11  -1  -8   50.41   28.14
   6 -17  -2    1.59   19.04
   7 -21  -4   44.26   32.97
   8 -23  -7   16.47   27.65
   8 -15  -3   53.58   23.84
   9 -20  -6   27.60   43.83
   9  -1  -4  642.10   27.03
  10 -17  -6  -18.60   39.62
  10  -2  -5  -11.79   26.09
  10   2  -7   32.71   28.23
  11 -16  -9   16.82   29.98
  11 -11  -6  171.91   41.24
  11  -2  -7  132.00   33.90
   7 -14  -2  287.18   22.34
   8 -21  -5  217.60   38.88
   8 -19  -4   10.17   26.98
   9 -22  -8   -5.31   24.81
   9   2  -5  564.29   26.92
  10 -19  -7   34.70   43.77
  10   1  -6    0.20   25.94
  11 -16  -8   31.91   33.90
  11 -15  -7   33.84   37.28
  11 -12  -6   88.04   41.22
  12  -9  -9   10.38   31.19
  12  -7  -9   13.03   32.85
   8 -16  -3  212.26   26.50
   9 -19  -5  241.16   36.95
   9 -16  -4    9.17   27.76
   9  -9  -3   26.40   23.14
   9  -8  -3   23.64   22.52
  10  -9  -4   46.76   28.34
  10  -8  -4   30.29   27.41
  11 -17  -9  -17.48   25.12
  11 -13  -6  258.60   43.61
  11  -1  -7  281.35   34.74
  12 -11  -9   52.40   31.82
  12 -10 -10   13.45   29.14
  12 -10  -9   26.73   32.81
  12  -9  -8   34.78   35.50
  12  -8 -10   -7.16   27.58
  12  -8  -8   34.32   35.91
  12  -7 -10   42.07   28.34
  12  -6  -9   52.76   31.32
   7 -19  -3   31.31   25.02
   7 -15  -2   63.81   20.08
   9 -11  -3   15.80   23.76
   9 -10  -3  -13.06   23.23
   9  -7  -3  350.41   23.77
   9  -6  -3  136.61   22.60
   9   0  -4  479.65   26.20
  10 -20  -8    1.79   26.06
  10 -18  -6  -31.27   40.88
  10 -16  -5  -14.35   33.30
  10 -11  -4   15.77   29.99
  10 -10  -4    0.48   28.68
  10  -7  -4   88.13   25.00
  10  -6  -4  346.59   30.62
  11 -17  -8   93.21   34.12
  11 -16  -7  181.40   39.78
  11 -14  -6   79.74   41.49
  11  -3  -6  160.29   36.53
  12 -12  -9    3.85   29.94
  12 -11  -8   37.36   35.84
  12 -10  -8   33.82   37.34
  12  -6 -10   29.03   29.52
  12  -5  -9  -24.64   30.10
   8 -23  -6    8.97   38.09
   9 -22  -7    2.92   31.66
   9 -21  -6  164.75   47.05
   9 -17  -4  288.08   32.63
   9  -5  -3 1484.70   35.63
  10 -12  -4  398.76   34.45
  10  -5  -4  419.56   31.26
  10   3  -7    7.23   27.33
  12 -13  -9  -30.16   30.63
  12 -12 -10   15.11   25.23
  12 -12  -8   24.29   35.40
  12  -5 -10   10.09   27.75
  12  -5  -8   -9.25   33.64
  12  -4  -9    2.09   31.37
   8 -22  -5   77.83   41.79
   8 -20  -4  225.41   34.09
   8 -17  -3   99.77   25.69
   8  -9  -2   14.93   19.54
   8  -8  -2  361.84   23.49
   9   3  -5  275.70   27.35
  10 -20  -7  -18.31   40.28
  10   2  -6  109.92   27.23
  11 -18  -9   37.30   23.19
  11 -15  -6   37.77   41.92
  11 -10  -5   18.68   34.64
  11  -9  -5   29.54   34.61
  11  -8  -5   75.44   34.73
  11  -7  -5   38.60   34.00
  11  -2  -6   46.83   33.40
  11   1  -8   42.92   28.88
  12 -13 -10    4.36   23.29
  12 -13  -8   -8.44   34.54
  12  -9  -7   98.13   41.56
  12  -8  -7   -2.57   39.30
  12  -7  -7   38.11   39.65
  12  -4 -10   83.82   30.00
  12  -4  -8   38.97   33.73
  12  -3  -9    9.04   34.62
   7 -16  -2   21.79   20.95
   9 -20  -5  279.06   40.80
   9 -13  -3  104.73   27.62
   9  -4  -3  431.48   22.68
  10 -21  -8   14.24   24.85
  10 -19  -6  -13.65   42.02
  10 -17  -5  -20.65   33.86
  10 -13  -4   66.55   31.12
  10  -4  -4  674.99   31.42
  11 -11  -5  131.91   37.11
  11  -6  -5  585.15   40.44
  12 -14  -9  -13.86   31.23
  12 -11  -7   37.38   41.28
  12  -6 -11    7.15   19.72
  12  -3 -10  108.16   32.20
  12  -3  -8  113.25   40.12
   8 -12  -2  252.53   24.04
   9 -18  -4   91.42   30.64
   9 -14  -3   83.32   27.27
   9   1  -4  634.00   27.53
  10  -3  -4  426.38   30.88
  11 -12  -5  137.99   37.40
  11  -5  -5  181.09   31.74
  11  -1  -6   -7.49   32.62
  12 -12  -7   24.49   42.26
  12  -5 -11   15.80   21.03
  12  -2  -9   35.15   34.14
   8 -18  -3  114.55   27.25
   9 -23  -7    9.98   31.38
   9 -22  -6   28.82   45.17
   9  -3  -3  906.58   28.69
  11  -4  -5  369.75   37.16
  11   1  -7  299.54   36.33
  12 -15  -9    7.21   29.25
  12 -15  -8   74.39   35.28
  12 -13  -7    5.42   39.23
  12  -4 -11  162.05   23.67
  12  -4  -7   -2.02   37.47
  12  -2 -10  128.41   32.10
  12  -2  -8  481.81   38.60
   7 -17  -2   19.36   23.20
   8 -21  -4   95.83   32.79
   8 -13  -2  415.30   26.22
   9 -15  -3   99.03   27.32
  10 -21  -7   17.91   35.71
  10 -20  -6   52.64   47.49
  10 -18  -5   39.36   38.15
  10 -15  -4  137.18   32.70
  10   1  -5  -14.66   25.58
  10   3  -6  147.15   32.27
  11 -14  -5  170.78   39.13
  12 -14  -7  103.41   41.24
  12 -10  -6   45.49   46.78
  12  -9  -6   16.13   43.57
  12  -7  -6  159.14   45.88
  12  -3  -7  -20.92   36.17
   9 -21  -5  202.83   42.13
   9 -19  -4   10.82   30.97
   9  -2  -3  667.51   28.38
  11   0  -6   45.08   32.37
  12 -16  -9  -22.49   27.51
  12 -16  -8  129.38   35.98
  12 -11  -6   63.04   45.33
  12  -6  -6  256.50   45.21
  12  -3 -11   40.65   23.52
  12  -1  -9  206.89   33.92
   6 -15  -1 1372.36   32.07
   8 -14  -2  196.96   25.52
   9   4  -5  221.15   24.49
  10 -16  -4  214.10   34.62
  11 -19  -7   98.01   42.57
  11  -2  -5  191.92   33.88
  11   2  -7  187.91   38.25
  12 -15  -7  131.11   40.56
  12 -12  -6  -27.37   44.39
  12  -2  -7  106.10   38.31
  12  -1 -10    5.99   25.97
  12  -1  -8   38.14   32.57
   7 -18  -2   96.45   27.91
   8 -19  -3   15.57   28.95
   9 -23  -6   80.86   45.45
   9 -16  -3  158.25   29.79
  10 -19  -5   59.27   36.96
  10  -1  -4  188.29   27.57
  11 -18  -6  -23.50   42.64
  12 -13  -6  102.30   46.42
  13 -10  -9  -30.19   34.60
  13  -7  -9  115.76   35.61
   8 -15  -2   64.84   24.69
  10 -22  -7   -5.43   32.41
  10 -21  -6   21.77   49.45
  10 -11  -3   87.48   29.93
  10 -10  -3   51.74   28.91
  10  -9  -3  261.51   27.99
  10  -8  -3   25.44   24.31
  10  -7  -3   58.49   27.49
  10   2  -5    1.46   24.56
  11 -10  -4    3.50   33.49
  11  -9  -4  -11.08   32.80
  11  -8  -4   53.08   32.92
  11  -7  -4   64.87   33.23
  11   1  -6  -20.89   30.76
  12 -17  -8   60.84   33.35
  12 -14  -6   25.38   45.15
  12  -1  -7  382.09   46.09
  12   0  -8 1054.44   47.46
  13 -12  -9  -22.56   30.96
  13 -11  -9   44.47   32.51
  13 -11  -8   86.72   38.95
  13 -10  -8   13.59   37.17
  13  -9 -10   10.55   26.03
  13  -9  -8   64.31   37.76
  13  -8 -10  202.14   30.08
  13  -8  -8  -12.34   37.32
  13  -7 -10   71.94   29.57
  13  -6  -9   64.27   34.36
   6 -16  -1  252.27   23.32
   9 -22  -5    5.00   39.95
   9 -20  -4   49.97   35.06
   9 -17  -3    0.64   27.65
  10 -17  -4   55.10   33.53
  10  -6  -3  551.76   33.19
  11 -12  -4  392.39   38.76
  11 -11  -4   31.59   30.03
  11  -6  -4    1.04   32.01
  12  -3  -6  197.02   42.52
  13 -12  -8   85.74   36.69
   7 -13  -1 2251.37   39.67
   8 -16  -2   33.88   24.30
   9 -10  -2   22.76   24.54
   9  -9  -2   46.80   24.51
   9  -8  -2   21.49   23.32
  10  -5  -3  523.12   32.38
  10   0  -4   11.01   24.47
  11 -17  -5   47.58   38.68
  11  -5  -4   52.77   32.15
  12 -15  -6   50.82   46.49
  12 -10  -5    3.12   39.71
  12  -9  -5    5.08   39.90
  12  -8  -5   42.34   39.62
  13 -13  -9   10.93   30.41
  13 -13  -8  105.92   37.37
  13  -9  -7    4.39   42.60
  13  -8  -7   41.74   43.01
  13  -5  -8    3.69   35.72
   8 -20  -3   -1.01   29.91
   9  -7  -2  209.28   23.21
   9  -6  -2  564.77   29.02
  10 -18  -4   13.51   34.36
  10  -4  -3  717.57   34.33
  11 -13  -4   27.20   31.16
  11  -4  -4  410.69   36.32
  12 -11  -5   63.83   41.29
  12  -7  -5   29.20   34.92
  12  -6  -5  449.92   43.94
  12  -2  -6   94.68   39.84
  12   1  -8   37.25   34.99
  13 -14  -9   -0.78   31.70
  13 -11  -7   68.01   43.37
  13 -10  -7    4.09   38.48
  13  -7  -7  169.53   46.06
  13  -4 -10  -13.07   29.29
  13  -4  -8    2.29   35.80
   7 -14  -1  159.09   22.54
   9 -18  -3   10.75   28.62
   9 -12  -2   60.40   26.49
  10 -23  -7   14.94   32.71
  10 -22  -6    2.31   48.60
  10 -14  -3  133.24   32.42
  10   3  -5   62.57   26.91
  11   2  -6    0.91   33.45
  12 -12  -5  180.46   45.10
  12  -5  -5  314.14   42.38
  13 -14  -8   48.28   36.84
  13 -12  -7  142.84   43.80
  13  -5  -7  633.51   51.31
  13  -3  -9   14.58   31.64
  13  -3  -8   59.70   42.00
   8 -17  -2   23.19   25.33
   9 -21  -4  213.84   38.58
   9 -13  -2   28.53   25.88
   9  -5  -2   63.20   20.78
  10  -3  -3  685.36   33.92
  10   1  -4  210.02   27.83
  11 -21  -7   46.41   37.46
  11 -20  -6   71.93   50.42
  11 -18  -5   21.91   39.71
  11  -3  -4  -27.33   30.90
  12 -13  -5  390.89   46.99
  12  -1  -6   -4.73   38.40
  13 -15  -8   50.38   34.90
  13 -13  -7  106.96   42.86
  13  -3 -10   14.15   28.55
   9  -4  -2  468.77   28.48
  10 -21  -5   14.59   42.86
  10 -19  -4    3.57   39.57
  10 -15  -3  170.02   32.83
  11 -15  -4   55.94   36.79
  12 -14  -5  202.58   44.84
  12   1  -7  344.80   44.77
  13 -14  -7  129.56   42.05
  13  -9  -6   19.88   52.00
  13  -4  -7  281.47   46.44
  13  -2  -9   67.26   32.64
  13  -2  -8  258.70   42.76
   7 -15  -1 1296.24   36.64
   9 -19  -3   37.45   35.96
   9 -14  -2   18.82   27.44
  10  -2  -3  505.62   31.93
  11   1  -5   56.97   31.61
  12 -19  -7   82.81   44.16
  13 -16  -8   65.79   35.04
  13 -11  -6  -43.56   48.42
  13 -10  -6  -30.44   50.83
  13  -8  -6  -10.45   42.94
  13  -3  -7  140.54   43.15
  13  -2 -10   96.45   30.76
   8 -18  -2   91.87   29.56
   8 -10  -1  151.61   23.44
   8  -8  -1  149.76   22.92
   9  -3  -2   23.31   21.97
  10 -16  -3   42.04   31.88
  11 -16  -4  270.95   40.01
  11   3  -6   93.29   34.16
  12   0  -6  -25.05   36.61
  13 -15  -7  -11.70   39.29
  13  -6  -6  307.96   53.60
  13  -1  -9  131.55   33.30
   7 -16  -1   -1.44   25.59
   8 -11  -1  183.39   24.06
   9 -15  -2   51.51   28.01
  10   2  -4  286.39   29.00
  10   4  -5   87.22   28.01
  11 -22  -7  -24.02   32.34
  11 -21  -6   91.30   54.72
  11  -1  -4    3.61   30.12
  12  -2  -5  426.09   42.89
  13 -13  -6   39.38   49.63
  13  -2  -7   41.64   41.48
  13  -1  -8   35.24   37.04
   8 -12  -1  468.15   28.80
  10 -22  -5  -30.87   44.36
  10 -20  -4   98.93   39.88
  10 -17  -3  -30.64   31.80
  11 -11  -3  348.70   37.88
  11  -8  -3   51.44   30.13
  12 -10  -4   20.92   38.63
  12  -9  -4   87.67   39.31
  12  -8  -4  116.62   39.08
  12  -7  -4   58.89   38.12
  12   2  -7   83.67   36.71
  13 -16  -7  150.63   41.73
  13 -14  -6   42.08   48.28
  13  -4  -6  712.75   56.32
  14 -11  -9   47.45   32.93
  14 -10  -9   32.63   32.17
  14 -10  -8    7.02   37.99
  14  -9  -8   -9.45   36.83
  14  -8  -9   56.37   33.10
  14  -7  -9   64.12   36.61
   8 -13  -1  752.00   32.54
   9 -20  -3  178.20   38.61
   9 -16  -2   73.10   29.34
   9  -2  -2   50.64   23.59
  11 -20  -5  -14.34   42.52
  11 -12  -3  177.10   36.49
  11  -6  -3  189.83   34.89
  11   2  -5  296.14   33.88
  12 -20  -7   -6.49   40.23
  12 -19  -6   50.68   57.34
  12 -12  -4   91.69   40.35
  12  -6  -4   26.85   37.55
  12  -1  -5   65.20   43.19
  13  -3  -6   41.37   53.76
  13  -1  -7   13.67   45.71
  14 -11  -8   77.88   40.00
  14  -6  -9   87.93   35.25
  14  -6  -8   77.96   39.67
   8 -19  -2   28.28   31.28
  10 -10  -2  796.03   39.25
  10  -9  -2   97.86   27.52
  10  -7  -2   -6.56   28.21
  11  -5  -3   16.22   32.27
  11   0  -4   19.83   29.69
  12 -17  -5    4.36   41.80
  12 -13  -4   32.00   39.65
  12  -5  -4   88.71   38.13
  13 -17  -7   37.53   41.57
  13  -9  -5  -43.15   44.16
  13  -8  -5  -30.13   44.38
  13   0  -8  537.81   42.72
  14  -6 -10   73.41   26.73
  14  -5  -9    1.02   33.00
  14  -5  -8   90.24   45.10
   8 -14  -1  354.39   28.88
   9 -17  -2  105.03   33.58
  10 -18  -3   46.83   33.01
  10  -6  -2   18.88   28.04
  11 -22  -6  116.63   52.23
  11 -18  -4   16.72   38.04
  11 -14  -3   56.02   35.07
  11  -4  -3  133.30   33.63
  12  -4  -4  -13.66   36.40
  13 -11  -5  -41.30   44.96
  13  -7  -5  -30.88   44.19
  13  -6  -5  145.90   47.74
  13  -2  -6  109.11   54.35
  14 -13  -8   -0.46   34.18
  14 -11  -7    7.17   43.42
  14 -10  -7   -6.72   43.44
  14  -9  -7  -15.71   44.10
  14  -8  -7  132.00   46.35
  14  -5 -10   14.27   27.91
  14  -4  -9   35.93   34.44
  10 -21  -4  137.61   41.66
  10 -13  -2   69.18   32.08
  10  -5  -2   52.20   27.61
  10   3  -4  452.09   31.40
  12 -18  -5   -1.78   43.79
  13 -16  -6  -23.22   48.96
  13 -12  -5   82.18   41.64
  13  -5  -5   29.01   46.77
  14 -14  -8  204.31   39.32
  14 -12  -7  158.03   44.27
  14  -4 -10   10.25   29.18
  14  -4  -8   86.55   40.60
   8 -15  -1   66.48   25.43
  11 -21  -5  -34.35   47.62
  11 -15  -3   92.48   36.50
  11  -3  -3  131.68   33.46
  11   3  -5  314.45   35.95
  12 -20  -6   63.25   52.71
  12   2  -6  119.13   42.28
  13 -13  -5  -17.64   40.36
  13   1  -8   40.21   36.82
  14 -13  -7  219.60   45.77
  14  -5  -7  282.44   48.51
  14  -3  -9   19.70   34.43
  14  -3  -8   24.84   41.83
   9 -18  -2  182.64   38.12
  10 -19  -3   35.82   35.79
  10 -14  -2  -18.18   30.80
  10  -4  -2   61.91   28.28
  11 -19  -4   63.14   40.23
  11   1  -4   23.82   31.19
  13 -14  -5  139.12   47.65
  14 -14  -7  107.90   44.57
  14  -4  -7  249.44   46.42
  14  -3 -10   17.32   30.26
   8 -16  -1  -12.68   31.16
   9 -11  -1   44.65   27.40
   9  -9  -1   -9.94   26.32
   9  -8  -1    0.29   25.32
  10 -15  -2   32.31   32.49
  10   1  -3  164.01   27.52
  11 -16  -3   27.52   36.45
  11  -2  -3   12.39   31.97
  12 -19  -5   84.68   45.85
  12 -16  -4  -22.38   38.91
  12   1  -5  142.04   44.78
  13 -15  -5  -18.27   46.58
  13   1  -7   67.92   44.65
  14 -11  -6  144.88   53.76
  14  -9  -6  -49.97   51.38
  14  -2  -9   -6.98   32.44
   9 -12  -1   -1.48   26.85
   9  -7  -1   79.30   23.70
  10  -3  -2    6.11   27.50
  12 -21  -6   81.85   58.89
  13 -18  -6   48.39   48.65
  14 -15  -7  113.92   42.67
  14 -12  -6   56.38   51.32
  14  -6  -6  -33.92   53.32
  14  -2  -8    2.14   37.29
   9 -13  -1   67.03   29.34
   9  -6  -1  224.23   23.18
  10 -16  -2  153.81   39.67
  11 -22  -5   62.00   47.71
  11 -20  -4   51.24   43.99
  11 -17  -3   17.77   37.45
  12 -17  -4   -0.70   40.11
  12 -10  -3    8.92   39.13
  12  -9  -3 1057.84   51.54
  12   3  -6  111.27   40.85
  13  -9  -4   10.96   45.98
  13  -2  -5  105.41   46.65
  13   0  -6  -42.68   42.98
  14 -13  -6    6.16   49.59
   8 -17  -1  193.46   31.57
   9 -19  -2  206.41   36.24
   9  -5  -1   54.76   26.02
  10 -20  -3  128.78   39.99
  10  -2  -2   46.01   28.39
  11   2  -4  116.67   34.79
  11   4  -5  443.40   38.74
  12 -20  -5   26.91   50.40
  12 -12  -3   38.30   39.58
  12  -6  -3  133.87   39.98
  13 -11  -4   48.70   44.76
  13 -10  -4  -11.83   38.96
  13  -8  -4  -14.01   45.72
  13  -7  -4   43.47   44.24
  14 -16  -7   26.97   40.09
  14 -14  -6    8.75   49.00
  14  -4  -6  114.08   53.40
  14  -2  -7   61.20   45.32
  14  -1  -9   27.68   34.43
  14  -1  -8   40.50   38.89
   9 -14  -1   45.56   30.07
  10   2  -3  494.19   33.38
  11 -11  -2  290.67   39.25
  11 -10  -2 1524.52   52.40
  11  -9  -2   61.92   31.84
  11  -8  -2 1454.47   50.95
  11  -7  -2  -19.37   33.73
  12  -5  -3   40.04   38.52
  12   2  -5  435.97   41.15
  13 -19  -6   27.01   49.88
  13 -17  -5  146.28   49.06
  13 -12  -4   45.01   43.98
  13   2  -7   33.03   41.68
  15 -11  -8   -6.36   39.15
  15  -9  -8   89.37   42.18
  15  -7  -9   12.73   33.63
   9  -4  -1  291.49   25.58
  10 -17  -2   84.99   33.87
  11 -18  -3   19.50   37.81
  11  -6  -2  213.24   36.24
  12 -18  -4  249.42   44.89
  12   0  -4  389.43   41.94
  13 -13  -4   23.39   45.53
  13  -1  -5  501.05   48.99
  14 -15  -6  -24.70   48.31
  14 -10  -5   92.13   51.21
  14  -3  -6   55.34   51.57
  15  -7  -8   14.69   37.18
  15  -6  -9   85.66   33.86
  15  -6  -8   45.83   39.31
   7 -14   0  987.64   35.99
   9 -15  -1  160.41   31.66
  10  -1  -2   -6.95   28.19
  11 -21  -4   -5.57   43.60
  11 -13  -2  160.20   37.81
  11  -5  -2  -28.70   33.63
  12  -4  -3   -7.79   37.54
  13 -14  -4   16.52   44.72
  14 -12  -5   72.17   52.24
  14 -11  -5   67.63   50.79
  14  -7  -5   37.76   50.64
  14   0  -8   32.68   36.28
  15 -10  -7    0.39   46.72
  15  -5  -9   -6.73   31.87
  15  -5  -8   11.10   42.77
   9  -3  -1  654.19   29.00
  11 -14  -2  -23.54   35.63
  11   3  -4   -4.25   31.06
  12 -21  -5   66.49   49.43
  12 -15  -3   30.10   39.83
  14 -16  -6   45.68   48.25
  14 -13  -5   30.67   48.43
  14  -6  -5    0.10   52.89
  14  -2  -6    9.39   52.83
  15 -12  -7   16.28   42.16
  15 -11  -7  -17.57   44.75
  15  -4  -9   93.10   36.68
   7 -15   0  239.35   31.62
   9 -16  -1  151.05   32.46
  10 -18  -2  199.15   40.41
  10  -9  -1   63.22   32.29
  10  -8  -1   20.63   31.66
  10   3  -3  759.27   36.79
  10   5  -4  418.76   34.53
  11 -19  -3  -30.20   41.30
  11  -4  -2   17.01   33.80
  12  -3  -3   14.43   33.91
  12   3  -5  142.70   45.08
  13   2  -6  175.23   53.41
  14  -5  -5    7.53   52.84
  15 -13  -7   47.22   41.25
  15  -6  -7  175.89   50.02
  15  -4  -8   82.80   41.01
   8 -11   0  161.69   28.05
   8 -10   0  647.85   32.46
   8  -9   0   94.48   25.61
   9  -2  -1  310.80   30.26
  10 -12  -1  164.93   34.93
  10  -7  -1   -9.89   31.16
  11 -15  -2   40.07   36.27
  11   1  -3  -12.81   31.23
  12 -16  -3  -14.14   39.70
  12   1  -4  111.17   39.22
  13 -16  -4  166.88   46.43
  14 -14  -5   50.59   51.49
  15  -5  -7   14.79   45.54
   8 -12   0   25.34   26.18
  10  -6  -1   -2.17   31.10
  11 -22  -4  -14.49   43.95
  11  -3  -2   23.52   34.73
  13 -19  -5  149.54   51.48
  15 -11  -6  177.25   55.94
  15  -9  -6  -14.14   52.71
  15  -8  -6  366.18   59.74
  15  -4  -7   58.19   49.49
   8 -13   0   27.41   31.48
   9 -17  -1  797.18   43.44
  10 -19  -2  114.87   39.40
  10 -13  -1   -2.26   33.81
  10  -5  -1  -23.61   29.95
  11 -16  -2   63.51   38.77
  12 -20  -4   72.85   48.04
  12 -17  -3   54.30   42.20
  13 -17  -4   31.00   51.42
  13 -10  -3   -8.62   44.14
  13  -8  -3  195.61   46.86
  13   1  -5  436.73   48.51
  14 -18  -6   -0.55   46.49
  14  -3  -5   60.12   50.98
  14   1  -7   20.06   47.29
  15 -12  -6   54.64   51.94
  15  -7  -6  183.49   59.21
  10 -14  -1   14.18   34.06
  11  -2  -2   13.95   34.24
  11   4  -4  372.05   40.52
  12  -9  -2  -40.72   41.27
  12   2  -4  255.69   41.71
  13 -12  -3    0.48   44.07
  13 -11  -3   54.82   47.05
  13  -7  -3   23.55   44.63
  13  -1  -4   82.27   44.41
  13   3  -6    5.28   52.17
  14 -10  -4   99.38   50.80
  14  -9  -4   36.22   49.34
  14   0  -6   61.17   53.10
  15 -13  -6   99.10   54.81
  15  -3  -7   52.62   47.96
  15  -2  -9   -3.27   32.07
   8 -14   0   33.42   28.20
  10  -4  -1   54.67   31.23
  10   1  -2   31.83   28.74
  11 -17  -2   76.86   39.51
  11   2  -3   48.88   34.09
  12 -11  -2   87.05   41.98
  12 -10  -2  833.51   47.24
  12  -8  -2  773.26   51.77
  12  -7  -2   -7.14   39.90
  12   4  -5  961.06   50.77
  13 -20  -5  -20.82   49.24
  13 -13  -3  -16.24   44.39
  13  -6  -3  125.82   48.25
  14 -11  -4  101.46   53.10
  14  -7  -4   56.84   50.54
  14  -2  -5  203.68   51.88
  15 -14  -6   78.99   48.91
   9 -18  -1   54.59   35.50
  10 -15  -1  123.72   35.69
  10   4  -3  767.82   38.13
  12 -18  -3  104.05   46.66
  12  -6  -2  188.46   42.57
  13 -18  -4  351.49   53.30
  13   2  -5   60.11   51.08
  14 -13  -4   24.54   48.31
  14  -6  -4  -19.64   44.10
  15  -4  -6  -17.79   54.00
  15  -2  -7  -44.09   45.98
  15  -1  -8  -34.73   38.70
   8 -15   0   23.97   30.91
  10  -3  -1  490.56   37.32
  11 -21  -3    6.50   47.18
  11  -1  -2   19.71   30.93
  12  -5  -2  -14.68   40.04
  13  -4  -3  -24.21   43.44
  14 -14  -4    4.94   49.63
  14   1  -6  -11.24   58.85
  15 -15  -6  -17.30   47.02
  15 -10  -5  126.44   56.04
  15  -9  -5   85.04   56.05
  15  -8  -5   51.42   57.80
  15  -3  -6   22.27   64.30
   9 -11   0   50.60   30.13
   9 -10   0  -11.67   30.20
  10 -16  -1  263.01   38.11
  11 -18  -2   59.77   43.90
  11 -10  -1  317.90   42.26
  11  -9  -1   42.56   38.20
  12 -14  -2   12.47   41.84
  13 -15  -3    0.26   44.09
  14  -4  -4   46.45   50.84
  15 -12  -5  115.40   54.00
  15 -11  -5   49.69   55.88
  15  -7  -5   70.00   56.40
  15  -1  -7  -46.39   49.62
  16  -6  -8  -32.52   41.30
   9 -12   0   22.69   31.66
   9  -7   0  248.85   32.58
  10  -2  -1  144.72   32.99
  10   2  -2   35.78   30.49
  11 -12  -1  324.69   44.80
  11  -8  -1   42.74   33.94
  11  -7  -1  -14.71   37.21
  11   5  -4  -14.84   40.22
  12 -19  -3    0.24   46.01
  12 -15  -2   63.62   48.46
  12  -4  -2   26.72   36.29
  13 -21  -5   35.06   51.70
  13 -19  -4  106.18   49.58
  13  -3  -3  -19.94   44.91
  14 -18  -5   51.38   52.05
  15 -13  -5    6.15   51.92
  15  -6  -5  101.07   60.19
  16  -9  -7   93.61   46.60
   8 -16   0  217.30   34.00
   9 -13   0   13.68   38.90
   9  -6   0   91.49   30.23
  10 -17  -1  678.57   51.54
  11 -13  -1  111.13   41.15
  11  -6  -1   85.04   38.52
  12  -3  -2  104.89   41.89
  12   1  -3   -0.57   38.27
  13 -16  -3  -33.17   43.28
  13   1  -4   77.29   45.00
  13   3  -5   -6.53   50.53
  15 -14  -5   47.35   53.25
  16  -6  -7   91.79   49.60
  16  -5  -8   14.04   37.25
   9  -5   0    9.67   29.61
  11 -19  -2   26.48   43.88
  11  -5  -1   29.68   37.30
  12 -22  -4    3.05   45.67
  12 -16  -2   40.88   45.19
  14 -16  -4  135.45   50.49
  14   2  -6  -30.85   52.05
  16  -4  -8   42.07   36.83
  10  -1  -1 1823.10   50.96
  12 -20  -3  150.67   47.14
  13 -20  -4  125.63   49.95
  13 -17  -3   36.77   47.50
  14 -10  -3   29.90   52.47
  14  -9  -3  257.75   54.25
  14  -2  -4  450.91   56.90
  15 -15  -5   37.02   56.35
  15  -1  -6   49.32   57.66
  16 -10  -6  208.06   60.38
  16  -9  -6   -6.03   52.00
   9  -4   0   67.22   30.89
  10 -18  -1  104.30   44.32
  10   3  -2  -15.30   31.34
  11  -4  -1   16.39   38.20
  11   1  -2   17.54   35.84
  12  -2  -2  138.18   38.82
  12   4  -4  -26.56   40.32
  13 -10  -2   64.12   46.99
  13  -9  -2   12.78   46.08
  13  -8  -2   90.06   47.57
  14 -12  -3   -5.67   51.39
  14 -11  -3   87.74   51.40
  14  -7  -3  159.00   53.14
  14   1  -5  507.69   56.83
  15  -3  -5   42.53   56.44
  16 -11  -6    9.58   51.53
  16  -8  -6  178.30   55.95
  16  -7  -6   89.88   61.63
  16  -4  -7  -16.11   46.63
   9 -15   0   20.02   33.63
  11 -15  -1   31.61   42.09
  11   4  -3  229.50   37.76
  12 -17  -2   84.38   43.96
  12   2  -3  138.56   42.85
  13 -12  -2   -2.18   46.78
  13 -11  -2   -2.79   40.40
  13  -7  -2   66.85   47.02
  13   2  -4  626.23   52.59
  14  -1  -4   58.67   50.90
  15 -11  -4  233.17   55.43
  15 -10  -4  334.11   58.38
  15  -9  -4  111.21   55.46
  15  -7  -4   23.39   57.72
  15   1  -7    7.59   47.85
  16 -12  -6  100.68   48.75
   9  -3   0  105.23   30.88
  10 -10   0  387.45   42.57
  11 -20  -2   43.39   45.89
  11  -3  -1  -30.93   33.60
  12  -1  -2   31.06   42.28
  13 -18  -3  107.42   47.64
  13  -6  -2   65.23   49.02
  13   4  -5  348.33   51.70
  14 -18  -4  198.69   56.14
  15 -12  -4  139.94   53.19
  15  -6  -4   47.75   56.03
  15  -2  -5   91.61   56.74
  15   0  -6   10.44   56.87
  16  -3  -7   78.18   46.46
  16  -2  -8   -3.75   38.92
   7 -12   1   -1.36   29.08
   9 -16   0  334.83   40.83
  10 -12   0  141.34   38.43
  10 -11   0  240.30   35.53
  10  -7   0  436.05   41.21
  11 -16  -1  134.25   41.32
  12 -21  -3   20.18   49.24
  12 -18  -2   74.37   51.08
  12 -10  -1  133.10   45.24
  12  -9  -1   29.16   43.33
  13 -21  -4  104.97   49.69
  13 -14  -2  -15.96   47.21
  13  -5  -2    1.42   46.47
  14  -4  -3   39.36   51.22
  14   2  -5  117.80   61.37
  15 -17  -5  -17.43   52.62
  15 -13  -4  -13.66   50.20
  15  -5  -4   47.50   56.50
  16  -4  -6  -25.62   54.30
   7 -13   1    6.18   33.12
  10  -6   0  851.45   46.08
  11  -2  -1  121.07   40.29
  11   2  -2   17.20   35.80
  12  -8  -1  -11.04   38.07
  12  -7  -1  -22.18   43.56
  13  -4  -2  166.02   49.02
  14 -15  -3  -12.58   48.37
  14   0  -4 1061.17   65.04
  15 -14  -4  -19.39   49.97
  16 -10  -5   50.69   59.13
  16  -9  -5   40.05   57.49
  16  -8  -5   15.26   68.02
  16  -2  -7   42.46   47.03
   9  -2   0 1297.51   45.16
  10  -5   0  354.68   39.93
  10   4  -2   61.50   33.24
  10   6  -3  608.99   41.48
  11 -17  -1   69.67   45.23
  12 -13  -1  158.65   48.27
  12  -6  -1   -7.24   43.91
  12   3  -3   20.40   41.83
  12   5  -4  108.30   47.59
  13 -19  -3   55.58   48.11
  13 -15  -2  131.93   47.44
  13   3  -4  170.62   47.46
  14 -19  -4   -9.55   52.90
  14  -3  -3   43.50   51.98
  15   1  -6   50.69   56.53
  16 -12  -5   91.10   56.73
  16 -11  -5   23.14   58.75
  16  -7  -5   88.20   59.71
  16  -3  -6   64.44   58.34
  16  -1  -8   11.99   32.55
   7 -14   1    7.82   29.83
  10 -14   0   18.45   37.90
  11  -1  -1  360.95   43.41
  12 -19  -2   21.82   52.31
  12  -5  -1   78.03   45.17
  13  -3  -2  311.57   51.65
  13   1  -3   64.51   45.83
  16 -13  -5   55.66   54.19
  16  -1  -7   47.21   47.10
   8 -11   1 1391.34   46.06
   8 -10   1   28.34   31.09
   8  -9   1 3056.94   58.54
   8  -8   1   54.25   29.88
  10  -4   0   26.03   35.56
  11   5  -3  -16.51   39.59
  12 -14  -1    4.56   43.10
  13 -16  -2  120.99   48.83
  14   1  -4    6.02   52.10
  14   3  -5  131.07   60.06
  15 -16  -4  -24.86   50.32
  16  -2  -6   40.08   56.08
   8 -12   1  -10.42   30.55
   9  -1   0   30.06   30.93
  10 -15   0  -16.58   37.11
  11 -18  -1  121.20   46.57
  11   3  -2   11.96   38.50
  12 -15  -1  226.54   48.38
  12  -4  -1   12.22   40.21
  12   1  -2    4.78   43.04
  13 -20  -3  211.78   51.73
  13  -2  -2  409.64   53.80
  14 -17  -3   75.27   52.01
  15  -2  -4   -2.02   56.80
  15   2  -6    7.25   58.02
  16 -14  -5   -6.73   52.40
   8 -13   1   38.22   38.24
   8  -6   1   36.58   31.08
  10  -3   0   16.23   36.11
  11  -9   0   17.05   43.37
  12  -3  -1  139.13   47.04
  13 -17  -2    2.82   49.88
  13   4  -4   96.97   55.34
  14 -20  -4   91.01   51.22
  14  -9  -2   23.50   53.18
  14  -8  -2   75.08   54.40
  14  -7  -2   74.87   56.57
  14  -1  -3  -29.56   52.32
  15 -10  -3   33.83   57.01
  15  -7  -3  264.87   60.35
  10 -16   0  184.27   45.73
  10   2  -1  198.72   36.19
  11 -12   0  583.79   49.83
  11 -11   0  560.81   51.52
  12 -20  -2   27.82   48.51
  12 -16  -1  236.20   48.75
  12   4  -3  -36.09   41.17
  13   2  -3  152.32   49.35
  14  -6  -2   55.03   54.35
  15 -17  -4   16.02   50.45
  15 -12  -3  102.43   56.47
  15   1  -5  -49.36   60.01
  16  -3  -5   95.38   63.17
  16  -1  -6  -38.45   53.75
   8 -14   1   16.85   35.31
   9   0   0 3797.28   65.44
  10  -2   0  597.44   42.08
  10   5  -2    4.61   34.21
  11 -19  -1   80.76   48.47
  11 -13   0  360.43   47.52
  11  -6   0  807.25   53.26
  12  -2  -1  128.31   47.13
  13 -10  -1   17.08   48.66
  13  -8  -1   -2.75   51.93
  14 -18  -3  127.44   51.17
  14  -5  -2   14.34   54.48
  15 -13  -3   17.53   52.90
  15  -1  -4   56.71   59.48
  16 -10  -4  163.33   59.53
  16  -8  -4  177.55   59.78
  16  -7  -4   59.89   59.29
   9 -10   1   62.26   34.90
   9  -9   1  304.94   39.66
  10 -17   0    6.84   46.24
  11  -5   0  546.08   50.01
  12   2  -2  114.76   45.10
  13 -21  -3   42.93   51.80
  13 -18  -2  176.62   53.38
  13 -11  -1   63.79   51.88
  13  -7  -1   24.46   50.64
  14 -14  -2   89.16   51.48
  15 -18  -4   42.47   50.01
  16 -12  -4  107.98   56.28
  16  -6  -4   54.58   60.51
  16   0  -6    3.83   58.96
  17  -6  -6   41.89   50.99
   8 -15   1   30.04   36.22
   9 -12   1   73.66   45.11
   9 -11   1   49.15   37.53
  11 -14   0  186.62   46.28
  11  -4   0  228.97   47.29
  11   4  -2   -2.70   40.25
  12 -17  -1  212.08   51.78
  13 -13  -1    8.77   48.74
  13  -6  -1   35.51   50.82
  14  -4  -2   34.60   56.82
  15 -15  -3   10.16   51.93
  15   0  -4   53.16   59.17
  15   2  -5   40.81   67.24
  16 -13  -4    1.23   52.35
  16  -5  -4   78.27   60.27
  17  -5  -6   32.77   52.63
  17  -3  -7   -4.86   40.79
   9  -6   1  107.94   36.58
  10  -1   0   55.21   38.29
  10   3  -1  600.03   42.82
  11 -15   0  -14.02   49.94
  12  -1  -1  288.83   50.22
  13  -5  -1   58.01   51.77
  13   5  -4   71.57   55.03
  14 -19  -3   45.24   50.38
  14 -15  -2  110.08   50.42
  14   3  -4   73.21   56.61
  15  -3  -3  -39.45   59.07
  16 -14  -4   31.28   53.48
  16  -1  -5  294.59   67.65
  17  -4  -6   56.97   52.60
   9 -13   1  -21.63   36.14
   9  -5   1  419.39   40.78
   9   1   0  109.35   34.78
  11  -3   0   -4.00   43.26
  12 -18  -1   55.84   55.80
  13 -19  -2  100.43   52.20
  13 -14  -1  156.32   51.22
  13  -4  -1  282.47   54.96
  17  -9  -5   24.37   61.02
  17  -8  -5  -31.14   64.28
  17  -2  -7   12.43   44.13
   9 -14   1    2.21   37.44
  11   2  -1  146.37   43.44
  12  -9   0   63.03   48.39
  12  -8   0  199.98   50.30
  12   3  -2  105.85   47.14
  13 -15  -1   42.56   50.58
  13   1  -2   70.31   51.77
  14 -16  -2   16.45   51.77
  14  -2  -2  276.64   58.76
  16  -3  -4   19.52   62.33
  16   1  -6   -7.31   53.38
  17  -3  -6   66.03   53.85
   9  -4   1  268.29   38.65
  10   0   0 1036.87   50.49
  10   6  -2   10.18   40.21
  11 -16   0   -0.85   46.31
  12 -12   0  302.11   52.54
  12 -11   0  299.96   52.18
  12  -7   0  293.28   52.45
  14 -20  -3  193.10   55.93
  15 -17  -3   -2.12   55.19
  15   3  -5   95.01   67.48
   9 -15   1    9.28   45.18
  10 -11   1  132.21   42.65
  10 -10   1   25.33   41.55
  11  -2   0  -24.01   38.81
  11   5  -2    3.37   40.59
  12 -13   0   47.93   49.63
  12  -6   0   53.74   49.22
  13 -20  -2  154.98   57.46
  13 -16  -1  294.98   55.07
  13   4  -3  -26.61   48.20
  14 -17  -2  -29.27   52.47
  14   2  -3   61.40   55.43
  14   4  -4   47.46   61.79
  15 -11  -2   -6.59   54.67
  15 -10  -2  -17.07   57.54
  15  -9  -2    1.73   50.11
  15  -8  -2   16.38   57.03
  15  -1  -3   20.00   58.51
  16 -11  -3   74.83   57.10
  16  -9  -3  188.06   59.02
  16  -8  -3   77.58   58.55
  16  -2  -4   44.09   61.59
  17  -2  -6  144.46   51.38
  17  -1  -7   69.24   40.15
   9  -3   1  258.92   39.12
  10 -12   1   92.35   43.34
  10  -7   1  643.06   50.24
  10   4  -1   74.79   39.15
  11 -17   0   25.04   47.84
  12 -19  -1   48.52   50.32
  12  -5   0  287.30   53.03
  13  -2  -1  283.45   55.95
  14 -10  -1   75.80   57.35
  15 -12  -2    2.86   53.02
  17  -4  -5   28.28   61.78
  10 -13   1   88.44   43.53
  10  -6   1  389.73   43.03
  11  -1   0  -33.95   44.62
  12 -14   0  106.86   50.39
  12  -4   0   61.81   50.34
  12   4  -2   71.31   47.78
  12   6  -3   44.01   54.74
  14 -18  -2  104.13   57.64
  14 -11  -1    1.33   53.82
  14  -8  -1    2.91   49.74
  14  -7  -1   43.81   56.59
  15 -18  -3   46.63   48.63
  15  -5  -2   63.42   59.35
  15   2  -4   72.86   59.93
  16 -13  -3    8.40   56.58
  16  -5  -3  -25.86   60.86
  16  -1  -4   20.09   61.52
  16   1  -5  286.83   71.35
  17  -1  -6   23.00   55.61
   9 -16   1   33.58   44.58
  10  -5   1 1052.05   55.07
  11   3  -1   -1.81   36.80
  12 -15   0  -28.73   56.50
  13 -17  -1  198.99   53.43
  13  -1  -1  513.80   59.64
  14 -13  -1  -37.01   54.09
  14  -6  -1    1.11   56.16
  14   0  -2  420.89   62.27
  15 -14  -2   82.72   57.83
  15  -4  -2   22.10   59.78
  17 -11  -4   52.98   57.70
  17 -10  -4   29.90   58.27
  17  -9  -4  -18.18   57.45
   9  -2   1  439.01   37.84
  10 -14   1   67.72   41.91
  11 -18   0   19.27   50.22
  12  -3   0  -23.30   49.52
  14  -5  -1   59.88   57.80
  14   3  -3   -0.74   54.07
  16  -4  -3  104.33   64.65
  17  -2  -5  132.86   66.16
   7 -11   2  218.29   40.39
  11   0   0  259.46   48.27
  13 -18  -1   76.34   56.81
  13  -9   0   21.43   52.27
  13   3  -2  287.98   56.18
  13   5  -3    9.43   54.97
  14 -14  -1  253.84   55.20
  14  -4  -1  433.99   63.80
  14   5  -4  -11.68   63.70
  15 -15  -2  -35.53   49.89
  15  -3  -2   25.07   59.48
  15   3  -4   50.72   69.30
  16   0  -4  128.37   68.56
  16   2  -5    7.02   72.44
  17   0  -6  143.80   53.94
   7 -12   2   10.04   38.41
   9  -1   1    1.33   36.91
  10 -15   1  -16.83   47.30
  10  -3   1  401.92   47.67
  10   5  -1  -12.96   38.50
  10   7  -2    2.00   41.69
[truncated: 1,846,924 more chars]
