# Supplementary material for: Mechanism‐Guided Precision Hydrolysis of Early Transition Metals to Access (Mixed‐Metal) Oxo Clusters
Source: Angew Chem Int Ed Engl. 2026 Feb 24;65(15):e25769. doi: 10.1002/anie.202525769 (PMC13053926; doi:10.1002/anie.202525769)
Supplement: Supplementary file 2 — Supporting File 2: anie71298–sup–0002–Data.zip. [file ANIE-65-e25769-s002.zip › CCDC_2453142/hw07_150k_new.cif]

data_hw07_150k_new
_audit_creation_date               2025-12-18
_audit_creation_method
;
Olex2 1.5
(compiled 2025.07.13 svn.rb7424aed for OlexSys, GUI svn.r7314)
;
_shelx_SHELXL_version_number       '2019/3'
loop_
  _audit_author_name
  _audit_author_email
  _audit_author_address
 'Wilson, H.' harry.wilson@unibas.ch
;
University of Basel
Chemistry Deparment
;
 'Prescimone, A.' alessandro.prescimone@unibas.ch
;
University of Basel
Chemistry Deparment
;

_audit_contact_author_address      ?
_audit_contact_author_email        ?
_audit_contact_author_name         ''
_audit_contact_author_phone        ?
_publ_contact_author_id_orcid      ?
_publ_section_references
;
Dolomanov, O.V., Bourhis, L.J., Gildea, R.J, Howard, J.A.K. & Puschmann, H.
 (2009), J. Appl. Cryst. 42, 339-341.

Sheldrick, G.M. (2015). Acta Cryst. C71, 3-8.
;
_chemical_name_common              ?
_chemical_name_systematic          ?
_chemical_formula_moiety          
 'C58 H98 O33 Zr6, C4.8 H9.8 O1.6, C4.5 H9 O2, C5 H10 O2'
_chemical_formula_sum              'C72.30 H126.80 O38.60 Zr6'
_chemical_formula_weight           2161.05
_chemical_melting_point            ?
loop_
  _atom_type_symbol
  _atom_type_description
  _atom_type_scat_dispersion_real
  _atom_type_scat_dispersion_imag
  _atom_type_scat_source
 'C' 'C' 0.0137 0.0067 'International Tables Vol C Tables 4.2.6.8 and 6.1.1.4'
 'H' 'H' 0.0000 0.0000 'International Tables Vol C Tables 4.2.6.8 and 6.1.1.4'
 'O' 'O' 0.0389 0.0241 'International Tables Vol C Tables 4.2.6.8 and 6.1.1.4'
 'Zr' 'Zr' -0.3750 1.7612
 'International Tables Vol C Tables 4.2.6.8 and 6.1.1.4'

_shelx_space_group_comment
;
The symmetry employed for this shelxl refinement is uniquely defined
by the following loop, which should always be used as a source of
symmetry information in preference to the above space-group names.
They are only intended as comments.
;
_space_group_crystal_system        'triclinic'
_space_group_IT_number             2
_space_group_name_H-M_alt          'P -1'
_space_group_name_Hall             '-P 1'
loop_
  _space_group_symop_operation_xyz
 'x, y, z'
 '-x, -y, -z'

_cell_length_a                     14.1011(3)
_cell_length_b                     15.6314(3)
_cell_length_c                     24.0684(5)
_cell_angle_alpha                  94.094(2)
_cell_angle_beta                   96.378(2)
_cell_angle_gamma                  109.376(2)
_cell_volume                       4940.44(19)
_cell_formula_units_Z              2
_cell_measurement_reflns_used      45569
_cell_measurement_temperature      150
_cell_measurement_theta_max        55.77
_cell_measurement_theta_min        3.93
_shelx_estimated_absorpt_T_max     0.659
_shelx_estimated_absorpt_T_min     0.517
_exptl_absorpt_coefficient_mu      3.794
_exptl_absorpt_correction_T_max    0.0163
_exptl_absorpt_correction_T_min    0.0004
_exptl_absorpt_correction_type     multi-scan
_exptl_absorpt_process_details
;
STOE X-Red32, absorption correction by Gaussian integration, analogous to
P. Coppens in: F. R. Ahmed (Editor), "Crystallographic Computing", Munksgaard,
Copenhagen (1970), 255 - 270. Afterwards scaling of reflection intensities was
performed within STOE LANA. J. Koziskova, F. Hahn, J. Richter, J. Kozisek, Acta
Chimica Slovaca, vol. 9, no. 2, 2016, pp. 136 - 140.
Finally a spherical absorption correction was done within STOE LANA.
;
_exptl_absorpt_special_details     ?
_exptl_crystal_colour              colourless
_exptl_crystal_colour_primary      colourless
_exptl_crystal_density_diffrn      1.453
_exptl_crystal_density_meas        ?
_exptl_crystal_density_method      'not measured'
_exptl_crystal_description         block
_exptl_crystal_F_000               2219
loop_
  _exptl_crystal_face_index_h
  _exptl_crystal_face_index_k
  _exptl_crystal_face_index_l
  _exptl_crystal_face_perp_dist
 3 -11 30 1.9542
 -1 -30 -16 1.7057
 1 3 -5 2.2562
 -6 7 15 4.0347
 1 -7 10 1.7056
 -8 -12 -15 4.4419
 0 30 19 1.5222
 0 1 -10 1.6298
 20 30 21 4.4315
 -5 13 -30 2.4247
 -5 -21 30 2.2386
 7 -8 -15 4.6019

_exptl_crystal_size_max            0.2
_exptl_crystal_size_mid            0.167
_exptl_crystal_size_min            0.12
_exptl_crystal_size_rad            0.080
_exptl_transmission_factor_max     ?
_exptl_transmission_factor_min     ?
_diffrn_reflns_av_R_equivalents    0.0923
_diffrn_reflns_av_unetI/netI       0.0634
_diffrn_reflns_Laue_measured_fraction_full  0.994
_diffrn_reflns_Laue_measured_fraction_max  0.979
_diffrn_reflns_limit_h_max         17
_diffrn_reflns_limit_h_min         -11
_diffrn_reflns_limit_k_max         18
_diffrn_reflns_limit_k_min         -19
_diffrn_reflns_limit_l_max         28
_diffrn_reflns_limit_l_min         -29
_diffrn_reflns_number              75558
_diffrn_reflns_point_group_measured_fraction_full  0.994
_diffrn_reflns_point_group_measured_fraction_max  0.979
_diffrn_reflns_theta_full          53.597
_diffrn_reflns_theta_max           55.883
_diffrn_reflns_theta_min           3.926
_diffrn_ambient_temperature        150
_diffrn_detector                   Pilatus300K
_diffrn_detector_area_resol_mean   5.81
_diffrn_detector_type              'DECTRIS PILATUS 300K'
_diffrn_measured_fraction_theta_full  0.994
_diffrn_measured_fraction_theta_max  0.979
_diffrn_measurement_details
;
 5539 frames, detector distance = 60 mm
;
_diffrn_measurement_device         'Eulerian 4-circle diffractometer'
_diffrn_measurement_device_type    'STOE STADIVARI'
_diffrn_measurement_method         'rotation method, \w scans'
_diffrn_radiation_collimation      '1.2 0.6 mm diameter'
_diffrn_radiation_monochromator    'Graded multilayer mirror'
_diffrn_radiation_polarisn_norm    0
_diffrn_radiation_probe            x-ray
_diffrn_radiation_type             GaK\a
_diffrn_radiation_wavelength       1.34143
_diffrn_source                     'Metal Jet D2+'
_diffrn_source_current             3.570
_diffrn_source_power               0.250
_diffrn_source_voltage             70
_reflns_Friedel_coverage           0.000
_reflns_Friedel_fraction_full      .
_reflns_Friedel_fraction_max       .
_reflns_number_gt                  12576
_reflns_number_total               19060
_reflns_special_details
;
 Reflections were merged by SHELXL according to the crystal
 class for the calculation of statistics and refinement.
 
 _reflns_Friedel_fraction is defined as the number of unique
 Friedel pairs measured divided by the number that would be
 possible theoretically, ignoring centric projections and
 systematic absences.
;
_reflns_threshold_expression       'I > 2\s(I)'
_computing_cell_refinement         'X-Area Recipe 1.37.0.0 (STOE, 2021)'
_computing_data_collection         'X-Area Pilatus3_SV 1.31.186.0 (STOE, 2022)'
_computing_data_reduction
;
X-Area Integrate 1.77.0.0 (STOE, 2019)
X-Area LANA 1.77.1.0 (STOE, 2019)
X-Area X-Red32 1.65.0.0 (STOE, 2018)
;
_computing_molecular_graphics      'Olex2 1.5 (Dolomanov et al., 2009)'
_computing_publication_material
;
STOE & Cie GmbH, X-Area, software package for collecting single-crystal or
multi-domain crystal data on STOE area-detector diffractometers, for image 
processing, for the correction and scaling of reflection intensities and 
for outlier rejection, version 1.88, Darmstadt 2019
;
_computing_structure_refinement    'SHELXL 2019/3 (Sheldrick, 2015)'
_computing_structure_solution      'SHELXT 2018/2 (Sheldrick, 2018)'
_refine_diff_density_max           1.715
_refine_diff_density_min           -1.229
_refine_diff_density_rms           0.180
_refine_ls_extinction_coef         .
_refine_ls_extinction_method       none
_refine_ls_goodness_of_fit_ref     1.119
_refine_ls_hydrogen_treatment      mixed
_refine_ls_matrix_type             full
_refine_ls_number_parameters       785
_refine_ls_number_reflns           19060
_refine_ls_number_restraints       285
_refine_ls_R_factor_all            0.1493
_refine_ls_R_factor_gt             0.1244
_refine_ls_restrained_S_all        1.123
_refine_ls_shift/su_max            0.001
_refine_ls_shift/su_mean           0.000
_refine_ls_structure_factor_coef   Fsqd
_refine_ls_weighting_details      
 'w=1/[\s^2^(Fo^2^)+(0.1000P)^2^+25.0000P] where P=(Fo^2^+2Fc^2^)/3'
_refine_ls_weighting_scheme        calc
_refine_ls_wR_factor_gt            0.2960
_refine_ls_wR_factor_ref           0.3107
_refine_special_details
;
crystals were all weakly diffracting at high angles even with a metaljet source.
there is a lot of disder in the carboxylate ligands.
so much so that in those involving C20 and C14 it was not 
possible to find the terminal CH3 of the longest tail end of 
the ligand. So no H were placed on the involved atoms as they 
could either be CH2 or CH3. 
Chemical formulae take this into account and have the right 
amount of C and H atoms.
A lot of SADI, EADP, DFIX, DANG had to be used. Some atoms 
had to be refined isotropically.
;
_olex2_refinement_description
;
1. Fixed Uiso
 At 1.2 times of:
  All C(H,H) groups, H73 of C73, H67 of C67, H17A of C17, H2 of C2, H24 of
  C24, H30 of C30, H34 of C34, H36 of C36, H42 of C42, H50 of C50, H44 of C44,
  H62 of C62, H52 of C52, H41 of C41
 At 1.5 times of:
  All C(H,H,H) groups, H15A of C15, All O(H) groups, All O(H,H) groups
2. Restrained distances
 C62-C13
 1.5 with sigma of 0.02
 C59-C64
 1.5 with sigma of 0.02
 C21-C64
 1.5 with sigma of 0.005
 C2-C63
 1.5 with sigma of 0.01
 C41-C65 = C41-C33
 1.5 with sigma of 0.01
 C36-C20 = C2-C20
 1.5 with sigma of 0.01
 C36-C23 = C36-C46
 1.5 with sigma of 0.01
 C63-C2 = C2-C71
 1.5 with sigma of 0.02
 C23-C36 = C36-C46
 1.5 with sigma of 0.02
 C55-C73 = C73-C9
 1.5 with sigma of 0.02
 C7-C24 = C24-C60
 1.5 with sigma of 0.02
 C57-C50 = C50-C77
 1.5 with sigma of 0.02
 C30-C51
 1.5 with sigma of 0.01
 O37-H37
 0.85 with sigma of 0.005
 C82-C21
 1.5 with sigma of 0.01
 C83-C13
 1.5 with sigma of 0.01
 C84-C72
 1.5 with sigma of 0.01
 C85-C78
 1.5 with sigma of 0.01
 C86-C45
 1.5 with sigma of 0.01
 C87-C57
 1.5 with sigma of 0.01
 C88-C43
 1.5 with sigma of 0.01
 C89-C52
 1.5 with sigma of 0.01
 C90-C89
 1.5 with sigma of 0.01
 C91-C25
 1.5 with sigma of 0.01
 C92-C7
 1.5 with sigma of 0.01
 C24-C7
 1.5 with sigma of 0.01
 C15-C93
 1.5 with sigma of 0.01
 C94-C61
 1.5 with sigma of 0.01
 C11-C17
 1.5 with sigma of 0.01
 C17-C35
 1.5 with sigma of 0.01
 C35-C58
 1.5 with sigma of 0.01
 C37-C40
 1.5 with sigma of 0.01
 C49-C40
 1.5 with sigma of 0.01
 C40-C75
 1.5 with sigma of 0.01
 C75-C29
 1.5 with sigma of 0.01
 C9-C3
 1.5 with sigma of 0.01
 C9-C73
 1.5 with sigma of 0.01
 C79-C50 = C50-C43
 1.5 with sigma of 0.01
 C88-C43 = C50-C43
 1.5 with sigma of 0.01
 C88-C50
 2.4 with sigma of 0.01
 C11-C48 = C11-C35
 2.4 with sigma of 0.01
 C85-C44
 2.45 with sigma of 0.01
 C17-C48
 1.45 with sigma of 0.01
 C48-C58
 2.5 with sigma of 0.04
 C21-C59
 2.4 with sigma of 0.04
 C53-C27
 2.3 with sigma of 0.04
 C65-C33
 2.3 with sigma of 0.04
 C63-C71
 2.3 with sigma of 0.04
 C23-C46
 2.442 with sigma of 0.04
 C55-C9
 2.442 with sigma of 0.04
 C37-C75
 2.442 with sigma of 0.04
 C7-C60
 2.442 with sigma of 0.04
 C79-C43
 2.442 with sigma of 0.04
 C57-C77
 2.442 with sigma of 0.04
 C63-C20
 2.3 with sigma of 0.04
 C44-C85
 2.3 with sigma of 0.04
 C93-C38
 2.3 with sigma of 0.04
 C51-C91
 2.7 with sigma of 0.04
 C30-C91
 2.3 with sigma of 0.04
 C90-C52
 2.35 with sigma of 0.04
 C52-C90
 2.45 with sigma of 0.04
 C47-C90
 3 with sigma of 0.04
 C73-C3
 2.4 with sigma of 0.04
 C38-C93
 2.4 with sigma of 0.04
 C85-C44
 2.4 with sigma of 0.04
 C56-C45
 2.4 with sigma of 0.04
 C86-C34
 2.4 with sigma of 0.04
 C56-C34 \\sim C45-C34
 with sigma of 0.02
 C61-C38 \\sim C5-C38 \\sim C15-C38 \\sim C70-C38
 with sigma of 0.02
 C68-C62 \\sim C13-C62
 with sigma of 0.02
 C36-C20 \\sim C2-C20
 with sigma of 0.02
 C67-C14 \\sim C41-C14
 with sigma of 0.02
 C33-C41 \\sim C65-C41
 with sigma of 0.02
 C53-C67 \\sim C67-C27
 with sigma of 0.02
 C71-C2 \\sim C2-C63
 with sigma of 0.02
 O39-C48 \\sim O5-C48
 with sigma of 0.02
 C81-C64 \\sim C64-C59 \\sim C64-C21
 with sigma of 0.02
 Zr3-H34A \\sim Zr3-H34B
 with sigma of 0.02
3. Restrained dihedral angles
 C78-C44-C74-C18
 fixed at 109.5 with sigma of 0.04
 C44-C74-C78-C18
 fixed at 109.5 with sigma of 0.04
 C78-C85-C78-C44, C44-C74-C44-C18
 fixed at 109.5 with sigma of 0.04
4. Uiso/Uaniso restraints and constraints
C80 \\sim C42 \\sim C72 \\sim C6 \\sim O22 \\sim O38: within 2A with sigma of
0.04 and sigma for terminal atoms of 0.08 within 2A
O20 \\sim C16 \\sim O32 \\sim C52 \\sim C47: within 2A with sigma of 0.04 and
sigma for terminal atoms of 0.08 within 2A
C56 \\sim C34 \\sim C45 \\sim C10: within 2A with sigma of 0.04 and sigma for
terminal atoms of 0.08 within 2A
Uanis(C80) \\sim Ueq, Uanis(C72) \\sim Ueq: with sigma of 0.01 and sigma for
terminal atoms of 0.02
Uanis(C5) \\sim Ueq, Uanis(C61) \\sim Ueq, Uanis(C15) \\sim Ueq, Uanis(C70)
\\sim Ueq: with sigma of 0.01 and sigma for terminal atoms of 0.02
Uanis(C64) \\sim Ueq: with sigma of 0.01 and sigma for terminal atoms of 0.02
Uanis(C68) = Uanis(C62) = Uanis(C13)
Uiso(C65) = Uiso(C41) = Uiso(C33)
Uiso(C46) = Uiso(C36) = Uiso(C2) = Uiso(C63) = Uiso(C71) = Uiso(C23)
Uiso(C37) = Uiso(C75)
Uiso(C21) = Uiso(C59) = Uiso(C81)
Uiso(C25) = Uiso(C51)
Uanis(C15) = Uanis(C38) = Uanis(C61) = Uanis(C5)
Uiso(C82) = Uiso(C21) = Uiso(C59) = Uiso(C81)
Uanis(C13) = Uanis(C62) = Uanis(C83) = Uanis(C68) = Uanis(C26)
Uanis(C84) = Uanis(C72) = Uanis(C42) = Uanis(C80) = Uanis(C6)
Uanis(C85) = Uanis(C78) = Uanis(C44) = Uanis(C74)
Uanis(C10) = Uanis(C34) = Uanis(C56) = Uanis(C45) = Uanis(C86)
Uanis(C93) = Uanis(C70) = Uanis(C15) = Uanis(C38) = Uanis(C61) = Uanis(C5) =
Uanis(C94) = Uanis(C1)
Uanis(C18) = Uanis(C44) = Uanis(C74) = Uanis(C85) = Uanis(C78)
Uanis(C16) = Uanis(C52) = Uanis(C47) = Uanis(C89) = Uanis(C90)
Uiso(C48) = Uiso(C11) = Uiso(C17) = Uiso(C35) = Uiso(C58)
Uiso(C7) = Uiso(C92) = Uiso(C60)
5. Rigid body (RIGU) restrains
 O38, C6, O22, C42, C80, C72
 with sigma for 1-2 distances of 0.004 and sigma for 1-3 distances of 0.004
 O32, C16, O20, C52, C47
 with sigma for 1-2 distances of 0.004 and sigma for 1-3 distances of 0.004
 C56, C34, C45, C10
 with sigma for 1-2 distances of 0.004 and sigma for 1-3 distances of 0.004
6. Others
 Fixed Sof: O33(0.8) C10(0.8) O37(0.8) C36(0.5) H36(0.5) H38(0.5) H38A(0.5)
 H40(0.5) H40A(0.5) C46(0.5) H50(0.5) C64(0.5) H64(0.5) H64A(0.5) C70(0.5)
 H70A(0.5) H70B(0.5) H70C(0.5) C5(0.5) H5A(0.5) H5B(0.5) H5C(0.5) C41(0.35)
 H41(0.35) H21A(0.5) H21B(0.5) C43(0.5) H43A(0.5) H43B(0.5) C23(0.5) C49(0.5)
 H49A(0.5) H49B(0.5) H49C(0.5) C53(0.65) C27(0.65) C57(0.5) H57A(0.5) H57B(0.5)
 C59(0.5) H59A(0.5) H59B(0.5) H59C(0.5) C15(0.5) H15A(0.5) H15B(0.5) H15C(0.5)
 C61(0.5) H61A(0.5) H61B(0.5) C63(0.5) C2(0.5) H2(0.5) C65(0.35) C33(0.35)
 C67(0.65) H67(0.65) C71(0.5) C37(0.5) H37A(0.5) H37B(0.5) H37C(0.5) C77(0.5)
 H77A(0.5) H77B(0.5) H77C(0.5) C79(0.5) H79A(0.5) H79B(0.5) H79C(0.5) C81(0.5)
 H81A(0.5) H81B(0.5) H81C(0.5) H37(0.8) C87(0.5) H87A(0.5) H87B(0.5) H87C(0.5)
 C88(0.5) H88A(0.5) H88B(0.5) H88C(0.5) C93(0.5) H93A(0.5) H93B(0.5) H93C(0.5)
 C94(0.5) H94A(0.5) H94B(0.5) H94C(0.5)
 Fixed Uiso: C48(0.25) C50(0.2) C58(0.25) C21(0.2) C43(0.2) C27(0.25)
 C55(0.25) C57(0.2) C59(0.2) C17(0.25) C35(0.25) C9(0.25) C77(0.2) C79(0.2)
 C81(0.2) C82(0.2) C88(0.25) C91(0.24) C11(0.25) C29(0.25) C3(0.25)
 Fixed X: H37(0.21373)
 Fixed Y: H37(0.03311)
 Fixed Z: H37(0.6097)
7.a Riding coordinates:
 O17(H17), C40(H40), C40(H40A), C44(H44), C50(H50), C52(H52), C56(H56A,H56B,
 H56C), C58(H58A,H58B,H58C), C60(H60A,H60B,H60C), C68(H68A,H68B,H68C), C70(H70A,
 H70B,H70C), C72(H72A,H72B), C74(H74A,H74B,H74C), C78(H78A,H78B), C5(H5A,H5B,
 H5C), C41(H41), C21(H21A,H21B), C43(H43A,H43B), C45(H45A,H45B), C47(H47A,H47B,
 H47C), C49(H49A,H49B,H49C), C25(H25A,H25B), C51(H51A,H51B,H51C), C13(H13A,
 H13B), C55(H55A,H55B,H55C), C7(H7A,H7B), C57(H57A,H57B), C59(H59A,H59B,H59C),
 C15(H15A), C15(H15B,H15C), C61(H61A,H61B), C67(H67), C17(H17A), C35(H35A,H35B),
  C9(H9A,H9B), O5(H5), C37(H37A,H37B,H37C), C75(H75A,H75B), C77(H77A,H77B,H77C),
  C79(H79A,H79B,H79C), C81(H81A,H81B,H81C), C82(H82A,H82B,H82C), C83(H83A,H83B,
 H83C), C84(H84A,H84B,H84C), C85(H85A,H85B,H85C), C86(H86A,H86B,H86C), C87(H87A,
 H87B,H87C), C88(H88A,H88B,H88C), C89(H89A,H89B), C90(H90A,H90B,H90C), C91(H91A,
 H91B,H91C), C92(H92A,H92B,H92C), C93(H93A,H93B,H93C), C94(H94A,H94B,H94C),
 C11(H11A,H11B,H11C), C29(H29A,H29B,H29C), C3(H3A,H3B,H3C)
7.b Free rotating group:
 O34(H34A,H34B)
7.c Ternary CH refined with riding coordinates:
 O4(H4), O8(H8), O26(H26), O11(H11), C24(H24), C30(H30), C34(H34), C36(H36),
 C38(H38), C38(H38A), C42(H42), C62(H62), C64(H64), C64(H64A), C2(H2), C73(H73)
7.d Idealised Me refined as rotating group:
 C80(H80A,H80B,H80C)
;
_atom_sites_solution_hydrogens     mixed
_atom_sites_solution_primary       ?
_atom_sites_solution_secondary     ?
loop_
  _atom_site_label
  _atom_site_type_symbol
  _atom_site_fract_x
  _atom_site_fract_y
  _atom_site_fract_z
  _atom_site_U_iso_or_equiv
  _atom_site_adp_type
  _atom_site_occupancy
  _atom_site_site_symmetry_order
  _atom_site_calc_flag
  _atom_site_refinement_flags_posn
  _atom_site_refinement_flags_adp
  _atom_site_refinement_flags_occupancy
  _atom_site_disorder_assembly
  _atom_site_disorder_group
 Zr1 Zr 0.24677(7) 0.15043(7) 0.75371(4) 0.0855(3) Uani 1 1 d . . . . .
 Zr4 Zr 0.49309(6) 0.30692(8) 0.76946(4) 0.0901(3) Uani 1 1 d . . . . .
 Zr6 Zr 0.15359(6) 0.33050(7) 0.77672(4) 0.0878(3) Uani 1 1 d . . . . .
 Zr3 Zr 0.33716(7) 0.30295(7) 0.87534(4) 0.0849(3) Uani 1 1 d D . . . .
 Zr2 Zr 0.30679(7) 0.33169(8) 0.67136(4) 0.0916(3) Uani 1 1 d . . . . .
 Zr5 Zr 0.39873(7) 0.48900(7) 0.79193(4) 0.0882(3) Uani 1 1 d . . . . .
 O1 O 0.4174(5) 0.3883(5) 0.7386(3) 0.0840(18) Uani 1 1 d . . . . .
 O4 O 0.4705(5) 0.4046(5) 0.8431(3) 0.0867(19) Uani 1 1 d . . . . .
 H4 H 0.531473 0.438626 0.871418 0.130 Uiso 1 1 calc R U . . .
 O6 O 0.2024(5) 0.2531(5) 0.7193(3) 0.0834(18) Uani 1 1 d . . . . .
 O8 O 0.3546(5) 0.2200(6) 0.6987(3) 0.091(2) Uani 1 1 d . . . . .
 H8 H 0.369781 0.180495 0.668873 0.136 Uiso 1 1 calc R U . . .
 O10 O 0.4777(6) 0.2798(6) 0.9143(3) 0.105(2) Uani 1 1 d . . . . .
 O12 O 0.2346(7) 0.0676(6) 0.8250(4) 0.104(2) Uani 1 1 d . . . . .
 O14 O 0.3695(5) 0.2389(5) 0.8062(3) 0.0827(18) Uani 1 1 d . . . . .
 O16 O 0.0942(6) 0.3275(7) 0.8581(4) 0.112(3) Uani 1 1 d . . . . .
 O18 O 0.6251(6) 0.4293(7) 0.7811(4) 0.111(3) Uani 1 1 d . . . . .
 O20 O 0.1360(7) 0.4650(7) 0.7947(4) 0.117(3) Uani 1 1 d . U . . .
 O22 O 0.0296(6) 0.3328(7) 0.7075(4) 0.118(3) Uani 1 1 d . U . . .
 O24 O 0.2893(7) 0.1698(6) 0.9035(4) 0.108(2) Uani 1 1 d . . . . .
 O26 O 0.1859(5) 0.2187(5) 0.8165(3) 0.0860(19) Uani 1 1 d . . . . .
 H26 H 0.130458 0.178232 0.835044 0.129 Uiso 1 1 calc R U . . .
 O28 O 0.0831(6) 0.0539(6) 0.7391(4) 0.111(3) Uani 1 1 d . . . . .
 O30 O 0.5052(6) 0.1714(7) 0.7545(4) 0.115(3) Uani 1 1 d . . . . .
 O32 O 0.2949(7) 0.5662(6) 0.8020(4) 0.116(3) Uani 1 1 d . U . . .
 O34 O 0.4046(7) 0.4145(7) 0.9469(3) 0.110(3) Uani 1 1 d G . . . .
 H34A H 0.452673 0.464874 0.947260 0.165 Uiso 1 1 d DG U . . .
 H34B H 0.388605 0.415522 0.979820 0.165 Uiso 1 1 d DG U . . .
 O36 O 0.4595(6) 0.5824(6) 0.8656(4) 0.114(3) Uani 1 1 d . . . . .
 O38 O -0.0049(6) 0.2221(7) 0.7579(4) 0.115(2) Uani 1 1 d . U . . .
 O40 O 0.2130(6) 0.3098(7) 0.9217(3) 0.111(3) Uani 1 1 d . . . . .
 O41 O 0.5784(6) 0.2916(6) 0.8474(4) 0.106(3) Uani 1 1 d . . . . .
 O21 O 0.2926(5) 0.3904(5) 0.8266(3) 0.0811(17) Uani 1 1 d . . . . .
 O11 O 0.2504(5) 0.4190(6) 0.7250(3) 0.094(2) Uani 1 1 d . . . . .
 H11 H 0.221808 0.461305 0.705425 0.141 Uiso 1 1 calc R U . . .
 O23 O 0.3654(7) 0.4679(8) 0.6419(4) 0.117(3) Uani 1 1 d . . . . .
 O3 O 0.4338(6) 0.3326(7) 0.6260(4) 0.117(3) Uani 1 1 d . . . . .
 O25 O 0.5707(6) 0.5475(6) 0.7896(4) 0.111(3) Uani 1 1 d . . . . .
 O13 O 0.1728(6) 0.0573(7) 0.6717(4) 0.119(3) Uani 1 1 d . . . . .
 O27 O 0.5517(6) 0.3130(8) 0.6899(4) 0.122(3) Uani 1 1 d . . . . .
 O7 O 0.1744(7) 0.3342(9) 0.6086(4) 0.130(3) Uani 1 1 d . . . . .
 O29 O 0.5595(6) 0.5635(7) 0.9378(4) 0.115(3) Uani 1 1 d . . . . .
 O15 O 0.4205(7) 0.5699(7) 0.7220(5) 0.120(3) Uani 1 1 d . . . . .
 O31 O 0.2305(7) 0.2242(8) 0.5958(4) 0.127(3) Uani 1 1 d . . . . .
 O2 O 0.3477(7) 0.0697(6) 0.7442(4) 0.113(3) Uani 1 1 d . . . . .
 O33 O 0.3871(8) 0.1048(9) 0.6122(4) 0.112(3) Uani 0.8 1 d . . P . .
 O17 O -0.1072(9) 0.0790(11) 0.8031(7) 0.174(5) Uani 1 1 d . . . . .
 H17 H -0.071000 0.125350 0.791773 0.262 Uiso 1 1 d R U . . .
 C1 C 0.0903(15) 0.0240(13) 0.6920(8) 0.144(3) Uani 1 1 d . . . . .
 O9 O 0.0346(8) 0.1024(8) 0.8653(5) 0.133(4) Uani 1 1 d . . . . .
 C4 C 0.2565(11) 0.0884(11) 0.8782(7) 0.113(4) Uani 1 1 d . . . . .
 C6 C -0.0330(13) 0.2679(16) 0.7200(9) 0.148(2) Uani 1 1 d . U . . .
 C8 C 0.5584(12) 0.2801(10) 0.8965(7) 0.117(5) Uani 1 1 d . . . . .
 C10 C 0.331(3) 0.051(3) 0.5782(14) 0.225(6) Uani 0.8 1 d . U P . .
 C12 C 0.1289(13) 0.3214(10) 0.9076(7) 0.118(5) Uani 1 1 d . . . . .
 C14 C 0.4034(12) 0.5488(14) 0.6673(8) 0.126(5) Uani 1 1 d D . . . .
 O37 O 0.2299(10) 0.0150(11) 0.5786(4) 0.159(6) Uani 0.8 1 d D . P . .
 C16 C 0.1988(19) 0.5441(18) 0.8029(13) 0.205(4) Uani 1 1 d . U . . .
 C18 C 0.530(2) 0.6149(18) 0.9069(13) 0.212(5) Uani 1 1 d . . . . .
 C20 C 0.6390(9) 0.5155(14) 0.7871(6) 0.124(5) Uani 1 1 d D . . . .
 C24 C 0.6351(12) 0.2604(13) 0.9400(8) 0.152(6) Uani 1 1 d D . . . .
 H24 H 0.597282 0.234391 0.971084 0.182 Uiso 1 1 calc R U . . .
 C26 C 0.171(2) 0.264(2) 0.5797(9) 0.205(5) Uani 1 1 d . . . . .
 C28 C -0.0541(19) 0.0596(15) 0.8453(10) 0.158(7) Uani 1 1 d . . . . .
 C30 C 0.2437(17) 0.0136(11) 0.9168(9) 0.179(9) Uani 1 1 d D . . . .
 H30 H 0.194914 0.019603 0.942689 0.215 Uiso 1 1 calc R U . . .
 C32 C 0.5183(12) 0.3206(13) 0.6416(8) 0.134(5) Uani 1 1 d . . . . .
 C34 C 0.367(2) 0.0253(16) 0.5228(9) 0.225(6) Uani 1 1 d D U . . .
 H34 H 0.442986 0.049363 0.526634 0.270 Uiso 1 1 calc R U . . .
 C36 C 0.7448(15) 0.583(2) 0.7918(17) 0.192(7) Uiso 0.5 1 d D . P A 1
 H36 H 0.742412 0.644896 0.804639 0.230 Uiso 0.5 1 calc R U P A 1
 C38 C 0.0098(13) -0.0559(12) 0.6567(8) 0.144(3) Uani 1 1 d D . . . .
 H38 H 0.032493 -0.068267 0.619979 0.172 Uiso 0.5 1 calc R U P B 1
 H38A H 0.005797 -0.045714 0.616081 0.172 Uiso 0.5 1 calc R U P C 2
 C40 C 0.4818(14) 0.0131(13) 0.7353(8) 0.149(6) Uiso 1 1 d D . . . .
 H40 H 0.522500 0.022297 0.773418 0.179 Uiso 0.5 1 d R U P D 1
 H40A H 0.425373 -0.036122 0.710692 0.179 Uiso 0.5 1 d R U P E 2
 C42 C -0.1463(12) 0.2285(14) 0.6952(8) 0.148(2) Uani 1 1 d . U . . .
 H42 H -0.174568 0.164187 0.704193 0.178 Uiso 1 1 calc R U . . .
 C44 C 0.5899(19) 0.7102(16) 0.9198(10) 0.212(5) Uani 1 1 d D . . . .
 H44 H 0.561219 0.708485 0.956016 0.254 Uiso 1 1 d R U . . .
 C46 C 0.817(4) 0.562(4) 0.8348(16) 0.192(7) Uiso 0.5 1 d D . P A 1
 C48 C 0.1011(17) 0.5233(18) 0.6240(9) 0.250 Uiso 1 1 d D U . . .
 C50 C 0.0720(18) 0.3227(18) 0.9557(11) 0.200 Uiso 1 1 d D U . . .
 H50 H 0.129742 0.368392 0.981598 0.240 Uiso 0.5 1 d R U P F 1
 C52 C 0.1636(17) 0.6244(16) 0.7990(9) 0.205(4) Uani 1 1 d D U . . .
 H52 H 0.096588 0.603641 0.774068 0.246 Uiso 1 1 d R U . . .
 C56 C 0.3212(18) 0.0555(17) 0.4705(9) 0.225(6) Uani 1 1 d D U . . .
 H56A H 0.246759 0.031034 0.464600 0.337 Uiso 1 1 d R U . . .
 H56B H 0.344198 0.122108 0.471215 0.337 Uiso 1 1 d R U . . .
 H56C H 0.346844 0.029421 0.439695 0.337 Uiso 1 1 d R U . . .
 C58 C 0.127(2) 0.6398(19) 0.5452(11) 0.250 Uiso 1 1 d D U . . .
 H58A H 0.148524 0.586439 0.540794 0.375 Uiso 1 1 d R U . . .
 H58B H 0.067400 0.631249 0.517404 0.375 Uiso 1 1 d R U . . .
 H58C H 0.182417 0.694570 0.539505 0.375 Uiso 1 1 d R U . . .
 C60 C 0.679(2) 0.1914(16) 0.9181(11) 0.225(6) Uiso 1 1 d D . . . .
 H60A H 0.625984 0.133170 0.907406 0.337 Uiso 1 1 d R U . . .
 H60B H 0.707845 0.213571 0.885469 0.337 Uiso 1 1 d R U . . .
 H60C H 0.730394 0.184840 0.945262 0.337 Uiso 1 1 d R U . . .
 C62 C 0.0902(17) 0.2286(17) 0.5278(8) 0.205(5) Uani 1 1 d D . . . .
 H62 H 0.047102 0.268102 0.528722 0.246 Uiso 1 1 calc R U . . .
 C64 C -0.1248(18) -0.0143(13) 0.8739(9) 0.099(7) Uani 0.5 1 d D U P . .
 H64 H -0.187459 0.000258 0.878809 0.119 Uiso 0.5 1 calc R U P G 1
 H64A H -0.087501 -0.018898 0.910786 0.119 Uiso 0.5 1 calc R U P H 2
 C68 C 0.0191(18) 0.1323(16) 0.5275(8) 0.205(5) Uani 1 1 d D . . . .
 H68A H -0.011352 0.127974 0.561388 0.307 Uiso 1 1 d R U . . .
 H68B H -0.033142 0.111694 0.495512 0.307 Uiso 1 1 d R U . . .
 H68C H 0.061148 0.094973 0.527378 0.307 Uiso 1 1 d R U . . .
 C70 C -0.0981(19) -0.051(3) 0.6465(15) 0.144(3) Uani 0.5 1 d D U P I 1
 H70A H -0.110142 -0.030880 0.682924 0.216 Uiso 0.5 1 d R U P I 1
 H70B H -0.070402 0.001310 0.626964 0.216 Uiso 0.5 1 d R U P I 1
 H70C H -0.160933 -0.090572 0.625305 0.216 Uiso 0.5 1 d R U P I 1
 C72 C -0.1993(12) 0.2820(14) 0.7218(6) 0.148(2) Uani 1 1 d D U . . .
 H72A H -0.185546 0.340399 0.705369 0.178 Uiso 1 1 d R U . . .
 H72B H -0.272030 0.244598 0.711621 0.178 Uiso 1 1 d R U . . .
 C74 C 0.6823(18) 0.7496(16) 0.9497(11) 0.212(5) Uani 1 1 d . . . . .
 H74A H 0.690350 0.724046 0.985238 0.318 Uiso 1 1 d R U . . .
 H74B H 0.727875 0.736722 0.925028 0.318 Uiso 1 1 d R U . . .
 H74C H 0.699161 0.815794 0.957334 0.318 Uiso 1 1 d R U . . .
 C78 C 0.5195(17) 0.7717(16) 0.8963(9) 0.212(5) Uani 1 1 d D . . . .
 H78A H 0.539577 0.834161 0.916061 0.254 Uiso 1 1 d R U . . .
 H78B H 0.445168 0.741236 0.894010 0.254 Uiso 1 1 d R U . . .
 C80 C -0.1557(11) 0.2277(13) 0.6325(7) 0.148(2) Uani 1 1 d . U . . .
 H80A H -0.210477 0.250120 0.619387 0.222 Uiso 1 1 calc R U . . .
 H80B H -0.171260 0.165167 0.614859 0.222 Uiso 1 1 calc R U . . .
 H80C H -0.091607 0.267137 0.622241 0.222 Uiso 1 1 calc R U . . .
 C5 C 0.036(3) -0.1441(19) 0.6653(15) 0.144(3) Uani 0.5 1 d D U P I 2
 H5A H -0.009117 -0.194943 0.639664 0.216 Uiso 0.5 1 d R U P I 2
 H5B H 0.104822 -0.136591 0.661223 0.216 Uiso 0.5 1 d R U P I 2
 H5C H 0.024783 -0.155333 0.703222 0.216 Uiso 0.5 1 d R U P I 2
 C41 C 0.456(4) 0.626(3) 0.6320(19) 0.163(12) Uiso 0.35 1 d D . P J 2
 H41 H 0.401486 0.637190 0.606132 0.195 Uiso 0.35 1 d R U P J 2
 C21 C -0.1524(17) -0.1031(14) 0.8376(9) 0.200 Uiso 1 1 d D U . . .
 H21A H -0.163472 -0.088068 0.798682 0.240 Uiso 0.5 1 d R U P . .
 H21B H -0.212668 -0.153662 0.844595 0.240 Uiso 0.5 1 d R U P . .
 C43 C 0.072(3) 0.415(2) 0.9763(15) 0.200 Uiso 0.5 1 d D U P K 2
 H43A H 0.138351 0.463588 0.988197 0.240 Uiso 0.5 1 d R U P K 2
 H43B H 0.033915 0.403510 1.008971 0.240 Uiso 0.5 1 d R U P K 2
 C45 C 0.3269(18) -0.0776(16) 0.5055(9) 0.225(6) Uani 1 1 d D U . . .
 H45A H 0.347630 -0.093275 0.469218 0.270 Uiso 1 1 d R U . . .
 H45B H 0.251979 -0.102980 0.502668 0.270 Uiso 1 1 d R U . . .
 C23 C 0.773(4) 0.586(3) 0.7336(16) 0.192(7) Uiso 0.5 1 d D . P A 1
 C47 C 0.2166(16) 0.7113(15) 0.7822(10) 0.205(4) Uani 1 1 d D U . . .
 H47A H 0.286976 0.732404 0.798146 0.308 Uiso 1 1 d R U . . .
 H47B H 0.210405 0.696853 0.742242 0.308 Uiso 1 1 d R U . . .
 H47C H 0.188314 0.758136 0.790004 0.308 Uiso 1 1 d R U . . .
 C49 C 0.408(3) -0.0806(17) 0.7384(16) 0.158(13) Uiso 0.5 1 d D . P L 1
 H49A H 0.359451 -0.096588 0.764242 0.237 Uiso 0.5 1 d R U P L 1
 H49B H 0.373898 -0.078868 0.701935 0.237 Uiso 0.5 1 d R U P L 1
 H49C H 0.440939 -0.125257 0.735941 0.237 Uiso 0.5 1 d R U P L 1
 C25 C 0.342(3) 0.018(3) 0.9533(13) 0.304(13) Uiso 1 1 d D . . . .
 H25A H 0.372602 0.082038 0.971397 0.365 Uiso 1 1 d R U . . .
 H25B H 0.333393 -0.023944 0.982672 0.365 Uiso 1 1 d R U . . .
 C51 C 0.199(2) -0.0785(16) 0.8836(13) 0.304(13) Uiso 1 1 d D . . . .
 H51A H 0.131875 -0.085871 0.863427 0.456 Uiso 1 1 d R U . . .
 H51B H 0.242886 -0.087598 0.856702 0.456 Uiso 1 1 d R U . . .
 H51C H 0.191719 -0.123627 0.910568 0.456 Uiso 1 1 d R U . . .
 C13 C 0.1381(17) 0.2443(16) 0.4764(8) 0.205(5) Uani 1 1 d D . . . .
 H13A H 0.175494 0.200783 0.478634 0.246 Uiso 1 1 d R U . . .
 H13B H 0.087920 0.226582 0.441746 0.246 Uiso 1 1 d R U . . .
 C53 C 0.416(4) 0.711(3) 0.6579(15) 0.220(16) Uiso 0.65 1 d D . P J 1
 C27 C 0.389(4) 0.610(3) 0.5746(16) 0.250 Uiso 0.65 1 d D U P J 1
 C55 C 0.593(2) 0.2456(16) 0.5731(12) 0.250 Uiso 1 1 d D U . M 2
 H55A H 0.617075 0.218752 0.605002 0.375 Uiso 1 1 d R U . M 2
 H55B H 0.527047 0.203784 0.554540 0.375 Uiso 1 1 d R U . M 2
 H55C H 0.642248 0.255878 0.546157 0.375 Uiso 1 1 d R U . M 2
 C7 C 0.7147(18) 0.3473(13) 0.9649(11) 0.225(6) Uiso 1 1 d D . . . .
 H7A H 0.765416 0.371047 0.939350 0.270 Uiso 1 1 d R U . . .
 H7B H 0.747346 0.328754 0.998239 0.270 Uiso 1 1 d R U . . .
 C57 C 0.044(4) 0.239(3) 0.9850(19) 0.200 Uiso 0.5 1 d D U P K 1
 H57A H 0.002823 0.187788 0.956428 0.240 Uiso 0.5 1 d R U P K 1
 H57B H 0.105665 0.228573 1.001228 0.240 Uiso 0.5 1 d R U P K 1
 C59 C -0.075(3) -0.025(3) 0.9291(12) 0.200 Uiso 0.5 1 d D U P N 1
 H59A H -0.078501 0.025487 0.953224 0.300 Uiso 0.5 1 d R U P N 1
 H59B H -0.114339 -0.081144 0.941178 0.300 Uiso 0.5 1 d R U P N 1
 H59C H -0.005469 -0.021443 0.930802 0.300 Uiso 0.5 1 d R U P N 1
 C15 C -0.0964(19) -0.080(2) 0.6757(15) 0.144(3) Uani 0.5 1 d D U P I 2
 H15A H -0.103304 -0.025102 0.663146 0.216 Uiso 0.5 1 d R U P I 2
 H15B H -0.096377 -0.091150 0.715707 0.172 Uiso 0.5 1 d R U P I 2
 H15C H -0.147858 -0.132639 0.651757 0.172 Uiso 0.5 1 d R U P I 2
 C61 C -0.018(2) -0.1427(19) 0.6870(15) 0.144(3) Uani 0.5 1 d D U P I 1
 H61A H -0.065166 -0.192320 0.658975 0.172 Uiso 0.5 1 d R U P I 1
 H61B H -0.050545 -0.139104 0.721142 0.172 Uiso 0.5 1 d R U P I 1
 C63 C 0.791(3) 0.589(3) 0.8509(15) 0.192(7) Uiso 0.5 1 d D . P A 2
 C2 C 0.7505(14) 0.567(3) 0.7892(14) 0.192(7) Uiso 0.5 1 d D . P A 2
 H2 H 0.784052 0.528386 0.770437 0.230 Uiso 0.5 1 calc R U P A 2
 C65 C 0.534(4) 0.712(3) 0.663(2) 0.163(12) Uiso 0.35 1 d D . P J 2
 C33 C 0.504(4) 0.607(4) 0.582(2) 0.163(12) Uiso 0.35 1 d D . P J 2
 C67 C 0.426(3) 0.6315(19) 0.6324(13) 0.159(12) Uiso 0.65 1 d D . P J 1
 H67 H 0.500754 0.651405 0.636307 0.190 Uiso 0.65 1 d R U P J 1
 C17 C 0.024(2) 0.5624(16) 0.6047(9) 0.250 Uiso 1 1 d D U . . .
 H17A H -0.019156 0.534577 0.567841 0.300 Uiso 1 1 d R U . . .
 C35 C 0.067(2) 0.6565(17) 0.5894(11) 0.250 Uiso 1 1 d D U . . .
 H35A H 0.122429 0.668823 0.620954 0.300 Uiso 1 1 d R U . . .
 H35B H 0.037965 0.706340 0.591060 0.300 Uiso 1 1 d R U . . .
 C71 C 0.768(4) 0.654(3) 0.7624(18) 0.192(7) Uiso 0.5 1 d D . P A 2
 C9 C 0.6897(17) 0.4045(15) 0.6106(12) 0.250 Uiso 1 1 d D U . M 2
 H9A H 0.745916 0.388342 0.596922 0.300 Uiso 1 1 d R U . . .
 H9B H 0.707609 0.425905 0.651401 0.300 Uiso 1 1 d R U . . .
 C73 C 0.5880(15) 0.3321(13) 0.5945(9) 0.167(7) Uiso 1 1 d D . . M 2
 H73 H 0.553122 0.352995 0.562540 0.201 Uiso 1 1 calc R U . M 2
 O39 O 0.1684(9) 0.5352(8) 0.6687(5) 0.144(4) Uani 1 1 d D . . . .
 O5 O 0.0757(11) 0.4459(12) 0.5898(7) 0.209(7) Uani 1 1 d D . . . .
 H5 H 0.065505 0.405129 0.610473 0.313 Uiso 1 1 d R U . . .
 C37 C 0.515(4) -0.011(4) 0.7915(13) 0.253(12) Uiso 0.5 1 d D . P L 2
 H37A H 0.585342 -0.010438 0.796882 0.379 Uiso 0.5 1 d R U P L 2
 H37B H 0.504628 0.025324 0.823778 0.379 Uiso 0.5 1 d R U P L 2
 H37C H 0.468137 -0.073544 0.788525 0.379 Uiso 0.5 1 d R U P L 2
 C75 C 0.563(2) 0.038(2) 0.6983(11) 0.253(12) Uiso 1 1 d D . . . .
 H75A H 0.607897 0.101730 0.710825 0.303 Uiso 1 1 d R U . . .
 H75B H 0.539958 0.031032 0.657401 0.303 Uiso 1 1 d R U . . .
 C77 C 0.000(3) 0.371(3) 0.944(2) 0.200 Uiso 0.5 1 d D U P K 1
 H77A H 0.037682 0.431176 0.934381 0.300 Uiso 0.5 1 d R U P K 1
 H77B H -0.053696 0.337432 0.913271 0.300 Uiso 0.5 1 d R U P K 1
 H77C H -0.031253 0.378169 0.978186 0.300 Uiso 0.5 1 d R U P K 1
 C79 C -0.034(2) 0.254(2) 0.946(2) 0.200 Uiso 0.5 1 d D U P K 2
 H79A H -0.069027 0.244452 0.908686 0.300 Uiso 0.5 1 d R U P K 2
 H79B H -0.003347 0.208524 0.951670 0.300 Uiso 0.5 1 d R U P K 2
 H79C H -0.080997 0.251142 0.972676 0.300 Uiso 0.5 1 d R U P K 2
 C81 C -0.221(3) -0.003(3) 0.884(2) 0.200 Uiso 0.5 1 d D U P N 2
 H81A H -0.213614 0.053573 0.906950 0.300 Uiso 0.5 1 d R U P N 2
 H81B H -0.261130 -0.006015 0.847266 0.300 Uiso 0.5 1 d R U P N 2
 H81C H -0.256320 -0.055497 0.902940 0.300 Uiso 0.5 1 d R U P N 2
 H37 H 0.213730 0.033110 0.609700 0.7(5) Uiso 0.8 1 d D . P . .
 C82 C -0.0594(17) -0.1285(16) 0.8350(10) 0.200 Uiso 1 1 d D U . . .
 H82A H -0.037095 -0.124546 0.875427 0.300 Uiso 1 1 d R U . . .
 H82B H -0.005242 -0.086877 0.817668 0.300 Uiso 1 1 d R U . . .
 H82C H -0.075075 -0.191145 0.817668 0.300 Uiso 1 1 d R U . . .
 C83 C 0.2189(18) 0.3347(15) 0.4787(8) 0.205(5) Uani 1 1 d D . . . .
 H83A H 0.270172 0.352808 0.512297 0.307 Uiso 1 1 d R U . . .
 H83B H 0.252042 0.333372 0.445082 0.307 Uiso 1 1 d R U . . .
 H83C H 0.183143 0.378775 0.476437 0.307 Uiso 1 1 d R U . . .
 C84 C -0.1830(11) 0.3067(13) 0.7831(6) 0.148(2) Uani 1 1 d D . . . .
 H84A H -0.112948 0.347475 0.795405 0.222 Uiso 1 1 d R U . . .
 H84B H -0.230046 0.337531 0.792993 0.222 Uiso 1 1 d R U . . .
 H84C H -0.195605 0.251068 0.801827 0.222 Uiso 1 1 d R U . . .
 C85 C 0.5607(17) 0.7921(15) 0.8419(9) 0.212(5) Uani 1 1 d D . . . .
 H85A H 0.536991 0.832243 0.818855 0.318 Uiso 1 1 d R U . . .
 H85B H 0.634532 0.818904 0.852597 0.318 Uiso 1 1 d R U . . .
 H85C H 0.543644 0.732171 0.820262 0.318 Uiso 1 1 d R U . . .
 C86 C 0.3674(18) -0.1082(17) 0.5580(8) 0.225(6) Uani 1 1 d D . . . .
 H86A H 0.402152 -0.148357 0.543908 0.337 Uiso 1 1 d R U . . .
 H86B H 0.417158 -0.054399 0.580934 0.337 Uiso 1 1 d R U . . .
 H86C H 0.317034 -0.141123 0.580934 0.337 Uiso 1 1 d R U . . .
 C87 C -0.017(4) 0.246(4) 1.032(2) 0.25(3) Uiso 0.5 1 d D . P K 1
 H87A H -0.078305 0.256652 1.015378 0.374 Uiso 0.5 1 d R U P K 1
 H87B H -0.036544 0.189077 1.049373 0.374 Uiso 0.5 1 d R U P K 1
 H87C H 0.023478 0.296792 1.059762 0.374 Uiso 0.5 1 d R U P K 1
 C88 C 0.011(4) 0.442(3) 0.931(2) 0.250 Uiso 0.5 1 d D U P K 2
 H88A H 0.015932 0.420946 0.892205 0.375 Uiso 0.5 1 d R U P K 2
 H88B H -0.060982 0.421584 0.936249 0.375 Uiso 0.5 1 d R U P K 2
 H88C H 0.038072 0.509330 0.936249 0.375 Uiso 0.5 1 d R U P K 2
 C89 C 0.1231(14) 0.6138(14) 0.8534(10) 0.205(4) Uani 1 1 d D . . . .
 H89A H 0.089877 0.549865 0.860690 0.246 Uiso 1 1 d R U . . .
 H89B H 0.075659 0.647835 0.856866 0.246 Uiso 1 1 d R U . . .
 C90 C 0.2108(15) 0.6711(14) 0.8953(8) 0.205(4) Uani 1 1 d D . . . .
 H90A H 0.189119 0.674007 0.932481 0.308 Uiso 1 1 d R U . . .
 H90B H 0.263205 0.642536 0.896574 0.308 Uiso 1 1 d R U . . .
 H90C H 0.238528 0.732921 0.884674 0.308 Uiso 1 1 d R U . . .
 C91 C 0.3991(18) -0.0012(19) 0.9081(12) 0.240 Uiso 1 1 d D U . . .
 H91A H 0.361102 -0.061855 0.887958 0.360 Uiso 1 1 d R U . . .
 H91B H 0.408778 0.044526 0.881413 0.360 Uiso 1 1 d R U . . .
 H91C H 0.465484 -0.000256 0.925842 0.360 Uiso 1 1 d R U . . .
 C92 C 0.679(2) 0.4193(17) 0.9900(11) 0.225(6) Uiso 1 1 d D . . . .
 H92A H 0.646413 0.437500 0.956900 0.337 Uiso 1 1 d R U . . .
 H92B H 0.628521 0.395631 1.015190 0.337 Uiso 1 1 d R U . . .
 H92C H 0.734423 0.472331 1.009828 0.337 Uiso 1 1 d R U . . .
 C93 C -0.116(2) 0.002(2) 0.6545(15) 0.144(3) Uani 0.5 1 d D . P I 2
 H93A H -0.063478 0.032756 0.632252 0.216 Uiso 0.5 1 d R U P I 2
 H93B H -0.183280 -0.007669 0.633619 0.216 Uiso 0.5 1 d R U P I 2
 H93C H -0.107325 0.039475 0.690335 0.216 Uiso 0.5 1 d R U P I 2
 C94 C 0.077(2) -0.165(2) 0.7016(15) 0.144(3) Uani 0.5 1 d D . P I 1
 H94A H 0.064128 -0.222735 0.717404 0.216 Uiso 0.5 1 d R U P I 1
 H94B H 0.108535 -0.166359 0.667544 0.216 Uiso 0.5 1 d R U P I 1
 H94C H 0.122294 -0.114822 0.729350 0.216 Uiso 0.5 1 d R U P I 1
 C11 C -0.0398(17) 0.5641(18) 0.6497(11) 0.250 Uiso 1 1 d D U . . .
 H11A H 0.011656 0.574829 0.682761 0.375 Uiso 1 1 d R U . . .
 H11B H -0.071271 0.611319 0.651697 0.375 Uiso 1 1 d R U . . .
 H11C H -0.091980 0.503942 0.648849 0.375 Uiso 1 1 d R U . . .
 C29 C 0.626(2) -0.020(2) 0.7146(12) 0.250 Uiso 1 1 d D U . . .
 H29A H 0.634847 -0.051040 0.679696 0.375 Uiso 1 1 d R U . . .
 H29B H 0.692411 0.013290 0.736610 0.375 Uiso 1 1 d R U . . .
 H29C H 0.585655 -0.065862 0.736610 0.375 Uiso 1 1 d R U . . .
 C22 C 0.4448(11) 0.0937(12) 0.7455(6) 0.115(4) Uani 1 1 d . . . . .
 C3 C 0.665(2) 0.4801(16) 0.5852(12) 0.250 Uiso 1 1 d D U . . .
 H3A H 0.657176 0.460503 0.544874 0.375 Uiso 1 1 d R U . M 2
 H3B H 0.600207 0.484344 0.594536 0.375 Uiso 1 1 d R U . M 2
 H3C H 0.718115 0.539950 0.594536 0.375 Uiso 1 1 d R U . M 2

loop_
  _atom_site_aniso_label
  _atom_site_aniso_U_11
  _atom_site_aniso_U_22
  _atom_site_aniso_U_33
  _atom_site_aniso_U_23
  _atom_site_aniso_U_13
  _atom_site_aniso_U_12
 Zr1 0.0587(5) 0.1074(7) 0.0909(6) -0.0099(5) 0.0021(4) 0.0362(4)
 Zr4 0.0492(5) 0.1288(8) 0.0979(6) -0.0005(5) 0.0061(4) 0.0419(5)
 Zr6 0.0490(5) 0.1151(7) 0.1020(7) -0.0083(5) 0.0083(4) 0.0369(4)
 Zr3 0.0621(5) 0.1065(7) 0.0813(6) -0.0016(5) 0.0057(4) 0.0266(4)
 Zr2 0.0611(5) 0.1367(9) 0.0819(6) 0.0031(5) 0.0045(4) 0.0441(5)
 Zr5 0.0596(5) 0.1058(7) 0.0998(7) 0.0052(5) 0.0066(4) 0.0322(5)
 O1 0.054(4) 0.118(5) 0.083(4) -0.001(4) 0.011(3) 0.035(3)
 O4 0.054(4) 0.108(5) 0.097(5) 0.010(4) 0.005(3) 0.028(3)
 O6 0.055(4) 0.118(5) 0.080(4) -0.006(4) 0.002(3) 0.039(3)
 O8 0.060(4) 0.139(6) 0.082(4) -0.010(4) 0.006(3) 0.051(4)
 O10 0.075(5) 0.133(7) 0.101(5) 0.008(5) -0.013(4) 0.040(5)
 O12 0.095(6) 0.104(6) 0.114(6) 0.009(5) 0.014(5) 0.038(4)
 O14 0.060(4) 0.112(5) 0.084(4) -0.001(4) 0.008(3) 0.044(4)
 O16 0.063(5) 0.147(8) 0.125(7) -0.019(6) 0.031(5) 0.035(5)
 O18 0.057(4) 0.131(7) 0.141(7) 0.012(6) 0.016(4) 0.030(5)
 O20 0.080(5) 0.147(6) 0.143(7) -0.009(6) 0.012(5) 0.070(4)
 O22 0.065(4) 0.164(7) 0.132(7) -0.011(5) -0.004(4) 0.060(4)
 O24 0.102(6) 0.112(6) 0.100(6) 0.011(5) 0.002(5) 0.028(5)
 O26 0.060(4) 0.115(5) 0.083(4) -0.007(4) 0.010(3) 0.033(4)
 O28 0.073(5) 0.136(7) 0.104(6) -0.024(5) 0.012(4) 0.019(4)
 O30 0.067(5) 0.141(8) 0.144(7) -0.021(6) -0.007(5) 0.061(5)
 O32 0.092(5) 0.103(6) 0.156(7) -0.005(5) -0.003(5) 0.048(4)
 O34 0.084(6) 0.135(7) 0.093(5) -0.010(5) 0.006(4) 0.021(5)
 O36 0.080(5) 0.126(7) 0.123(6) -0.003(5) -0.006(5) 0.029(5)
 O38 0.052(4) 0.142(7) 0.143(7) -0.025(5) 0.008(4) 0.032(4)
 O40 0.070(5) 0.149(7) 0.098(5) -0.015(5) 0.021(4) 0.023(5)
 O41 0.065(4) 0.151(7) 0.103(6) 0.002(5) -0.014(4) 0.050(5)
 O21 0.062(4) 0.101(5) 0.088(4) 0.003(3) 0.014(3) 0.039(3)
 O11 0.067(4) 0.130(6) 0.095(5) 0.007(4) 0.007(4) 0.051(4)
 O23 0.093(6) 0.155(9) 0.114(7) 0.031(6) 0.016(5) 0.053(6)
 O3 0.074(5) 0.177(9) 0.101(6) 0.006(5) 0.028(4) 0.043(5)
 O25 0.061(5) 0.138(7) 0.126(7) 0.016(5) 0.003(4) 0.026(4)
 O13 0.072(5) 0.158(8) 0.119(6) -0.026(5) 0.008(5) 0.039(5)
 O27 0.071(5) 0.203(10) 0.107(6) 0.012(6) 0.027(5) 0.063(6)
 O7 0.089(6) 0.198(10) 0.105(6) 0.019(6) -0.022(5) 0.063(6)
 O29 0.077(5) 0.139(7) 0.106(6) -0.014(5) 0.013(4) 0.014(5)
 O15 0.094(6) 0.131(7) 0.130(8) 0.027(6) -0.002(5) 0.037(5)
 O31 0.102(7) 0.185(10) 0.095(6) -0.014(6) -0.007(5) 0.063(6)
 O2 0.092(6) 0.127(7) 0.129(7) -0.016(5) 0.009(5) 0.060(5)
 O33 0.077(6) 0.175(10) 0.102(7) -0.017(7) 0.018(5) 0.072(7)
 O17 0.094(8) 0.211(14) 0.211(14) 0.055(11) 0.035(9) 0.033(8)
 C1 0.133(5) 0.145(5) 0.147(5) 0.001(4) 0.013(4) 0.047(4)
 O9 0.085(6) 0.172(10) 0.135(8) 0.017(7) 0.034(6) 0.027(6)
 C4 0.100(10) 0.133(12) 0.106(10) 0.003(9) 0.005(8) 0.045(8)
 C6 0.086(4) 0.201(6) 0.164(5) -0.004(5) 0.010(4) 0.067(4)
 C8 0.094(10) 0.125(10) 0.127(12) -0.013(9) -0.039(9) 0.052(8)
 C10 0.160(9) 0.319(13) 0.172(9) -0.073(10) 0.020(8) 0.073(10)
 C12 0.098(11) 0.127(11) 0.120(11) -0.015(9) 0.043(9) 0.026(8)
 C14 0.099(10) 0.153(14) 0.139(14) 0.050(12) 0.010(10) 0.055(10)
 O37 0.100(9) 0.214(15) 0.144(11) -0.078(10) 0.006(8) 0.051(9)
 C16 0.136(6) 0.166(7) 0.321(12) -0.013(9) 0.027(7) 0.073(5)
 C18 0.169(10) 0.174(9) 0.239(12) 0.032(9) -0.026(9) 0.004(7)
 C20 0.048(6) 0.192(17) 0.126(11) 0.038(11) 0.013(6) 0.028(9)
 C24 0.108(11) 0.188(17) 0.156(14) -0.019(12) -0.039(10) 0.073(11)
 C26 0.203(12) 0.258(14) 0.123(6) -0.017(8) -0.035(7) 0.064(9)
 C28 0.144(18) 0.183(19) 0.163(18) 0.038(15) 0.075(15) 0.057(16)
 C30 0.23(2) 0.088(10) 0.184(18) 0.023(11) -0.027(16) 0.025(12)
 C32 0.092(10) 0.207(17) 0.128(12) 0.016(11) 0.050(9) 0.074(11)
 C34 0.160(9) 0.319(13) 0.172(9) -0.073(10) 0.020(8) 0.073(10)
 C38 0.133(5) 0.145(5) 0.147(5) 0.001(4) 0.013(4) 0.047(4)
 C42 0.086(4) 0.201(6) 0.164(5) -0.004(5) 0.010(4) 0.067(4)
 C44 0.169(10) 0.174(9) 0.239(12) 0.032(9) -0.026(9) 0.004(7)
 C52 0.136(6) 0.166(7) 0.321(12) -0.013(9) 0.027(7) 0.073(5)
 C56 0.160(9) 0.319(13) 0.172(9) -0.073(10) 0.020(8) 0.073(10)
 C62 0.203(12) 0.258(14) 0.123(6) -0.017(8) -0.035(7) 0.064(9)
 C64 0.090(10) 0.103(10) 0.100(10) 0.011(8) 0.029(8) 0.022(7)
 C68 0.203(12) 0.258(14) 0.123(6) -0.017(8) -0.035(7) 0.064(9)
 C70 0.133(5) 0.145(5) 0.147(5) 0.001(4) 0.013(4) 0.047(4)
 C72 0.086(4) 0.201(6) 0.164(5) -0.004(5) 0.010(4) 0.067(4)
 C74 0.169(10) 0.174(9) 0.239(12) 0.032(9) -0.026(9) 0.004(7)
 C78 0.169(10) 0.174(9) 0.239(12) 0.032(9) -0.026(9) 0.004(7)
 C80 0.086(4) 0.201(6) 0.164(5) -0.004(5) 0.010(4) 0.067(4)
 C5 0.133(5) 0.145(5) 0.147(5) 0.001(4) 0.013(4) 0.047(4)
 C45 0.160(9) 0.319(13) 0.172(9) -0.073(10) 0.020(8) 0.073(10)
 C47 0.136(6) 0.166(7) 0.321(12) -0.013(9) 0.027(7) 0.073(5)
 C13 0.203(12) 0.258(14) 0.123(6) -0.017(8) -0.035(7) 0.064(9)
 C15 0.133(5) 0.145(5) 0.147(5) 0.001(4) 0.013(4) 0.047(4)
 C61 0.133(5) 0.145(5) 0.147(5) 0.001(4) 0.013(4) 0.047(4)
 O39 0.130(8) 0.148(9) 0.170(10) 0.022(7) 0.004(7) 0.074(7)
 O5 0.177(13) 0.244(16) 0.228(15) 0.042(12) -0.042(11) 0.122(12)
 C83 0.203(12) 0.258(14) 0.123(6) -0.017(8) -0.035(7) 0.064(9)
 C84 0.086(4) 0.201(6) 0.164(5) -0.004(5) 0.010(4) 0.067(4)
 C85 0.169(10) 0.174(9) 0.239(12) 0.032(9) -0.026(9) 0.004(7)
 C86 0.160(9) 0.319(13) 0.172(9) -0.073(10) 0.020(8) 0.073(10)
 C89 0.136(6) 0.166(7) 0.321(12) -0.013(9) 0.027(7) 0.073(5)
 C90 0.136(6) 0.166(7) 0.321(12) -0.013(9) 0.027(7) 0.073(5)
 C93 0.133(5) 0.145(5) 0.147(5) 0.001(4) 0.013(4) 0.047(4)
 C94 0.133(5) 0.145(5) 0.147(5) 0.001(4) 0.013(4) 0.047(4)
 C22 0.075(8) 0.146(12) 0.136(11) -0.009(9) 0.004(8) 0.063(8)

_geom_special_details
;
 All esds (except the esd in the dihedral angle between two l.s. planes)
 are estimated using the full covariance matrix.  The cell esds are taken
 into account individually in the estimation of esds in distances, angles
 and torsion angles; correlations between esds in cell parameters are only
 used when they are defined by crystal symmetry.  An approximate (isotropic)
 treatment of cell esds is used for estimating esds involving l.s. planes.
;
loop_
  _geom_bond_atom_site_label_1
  _geom_bond_atom_site_label_2
  _geom_bond_distance
  _geom_bond_site_symmetry_2
  _geom_bond_publ_flag
 Zr1 Zr4 3.4827(14) . ?
 Zr1 Zr3 3.4695(13) . ?
 Zr1 Zr2 3.5008(16) . ?
 Zr1 O6 2.096(7) . ?
 Zr1 O8 2.191(8) . ?
 Zr1 O12 2.211(9) . ?
 Zr1 O14 2.045(7) . ?
 Zr1 O26 2.197(7) . ?
 Zr1 O28 2.271(8) . ?
 Zr1 O13 2.286(9) . ?
 Zr1 O2 2.211(8) . ?
 Zr1 C1 2.634(19) . ?
 Zr4 Zr3 3.5370(14) . ?
 Zr4 Zr2 3.4718(13) . ?
 Zr4 Zr5 3.5520(14) . ?
 Zr4 O1 2.042(7) . ?
 Zr4 O4 2.375(8) . ?
 Zr4 O8 2.394(7) . ?
 Zr4 O14 2.049(7) . ?
 Zr4 O18 2.156(10) . ?
 Zr4 O30 2.188(10) . ?
 Zr4 O41 2.186(8) . ?
 Zr4 O27 2.165(9) . ?
 Zr6 Zr3 3.4701(13) . ?
 Zr6 Zr2 3.5064(14) . ?
 Zr6 Zr5 3.4825(13) . ?
 Zr6 O6 2.091(7) . ?
 Zr6 O16 2.211(9) . ?
 Zr6 O20 2.215(9) . ?
 Zr6 O22 2.288(8) . ?
 Zr6 O26 2.202(8) . ?
 Zr6 O38 2.286(8) . ?
 Zr6 O21 2.063(7) . ?
 Zr6 O11 2.168(8) . ?
 Zr6 C6 2.654(18) . ?
 Zr3 Zr5 3.5759(15) . ?
 Zr3 O4 2.275(7) . ?
 Zr3 O10 2.248(8) . ?
 Zr3 O14 2.052(7) . ?
 Zr3 O24 2.148(9) . ?
 Zr3 O26 2.343(7) . ?
 Zr3 O34 2.240(8) . ?
 Zr3 O40 2.205(9) . ?
 Zr3 O21 2.068(7) . ?
 Zr2 Zr5 3.4899(14) . ?
 Zr2 O1 2.039(7) . ?
 Zr2 O6 2.094(7) . ?
 Zr2 O8 2.188(8) . ?
 Zr2 O11 2.204(8) . ?
 Zr2 O23 2.213(11) . ?
 Zr2 O3 2.195(8) . ?
 Zr2 O7 2.280(8) . ?
 Zr2 O31 2.283(9) . ?
 Zr2 C26 2.66(2) . ?
 Zr5 O1 2.062(7) . ?
 Zr5 O4 2.264(7) . ?
 Zr5 O32 2.207(8) . ?
 Zr5 O36 2.115(9) . ?
 Zr5 O21 2.060(7) . ?
 Zr5 O11 2.377(7) . ?
 Zr5 O25 2.300(8) . ?
 Zr5 O15 2.164(10) . ?
 O4 H4 1.0000 . ?
 O8 H8 1.0000 . ?
 O10 C8 1.257(18) . ?
 O12 C4 1.274(15) . ?
 O16 C12 1.260(18) . ?
 O18 C20 1.29(2) . ?
 O20 C16 1.25(3) . ?
 O22 C6 1.19(2) . ?
 O24 C4 1.281(16) . ?
 O26 H26 1.0000 . ?
 O28 C1 1.22(2) . ?
 O30 C22 1.219(17) . ?
 O32 C16 1.28(2) . ?
 O34 H34A 0.8500 . ?
 O34 H34B 0.8489 . ?
 O36 C18 1.27(3) . ?
 O38 C6 1.30(2) . ?
 O40 C12 1.272(19) . ?
 O41 C8 1.258(18) . ?
 O11 H11 1.0000 . ?
 O23 C14 1.28(2) . ?
 O3 C32 1.287(17) . ?
 O25 C20 1.228(18) . ?
 O13 C1 1.27(2) . ?
 O27 C32 1.234(18) . ?
 O7 C26 1.24(3) . ?
 O29 C18 1.27(3) . ?
 O15 C14 1.31(2) . ?
 O31 C26 1.25(3) . ?
 O2 C22 1.291(15) . ?
 O33 C10 1.15(3) . ?
 O17 H17 0.8202 . ?
 O17 C28 1.31(2) . ?
 C1 C38 1.50(2) . ?
 O9 C28 1.23(3) . ?
 C4 C30 1.52(2) . ?
 C6 C42 1.54(2) . ?
 C8 C24 1.540(19) . ?
 C10 O37 1.35(3) . ?
 C10 C34 1.55(3) . ?
 C12 C50 1.48(3) . ?
 C14 C41 1.56(3) . ?
 C14 C67 1.56(2) . ?
 O37 H37 0.862(5) . ?
 C16 C52 1.50(3) . ?
 C18 C44 1.44(3) . ?
 C20 C36 1.504(9) . ?
 C20 C2 1.504(9) . ?
 C24 H24 1.0000 . ?
 C24 C60 1.500(16) . ?
 C24 C7 1.478(9) . ?
 C26 C62 1.52(3) . ?
 C28 C64 1.52(3) . ?
 C30 H30 1.0000 . ?
 C30 C25 1.54(4) . ?
 C30 C51 1.493(10) . ?
 C32 C73 1.56(2) . ?
 C34 H34 1.0000 . ?
 C34 C56 1.53(2) . ?
 C34 C45 1.53(2) . ?
 C36 H36 1.0000 . ?
 C36 C46 1.502(9) . ?
 C36 C23 1.498(9) . ?
 C38 H38 1.0000 . ?
 C38 H38A 1.0000 . ?
 C38 C70 1.54(2) . ?
 C38 C5 1.56(2) . ?
 C38 C15 1.55(2) . ?
 C38 C61 1.54(2) . ?
 C40 H40 0.9999 . ?
 C40 H40A 1.0000 . ?
 C40 C49 1.501(10) . ?
 C40 C37 1.496(10) . ?
 C40 C75 1.500(10) . ?
 C40 C22 1.53(2) . ?
 C42 H42 1.0000 . ?
 C42 C72 1.45(2) . ?
 C42 C80 1.50(2) . ?
 C44 H44 1.0000 . ?
 C44 C74 1.34(3) . ?
 C44 C78 1.68(3) . ?
 C48 C17 1.456(10) . ?
 C48 O39 1.312(17) . ?
 C48 O5 1.332(18) . ?
 C50 H50 1.0000 . ?
 C50 C43 1.495(7) . ?
 C50 C57 1.484(18) . ?
 C50 C77 1.470(18) . ?
 C50 C79 1.500(10) . ?
 C52 H52 1.0001 . ?
 C52 C47 1.43(3) . ?
 C52 C89 1.486(10) . ?
 C56 H56A 0.9800 . ?
 C56 H56B 0.9800 . ?
 C56 H56C 0.9800 . ?
 C58 H58A 0.9800 . ?
 C58 H58B 0.9800 . ?
 C58 H58C 0.9800 . ?
 C58 C35 1.494(10) . ?
 C60 H60A 0.9601 . ?
 C60 H60B 0.9605 . ?
 C60 H60C 0.9603 . ?
 C62 H62 1.0000 . ?
 C62 C68 1.505(19) . ?
 C62 C13 1.473(14) . ?
 C64 H64 1.0000 . ?
 C64 H64A 1.0000 . ?
 C64 C21 1.494(5) . ?
 C64 C59 1.477(14) . ?
 C64 C81 1.471(18) . ?
 C68 H68A 0.9598 . ?
 C68 H68B 0.9596 . ?
 C68 H68C 0.9598 . ?
 C70 H70A 0.9602 . ?
 C70 H70B 0.9600 . ?
 C70 H70C 0.9599 . ?
 C72 H72A 0.9900 . ?
 C72 H72B 0.9900 . ?
 C72 C84 1.471(9) . ?
 C74 H74A 0.9800 . ?
 C74 H74B 0.9800 . ?
 C74 H74C 0.9800 . ?
 C78 H78A 0.9901 . ?
 C78 H78B 0.9900 . ?
 C78 C85 1.503(10) . ?
 C80 H80A 0.9800 . ?
 C80 H80B 0.9800 . ?
 C80 H80C 0.9800 . ?
 C5 H5A 0.9600 . ?
 C5 H5B 0.9599 . ?
 C5 H5C 0.9601 . ?
 C41 H41 1.0000 . ?
 C41 C65 1.500(9) . ?
 C41 C33 1.500(9) . ?
 C21 H21A 0.9901 . ?
 C21 H21B 0.9900 . ?
 C21 C82 1.497(10) . ?
 C43 H43A 0.9900 . ?
 C43 H43B 0.9900 . ?
 C43 C88 1.496(7) . ?
 C45 H45A 0.9899 . ?
 C45 H45B 0.9900 . ?
 C45 C86 1.503(10) . ?
 C47 H47A 0.9601 . ?
 C47 H47B 0.9597 . ?
 C47 H47C 0.9600 . ?
 C49 H49A 0.9597 . ?
 C49 H49B 0.9600 . ?
 C49 H49C 0.9600 . ?
 C25 H25A 0.9900 . ?
 C25 H25B 0.9900 . ?
 C25 C91 1.492(10) . ?
 C51 H51A 0.9800 . ?
 C51 H51B 0.9800 . ?
 C51 H51C 0.9800 . ?
 C13 H13A 0.9900 . ?
 C13 H13B 0.9901 . ?
 C13 C83 1.484(10) . ?
 C53 C67 1.40(3) . ?
 C27 C67 1.41(3) . ?
 C55 H55A 0.9800 . ?
 C55 H55B 0.9800 . ?
 C55 H55C 0.9800 . ?
 C55 C73 1.442(17) . ?
 C7 H7A 0.9900 . ?
 C7 H7B 0.9900 . ?
 C7 C92 1.497(10) . ?
 C57 H57A 0.9900 . ?
 C57 H57B 0.9899 . ?
 C57 C87 1.499(10) . ?
 C59 H59A 0.9599 . ?
 C59 H59B 0.9599 . ?
 C59 H59C 0.9601 . ?
 C15 H15A 0.9603 . ?
 C15 H15B 0.9900 . ?
 C15 H15C 0.9900 . ?
 C15 C93 1.506(10) . ?
 C61 H61A 0.9900 . ?
 C61 H61B 0.9899 . ?
 C61 C94 1.502(10) . ?
 C63 C2 1.502(9) . ?
 C2 H2 1.0000 . ?
 C2 C71 1.494(15) . ?
 C67 H67 0.9800 . ?
 C17 H17A 1.0000 . ?
 C17 C35 1.482(10) . ?
 C17 C11 1.493(10) . ?
 C35 H35A 0.9900 . ?
 C35 H35B 0.9900 . ?
 C9 H9A 0.9900 . ?
 C9 H9B 0.9900 . ?
 C9 C73 1.492(9) . ?
 C9 C3 1.493(10) . ?
 C73 H73 1.0000 . ?
 O5 H5 0.8203 . ?
 C37 H37A 0.9800 . ?
 C37 H37B 0.9801 . ?
 C37 H37C 0.9800 . ?
 C75 H75A 0.9900 . ?
 C75 H75B 0.9900 . ?
 C75 C29 1.503(10) . ?
 C77 H77A 0.9800 . ?
 C77 H77B 0.9800 . ?
 C77 H77C 0.9800 . ?
 C79 H79A 0.9605 . ?
 C79 H79B 0.9600 . ?
 C79 H79C 0.9595 . ?
 C81 H81A 0.9800 . ?
 C81 H81B 0.9800 . ?
 C81 H81C 0.9800 . ?
 C82 H82A 0.9800 . ?
 C82 H82B 0.9800 . ?
 C82 H82C 0.9800 . ?
 C83 H83A 0.9799 . ?
 C83 H83B 0.9801 . ?
 C83 H83C 0.9799 . ?
 C84 H84A 0.9800 . ?
 C84 H84B 0.9800 . ?
 C84 H84C 0.9801 . ?
 C85 H85A 0.9800 . ?
 C85 H85B 0.9800 . ?
 C85 H85C 0.9800 . ?
 C86 H86A 0.9801 . ?
 C86 H86B 0.9799 . ?
 C86 H86C 0.9799 . ?
 C87 H87A 0.9800 . ?
 C87 H87B 0.9801 . ?
 C87 H87C 0.9800 . ?
 C88 H88A 0.9801 . ?
 C88 H88B 0.9800 . ?
 C88 H88C 0.9800 . ?
 C89 H89A 0.9900 . ?
 C89 H89B 0.9900 . ?
 C89 C90 1.486(10) . ?
 C90 H90A 0.9800 . ?
 C90 H90B 0.9800 . ?
 C90 H90C 0.9800 . ?
 C91 H91A 0.9800 . ?
 C91 H91B 0.9800 . ?
 C91 H91C 0.9800 . ?
 C92 H92A 0.9799 . ?
 C92 H92B 0.9799 . ?
 C92 H92C 0.9800 . ?
 C93 H15A 0.5548 . ?
 C93 H93A 0.9802 . ?
 C93 H93B 0.9801 . ?
 C93 H93C 0.9800 . ?
 C94 H94A 0.9799 . ?
 C94 H94B 0.9800 . ?
 C94 H94C 0.9799 . ?
 C11 H11A 0.9800 . ?
 C11 H11B 0.9800 . ?
 C11 H11C 0.9800 . ?
 C29 H29A 0.9800 . ?
 C29 H29B 0.9800 . ?
 C29 H29C 0.9800 . ?
 C3 H3A 0.9800 . ?
 C3 H3B 0.9800 . ?
 C3 H3C 0.9800 . ?

loop_
  _geom_angle_atom_site_label_1
  _geom_angle_atom_site_label_2
  _geom_angle_atom_site_label_3
  _geom_angle
  _geom_angle_site_symmetry_1
  _geom_angle_site_symmetry_3
  _geom_angle_publ_flag
 Zr4 Zr1 Zr2 59.62(3) . . ?
 Zr3 Zr1 Zr4 61.16(3) . . ?
 Zr3 Zr1 Zr2 90.41(3) . . ?
 O6 Zr1 Zr4 85.73(19) . . ?
 O6 Zr1 Zr3 85.71(18) . . ?
 O6 Zr1 Zr2 33.32(19) . . ?
 O6 Zr1 O8 70.0(3) . . ?
 O6 Zr1 O12 143.8(3) . . ?
 O6 Zr1 O26 69.8(3) . . ?
 O6 Zr1 O28 90.7(3) . . ?
 O6 Zr1 O13 88.7(3) . . ?
 O6 Zr1 O2 142.5(3) . . ?
 O6 Zr1 C1 90.5(5) . . ?
 O8 Zr1 Zr4 42.79(18) . . ?
 O8 Zr1 Zr3 99.98(19) . . ?
 O8 Zr1 Zr2 36.89(19) . . ?
 O8 Zr1 O12 141.6(3) . . ?
 O8 Zr1 O26 125.2(3) . . ?
 O8 Zr1 O28 134.4(3) . . ?
 O8 Zr1 O13 81.4(3) . . ?
 O8 Zr1 O2 73.6(3) . . ?
 O8 Zr1 C1 109.1(5) . . ?
 O12 Zr1 Zr4 108.2(2) . . ?
 O12 Zr1 Zr3 73.4(2) . . ?
 O12 Zr1 Zr2 163.5(2) . . ?
 O12 Zr1 O28 75.5(3) . . ?
 O12 Zr1 O13 109.6(4) . . ?
 O12 Zr1 O2 73.5(4) . . ?
 O12 Zr1 C1 91.7(5) . . ?
 O14 Zr1 Zr4 31.76(19) . . ?
 O14 Zr1 Zr3 32.18(18) . . ?
 O14 Zr1 Zr2 81.4(2) . . ?
 O14 Zr1 O6 94.8(3) . . ?
 O14 Zr1 O8 74.3(3) . . ?
 O14 Zr1 O12 83.0(3) . . ?
 O14 Zr1 O26 73.6(2) . . ?
 O14 Zr1 O28 150.4(3) . . ?
 O14 Zr1 O13 152.5(3) . . ?
 O14 Zr1 O2 83.9(3) . . ?
 O14 Zr1 C1 174.4(5) . . ?
 O26 Zr1 Zr4 98.81(19) . . ?
 O26 Zr1 Zr3 41.73(17) . . ?
 O26 Zr1 Zr2 95.1(2) . . ?
 O26 Zr1 O12 75.0(3) . . ?
 O26 Zr1 O28 81.1(3) . . ?
 O26 Zr1 O13 132.5(3) . . ?
 O26 Zr1 O2 143.1(3) . . ?
 O26 Zr1 C1 106.9(5) . . ?
 O28 Zr1 Zr4 176.2(3) . . ?
 O28 Zr1 Zr3 119.9(2) . . ?
 O28 Zr1 Zr2 116.6(3) . . ?
 O28 Zr1 O13 56.5(3) . . ?
 O28 Zr1 C1 27.6(5) . . ?
 O13 Zr1 Zr4 122.0(2) . . ?
 O13 Zr1 Zr3 173.3(2) . . ?
 O13 Zr1 Zr2 86.9(3) . . ?
 O13 Zr1 C1 28.9(5) . . ?
 O2 Zr1 Zr4 73.6(3) . . ?
 O2 Zr1 Zr3 109.7(2) . . ?
 O2 Zr1 Zr2 110.4(3) . . ?
 O2 Zr1 O28 108.7(3) . . ?
 O2 Zr1 O13 77.0(3) . . ?
 O2 Zr1 C1 92.8(5) . . ?
 C1 Zr1 Zr4 150.9(5) . . ?
 C1 Zr1 Zr3 147.4(5) . . ?
 C1 Zr1 Zr2 103.9(4) . . ?
 Zr1 Zr4 Zr3 59.23(3) . . ?
 Zr1 Zr4 Zr5 90.10(3) . . ?
 Zr3 Zr4 Zr5 60.59(3) . . ?
 Zr2 Zr4 Zr1 60.45(3) . . ?
 Zr2 Zr4 Zr3 89.77(3) . . ?
 Zr2 Zr4 Zr5 59.57(3) . . ?
 O1 Zr4 Zr1 81.5(2) . . ?
 O1 Zr4 Zr3 80.68(19) . . ?
 O1 Zr4 Zr2 31.68(19) . . ?
 O1 Zr4 Zr5 30.22(19) . . ?
 O1 Zr4 O4 68.9(3) . . ?
 O1 Zr4 O8 69.9(3) . . ?
 O1 Zr4 O14 89.5(3) . . ?
 O1 Zr4 O18 84.9(3) . . ?
 O1 Zr4 O30 142.4(3) . . ?
 O1 Zr4 O41 140.3(3) . . ?
 O1 Zr4 O27 85.3(3) . . ?
 O4 Zr4 Zr1 95.40(16) . . ?
 O4 Zr4 Zr3 39.45(17) . . ?
 O4 Zr4 Zr2 95.19(16) . . ?
 O4 Zr4 Zr5 38.89(17) . . ?
 O4 Zr4 O8 121.2(2) . . ?
 O8 Zr4 Zr1 38.46(18) . . ?
 O8 Zr4 Zr3 94.18(17) . . ?
 O8 Zr4 Zr2 38.56(19) . . ?
 O8 Zr4 Zr5 94.62(18) . . ?
 O14 Zr4 Zr1 31.67(19) . . ?
 O14 Zr4 Zr3 30.43(19) . . ?
 O14 Zr4 Zr2 82.14(18) . . ?
 O14 Zr4 Zr5 81.7(2) . . ?
 O14 Zr4 O4 69.7(3) . . ?
 O14 Zr4 O8 69.9(3) . . ?
 O14 Zr4 O18 142.3(3) . . ?
 O14 Zr4 O30 83.7(3) . . ?
 O14 Zr4 O41 83.5(3) . . ?
 O14 Zr4 O27 142.0(3) . . ?
 O18 Zr4 Zr1 164.9(3) . . ?
 O18 Zr4 Zr3 112.1(3) . . ?
 O18 Zr4 Zr2 109.5(3) . . ?
 O18 Zr4 Zr5 74.8(3) . . ?
 O18 Zr4 O4 73.5(3) . . ?
 O18 Zr4 O8 140.1(3) . . ?
 O18 Zr4 O30 121.6(4) . . ?
 O18 Zr4 O41 77.6(4) . . ?
 O18 Zr4 O27 74.7(4) . . ?
 O30 Zr4 Zr1 73.5(2) . . ?
 O30 Zr4 Zr3 108.5(3) . . ?
 O30 Zr4 Zr2 110.7(2) . . ?
 O30 Zr4 Zr5 163.5(2) . . ?
 O30 Zr4 O4 139.9(3) . . ?
 O30 Zr4 O8 73.1(3) . . ?
 O41 Zr4 Zr1 109.2(3) . . ?
 O41 Zr4 Zr3 73.7(2) . . ?
 O41 Zr4 Zr2 163.5(2) . . ?
 O41 Zr4 Zr5 110.2(2) . . ?
 O41 Zr4 O4 72.1(3) . . ?
 O41 Zr4 O8 140.6(3) . . ?
 O41 Zr4 O30 75.7(3) . . ?
 O27 Zr4 Zr1 110.5(3) . . ?
 O27 Zr4 Zr3 163.6(2) . . ?
 O27 Zr4 Zr2 73.9(2) . . ?
 O27 Zr4 Zr5 109.4(3) . . ?
 O27 Zr4 O4 140.3(4) . . ?
 O27 Zr4 O8 73.0(3) . . ?
 O27 Zr4 O30 77.9(4) . . ?
 O27 Zr4 O41 122.7(3) . . ?
 Zr3 Zr6 Zr2 90.30(3) . . ?
 Zr3 Zr6 Zr5 61.90(3) . . ?
 Zr5 Zr6 Zr2 59.91(3) . . ?
 O6 Zr6 Zr3 85.76(17) . . ?
 O6 Zr6 Zr2 33.1(2) . . ?
 O6 Zr6 Zr5 86.25(19) . . ?
 O6 Zr6 O16 142.5(3) . . ?
 O6 Zr6 O20 143.4(3) . . ?
 O6 Zr6 O22 89.2(3) . . ?
 O6 Zr6 O26 69.8(3) . . ?
 O6 Zr6 O38 88.6(3) . . ?
 O6 Zr6 O11 70.0(3) . . ?
 O6 Zr6 C6 90.9(5) . . ?
 O16 Zr6 Zr3 73.8(3) . . ?
 O16 Zr6 Zr2 164.0(2) . . ?
 O16 Zr6 Zr5 109.8(2) . . ?
 O16 Zr6 O20 74.1(4) . . ?
 O16 Zr6 O22 108.4(3) . . ?
 O16 Zr6 O38 75.8(3) . . ?
 O16 Zr6 C6 91.6(5) . . ?
 O20 Zr6 Zr3 111.0(2) . . ?
 O20 Zr6 Zr2 111.9(3) . . ?
 O20 Zr6 Zr5 74.9(2) . . ?
 O20 Zr6 O22 75.2(3) . . ?
 O20 Zr6 O38 108.1(3) . . ?
 O20 Zr6 C6 89.2(5) . . ?
 O22 Zr6 Zr3 173.8(3) . . ?
 O22 Zr6 Zr2 87.5(2) . . ?
 O22 Zr6 Zr5 121.5(3) . . ?
 O22 Zr6 C6 26.5(5) . . ?
 O26 Zr6 Zr3 41.75(18) . . ?
 O26 Zr6 Zr2 94.80(18) . . ?
 O26 Zr6 Zr5 99.64(18) . . ?
 O26 Zr6 O16 74.1(3) . . ?
 O26 Zr6 O20 143.4(3) . . ?
 O26 Zr6 O22 132.7(3) . . ?
 O26 Zr6 O38 81.0(3) . . ?
 O26 Zr6 C6 109.2(6) . . ?
 O38 Zr6 Zr3 120.3(3) . . ?
 O38 Zr6 Zr2 114.4(2) . . ?
 O38 Zr6 Zr5 174.3(2) . . ?
 O38 Zr6 O22 55.8(4) . . ?
 O38 Zr6 C6 29.4(5) . . ?
 O21 Zr6 Zr3 32.9(2) . . ?
 O21 Zr6 Zr2 82.39(19) . . ?
 O21 Zr6 Zr5 32.3(2) . . ?
 O21 Zr6 O6 96.2(2) . . ?
 O21 Zr6 O16 83.5(3) . . ?
 O21 Zr6 O20 84.5(3) . . ?
 O21 Zr6 O22 152.0(4) . . ?
 O21 Zr6 O26 74.5(3) . . ?
 O21 Zr6 O38 151.4(3) . . ?
 O21 Zr6 O11 74.3(3) . . ?
 O21 Zr6 C6 172.9(5) . . ?
 O11 Zr6 Zr3 99.84(18) . . ?
 O11 Zr6 Zr2 37.0(2) . . ?
 O11 Zr6 Zr5 42.24(19) . . ?
 O11 Zr6 O16 143.4(3) . . ?
 O11 Zr6 O20 75.1(3) . . ?
 O11 Zr6 O22 81.9(3) . . ?
 O11 Zr6 O26 125.0(3) . . ?
 O11 Zr6 O38 133.1(3) . . ?
 O11 Zr6 C6 107.2(6) . . ?
 C6 Zr6 Zr3 149.7(5) . . ?
 C6 Zr6 Zr2 103.1(4) . . ?
 C6 Zr6 Zr5 148.0(5) . . ?
 Zr1 Zr3 Zr4 59.60(3) . . ?
 Zr1 Zr3 Zr6 60.85(3) . . ?
 Zr1 Zr3 Zr5 89.92(3) . . ?
 Zr4 Zr3 Zr5 59.91(3) . . ?
 Zr6 Zr3 Zr4 89.72(3) . . ?
 Zr6 Zr3 Zr5 59.22(3) . . ?
 O4 Zr3 Zr1 97.68(19) . . ?
 O4 Zr3 Zr4 41.54(19) . . ?
 O4 Zr3 Zr6 94.95(17) . . ?
 O4 Zr3 Zr5 37.91(17) . . ?
 O4 Zr3 O26 122.4(3) . . ?
 O10 Zr3 Zr1 105.9(2) . . ?
 O10 Zr3 Zr4 72.2(2) . . ?
 O10 Zr3 Zr6 161.7(2) . . ?
 O10 Zr3 Zr5 111.3(2) . . ?
 O10 Zr3 O4 73.5(3) . . ?
 O10 Zr3 O26 137.5(3) . . ?
 O14 Zr3 Zr1 32.06(18) . . ?
 O14 Zr3 Zr4 30.4(2) . . ?
 O14 Zr3 Zr6 82.44(18) . . ?
 O14 Zr3 Zr5 81.1(2) . . ?
 O14 Zr3 O4 71.8(3) . . ?
 O14 Zr3 O10 80.5(3) . . ?
 O14 Zr3 O24 85.0(3) . . ?
 O14 Zr3 O26 70.4(2) . . ?
 O14 Zr3 O34 143.7(3) . . ?
 O14 Zr3 O40 143.7(3) . . ?
 O14 Zr3 O21 91.3(3) . . ?
 O24 Zr3 Zr1 74.6(2) . . ?
 O24 Zr3 Zr4 109.6(3) . . ?
 O24 Zr3 Zr6 112.1(2) . . ?
 O24 Zr3 Zr5 164.5(2) . . ?
 O24 Zr3 O4 141.7(3) . . ?
 O24 Zr3 O10 73.0(3) . . ?
 O24 Zr3 O26 74.3(3) . . ?
 O24 Zr3 O34 112.4(3) . . ?
 O24 Zr3 O40 79.0(4) . . ?
 O26 Zr3 Zr1 38.62(16) . . ?
 O26 Zr3 Zr4 94.49(17) . . ?
 O26 Zr3 Zr6 38.75(19) . . ?
 O26 Zr3 Zr5 94.35(19) . . ?
 O34 Zr3 Zr1 172.8(2) . . ?
 O34 Zr3 Zr4 114.8(2) . . ?
 O34 Zr3 Zr6 116.3(3) . . ?
 O34 Zr3 Zr5 83.1(3) . . ?
 O34 Zr3 O4 75.7(3) . . ?
 O34 Zr3 O10 75.2(4) . . ?
 O34 Zr3 O26 143.5(3) . . ?
 O40 Zr3 Zr1 111.7(2) . . ?
 O40 Zr3 Zr4 163.6(3) . . ?
 O40 Zr3 Zr6 74.0(2) . . ?
 O40 Zr3 Zr5 108.5(3) . . ?
 O40 Zr3 O4 136.4(3) . . ?
 O40 Zr3 O10 124.2(3) . . ?
 O40 Zr3 O26 74.0(3) . . ?
 O40 Zr3 O34 72.5(3) . . ?
 O21 Zr3 Zr1 83.79(19) . . ?
 O21 Zr3 Zr4 81.57(18) . . ?
 O21 Zr3 Zr6 32.82(19) . . ?
 O21 Zr3 Zr5 29.89(19) . . ?
 O21 Zr3 O4 67.8(3) . . ?
 O21 Zr3 O10 141.0(3) . . ?
 O21 Zr3 O24 144.6(3) . . ?
 O21 Zr3 O26 71.4(3) . . ?
 O21 Zr3 O34 91.0(3) . . ?
 O21 Zr3 O40 83.7(3) . . ?
 Zr4 Zr2 Zr1 59.93(3) . . ?
 Zr4 Zr2 Zr5 61.36(3) . . ?
 Zr5 Zr2 Zr1 90.83(3) . . ?
 O1 Zr2 Zr1 81.1(2) . . ?
 O1 Zr2 Zr4 31.7(2) . . ?
 O1 Zr2 Zr5 31.88(19) . . ?
 O1 Zr2 O6 94.2(3) . . ?
 O1 Zr2 O8 74.4(3) . . ?
 O1 Zr2 O11 73.6(3) . . ?
 O1 Zr2 O23 84.2(3) . . ?
 O1 Zr2 O3 84.4(3) . . ?
 O1 Zr2 O7 152.0(4) . . ?
 O1 Zr2 O31 151.9(3) . . ?
 O1 Zr2 C26 176.5(7) . . ?
 O6 Zr2 Zr1 33.36(18) . . ?
 O6 Zr2 Zr4 86.05(17) . . ?
 O6 Zr2 Zr5 86.02(18) . . ?
 O6 Zr2 O8 70.1(3) . . ?
 O6 Zr2 O11 69.2(3) . . ?
 O6 Zr2 O23 143.6(3) . . ?
 O6 Zr2 O3 143.2(3) . . ?
 O6 Zr2 O7 89.1(3) . . ?
 O6 Zr2 O31 88.7(3) . . ?
 O6 Zr2 C26 89.3(7) . . ?
 O8 Zr2 Zr1 36.96(19) . . ?
 O8 Zr2 Zr4 43.00(19) . . ?
 O8 Zr2 Zr5 100.37(18) . . ?
 O8 Zr2 O11 125.2(3) . . ?
 O8 Zr2 O23 142.1(3) . . ?
 O8 Zr2 O3 74.1(3) . . ?
 O8 Zr2 O7 132.2(4) . . ?
 O8 Zr2 O31 80.4(3) . . ?
 O8 Zr2 C26 106.9(8) . . ?
 O11 Zr2 Zr1 94.7(2) . . ?
 O11 Zr2 Zr4 99.21(18) . . ?
 O11 Zr2 Zr5 42.25(18) . . ?
 O11 Zr2 O23 75.6(4) . . ?
 O11 Zr2 O7 81.7(4) . . ?
 O11 Zr2 O31 132.7(3) . . ?
 O11 Zr2 C26 107.8(8) . . ?
 O23 Zr2 Zr1 164.2(3) . . ?
 O23 Zr2 Zr4 108.7(2) . . ?
 O23 Zr2 Zr5 73.6(3) . . ?
 O23 Zr2 O7 76.9(4) . . ?
 O23 Zr2 O31 109.5(4) . . ?
 O23 Zr2 C26 93.0(7) . . ?
 O3 Zr2 Zr1 111.0(3) . . ?
 O3 Zr2 Zr4 73.6(2) . . ?
 O3 Zr2 Zr5 109.1(2) . . ?
 O3 Zr2 O11 143.1(3) . . ?
 O3 Zr2 O23 73.0(4) . . ?
 O3 Zr2 O7 109.0(4) . . ?
 O3 Zr2 O31 76.9(4) . . ?
 O3 Zr2 C26 92.8(7) . . ?
 O7 Zr2 Zr1 114.5(3) . . ?
 O7 Zr2 Zr4 174.4(3) . . ?
 O7 Zr2 Zr5 121.2(3) . . ?
 O7 Zr2 O31 55.8(4) . . ?
 O7 Zr2 C26 27.8(7) . . ?
 O31 Zr2 Zr1 86.3(3) . . ?
 O31 Zr2 Zr4 121.1(3) . . ?
 O31 Zr2 Zr5 174.0(3) . . ?
 O31 Zr2 C26 27.9(7) . . ?
 C26 Zr2 Zr1 101.9(7) . . ?
 C26 Zr2 Zr4 148.9(8) . . ?
 C26 Zr2 Zr5 148.9(8) . . ?
 Zr4 Zr5 Zr3 59.50(3) . . ?
 Zr6 Zr5 Zr4 89.28(3) . . ?
 Zr6 Zr5 Zr3 58.88(3) . . ?
 Zr6 Zr5 Zr2 60.38(3) . . ?
 Zr2 Zr5 Zr4 59.07(3) . . ?
 Zr2 Zr5 Zr3 88.85(3) . . ?
 O1 Zr5 Zr4 29.89(19) . . ?
 O1 Zr5 Zr6 81.03(19) . . ?
 O1 Zr5 Zr3 79.4(2) . . ?
 O1 Zr5 Zr2 31.48(18) . . ?
 O1 Zr5 O4 70.9(3) . . ?
 O1 Zr5 O32 141.1(3) . . ?
 O1 Zr5 O36 146.2(3) . . ?
 O1 Zr5 O11 69.6(3) . . ?
 O1 Zr5 O25 79.3(3) . . ?
 O1 Zr5 O15 85.9(4) . . ?
 O4 Zr5 Zr4 41.20(19) . . ?
 O4 Zr5 Zr6 94.84(18) . . ?
 O4 Zr5 Zr3 38.14(17) . . ?
 O4 Zr5 Zr2 96.84(19) . . ?
 O4 Zr5 O11 121.3(3) . . ?
 O4 Zr5 O25 73.0(3) . . ?
 O32 Zr5 Zr4 162.1(2) . . ?
 O32 Zr5 Zr6 72.8(2) . . ?
 O32 Zr5 Zr3 109.2(3) . . ?
 O32 Zr5 Zr2 109.7(2) . . ?
 O32 Zr5 O4 138.3(3) . . ?
 O32 Zr5 O11 72.1(3) . . ?
 O32 Zr5 O25 127.3(4) . . ?
 O36 Zr5 Zr4 118.7(3) . . ?
 O36 Zr5 Zr6 120.9(3) . . ?
 O36 Zr5 Zr3 90.3(3) . . ?
 O36 Zr5 Zr2 177.7(3) . . ?
 O36 Zr5 O4 81.2(3) . . ?
 O36 Zr5 O32 72.6(3) . . ?
 O36 Zr5 O11 143.7(3) . . ?
 O36 Zr5 O25 74.6(4) . . ?
 O36 Zr5 O15 106.1(4) . . ?
 O21 Zr5 Zr4 81.28(18) . . ?
 O21 Zr5 Zr6 32.39(18) . . ?
 O21 Zr5 Zr3 30.03(18) . . ?
 O21 Zr5 Zr2 82.87(19) . . ?
 O21 Zr5 O1 89.6(3) . . ?
 O21 Zr5 O4 68.2(2) . . ?
 O21 Zr5 O32 83.5(3) . . ?
 O21 Zr5 O36 97.5(3) . . ?
 O21 Zr5 O11 70.0(3) . . ?
 O21 Zr5 O25 141.1(3) . . ?
 O21 Zr5 O15 143.8(3) . . ?
 O11 Zr5 Zr4 93.72(19) . . ?
 O11 Zr5 Zr6 37.81(19) . . ?
 O11 Zr5 Zr3 93.0(2) . . ?
 O11 Zr5 Zr2 38.58(18) . . ?
 O25 Zr5 Zr4 70.6(2) . . ?
 O25 Zr5 Zr6 159.4(3) . . ?
 O25 Zr5 Zr3 111.1(2) . . ?
 O25 Zr5 Zr2 103.7(2) . . ?
 O25 Zr5 O11 136.2(3) . . ?
 O15 Zr5 Zr4 109.6(3) . . ?
 O15 Zr5 Zr6 111.6(3) . . ?
 O15 Zr5 Zr3 163.5(3) . . ?
 O15 Zr5 Zr2 74.7(3) . . ?
 O15 Zr5 O4 141.7(3) . . ?
 O15 Zr5 O32 77.9(4) . . ?
 O15 Zr5 O11 74.8(3) . . ?
 O15 Zr5 O25 73.0(3) . . ?
 Zr4 O1 Zr5 119.9(3) . . ?
 Zr2 O1 Zr4 116.6(4) . . ?
 Zr2 O1 Zr5 116.6(3) . . ?
 Zr4 O4 H4 117.0 . . ?
 Zr3 O4 Zr4 99.0(3) . . ?
 Zr3 O4 H4 117.0 . . ?
 Zr5 O4 Zr4 99.9(3) . . ?
 Zr5 O4 Zr3 104.0(3) . . ?
 Zr5 O4 H4 117.0 . . ?
 Zr6 O6 Zr1 114.1(3) . . ?
 Zr6 O6 Zr2 113.8(3) . . ?
 Zr2 O6 Zr1 113.3(3) . . ?
 Zr1 O8 Zr4 98.8(3) . . ?
 Zr1 O8 H8 116.8 . . ?
 Zr4 O8 H8 116.8 . . ?
 Zr2 O8 Zr1 106.1(3) . . ?
 Zr2 O8 Zr4 98.4(3) . . ?
 Zr2 O8 H8 116.8 . . ?
 C8 O10 Zr3 133.6(9) . . ?
 C4 O12 Zr1 132.9(9) . . ?
 Zr1 O14 Zr4 116.6(3) . . ?
 Zr1 O14 Zr3 115.8(3) . . ?
 Zr4 O14 Zr3 119.2(3) . . ?
 C12 O16 Zr6 133.9(9) . . ?
 C20 O18 Zr4 134.3(8) . . ?
 C16 O20 Zr6 131.9(12) . . ?
 C6 O22 Zr6 94.3(12) . . ?
 C4 O24 Zr3 133.8(9) . . ?
 Zr1 O26 Zr6 106.0(3) . . ?
 Zr1 O26 Zr3 99.6(3) . . ?
 Zr1 O26 H26 116.4 . . ?
 Zr6 O26 Zr3 99.5(3) . . ?
 Zr6 O26 H26 116.4 . . ?
 Zr3 O26 H26 116.4 . . ?
 C1 O28 Zr1 93.0(11) . . ?
 C22 O30 Zr4 134.9(8) . . ?
 C16 O32 Zr5 134.6(13) . . ?
 Zr3 O34 H34A 127.7 . . ?
 Zr3 O34 H34B 127.7 . . ?
 H34A O34 H34B 104.6 . . ?
 C18 O36 Zr5 147.8(16) . . ?
 C6 O38 Zr6 91.1(11) . . ?
 C12 O40 Zr3 133.6(9) . . ?
 C8 O41 Zr4 134.2(8) . . ?
 Zr6 O21 Zr3 114.3(3) . . ?
 Zr5 O21 Zr6 115.3(3) . . ?
 Zr5 O21 Zr3 120.1(3) . . ?
 Zr6 O11 Zr2 106.6(4) . . ?
 Zr6 O11 Zr5 100.0(3) . . ?
 Zr6 O11 H11 116.2 . . ?
 Zr2 O11 Zr5 99.2(3) . . ?
 Zr2 O11 H11 116.2 . . ?
 Zr5 O11 H11 116.2 . . ?
 C14 O23 Zr2 133.2(10) . . ?
 C32 O3 Zr2 131.8(9) . . ?
 C20 O25 Zr5 135.5(10) . . ?
 C1 O13 Zr1 90.9(10) . . ?
 C32 O27 Zr4 134.1(8) . . ?
 C26 O7 Zr2 93.2(14) . . ?
 C14 O15 Zr5 133.1(11) . . ?
 C26 O31 Zr2 92.9(14) . . ?
 C22 O2 Zr1 131.9(9) . . ?
 C28 O17 H17 108.3 . . ?
 O28 C1 Zr1 59.4(9) . . ?
 O28 C1 O13 119.6(16) . . ?
 O28 C1 C38 124.3(18) . . ?
 O13 C1 Zr1 60.2(9) . . ?
 O13 C1 C38 116.0(17) . . ?
 C38 C1 Zr1 172.4(14) . . ?
 O12 C4 O24 125.0(14) . . ?
 O12 C4 C30 120.1(15) . . ?
 O24 C4 C30 114.9(14) . . ?
 O22 C6 Zr6 59.3(9) . . ?
 O22 C6 O38 118.3(15) . . ?
 O22 C6 C42 127(2) . . ?
 O38 C6 Zr6 59.4(8) . . ?
 O38 C6 C42 114.6(19) . . ?
 C42 C6 Zr6 171.8(15) . . ?
 O10 C8 O41 125.9(11) . . ?
 O10 C8 C24 114.6(16) . . ?
 O41 C8 C24 119.4(15) . . ?
 O33 C10 O37 125(3) . . ?
 O33 C10 C34 120(3) . . ?
 O37 C10 C34 115(2) . . ?
 O16 C12 O40 124.7(12) . . ?
 O16 C12 C50 122.6(17) . . ?
 O40 C12 C50 112.7(17) . . ?
 O23 C14 O15 125.3(15) . . ?
 O23 C14 C41 117(2) . . ?
 O23 C14 C67 119(2) . . ?
 O15 C14 C41 116(2) . . ?
 O15 C14 C67 115(2) . . ?
 C10 O37 H37 110.8(17) . . ?
 O20 C16 O32 126(2) . . ?
 O20 C16 C52 120(2) . . ?
 O32 C16 C52 112(2) . . ?
 O36 C18 C44 124(2) . . ?
 O29 C18 O36 122(2) . . ?
 O29 C18 C44 114(2) . . ?
 O18 C20 C36 119(2) . . ?
 O18 C20 C2 108(2) . . ?
 O25 C20 O18 124.4(12) . . ?
 O25 C20 C36 116(2) . . ?
 O25 C20 C2 127(2) . . ?
 C8 C24 H24 106.7 . . ?
 C60 C24 C8 114.5(17) . . ?
 C60 C24 H24 106.7 . . ?
 C7 C24 C8 109.5(18) . . ?
 C7 C24 H24 106.7 . . ?
 C7 C24 C60 112.4(16) . . ?
 O7 C26 Zr2 59.0(10) . . ?
 O7 C26 O31 118.0(19) . . ?
 O7 C26 C62 118(3) . . ?
 O31 C26 Zr2 59.1(10) . . ?
 O31 C26 C62 124(3) . . ?
 C62 C26 Zr2 177(2) . . ?
 O17 C28 C64 109(2) . . ?
 O9 C28 O17 126.8(19) . . ?
 O9 C28 C64 123(2) . . ?
 C4 C30 H30 107.7 . . ?
 C4 C30 C25 114(2) . . ?
 C25 C30 H30 107.7 . . ?
 C51 C30 C4 111(2) . . ?
 C51 C30 H30 107.7 . . ?
 C51 C30 C25 108(2) . . ?
 O3 C32 C73 113.2(16) . . ?
 O27 C32 O3 126.4(12) . . ?
 O27 C32 C73 119.7(14) . . ?
 C10 C34 H34 110.4 . . ?
 C56 C34 C10 114(2) . . ?
 C56 C34 H34 110.4 . . ?
 C45 C34 C10 112(2) . . ?
 C45 C34 H34 110.4 . . ?
 C45 C34 C56 99.0(16) . . ?
 C20 C36 H36 107.8 . . ?
 C46 C36 C20 112(3) . . ?
 C46 C36 H36 107.8 . . ?
 C23 C36 C20 107(3) . . ?
 C23 C36 H36 107.8 . . ?
 C23 C36 C46 115(2) . . ?
 C1 C38 H38 110.1 . . ?
 C1 C38 H38A 110.5 . . ?
 C1 C38 C70 116.7(19) . . ?
 C1 C38 C5 108.9(19) . . ?
 C1 C38 C15 114(2) . . ?
 C1 C38 C61 112.5(19) . . ?
 C70 C38 H38 110.1 . . ?
 C5 C38 H38A 110.5 . . ?
 C15 C38 H38A 110.5 . . ?
 C15 C38 C5 102(2) . . ?
 C61 C38 H38 110.1 . . ?
 C61 C38 C70 97(2) . . ?
 C49 C40 H40 98.2 . . ?
 C49 C40 C22 117(2) . . ?
 C37 C40 H40A 116.3 . . ?
 C37 C40 C75 114(2) . . ?
 C37 C40 C22 108(3) . . ?
 C75 C40 H40 101.7 . . ?
 C75 C40 H40A 102.5 . . ?
 C75 C40 C49 127(2) . . ?
 C75 C40 C22 109.2(17) . . ?
 C22 C40 H40 95.8 . . ?
 C22 C40 H40A 106.9 . . ?
 C6 C42 H42 108.6 . . ?
 C72 C42 C6 108.6(15) . . ?
 C72 C42 H42 108.6 . . ?
 C72 C42 C80 113.5(15) . . ?
 C80 C42 C6 108.8(15) . . ?
 C80 C42 H42 108.6 . . ?
 C18 C44 H44 87.5 . . ?
 C18 C44 C78 109(2) . . ?
 C74 C44 C18 129(2) . . ?
 C74 C44 H44 87.9 . . ?
 C74 C44 C78 122(2) . . ?
 C78 C44 H44 89.5 . . ?
 O39 C48 C17 137.1(19) . . ?
 O39 C48 O5 118(2) . . ?
 O5 C48 C17 103.5(15) . . ?
 C12 C50 H50 96.2 . . ?
 C12 C50 C43 115(3) . . ?
 C12 C50 C57 117(3) . . ?
 C12 C50 C79 114(3) . . ?
 C43 C50 C79 110(2) . . ?
 C57 C50 H50 105.0 . . ?
 C77 C50 C12 111(3) . . ?
 C77 C50 H50 103.6 . . ?
 C77 C50 C57 120(3) . . ?
 C16 C52 H52 108.1 . . ?
 C47 C52 C16 128(2) . . ?
 C47 C52 H52 103.9 . . ?
 C47 C52 C89 122.8(19) . . ?
 C89 C52 C16 93(2) . . ?
 C89 C52 H52 97.0 . . ?
 C34 C56 H56A 112.5 . . ?
 C34 C56 H56B 112.4 . . ?
 C34 C56 H56C 103.4 . . ?
 H56A C56 H56B 109.5 . . ?
 H56A C56 H56C 109.5 . . ?
 H56B C56 H56C 109.5 . . ?
 H58A C58 H58B 109.5 . . ?
 H58A C58 H58C 109.5 . . ?
 H58B C58 H58C 109.5 . . ?
 C35 C58 H58A 124.6 . . ?
 C35 C58 H58B 87.5 . . ?
 C35 C58 H58C 113.4 . . ?
 C24 C60 H60A 110.3 . . ?
 C24 C60 H60B 106.0 . . ?
 C24 C60 H60C 112.1 . . ?
 H60A C60 H60B 109.4 . . ?
 H60A C60 H60C 109.5 . . ?
 H60B C60 H60C 109.5 . . ?
 C26 C62 H62 106.0 . . ?
 C68 C62 C26 114(2) . . ?
 C68 C62 H62 106.0 . . ?
 C13 C62 C26 110(2) . . ?
 C13 C62 H62 106.0 . . ?
 C13 C62 C68 114(2) . . ?
 C28 C64 H64 109.8 . . ?
 C28 C64 H64A 108.5 . . ?
 C21 C64 C28 108.3(19) . . ?
 C21 C64 H64 109.8 . . ?
 C21 C64 H64A 108.5 . . ?
 C59 C64 C28 112(3) . . ?
 C59 C64 H64 109.8 . . ?
 C59 C64 C21 107(2) . . ?
 C81 C64 C28 117(3) . . ?
 C81 C64 H64A 108.5 . . ?
 C81 C64 C21 106(3) . . ?
 C62 C68 H68A 108.9 . . ?
 C62 C68 H68B 113.9 . . ?
 C62 C68 H68C 105.5 . . ?
 H68A C68 H68B 109.4 . . ?
 H68A C68 H68C 109.5 . . ?
 H68B C68 H68C 109.5 . . ?
 C38 C70 H70A 104.6 . . ?
 C38 C70 H70B 87.5 . . ?
 C38 C70 H70C 133.2 . . ?
 H70A C70 H70B 109.5 . . ?
 H70A C70 H70C 109.5 . . ?
 H70B C70 H70C 109.5 . . ?
 C42 C72 H72A 109.2 . . ?
 C42 C72 H72B 104.3 . . ?
 C42 C72 C84 121.9(15) . . ?
 H72A C72 H72B 109.5 . . ?
 C84 C72 H72A 105.5 . . ?
 C84 C72 H72B 106.1 . . ?
 C44 C74 H74A 113.2 . . ?
 C44 C74 H74B 103.7 . . ?
 C44 C74 H74C 111.3 . . ?
 H74A C74 H74B 109.5 . . ?
 H74A C74 H74C 109.5 . . ?
 H74B C74 H74C 109.5 . . ?
 C44 C78 H78A 114.7 . . ?
 C44 C78 H78B 115.0 . . ?
 H78A C78 H78B 109.5 . . ?
 C85 C78 C44 98.7(16) . . ?
 C85 C78 H78A 100.6 . . ?
 C85 C78 H78B 117.2 . . ?
 C42 C80 H80A 109.5 . . ?
 C42 C80 H80B 109.5 . . ?
 C42 C80 H80C 109.5 . . ?
 H80A C80 H80B 109.5 . . ?
 H80A C80 H80C 109.5 . . ?
 H80B C80 H80C 109.5 . . ?
 C38 C5 H5A 110.9 . . ?
 C38 C5 H5B 112.5 . . ?
 C38 C5 H5C 104.9 . . ?
 H5A C5 H5B 109.5 . . ?
 H5A C5 H5C 109.5 . . ?
 H5B C5 H5C 109.5 . . ?
 C14 C41 H41 108.0 . . ?
 C65 C41 C14 118(4) . . ?
 C65 C41 H41 114.2 . . ?
 C33 C41 C14 121(4) . . ?
 C33 C41 H41 90.0 . . ?
 C33 C41 C65 103(2) . . ?
 C64 C21 H21A 104.8 . . ?
 C64 C21 H21B 117.4 . . ?
 C64 C21 C82 109.3(19) . . ?
 H21A C21 H21B 109.5 . . ?
 C82 C21 H21A 99.7 . . ?
 C82 C21 H21B 114.2 . . ?
 C50 C43 H43A 117.1 . . ?
 C50 C43 H43B 103.4 . . ?
 C50 C43 C88 106.5(8) . . ?
 H43A C43 H43B 109.5 . . ?
 C88 C43 H43A 110.7 . . ?
 C88 C43 H43B 109.3 . . ?
 C34 C45 H45A 111.5 . . ?
 C34 C45 H45B 111.5 . . ?
 H45A C45 H45B 109.5 . . ?
 C86 C45 C34 99.2(17) . . ?
 C86 C45 H45A 118.9 . . ?
 C86 C45 H45B 105.8 . . ?
 C52 C47 H47A 111.0 . . ?
 C52 C47 H47B 101.6 . . ?
 C52 C47 H47C 115.5 . . ?
 H47A C47 H47B 109.5 . . ?
 H47A C47 H47C 109.5 . . ?
 H47B C47 H47C 109.5 . . ?
 C40 C49 H49A 126.1 . . ?
 C40 C49 H49B 89.3 . . ?
 C40 C49 H49C 110.6 . . ?
 H49A C49 H49B 109.5 . . ?
 H49A C49 H49C 109.5 . . ?
 H49B C49 H49C 109.5 . . ?
 C30 C25 H25A 105.3 . . ?
 C30 C25 H25B 115.0 . . ?
 H25A C25 H25B 109.5 . . ?
 C91 C25 C30 99(2) . . ?
 C91 C25 H25A 112.2 . . ?
 C91 C25 H25B 115.0 . . ?
 C30 C51 H51A 110.0 . . ?
 C30 C51 H51B 111.3 . . ?
 C30 C51 H51C 107.1 . . ?
 H51A C51 H51B 109.5 . . ?
 H51A C51 H51C 109.5 . . ?
 H51B C51 H51C 109.5 . . ?
 C62 C13 H13A 99.5 . . ?
 C62 C13 H13B 112.6 . . ?
 C62 C13 C83 115(2) . . ?
 H13A C13 H13B 109.5 . . ?
 C83 C13 H13A 104.3 . . ?
 C83 C13 H13B 114.6 . . ?
 H55A C55 H55B 109.5 . . ?
 H55A C55 H55C 109.5 . . ?
 H55B C55 H55C 109.5 . . ?
 C73 C55 H55A 107.6 . . ?
 C73 C55 H55B 111.7 . . ?
 C73 C55 H55C 109.1 . . ?
 C24 C7 H7A 112.1 . . ?
 C24 C7 H7B 102.2 . . ?
 C24 C7 C92 116(2) . . ?
 H7A C7 H7B 109.5 . . ?
 C92 C7 H7A 112.6 . . ?
 C92 C7 H7B 103.0 . . ?
 C50 C57 H57A 107.0 . . ?
 C50 C57 H57B 109.6 . . ?
 C50 C57 C87 113(4) . . ?
 H57A C57 H57B 109.5 . . ?
 C87 C57 H57A 109.4 . . ?
 C87 C57 H57B 108.3 . . ?
 C64 C59 H59A 103.0 . . ?
 C64 C59 H59B 109.0 . . ?
 C64 C59 H59C 116.1 . . ?
 H59A C59 H59B 109.5 . . ?
 H59A C59 H59C 109.5 . . ?
 H59B C59 H59C 109.5 . . ?
 C38 C15 H15A 90.6 . . ?
 C38 C15 H15B 113.4 . . ?
 C38 C15 H15C 112.4 . . ?
 H15A C15 H15B 121.7 . . ?
 H15A C15 H15C 108.0 . . ?
 H15B C15 H15C 109.5 . . ?
 C93 C15 C38 94.4(16) . . ?
 C93 C15 H15A 4.6 . . ?
 C93 C15 H15B 122.3 . . ?
 C93 C15 H15C 104.0 . . ?
 C38 C61 H61A 106.1 . . ?
 C38 C61 H61B 115.5 . . ?
 H61A C61 H61B 109.5 . . ?
 C94 C61 C38 108(2) . . ?
 C94 C61 H61A 108.0 . . ?
 C94 C61 H61B 109.7 . . ?
 C20 C2 H2 110.3 . . ?
 C63 C2 C20 105(2) . . ?
 C63 C2 H2 110.3 . . ?
 C71 C2 C20 111(3) . . ?
 C71 C2 C63 110(2) . . ?
 C71 C2 H2 110.3 . . ?
 C14 C67 H67 100.7 . . ?
 C53 C67 C14 116(3) . . ?
 C53 C67 C27 115(3) . . ?
 C53 C67 H67 99.2 . . ?
 C27 C67 C14 116(3) . . ?
 C27 C67 H67 107.9 . . ?
 C48 C17 H17A 117.2 . . ?
 C48 C17 C35 114(3) . . ?
 C48 C17 C11 109.4(10) . . ?
 C35 C17 H17A 96.9 . . ?
 C35 C17 C11 107.9(9) . . ?
 C11 C17 H17A 110.4 . . ?
 C58 C35 H35A 94.8 . . ?
 C58 C35 H35B 124.4 . . ?
 C17 C35 C58 99(2) . . ?
 C17 C35 H35A 88.3 . . ?
 C17 C35 H35B 129.5 . . ?
 H35A C35 H35B 109.5 . . ?
 H9A C9 H9B 109.5 . . ?
 C73 C9 H9A 113.8 . . ?
 C73 C9 H9B 114.4 . . ?
 C73 C9 C3 97.5(16) . . ?
 C3 C9 H9A 116.6 . . ?
 C3 C9 H9B 104.4 . . ?
 C32 C73 H73 105.9 . . ?
 C55 C73 C32 111.2(19) . . ?
 C55 C73 C9 113.3(19) . . ?
 C55 C73 H73 105.9 . . ?
 C9 C73 C32 114(2) . . ?
 C9 C73 H73 105.9 . . ?
 C48 O5 H5 105.6 . . ?
 C40 C37 H37A 114.5 . . ?
 C40 C37 H37B 114.6 . . ?
 C40 C37 H37C 98.6 . . ?
 H37A C37 H37B 109.5 . . ?
 H37A C37 H37C 109.5 . . ?
 H37B C37 H37C 109.5 . . ?
 C40 C75 H75A 107.9 . . ?
 C40 C75 H75B 116.0 . . ?
 C40 C75 C29 103(2) . . ?
 H75A C75 H75B 109.5 . . ?
 C29 C75 H75A 105.8 . . ?
 C29 C75 H75B 113.8 . . ?
 C50 C77 H77A 107.5 . . ?
 C50 C77 H77B 110.7 . . ?
 C50 C77 H77C 110.2 . . ?
 H77A C77 H77B 109.5 . . ?
 H77A C77 H77C 109.5 . . ?
 H77B C77 H77C 109.5 . . ?
 C50 C79 H79A 115.6 . . ?
 C50 C79 H79B 86.9 . . ?
 C50 C79 H79C 122.9 . . ?
 H79A C79 H79B 109.5 . . ?
 H79A C79 H79C 109.5 . . ?
 H79B C79 H79C 109.5 . . ?
 C64 C81 H81A 114.3 . . ?
 C64 C81 H81B 108.3 . . ?
 C64 C81 H81C 105.7 . . ?
 H81A C81 H81B 109.5 . . ?
 H81A C81 H81C 109.5 . . ?
 H81B C81 H81C 109.5 . . ?
 C21 C82 H82A 99.0 . . ?
 C21 C82 H82B 116.1 . . ?
 C21 C82 H82C 112.7 . . ?
 H82A C82 H82B 109.5 . . ?
 H82A C82 H82C 109.5 . . ?
 H82B C82 H82C 109.5 . . ?
 C13 C83 H83A 115.7 . . ?
 C13 C83 H83B 107.1 . . ?
 C13 C83 H83C 105.4 . . ?
 H83A C83 H83B 109.5 . . ?
 H83A C83 H83C 109.5 . . ?
 H83B C83 H83C 109.5 . . ?
 C72 C84 H84A 109.8 . . ?
 C72 C84 H84B 109.4 . . ?
 C72 C84 H84C 109.2 . . ?
 H84A C84 H84B 109.5 . . ?
 H84A C84 H84C 109.5 . . ?
 H84B C84 H84C 109.5 . . ?
 C78 C85 H85A 118.5 . . ?
 C78 C85 H85B 104.9 . . ?
 C78 C85 H85C 104.6 . . ?
 H85A C85 H85B 109.5 . . ?
 H85A C85 H85C 109.5 . . ?
 H85B C85 H85C 109.5 . . ?
 C45 C86 H86A 103.6 . . ?
 C45 C86 H86B 108.2 . . ?
 C45 C86 H86C 116.4 . . ?
 H86A C86 H86B 109.5 . . ?
 H86A C86 H86C 109.5 . . ?
 H86B C86 H86C 109.5 . . ?
 C57 C87 H87A 108.1 . . ?
 C57 C87 H87B 111.2 . . ?
 C57 C87 H87C 109.2 . . ?
 H87A C87 H87B 109.5 . . ?
 H87A C87 H87C 109.5 . . ?
 H87B C87 H87C 109.5 . . ?
 C43 C88 H88A 115.2 . . ?
 C43 C88 H88B 109.4 . . ?
 C43 C88 H88C 103.6 . . ?
 H88A C88 H88B 109.5 . . ?
 H88A C88 H88C 109.5 . . ?
 H88B C88 H88C 109.5 . . ?
 C52 C89 H89A 115.1 . . ?
 C52 C89 H89B 110.7 . . ?
 C52 C89 C90 103.5(14) . . ?
 H89A C89 H89B 109.5 . . ?
 C90 C89 H89A 116.6 . . ?
 C90 C89 H89B 100.4 . . ?
 C89 C90 H90A 109.6 . . ?
 C89 C90 H90B 108.1 . . ?
 C89 C90 H90C 110.8 . . ?
 H90A C90 H90B 109.5 . . ?
 H90A C90 H90C 109.5 . . ?
 H90B C90 H90C 109.5 . . ?
 C25 C91 H91A 109.1 . . ?
 C25 C91 H91B 111.3 . . ?
 C25 C91 H91C 108.0 . . ?
 H91A C91 H91B 109.5 . . ?
 H91A C91 H91C 109.5 . . ?
 H91B C91 H91C 109.5 . . ?
 C7 C92 H92A 102.9 . . ?
 C7 C92 H92B 112.5 . . ?
 C7 C92 H92C 112.9 . . ?
 H92A C92 H92B 109.5 . . ?
 H92A C92 H92C 109.5 . . ?
 H92B C92 H92C 109.5 . . ?
 C15 C93 H15A 8.0 . . ?
 C15 C93 H93A 110.1 . . ?
 C15 C93 H93B 117.9 . . ?
 C15 C93 H93C 100.0 . . ?
 H15A C93 H93A 104.3 . . ?
 H15A C93 H93B 125.8 . . ?
 H15A C93 H93C 97.1 . . ?
 H93A C93 H93B 109.5 . . ?
 H93A C93 H93C 109.5 . . ?
 H93B C93 H93C 109.5 . . ?
 C61 C94 H94A 112.9 . . ?
 C61 C94 H94B 108.6 . . ?
 C61 C94 H94C 106.9 . . ?
 H94A C94 H94B 109.5 . . ?
 H94A C94 H94C 109.5 . . ?
 H94B C94 H94C 109.5 . . ?
 C17 C11 H11A 99.1 . . ?
 C17 C11 H11B 118.7 . . ?
 C17 C11 H11C 110.1 . . ?
 H11A C11 H11B 109.5 . . ?
 H11A C11 H11C 109.5 . . ?
 H11B C11 H11C 109.5 . . ?
 C75 C29 H29A 107.1 . . ?
 C75 C29 H29B 114.6 . . ?
 C75 C29 H29C 106.6 . . ?
 H29A C29 H29B 109.5 . . ?
 H29A C29 H29C 109.5 . . ?
 H29B C29 H29C 109.5 . . ?
 O30 C22 O2 126.1(13) . . ?
 O30 C22 C40 120.4(13) . . ?
 O2 C22 C40 113.5(15) . . ?
 C9 C3 H3A 101.7 . . ?
 C9 C3 H3B 112.4 . . ?
 C9 C3 H3C 114.0 . . ?
 H3A C3 H3B 109.5 . . ?
 H3A C3 H3C 109.5 . . ?
 H3B C3 H3C 109.5 . . ?

loop_
  _geom_torsion_atom_site_label_1
  _geom_torsion_atom_site_label_2
  _geom_torsion_atom_site_label_3
  _geom_torsion_atom_site_label_4
  _geom_torsion
  _geom_torsion_site_symmetry_1
  _geom_torsion_site_symmetry_2
  _geom_torsion_site_symmetry_3
  _geom_torsion_site_symmetry_4
  _geom_torsion_publ_flag
 Zr1 O12 C4 O24 3(2) . . . . ?
 Zr1 O12 C4 C30 -176.9(12) . . . . ?
 Zr1 O28 C1 O13 -3.1(18) . . . . ?
 Zr1 O28 C1 C38 172.1(17) . . . . ?
 Zr1 O13 C1 O28 3.1(18) . . . . ?
 Zr1 O13 C1 C38 -172.5(14) . . . . ?
 Zr1 O2 C22 O30 2(2) . . . . ?
 Zr1 O2 C22 C40 -178.6(10) . . . . ?
 Zr4 O18 C20 O25 3(2) . . . . ?
 Zr4 O18 C20 C36 -177.3(19) . . . . ?
 Zr4 O18 C20 C2 -175.8(15) . . . . ?
 Zr4 O30 C22 O2 -2(3) . . . . ?
 Zr4 O30 C22 C40 178.6(11) . . . . ?
 Zr4 O41 C8 O10 -5(2) . . . . ?
 Zr4 O41 C8 C24 172.7(10) . . . . ?
 Zr4 O27 C32 O3 4(3) . . . . ?
 Zr4 O27 C32 C73 174.1(11) . . . . ?
 Zr6 O16 C12 O40 -4(2) . . . . ?
 Zr6 O16 C12 C50 178.9(14) . . . . ?
 Zr6 O20 C16 O32 1(5) . . . . ?
 Zr6 O20 C16 C52 163.5(15) . . . . ?
 Zr6 O22 C6 O38 -7.6(18) . . . . ?
 Zr6 O22 C6 C42 173.9(18) . . . . ?
 Zr6 O38 C6 O22 7.6(18) . . . . ?
 Zr6 O38 C6 C42 -173.7(14) . . . . ?
 Zr3 O10 C8 O41 -3(2) . . . . ?
 Zr3 O10 C8 C24 179.7(10) . . . . ?
 Zr3 O24 C4 O12 -8(2) . . . . ?
 Zr3 O24 C4 C30 172.8(12) . . . . ?
 Zr3 O40 C12 O16 4(2) . . . . ?
 Zr3 O40 C12 C50 -178.7(13) . . . . ?
 Zr2 O23 C14 O15 3(2) . . . . ?
 Zr2 O23 C14 C41 168(3) . . . . ?
 Zr2 O23 C14 C67 -173.3(17) . . . . ?
 Zr2 O3 C32 O27 -7(3) . . . . ?
 Zr2 O3 C32 C73 -177.4(10) . . . . ?
 Zr2 O7 C26 O31 2(3) . . . . ?
 Zr2 O7 C26 C62 180(2) . . . . ?
 Zr2 O31 C26 O7 -2(3) . . . . ?
 Zr2 O31 C26 C62 -180(2) . . . . ?
 Zr5 O32 C16 O20 -4(5) . . . . ?
 Zr5 O32 C16 C52 -167.9(12) . . . . ?
 Zr5 O36 C18 O29 -50(4) . . . . ?
 Zr5 O36 C18 C44 124(3) . . . . ?
 Zr5 O25 C20 O18 5(2) . . . . ?
 Zr5 O25 C20 C36 -174.6(18) . . . . ?
 Zr5 O25 C20 C2 -176.3(17) . . . . ?
 Zr5 O15 C14 O23 1(2) . . . . ?
 Zr5 O15 C14 C41 -164(3) . . . . ?
 Zr5 O15 C14 C67 177.2(17) . . . . ?
 O10 C8 C24 C60 132.9(18) . . . . ?
 O10 C8 C24 C7 -99.9(19) . . . . ?
 O12 C4 C30 C25 119.4(19) . . . . ?
 O12 C4 C30 C51 -3(3) . . . . ?
 O16 C12 C50 C43 -76(3) . . . . ?
 O16 C12 C50 C57 117(3) . . . . ?
 O16 C12 C50 C77 -25(3) . . . . ?
 O16 C12 C50 C79 53(3) . . . . ?
 O18 C20 C36 C46 -50(4) . . . . ?
 O18 C20 C36 C23 77(3) . . . . ?
 O18 C20 C2 C63 -96(3) . . . . ?
 O18 C20 C2 C71 146(3) . . . . ?
 O20 C16 C52 C47 -150(3) . . . . ?
 O20 C16 C52 C89 74(3) . . . . ?
 O22 C6 C42 C72 -80(3) . . . . ?
 O22 C6 C42 C80 44(3) . . . . ?
 O24 C4 C30 C25 -61(2) . . . . ?
 O24 C4 C30 C51 176.3(18) . . . . ?
 O28 C1 C38 C70 54(3) . . . . ?
 O28 C1 C38 C5 -95(2) . . . . ?
 O28 C1 C38 C15 18(3) . . . . ?
 O28 C1 C38 C61 -56(3) . . . . ?
 O32 C16 C52 C47 15(4) . . . . ?
 O32 C16 C52 C89 -121(2) . . . . ?
 O36 C18 C44 C74 -158(3) . . . . ?
 O36 C18 C44 C78 28(4) . . . . ?
 O38 C6 C42 C72 101(2) . . . . ?
 O38 C6 C42 C80 -134.7(17) . . . . ?
 O40 C12 C50 C43 107(2) . . . . ?
 O40 C12 C50 C57 -60(3) . . . . ?
 O40 C12 C50 C77 157(2) . . . . ?
 O40 C12 C50 C79 -125(3) . . . . ?
 O41 C8 C24 C60 -45(2) . . . . ?
 O41 C8 C24 C7 83(2) . . . . ?
 O23 C14 C41 C65 -156(4) . . . . ?
 O23 C14 C41 C33 -29(6) . . . . ?
 O23 C14 C67 C53 148(3) . . . . ?
 O23 C14 C67 C27 9(4) . . . . ?
 O3 C32 C73 C55 -109(2) . . . . ?
 O3 C32 C73 C9 121.4(19) . . . . ?
 O25 C20 C36 C46 130(3) . . . . ?
 O25 C20 C36 C23 -103(3) . . . . ?
 O25 C20 C2 C63 86(3) . . . . ?
 O25 C20 C2 C71 -33(4) . . . . ?
 O13 C1 C38 C70 -131(2) . . . . ?
 O13 C1 C38 C5 80(2) . . . . ?
 O13 C1 C38 C15 -166.7(17) . . . . ?
 O13 C1 C38 C61 119(2) . . . . ?
 O27 C32 C73 C55 80(3) . . . . ?
 O27 C32 C73 C9 -50(3) . . . . ?
 O7 C26 C62 C68 -123(3) . . . . ?
 O7 C26 C62 C13 108(3) . . . . ?
 O29 C18 C44 C74 17(5) . . . . ?
 O29 C18 C44 C78 -157(2) . . . . ?
 O15 C14 C41 C65 11(6) . . . . ?
 O15 C14 C41 C33 138(4) . . . . ?
 O15 C14 C67 C53 -29(4) . . . . ?
 O15 C14 C67 C27 -167(3) . . . . ?
 O31 C26 C62 C68 55(4) . . . . ?
 O31 C26 C62 C13 -74(3) . . . . ?
 O33 C10 C34 C56 -112(4) . . . . ?
 O33 C10 C34 C45 137(4) . . . . ?
 O17 C28 C64 C21 75(2) . . . . ?
 O17 C28 C64 C59 -167(2) . . . . ?
 O17 C28 C64 C81 -45(3) . . . . ?
 C1 C38 C15 C93 73(3) . . . . ?
 C1 C38 C61 C94 -58(3) . . . . ?
 O9 C28 C64 C21 -115(2) . . . . ?
 O9 C28 C64 C59 3(3) . . . . ?
 O9 C28 C64 C81 125(3) . . . . ?
 C4 C30 C25 C91 -66(3) . . . . ?
 C6 C42 C72 C84 -46(3) . . . . ?
 C8 C24 C7 C92 54(3) . . . . ?
 C10 C34 C45 C86 -56(3) . . . . ?
 C12 C50 C43 C88 68(4) . . . . ?
 C12 C50 C57 C87 -178(4) . . . . ?
 O37 C10 C34 C56 60(4) . . . . ?
 O37 C10 C34 C45 -51(4) . . . . ?
 C16 C52 C89 C90 90(2) . . . . ?
 C18 C44 C78 C85 -99(2) . . . . ?
 C26 C62 C13 C83 -42(3) . . . . ?
 C28 C64 C21 C82 65(3) . . . . ?
 C48 C17 C35 C58 58(3) . . . . ?
 C56 C34 C45 C86 -177.3(19) . . . . ?
 C60 C24 C7 C92 -178(2) . . . . ?
 C68 C62 C13 C83 -172(2) . . . . ?
 C70 C38 C61 C94 179(3) . . . . ?
 C74 C44 C78 C85 87(3) . . . . ?
 C80 C42 C72 C84 -167.5(17) . . . . ?
 C5 C38 C15 C93 -170(2) . . . . ?
 C47 C52 C89 C90 -50(3) . . . . ?
 C49 C40 C75 C29 -57(3) . . . . ?
 C49 C40 C22 O30 166(2) . . . . ?
 C49 C40 C22 O2 -13(3) . . . . ?
 C51 C30 C25 C91 58(3) . . . . ?
 C59 C64 C21 C82 -55(3) . . . . ?
 O39 C48 C17 C35 71(3) . . . . ?
 O39 C48 C17 C11 -50(5) . . . . ?
 O5 C48 C17 C35 -125(2) . . . . ?
 O5 C48 C17 C11 114(2) . . . . ?
 C37 C40 C75 C29 32(4) . . . . ?
 C37 C40 C22 O30 83(3) . . . . ?
 C37 C40 C22 O2 -96(3) . . . . ?
 C75 C40 C22 O30 -41(2) . . . . ?
 C75 C40 C22 O2 139.5(18) . . . . ?
 C77 C50 C57 C87 -39(6) . . . . ?
 C79 C50 C43 C88 -63(5) . . . . ?
 C81 C64 C21 C82 -169(3) . . . . ?
 C11 C17 C35 C58 180(2) . . . . ?
 C22 C40 C75 C29 153(2) . . . . ?
 C3 C9 C73 C32 -95(2) . . . . ?
 C3 C9 C73 C55 136(2) . . . . ?

_shelx_res_file
;
TITL hw07_150k_new_a.res in P-1
    hw07_150k_new.res
    created by SHELXL-2019/3 at 17:28:46 on 18-Dec-2025
REM Old TITL
REM SHELXT solution in P-1: R1 0.270, Rweak 0.011, Alpha 0.109
REM <I/s> 0.000 for 0 systematic absences, Orientation as input
REM Formula found by SHELXT: Zr6 C47 O5
CELL 1.34143 14.1011 15.6314 24.0684 94.094 96.378 109.376
ZERR 2 0.0003 0.0003 0.0005 0.002 0.002 0.002
LATT 1
SFAC C H O Zr
DISP C 0.0137 0.0067 57.1
DISP H 0 0 0.6
DISP O 0.0389 0.0241 193.4
DISP Zr -0.375 1.7612 13676.4
UNIT 144.6 253.6 77.2 12
DFIX 1.5 C62 C13
DANG 2.5 C48 C58
SIMU C80 C42 C72 C6 O22 O38
RIGU O38 C6 O22 C42 C80 C72
ISOR 0.01 0.02 C80 C72
RIGU O32 C16 O20 C52 C47
SIMU O20 C16 O32 C52 C47
DFIX 1.5 C59 C64
DFIX 1.5 0.005 C21 C64
SADI C56 C34 C45 C34
SADI C61 C38 C5 C38 C15 C38 C70 C38
ISOR 0.01 0.02 C5 C61 C15 C70
SADI C68 C62 C13 C62
EADP C68 C62 C13
DANG 2.4 C21 C59
SADI C36 C20 C2 C20
DFIX 1.5 0.01 C2 C63
DANG 2.3 C53 C27
SADI C67 C14 C41 C14
EADP C65 C41 C33
SADI C33 C41 C65 C41
SADI C53 C67 C67 C27
DANG 2.3 C65 C33
DFIX 1.5 0.01 C41 C65 C41 C33
SADI C71 C2 C2 C63
DFIX 1.5 0.01 C36 C20 C2 C20
DFIX 1.5 0.01 C36 C23 C36 C46
DFIX 1.5 C63 C2 C2 C71
DANG 2.3 C63 C71
DFIX 1.5 C23 C36 C36 C46
DANG 2.442 C23 C46
DFIX 1.5 C55 C73 C73 C9
DANG 2.442 C55 C9
SADI O39 C48 O5 C48
EADP C46 C36 C2 C63 C71 C23
DANG 2.442 C37 C75
EADP C37 C75
DFIX 1.5 C7 C24 C24 C60
DANG 2.442 C7 C60
DANG 2.442 C79 C43
DFIX 1.5 C57 C50 C50 C77
DANG 2.442 C57 C77
SIMU C56 C34 C45 C10
RIGU C56 C34 C45 C10
SADI C81 C64 C64 C59 C64 C21
EADP C21 C59 C81
ISOR 0.01 0.02 C64
SADI Zr3 H34a Zr3 H34b
DANG 2.3 C63 C20
EADP C25 C51
EADP C15 C38 C61 C5
DFIX 1.5 0.01 C30 C51
DFIX 0.85 0.005 O37 H37
DFIX 1.5 0.01 C82 C21
EADP C82 C21 C59 C81
DFIX 1.5 0.01 C83 C13
EADP C13 C62 C83 C68 C26
DFIX 1.5 0.01 C84 C72
EADP C84 C72 C42 C80 C6
DFIX 1.5 0.01 C85 C78
EADP C85 C78 C44 C74
DANG 2.3 C44 C85
DFIX 1.5 0.01 C86 C45
EADP C10 C34 C56 C45 C86
DFIX 1.5 0.01 C87 C57
DFIX 1.5 0.01 C88 C43
DFIX 1.5 0.01 C89 C52
DFIX 1.5 0.01 C90 C89
DFIX 1.5 0.01 C91 C25
DFIX 1.5 0.01 C92 C7
DFIX 1.5 0.01 C24 C7
DFIX 1.5 0.01 C15 C93
DFIX 1.5 0.01 C94 C61
DANG 2.3 C93 C38
EADP C93 C70 C15 C38 C61 C5 C94 C1
DANG 2.7 C51 C91
DANG 2.3 C30 C91
DANG 2.35 C90 C52
EADP C18 C44 C74 C85 C78
DANG 2.45 C52 C90
EADP C16 C52 C47 C89 C90
DANG 3 C47 C90
DFIX 1.5 0.01 C11 C17
DFIX 1.5 0.01 C17 C35
DFIX 1.5 0.01 C35 C58
EADP C48 C11 C17 C35 C58
DFIX 1.5 0.01 C37 C40
DFIX 1.5 0.01 C49 C40
DFIX 1.5 0.01 C40 C75
DFIX 1.5 0.01 C75 C29
DFIX 1.5 0.01 C9 C3
DFIX 1.5 0.01 C9 C73
DANG 2.4 C73 C3
DANG 2.4 C38 C93
DFIX 1.5 0.01 C79 C50 C50 C43
DFIX 1.5 0.01 C88 C43 C50 C43
DFIX 2.4 0.01 C88 C50
DFIX 2.4 0.01 C11 C48 C11 C35
DANG 2.4 C85 C44
DFIX 2.45 0.01 C85 C44
EADP C7 C92 C60
DFIX 1.45 0.01 C17 C48
DANG 2.4 C56 C45
DANG 2.4 C86 C34

L.S. 20
PLAN  75
SIZE 0.12 0.167 0.2
TEMP -123.15
CONF
list 4
MORE -1
BOND $H
fmap 2
acta
OMIT -6 2 1
OMIT -4 8 0
OMIT -3 2 3
OMIT -3 2 4
OMIT -1 -2 5
OMIT -1 -1 2
OMIT -1 2 2
OMIT 1 1 3
OMIT 1 2 0
OMIT 5 -2 4
REM <olex2.extras>
REM <restraints
REM  <item "olex2.restraint.dihedral 109.5 C78 C44 C74 C18">
REM  <item "olex2.restraint.dihedral 109.5 C44 C74 C78 C18">
REM  <item "olex2.restraint.dihedral 109.5 C78 C85 C78 C44 C44 C74 C44 C18">
REM >
REM <HklSrc "%.\\hw07_150k_new.hkl">
REM </olex2.extras>

WGHT    0.100000   25.000000
FVAR       0.24884
ZR1   4    0.246765    0.150434    0.753708    11.00000    0.05866    0.10741 =
         0.09087   -0.00991    0.00206    0.03615
ZR4   4    0.493092    0.306919    0.769459    11.00000    0.04920    0.12880 =
         0.09792   -0.00053    0.00605    0.04194
ZR6   4    0.153590    0.330504    0.776715    11.00000    0.04904    0.11511 =
         0.10202   -0.00825    0.00833    0.03688
ZR3   4    0.337162    0.302951    0.875344    11.00000    0.06214    0.10651 =
         0.08132   -0.00161    0.00565    0.02660
ZR2   4    0.306794    0.331687    0.671357    11.00000    0.06113    0.13675 =
         0.08192    0.00308    0.00455    0.04408
ZR5   4    0.398730    0.488999    0.791935    11.00000    0.05964    0.10584 =
         0.09982    0.00518    0.00661    0.03220
O1    3    0.417415    0.388338    0.738645    11.00000    0.05418    0.11791 =
         0.08252   -0.00126    0.01148    0.03488
O4    3    0.470498    0.404607    0.843148    11.00000    0.05427    0.10780 =
         0.09667    0.01021    0.00471    0.02816
AFIX  13
H4    2    0.531473    0.438626    0.871418    11.00000   -1.50000
AFIX   0
O6    3    0.202390    0.253102    0.719270    11.00000    0.05501    0.11767 =
         0.08011   -0.00598    0.00241    0.03903
O8    3    0.354631    0.219952    0.698709    11.00000    0.05984    0.13904 =
         0.08240   -0.00984    0.00617    0.05134
AFIX  13
H8    2    0.369781    0.180495    0.668873    11.00000   -1.50000
AFIX   0
O10   3    0.477743    0.279764    0.914273    11.00000    0.07526    0.13327 =
         0.10149    0.00840   -0.01272    0.04021
O12   3    0.234625    0.067635    0.825050    11.00000    0.09538    0.10436 =
         0.11387    0.00923    0.01425    0.03772
O14   3    0.369460    0.238912    0.806229    11.00000    0.06000    0.11238 =
         0.08411   -0.00062    0.00820    0.04379
O16   3    0.094217    0.327539    0.858065    11.00000    0.06340    0.14668 =
         0.12475   -0.01872    0.03096    0.03510
O18   3    0.625132    0.429266    0.781061    11.00000    0.05696    0.13132 =
         0.14146    0.01221    0.01553    0.02953
O20   3    0.136026    0.464984    0.794738    11.00000    0.07988    0.14689 =
         0.14313   -0.00860    0.01245    0.07004
O22   3    0.029604    0.332846    0.707548    11.00000    0.06466    0.16385 =
         0.13176   -0.01137   -0.00354    0.05950
O24   3    0.289253    0.169816    0.903469    11.00000    0.10183    0.11188 =
         0.09953    0.01109    0.00221    0.02766
O26   3    0.185905    0.218688    0.816507    11.00000    0.06026    0.11453 =
         0.08278   -0.00688    0.00998    0.03321
AFIX  13
H26   2    0.130458    0.178232    0.835044    11.00000   -1.50000
AFIX   0
O28   3    0.083126    0.053872    0.739086    11.00000    0.07347    0.13570 =
         0.10392   -0.02402    0.01227    0.01929
O30   3    0.505216    0.171448    0.754453    11.00000    0.06668    0.14117 =
         0.14406   -0.02124   -0.00694    0.06121
O32   3    0.294860    0.566223    0.802015    11.00000    0.09186    0.10313 =
         0.15554   -0.00514   -0.00319    0.04797
AFIX   6
O34   3    0.404576    0.414542    0.946855    11.00000    0.08358    0.13520 =
         0.09272   -0.00970    0.00574    0.02115
H34A  2    0.452673    0.464874    0.947260    11.00000   -1.50000
H34B  2    0.388605    0.415522    0.979820    11.00000   -1.50000
AFIX   0
O36   3    0.459457    0.582411    0.865617    11.00000    0.08010    0.12628 =
         0.12273   -0.00256   -0.00627    0.02878
O38   3   -0.004875    0.222070    0.757869    11.00000    0.05190    0.14211 =
         0.14316   -0.02540    0.00805    0.03222
O40   3    0.213019    0.309770    0.921726    11.00000    0.07049    0.14917 =
         0.09832   -0.01481    0.02099    0.02288
O41   3    0.578404    0.291564    0.847392    11.00000    0.06548    0.15081 =
         0.10257    0.00195   -0.01353    0.04996
O21   3    0.292574    0.390374    0.826569    11.00000    0.06166    0.10128 =
         0.08848    0.00336    0.01445    0.03903
O11   3    0.250402    0.419032    0.724989    11.00000    0.06672    0.13027 =
         0.09500    0.00667    0.00655    0.05051
AFIX  13
H11   2    0.221808    0.461305    0.705425    11.00000   -1.50000
AFIX   0
O23   3    0.365391    0.467930    0.641898    11.00000    0.09308    0.15547 =
         0.11383    0.03114    0.01562    0.05297
O3    3    0.433779    0.332631    0.625990    11.00000    0.07428    0.17740 =
         0.10091    0.00612    0.02795    0.04325
O25   3    0.570725    0.547504    0.789552    11.00000    0.06071    0.13792 =
         0.12627    0.01602    0.00327    0.02616
O13   3    0.172759    0.057251    0.671722    11.00000    0.07159    0.15789 =
         0.11876   -0.02616    0.00762    0.03915
O27   3    0.551745    0.313002    0.689894    11.00000    0.07101    0.20280 =
         0.10664    0.01223    0.02696    0.06274
O7    3    0.174361    0.334185    0.608621    11.00000    0.08910    0.19768 =
         0.10458    0.01938   -0.02176    0.06272
O29   3    0.559550    0.563547    0.937797    11.00000    0.07750    0.13883 =
         0.10551   -0.01433    0.01343    0.01415
O15   3    0.420493    0.569888    0.722048    11.00000    0.09398    0.13140 =
         0.13005    0.02683   -0.00152    0.03688
O31   3    0.230472    0.224207    0.595836    11.00000    0.10225    0.18495 =
         0.09498   -0.01412   -0.00690    0.06317
O2    3    0.347666    0.069740    0.744180    11.00000    0.09233    0.12722 =
         0.12861   -0.01627    0.00886    0.05956

O33   3    0.387143    0.104774    0.612244    10.80000    0.07744    0.17529 =
         0.10192   -0.01677    0.01790    0.07240
O17   3   -0.107199    0.079040    0.803097    11.00000    0.09382    0.21085 =
         0.21138    0.05464    0.03505    0.03263
AFIX   3
H17   2   -0.071000    0.125350    0.791773    11.00000   -1.50000
AFIX   0

C1    1    0.090277    0.023981    0.692010    11.00000    0.13343    0.14539 =
         0.14715    0.00124    0.01304    0.04653
O9    3    0.034621    0.102414    0.865266    11.00000    0.08461    0.17171 =
         0.13509    0.01666    0.03444    0.02713
C4    1    0.256494    0.088368    0.878213    11.00000    0.10012    0.13268 =
         0.10625    0.00340    0.00493    0.04550
C6    1   -0.032951    0.267884    0.719997    11.00000    0.08629    0.20150 =
         0.16448   -0.00449    0.01035    0.06677
C8    1    0.558369    0.280056    0.896523    11.00000    0.09429    0.12501 =
         0.12678   -0.01330   -0.03873    0.05246
C10   1    0.331133    0.051034    0.578203    10.80000    0.15999    0.31867 =
         0.17173   -0.07286    0.02028    0.07290
C12   1    0.128912    0.321430    0.907616    11.00000    0.09841    0.12666 =
         0.12032   -0.01547    0.04329    0.02644
C14   1    0.403435    0.548791    0.667343    11.00000    0.09854    0.15268 =
         0.13906    0.04986    0.01003    0.05472
O37   3    0.229950    0.014995    0.578605    10.80000    0.09984    0.21364 =
         0.14444   -0.07795    0.00606    0.05112
C16   1    0.198827    0.544108    0.802894    11.00000    0.13641    0.16633 =
         0.32103   -0.01305    0.02687    0.07253
C18   1    0.530250    0.614929    0.906895    11.00000    0.16897    0.17413 =
         0.23889    0.03183   -0.02645    0.00366
C20   1    0.638992    0.515491    0.787095    11.00000    0.04810    0.19203 =
         0.12558    0.03751    0.01283    0.02770
C24   1    0.635115    0.260447    0.939956    11.00000    0.10815    0.18780 =
         0.15564   -0.01868   -0.03877    0.07279
AFIX  13
H24   2    0.597282    0.234391    0.971084    11.00000   -1.20000
AFIX   0
C26   1    0.170515    0.263680    0.579663    11.00000    0.20265    0.25777 =
         0.12272   -0.01733   -0.03479    0.06425

C28   1   -0.054136    0.059619    0.845332    11.00000    0.14428    0.18328 =
         0.16314    0.03803    0.07490    0.05733
C30   1    0.243700    0.013636    0.916793    11.00000    0.22910    0.08810 =
         0.18449    0.02290   -0.02731    0.02522
AFIX  13
H30   2    0.194914    0.019603    0.942689    11.00000   -1.20000
AFIX   0
C32   1    0.518267    0.320600    0.641600    11.00000    0.09211    0.20662 =
         0.12822    0.01557    0.05003    0.07385

C34   1    0.367141    0.025324    0.522796    11.00000    0.15999    0.31867 =
         0.17173   -0.07286    0.02028    0.07290
AFIX  13
H34   2    0.442986    0.049363    0.526634    11.00000   -1.20000
AFIX   0

PART 1
C36   1    0.744821    0.583458    0.791846    10.50000    0.19183
AFIX  13
H36   2    0.742412    0.644896    0.804639    10.50000   -1.20000
AFIX   0
PART 0
C38   1    0.009810   -0.055903    0.656695    11.00000    0.13343    0.14539 =
         0.14715    0.00124    0.01304    0.04653
PART 1
AFIX  13
H38   2    0.032493   -0.068267    0.619979    10.50000   -1.20000
AFIX  13
PART 2
H38A  2    0.005797   -0.045714    0.616081    10.50000   -1.20000
AFIX   0
PART 0
C40   1    0.481793    0.013069    0.735332    11.00000    0.14949
PART 1
AFIX   3
H40   2    0.522500    0.022297    0.773418    10.50000   -1.20000
AFIX   3
PART 2
H40A  2    0.425373   -0.036122    0.710692    10.50000   -1.20000
AFIX   0
PART 0
C42   1   -0.146311    0.228481    0.695211    11.00000    0.08629    0.20150 =
         0.16448   -0.00449    0.01035    0.06677
AFIX  13
H42   2   -0.174568    0.164187    0.704193    11.00000   -1.20000
AFIX   0
C44   1    0.589949    0.710197    0.919783    11.00000    0.16897    0.17413 =
         0.23889    0.03183   -0.02645    0.00366
AFIX   3
H44   2    0.561219    0.708485    0.956016    11.00000   -1.20000
AFIX   0
PART 1
C46   1    0.816964    0.562099    0.834822    10.50000    0.19183

PART 0
C48   1    0.101074    0.523335    0.623960    11.00000   10.25000

C50   1    0.072029    0.322684    0.955665    11.00000   10.20000
PART 1
AFIX   3
H50   2    0.129742    0.368392    0.981598    10.50000   -1.20000
AFIX   0
PART 0
C52   1    0.163604    0.624403    0.798955    11.00000    0.13641    0.16633 =
         0.32103   -0.01305    0.02687    0.07253
AFIX   3
H52   2    0.096588    0.603641    0.774068    11.00000   -1.20000
AFIX   0

C56   1    0.321177    0.055538    0.470461    11.00000    0.15999    0.31867 =
         0.17173   -0.07286    0.02028    0.07290
AFIX   3
H56A  2    0.246759    0.031034    0.464600    11.00000   -1.50000
H56B  2    0.344198    0.122108    0.471215    11.00000   -1.50000
H56C  2    0.346844    0.029421    0.439695    11.00000   -1.50000
AFIX   0

C58   1    0.126995    0.639752    0.545226    11.00000   10.25000
AFIX   3
H58A  2    0.148524    0.586439    0.540794    11.00000   -1.50000
H58B  2    0.067400    0.631249    0.517404    11.00000   -1.50000
H58C  2    0.182417    0.694570    0.539505    11.00000   -1.50000
AFIX   0

C60   1    0.678689    0.191370    0.918106    11.00000    0.22492
AFIX   3
H60A  2    0.625984    0.133170    0.907406    11.00000   -1.50000
H60B  2    0.707845    0.213571    0.885469    11.00000   -1.50000
H60C  2    0.730394    0.184840    0.945262    11.00000   -1.50000
AFIX   0
C62   1    0.090177    0.228620    0.527840    11.00000    0.20265    0.25777 =
         0.12272   -0.01733   -0.03479    0.06425
AFIX  13
H62   2    0.047102    0.268102    0.528722    11.00000   -1.20000
AFIX   0

C64   1   -0.124772   -0.014302    0.873901    10.50000    0.08959    0.10309 =
         0.10018    0.01115    0.02949    0.02209
PART 1
AFIX  13
H64   2   -0.187459    0.000258    0.878809    10.50000   -1.20000
AFIX  13
PART 2
H64A  2   -0.087501   -0.018898    0.910786    10.50000   -1.20000
AFIX   0

PART 0
C68   1    0.019138    0.132313    0.527498    11.00000    0.20265    0.25777 =
         0.12272   -0.01733   -0.03479    0.06425
AFIX   3
H68A  2   -0.011352    0.127974    0.561388    11.00000   -1.50000
H68B  2   -0.033142    0.111694    0.495512    11.00000   -1.50000
H68C  2    0.061148    0.094973    0.527378    11.00000   -1.50000
AFIX   0
PART 1
C70   1   -0.098092   -0.050772    0.646530    10.50000    0.13343    0.14539 =
         0.14715    0.00124    0.01304    0.04653
AFIX   3
H70A  2   -0.110142   -0.030880    0.682924    10.50000   -1.50000
H70B  2   -0.070402    0.001310    0.626964    10.50000   -1.50000
H70C  2   -0.160933   -0.090572    0.625305    10.50000   -1.50000
AFIX   0
PART 0
C72   1   -0.199264    0.281953    0.721814    11.00000    0.08629    0.20150 =
         0.16448   -0.00449    0.01035    0.06677
AFIX   3
H72A  2   -0.185546    0.340399    0.705369    11.00000   -1.20000
H72B  2   -0.272030    0.244598    0.711621    11.00000   -1.20000
AFIX   0
C74   1    0.682311    0.749612    0.949726    11.00000    0.16897    0.17413 =
         0.23889    0.03183   -0.02645    0.00366
AFIX   3
H74A  2    0.690350    0.724046    0.985238    11.00000   -1.50000
H74B  2    0.727875    0.736722    0.925028    11.00000   -1.50000
H74C  2    0.699161    0.815794    0.957334    11.00000   -1.50000
AFIX   0
C78   1    0.519463    0.771714    0.896256    11.00000    0.16897    0.17413 =
         0.23889    0.03183   -0.02645    0.00366
AFIX   3
H78A  2    0.539577    0.834161    0.916061    11.00000   -1.20000
H78B  2    0.445168    0.741236    0.894010    11.00000   -1.20000
AFIX   0
C80   1   -0.155730    0.227655    0.632494    11.00000    0.08629    0.20150 =
         0.16448   -0.00449    0.01035    0.06677
AFIX 137
H80A  2   -0.210477    0.250120    0.619387    11.00000   -1.50000
H80B  2   -0.171260    0.165167    0.614859    11.00000   -1.50000
H80C  2   -0.091607    0.267137    0.622241    11.00000   -1.50000
AFIX   0
PART 2
C5    1    0.035663   -0.144141    0.665333    10.50000    0.13343    0.14539 =
         0.14715    0.00124    0.01304    0.04653
AFIX   3
H5A   2   -0.009117   -0.194943    0.639664    10.50000   -1.50000
H5B   2    0.104822   -0.136591    0.661223    10.50000   -1.50000
H5C   2    0.024783   -0.155333    0.703222    10.50000   -1.50000
AFIX   0
C41   1    0.455758    0.626206    0.632022    10.35000    0.16262
AFIX   3
H41   2    0.401486    0.637190    0.606132    10.35000   -1.20000
AFIX   0

PART 0
C21   1   -0.152435   -0.103069    0.837610    11.00000   10.20000
AFIX   3
H21A  2   -0.163472   -0.088068    0.798682    10.50000   -1.20000
H21B  2   -0.212668   -0.153662    0.844595    10.50000   -1.20000
AFIX   0

PART 2
C43   1    0.071542    0.415015    0.976342    10.50000   10.20000
AFIX   3
H43A  2    0.138351    0.463588    0.988197    10.50000   -1.20000
H43B  2    0.033915    0.403510    1.008971    10.50000   -1.20000
AFIX   0

PART 0
C45   1    0.326893   -0.077622    0.505460    11.00000    0.15999    0.31867 =
         0.17173   -0.07286    0.02028    0.07290
AFIX   3
H45A  2    0.347630   -0.093275    0.469218    11.00000   -1.20000
H45B  2    0.251979   -0.102980    0.502668    11.00000   -1.20000
AFIX   0

PART 1
C23   1    0.772912    0.585900    0.733598    10.50000    0.19183
PART 0
C47   1    0.216564    0.711253    0.782209    11.00000    0.13641    0.16633 =
         0.32103   -0.01305    0.02687    0.07253
AFIX   3
H47A  2    0.286976    0.732404    0.798146    11.00000   -1.50000
H47B  2    0.210405    0.696853    0.742242    11.00000   -1.50000
H47C  2    0.188314    0.758136    0.790004    11.00000   -1.50000
AFIX   0
PART 1
C49   1    0.408028   -0.080588    0.738421    10.50000    0.15791
AFIX   3
H49A  2    0.359451   -0.096588    0.764242    10.50000   -1.50000
H49B  2    0.373898   -0.078868    0.701935    10.50000   -1.50000
H49C  2    0.440939   -0.125257    0.735941    10.50000   -1.50000
AFIX   0
PART 0
C25   1    0.342452    0.018232    0.953339    11.00000    0.30424
AFIX   3
H25A  2    0.372602    0.082038    0.971397    11.00000   -1.20000
H25B  2    0.333393   -0.023944    0.982672    11.00000   -1.20000
AFIX   0
C51   1    0.198884   -0.078499    0.883640    11.00000    0.30424
AFIX   3
H51A  2    0.131875   -0.085871    0.863427    11.00000   -1.50000
H51B  2    0.242886   -0.087598    0.856702    11.00000   -1.50000
H51C  2    0.191719   -0.123627    0.910568    11.00000   -1.50000
AFIX   0
C13   1    0.138145    0.244322    0.476420    11.00000    0.20265    0.25777 =
         0.12272   -0.01733   -0.03479    0.06425
AFIX   3
H13A  2    0.175494    0.200783    0.478634    11.00000   -1.20000
H13B  2    0.087920    0.226582    0.441746    11.00000   -1.20000
AFIX   0
PART 1
C53   1    0.415901    0.710799    0.657864    10.65000    0.21951
C27   1    0.388608    0.610357    0.574606    10.65000   10.25000
PART 2
C55   1    0.593376    0.245567    0.573056    11.00000   10.25000
AFIX   3
H55A  2    0.617075    0.218752    0.605002    11.00000   -1.50000
H55B  2    0.527047    0.203784    0.554540    11.00000   -1.50000
H55C  2    0.642248    0.255878    0.546157    11.00000   -1.50000
AFIX   0
PART 0
C7    1    0.714731    0.347290    0.964872    11.00000    0.22492
AFIX   3
H7A   2    0.765416    0.371047    0.939350    11.00000   -1.20000
H7B   2    0.747346    0.328754    0.998239    11.00000   -1.20000
AFIX   0
PART 1
C57   1    0.043563    0.239419    0.985014    10.50000   10.20000
AFIX   3
H57A  2    0.002823    0.187788    0.956428    10.50000   -1.20000
H57B  2    0.105665    0.228573    1.001228    10.50000   -1.20000
AFIX   0

C59   1   -0.074920   -0.024613    0.929075    10.50000   10.20000
AFIX   3
H59A  2   -0.078501    0.025487    0.953224    10.50000   -1.50000
H59B  2   -0.114339   -0.081144    0.941178    10.50000   -1.50000
H59C  2   -0.005469   -0.021443    0.930802    10.50000   -1.50000
AFIX   0

PART 2
C15   1   -0.096434   -0.079954    0.675738    10.50000    0.13343    0.14539 =
         0.14715    0.00124    0.01304    0.04653
AFIX   3
H15A  2   -0.103304   -0.025102    0.663146    10.50000   -1.50000
AFIX   3
H15B  2   -0.096377   -0.091150    0.715707    10.50000   -1.20000
H15C  2   -0.147858   -0.132639    0.651757    10.50000   -1.20000
AFIX   0
PART 1
C61   1   -0.018251   -0.142658    0.686980    10.50000    0.13343    0.14539 =
         0.14715    0.00124    0.01304    0.04653
AFIX   3
H61A  2   -0.065166   -0.192320    0.658975    10.50000   -1.20000
H61B  2   -0.050545   -0.139104    0.721142    10.50000   -1.20000
AFIX   0
PART 2
C63   1    0.790966    0.589424    0.850855    10.50000    0.19183
C2    1    0.750470    0.567436    0.789167    10.50000    0.19183
AFIX  13
H2    2    0.784052    0.528386    0.770437    10.50000   -1.20000
AFIX   0
C65   1    0.534483    0.711571    0.662653    10.35000    0.16262
C33   1    0.504377    0.607040    0.582436    10.35000    0.16262
PART 1
C67   1    0.426475    0.631492    0.632357    10.65000    0.15855
AFIX   3
H67   2    0.500754    0.651405    0.636307    10.65000   -1.20000
AFIX   0

PART 0
C17   1    0.024487    0.562358    0.604681    11.00000   10.25000
AFIX   3
H17A  2   -0.019156    0.534577    0.567841    11.00000   -1.20000
AFIX   0
C35   1    0.066566    0.656456    0.589391    11.00000   10.25000
AFIX   3
H35A  2    0.122429    0.668823    0.620954    11.00000   -1.20000
H35B  2    0.037965    0.706340    0.591060    11.00000   -1.20000
AFIX   0

PART 2
C71   1    0.767764    0.653670    0.762407    10.50000    0.19183
C9    1    0.689732    0.404545    0.610634    11.00000   10.25000
PART 0
AFIX   3
H9A   2    0.745916    0.388342    0.596922    11.00000   -1.20000
H9B   2    0.707609    0.425905    0.651401    11.00000   -1.20000
AFIX   0
PART 2
C73   1    0.588040    0.332100    0.594520    11.00000    0.16725
AFIX  13
H73   2    0.553122    0.352995    0.562540    11.00000   -1.20000
AFIX   0

PART 0
O39   3    0.168359    0.535162    0.668704    11.00000    0.13003    0.14799 =
         0.17044    0.02203    0.00360    0.07434
O5    3    0.075695    0.445869    0.589847    11.00000    0.17737    0.24352 =
         0.22792    0.04212   -0.04170    0.12165
AFIX   3
H5    2    0.065505    0.405129    0.610473    11.00000   -1.50000
AFIX   0

PART 2
C37   1    0.515352   -0.010623    0.791549    10.50000    0.25269
AFIX   3
H37A  2    0.585342   -0.010438    0.796882    10.50000   -1.50000
H37B  2    0.504628    0.025324    0.823778    10.50000   -1.50000
H37C  2    0.468137   -0.073544    0.788525    10.50000   -1.50000
AFIX   0
PART 0
C75   1    0.563458    0.037861    0.698317    11.00000    0.25269
AFIX   3
H75A  2    0.607897    0.101730    0.710825    11.00000   -1.20000
H75B  2    0.539958    0.031032    0.657401    11.00000   -1.20000
AFIX   0
PART 1
C77   1   -0.000337    0.370896    0.944457    10.50000   10.20000
AFIX   3
H77A  2    0.037682    0.431176    0.934381    10.50000   -1.50000
H77B  2   -0.053696    0.337432    0.913271    10.50000   -1.50000
H77C  2   -0.031253    0.378169    0.978186    10.50000   -1.50000
AFIX   0
PART 2
C79   1   -0.033827    0.254444    0.946392    10.50000   10.20000
AFIX   3
H79A  2   -0.069027    0.244452    0.908686    10.50000   -1.50000
H79B  2   -0.003347    0.208524    0.951670    10.50000   -1.50000
H79C  2   -0.080997    0.251142    0.972676    10.50000   -1.50000
AFIX   0

C81   1   -0.221291   -0.003173    0.883838    10.50000   10.20000
AFIX   3
H81A  2   -0.213614    0.053573    0.906950    10.50000   -1.50000
H81B  2   -0.261130   -0.006015    0.847266    10.50000   -1.50000
H81C  2   -0.256320   -0.055497    0.902940    10.50000   -1.50000
AFIX   0

PART 0
H37   2   10.213730   10.033110   10.609700    10.80000    0.66719

C82   1   -0.059434   -0.128464    0.834999    11.00000   10.20000
AFIX   3
H82A  2   -0.037095   -0.124546    0.875427    11.00000   -1.50000
H82B  2   -0.005242   -0.086877    0.817668    11.00000   -1.50000
H82C  2   -0.075075   -0.191145    0.817668    11.00000   -1.50000
AFIX   0

C83   1    0.218863    0.334718    0.478660    11.00000    0.20265    0.25777 =
         0.12272   -0.01733   -0.03479    0.06425
AFIX   3
H83A  2    0.270172    0.352808    0.512297    11.00000   -1.50000
H83B  2    0.252042    0.333372    0.445082    11.00000   -1.50000
H83C  2    0.183143    0.378775    0.476437    11.00000   -1.50000
AFIX   0
C84   1   -0.183009    0.306659    0.783119    11.00000    0.08629    0.20150 =
         0.16448   -0.00449    0.01035    0.06677
AFIX   3
H84A  2   -0.112948    0.347475    0.795405    11.00000   -1.50000
H84B  2   -0.230046    0.337531    0.792993    11.00000   -1.50000
H84C  2   -0.195605    0.251068    0.801827    11.00000   -1.50000
AFIX   0
C85   1    0.560736    0.792137    0.841900    11.00000    0.16897    0.17413 =
         0.23889    0.03183   -0.02645    0.00366
AFIX   3
H85A  2    0.536991    0.832243    0.818855    11.00000   -1.50000
H85B  2    0.634532    0.818904    0.852597    11.00000   -1.50000
H85C  2    0.543644    0.732171    0.820262    11.00000   -1.50000
AFIX   0

C86   1    0.367393   -0.108160    0.557976    11.00000    0.15999    0.31867 =
         0.17173   -0.07286    0.02028    0.07290
AFIX   3
H86A  2    0.402152   -0.148357    0.543908    11.00000   -1.50000
H86B  2    0.417158   -0.054399    0.580934    11.00000   -1.50000
H86C  2    0.317034   -0.141123    0.580934    11.00000   -1.50000
AFIX   0

PART 1
C87   1   -0.017064    0.245636    1.031542    10.50000    0.24939
AFIX   3
H87A  2   -0.078305    0.256652    1.015378    10.50000   -1.50000
H87B  2   -0.036544    0.189077    1.049373    10.50000   -1.50000
H87C  2    0.023478    0.296792    1.059762    10.50000   -1.50000
AFIX   0
PART 2
C88   1    0.010527    0.442466    0.930584    10.50000   10.25000
AFIX   3
H88A  2    0.015932    0.420946    0.892205    10.50000   -1.50000
H88B  2   -0.060982    0.421584    0.936249    10.50000   -1.50000
H88C  2    0.038072    0.509330    0.936249    10.50000   -1.50000
AFIX   0
PART 0
C89   1    0.123072    0.613752    0.853417    11.00000    0.13641    0.16633 =
         0.32103   -0.01305    0.02687    0.07253
AFIX   3
H89A  2    0.089877    0.549865    0.860690    11.00000   -1.20000
H89B  2    0.075659    0.647835    0.856866    11.00000   -1.20000
AFIX   0
C90   1    0.210829    0.671050    0.895313    11.00000    0.13641    0.16633 =
         0.32103   -0.01305    0.02687    0.07253
AFIX   3
H90A  2    0.189119    0.674007    0.932481    11.00000   -1.50000
H90B  2    0.263205    0.642536    0.896574    11.00000   -1.50000
H90C  2    0.238528    0.732921    0.884674    11.00000   -1.50000
AFIX   0
C91   1    0.399118   -0.001180    0.908057    11.00000   10.24000
AFIX   3
H91A  2    0.361102   -0.061855    0.887958    11.00000   -1.50000
H91B  2    0.408778    0.044526    0.881413    11.00000   -1.50000
H91C  2    0.465484   -0.000256    0.925842    11.00000   -1.50000
AFIX   0
C92   1    0.678730    0.419291    0.989975    11.00000    0.22492
AFIX   3
H92A  2    0.646413    0.437500    0.956900    11.00000   -1.50000
H92B  2    0.628521    0.395631    1.015190    11.00000   -1.50000
H92C  2    0.734423    0.472331    1.009828    11.00000   -1.50000
AFIX   0
PART 2
C93   1   -0.116194    0.001797    0.654517    10.50000    0.13343    0.14539 =
         0.14715    0.00124    0.01304    0.04653
AFIX   3
H93A  2   -0.063478    0.032756    0.632252    10.50000   -1.50000
H93B  2   -0.183280   -0.007669    0.633619    10.50000   -1.50000
H93C  2   -0.107325    0.039475    0.690335    10.50000   -1.50000
AFIX   0
PART 1
C94   1    0.076833   -0.164530    0.701632    10.50000    0.13343    0.14539 =
         0.14715    0.00124    0.01304    0.04653
AFIX   3
H94A  2    0.064128   -0.222735    0.717404    10.50000   -1.50000
H94B  2    0.108535   -0.166359    0.667544    10.50000   -1.50000
H94C  2    0.122294   -0.114822    0.729350    10.50000   -1.50000
AFIX   0

PART 0
C11   1   -0.039836    0.564099    0.649699    11.00000   10.25000
AFIX   3
H11A  2    0.011656    0.574829    0.682761    11.00000   -1.50000
H11B  2   -0.071271    0.611319    0.651697    11.00000   -1.50000
H11C  2   -0.091980    0.503942    0.648849    11.00000   -1.50000
AFIX   0

C29   1    0.625812   -0.020314    0.714624    11.00000   10.25000
AFIX   3
H29A  2    0.634847   -0.051040    0.679696    11.00000   -1.50000
H29B  2    0.692411    0.013290    0.736610    11.00000   -1.50000
H29C  2    0.585655   -0.065862    0.736610    11.00000   -1.50000
AFIX   0
C22   1    0.444798    0.093664    0.745503    11.00000    0.07535    0.14570 =
         0.13562   -0.00929    0.00437    0.06310
C3    1    0.664512    0.480089    0.585193    11.00000   10.25000
PART 2
AFIX   3
H3A   2    0.657176    0.460503    0.544874    11.00000   -1.50000
H3B   2    0.600207    0.484344    0.594536    11.00000   -1.50000
H3C   2    0.718115    0.539950    0.594536    11.00000   -1.50000
AFIX   0
HKLF 4


REM  hw07_150k_new_a.res in P-1
REM wR2 = 0.3107, GooF = S = 1.119, Restrained GooF = 1.123 for all data
REM R1 = 0.1244 for 12576 Fo > 4sig(Fo) and 0.1493 for all 19060 data
REM 785 parameters refined using 285 restraints

END

WGHT      0.2000      0.0000

REM Highest difference peak  1.715,  deepest hole -1.229,  1-sigma level  0.180
Q1    1   0.1327  0.2673  0.7851  11.00000  0.05    1.71
Q2    1   0.2232  0.0773  0.7613  11.00000  0.05    1.65
Q3    1   0.4168  0.5614  0.7836  11.00000  0.05    1.59
Q4    1   0.2847  0.2624  0.6769  11.00000  0.05    1.59
Q5    1   0.3173  0.2348  0.8857  11.00000  0.05    1.57
Q6    1   0.3556  0.3738  0.8701  11.00000  0.05    1.53
Q7    1   0.4608  0.2847  0.7272  11.00000  0.05    1.44
Q8    1   0.3783  0.3315  0.9157  11.00000  0.05    1.44
Q9    1   0.3712  0.4219  0.7992  11.00000  0.05    1.39
Q10   1   0.4732  0.2390  0.7731  11.00000  0.05    1.39
Q11   1   0.1816  0.3473  0.8189  11.00000  0.05    1.37
Q12   1   0.2715  0.2174  0.7420  11.00000  0.05    1.35
Q13   1   0.2778  0.3149  0.6310  11.00000  0.05    1.32
Q14   1   0.3263  0.4022  0.6614  11.00000  0.05    1.31
Q15   1   0.2015  0.1173  0.7106  11.00000  0.05    1.31
Q16   1   0.5118  0.3775  0.7602  11.00000  0.05    1.28
Q17   1   0.2771  0.1747  0.7925  11.00000  0.05    1.23
Q18   1   0.1700  0.4030  0.7696  11.00000  0.05    1.18
Q19   1   0.3376  0.3527  0.7117  11.00000  0.05    1.16
Q20   1   0.1190  0.3044  0.7355  11.00000  0.05    1.16
Q21   1   0.3760  0.4769  0.7466  11.00000  0.05    1.14
Q22   1   0.4366  0.5219  0.8346  11.00000  0.05    1.14
Q23   1   0.5312  0.3403  0.8108  11.00000  0.05    1.08
Q24   1   0.3039  0.2845  0.8281  11.00000  0.05    1.01
Q25   1   0.8010  0.5539  0.8760  11.00000  0.05    0.97
Q26   1   0.5986  0.7224  0.8925  11.00000  0.05    0.94
Q27   1   0.3044  0.2855  0.7943  11.00000  0.05    0.92
Q28   1  -0.1835  0.1443  0.6646  11.00000  0.05    0.84
Q29   1   0.0552  0.6105  0.6280  11.00000  0.05    0.82
Q30   1  -0.0959 -0.0636  0.8804  11.00000  0.05    0.81
Q31   1   0.0358  0.5845  0.8049  11.00000  0.05    0.78
Q32   1   0.5814  0.0302  0.7441  11.00000  0.05    0.77
Q33   1   0.2780  0.1620  0.8379  11.00000  0.05    0.75
Q34   1   0.7271  0.6246  0.7069  11.00000  0.05    0.74
Q35   1   0.5145  0.3024  0.5322  11.00000  0.05    0.74
Q36   1   0.3413  0.3495  0.7573  11.00000  0.05    0.72
Q37   1   0.1599  0.6245  0.8144  11.00000  0.05    0.72
Q38   1   0.1610  0.0138  0.9630  11.00000  0.05    0.69
Q39   1   0.4575  0.6122  0.8309  11.00000  0.05    0.68
Q40   1  -0.0316  0.3293  0.9354  11.00000  0.05    0.66
Q41   1   0.0010  0.3951  0.9398  11.00000  0.05    0.66
Q42   1   0.6510  0.3108  0.9919  11.00000  0.05    0.65
Q43   1   0.7188  0.2737  0.9230  11.00000  0.05    0.64
Q44   1  -0.2169  0.2387  0.7570  11.00000  0.05    0.63
Q45   1   0.2364  0.2917  0.7549  11.00000  0.05    0.61
Q46   1   0.0445  0.3021  0.6877  11.00000  0.05    0.60
Q47   1   0.2207  0.3336  0.7243  11.00000  0.05    0.60
Q48   1   0.2043  0.4675  0.8077  11.00000  0.05    0.59
Q49   1   0.2379  0.0078  0.5675  11.00000  0.05    0.57
Q50   1   0.5827  0.3883  0.7372  11.00000  0.05    0.57
Q51   1   0.1197  0.7148  0.8890  11.00000  0.05    0.56
Q52   1   0.3477  0.0152  0.9359  11.00000  0.05    0.56
Q53   1   0.4001  0.3190  0.8016  11.00000  0.05    0.54
Q54   1   0.0582  0.2968  0.8220  11.00000  0.05    0.52
Q55   1   0.1871  0.0266  0.7149  11.00000  0.05    0.52
Q56   1   0.3955  0.4343  0.9119  11.00000  0.05    0.51
Q57   1   0.6577  0.2959  0.6013  11.00000  0.05    0.50
Q58   1   0.8279  0.5532  0.7971  11.00000  0.05    0.50
Q59   1   0.6028  0.3293  0.8725  11.00000  0.05    0.50
Q60   1  -0.1777  0.0276  0.9230  11.00000  0.05    0.50
Q61   1  -0.1775  0.3533  0.7599  11.00000  0.05    0.49
Q62   1   0.3633  0.7354  0.6753  11.00000  0.05    0.49
Q63   1   0.4147  0.3392  0.8111  11.00000  0.05    0.49
Q64   1   0.5796  0.7561  0.6951  11.00000  0.05    0.49
Q65   1   0.4747  0.0001  0.7572  11.00000  0.05    0.49
Q66   1   0.3934  0.0860  0.6281  11.00000  0.05    0.48
Q67   1  -0.0599  0.0646  0.8589  11.00000  0.05    0.48
Q68   1   0.2450  0.0802  0.5470  11.00000  0.05    0.47
Q69   1   0.6011  0.3989  0.5752  11.00000  0.05    0.47
Q70   1   0.4602  0.4076  0.8074  11.00000  0.05    0.46
Q71   1   0.5528  0.4379  0.8103  11.00000  0.05    0.46
Q72   1   0.6121  0.3819  0.6016  11.00000  0.05    0.46
Q73   1   0.5626  0.8805  0.8796  11.00000  0.05    0.46
Q74   1   0.2439  0.0331  0.7937  11.00000  0.05    0.46
Q75   1   0.2562  0.4797  0.8556  11.00000  0.05    0.46
;
_shelx_res_checksum                9891
_shelx_hkl_file
;
  -2   3 -17    0.40    4.47
  -1   2 -19  120.07    9.21
  -1   3 -20   45.16    7.77
  -1   3 -19  312.18   12.91
  -1   4 -18   99.71    9.22
  -1   4 -17    1.52    4.88
  -1   4 -15   74.67    9.02
  -1   5 -14  236.20   13.49
   0   1 -21   58.27    8.22
   0   1 -20   59.65    9.23
   0   1 -19  109.07   10.85
   0   1 -18  184.47   12.94
   0   1 -16  120.42   12.86
   0   2 -22   32.49    8.23
   0   2 -21  131.18    9.83
   0   2 -20   57.41    7.92
   0   2 -19  425.29   15.14
   0   2 -18    9.63    7.21
   0   2 -17  418.07   16.25
   0   2 -16    5.52    7.92
   0   3 -22   65.34    8.90
   0   3 -20  286.63   13.34
   0   3 -18  272.49   12.76
   0   3 -17   25.49    6.92
   0   4 -20   10.80    5.81
   0   4 -19   80.79    9.35
   0   4 -16   60.16    8.55
   0   4 -14  169.32   11.46
   0   5 -18    7.68    6.34
   0   5 -17    2.70    6.43
   1 -12  -5   23.78    7.38
   1 -11  -6   16.33    5.77
   1 -10  -6   68.16    7.76
   1  -4 -15    4.55   12.04
   1  -3 -17   -0.08    8.83
   1  -3 -16   85.79   13.44
   1  -2 -19    2.34    9.78
   1  -2 -18    9.17    9.08
   1  -2 -17  101.47   13.28
   1  -1 -19    6.78   10.49
   1  -1 -18    2.19    8.35
   1  -1 -16  103.19   13.75
   1   0 -22   -3.09    6.57
   1   0 -19   36.56   12.06
   1   0 -18   14.55   10.18
   1   1 -24   11.58    5.62
   1   1 -23   -2.30    4.69
   1   1 -21   40.54    9.95
   1   1 -19  165.48   14.18
   1   1 -18    8.56    9.13
   1   1 -17  109.23   14.32
   1   2 -25    1.94    5.02
   1   2 -24   -2.57    4.82
   1   2 -22   26.42    8.30
   1   2 -21    4.04    5.53
   1   2 -20  216.40   13.25
   1   2 -18  199.20   14.13
   1   3 -24    3.52    5.50
   1   3 -22    3.40    5.54
   1   3 -21   75.45    9.36
   1   3 -19  114.83   10.32
   1   3 -18   29.68    8.90
   1   3 -17    2.65    7.09
   1   4 -22    4.52    6.15
   1   4 -21    5.04    5.94
   1   4 -18    1.38    5.68
   1   5 -21    3.10    6.33
   1   5 -19    0.05    5.58
   1   5 -16   23.57    7.70
   1   5 -15    6.22    6.32
   1   5 -14   82.54   10.35
   1   5 -13    9.84    6.70
   1   6 -13   -0.66    6.81
   2 -17  -1   -3.85    4.17
   2 -17   0    1.31    4.34
   2 -15  -3   10.11    6.07
   2 -14  -6   36.82    7.79
   2 -14  -4    8.74    6.15
   2 -13  -7   12.75    5.83
   2 -13  -6   26.80    6.61
   2 -13  -5    0.23    5.50
   2 -10  -9  100.36    8.53
   2 -10  -8   18.32    5.83
   2 -10  -7  195.40   10.79
   2  -9 -12   28.48    6.85
   2  -9 -10  157.62    9.43
   2  -9  -9   57.62    7.78
   2  -9  -6  455.86   14.49
   2  -8 -13   60.31    8.55
   2  -8 -12   25.93    8.16
   2  -8 -11   65.31    7.86
   2  -8 -10   40.39    7.44
   2  -8  -9   76.45    8.18
   2  -7 -15   53.41   10.49
   2  -7 -13   33.29    8.55
   2  -7 -11    1.76    6.27
   2  -6 -16  103.26   14.10
   2  -6 -15   15.32    9.35
   2  -6 -14   82.27   12.82
   2  -5 -17   26.74   12.30
   2  -5 -16   14.21   12.31
   2  -5 -15  155.19   15.82
   2  -4 -19   19.77   10.95
   2  -4 -18   16.15   10.99
   2  -4 -16  247.14   20.08
   2  -4 -14  136.16   15.80
   2  -3 -21    3.44    9.40
   2  -3 -19    5.48   10.30
   2  -3 -18    7.68    9.23
   2  -3 -17  224.66   16.66
   2  -3 -16  145.23   16.43
   2  -2 -22   14.61    9.68
   2  -2 -20    3.64   10.67
   2  -2 -19   11.94   10.65
   2  -2 -16  422.58   20.22
   2  -2 -15 1296.43   31.75
   2  -1 -24    5.65    6.65
   2  -1 -23   57.64   12.11
   2  -1 -22   18.56    9.96
   2  -1 -20    9.10   11.21
   2  -1 -19    6.95    9.49
   2  -1 -18   27.28   10.89
   2  -1 -17   37.94   10.93
   2  -1 -16  552.51   21.29
   2  -1 -15   62.02   13.13
   2   0 -25    8.27    5.42
   2   0 -24   47.83    8.59
   2   0 -23   17.10    8.53
   2   0 -21   -3.49    9.14
   2   0 -20    9.96   10.08
   2   0 -19   17.45   10.13
   2   0 -17   42.55   11.89
   2   0 -16   -2.56    8.96
   2   1 -26    4.70    4.66
   2   1 -24   12.09    6.08
   2   1 -22    3.74    8.05
   2   1 -21    2.13    9.67
   2   1 -18   41.60   12.28
   2   2 -25    4.86    5.22
   2   2 -24   -2.12    4.92
   2   2 -23    7.78    6.20
   2   2 -22    2.87    6.19
   2   2 -21   26.24    9.12
   2   2 -15  102.45   15.65
   2   2 -14  380.94   20.03
   2   3 -24   27.69    6.78
   2   3 -21   -1.97    5.01
   2   3 -20    7.38    7.20
   2   3 -19   42.89   10.51
   2   3 -16    5.29   10.49
   2   3 -15  556.83   20.89
   2   3 -14   35.97   11.44
   2   4 -24   20.64    6.85
   2   4 -22   39.89    8.32
   2   4 -21    2.02    6.66
   2   4 -17   -3.45    6.67
   2   4 -16  226.81   14.10
   2   4 -15   84.94   12.14
   2   4 -14  510.54   19.21
   2   5 -22    1.40    6.16
   2   5 -20   -0.73    6.39
   2   5 -17   10.41    6.32
   2   5 -15   81.15   10.25
   2   5 -14  101.06   11.06
   2   5 -12   62.13   10.84
   2   6 -18    4.78    6.53
   2   6 -17   -2.45    6.57
   2   6 -16    6.93    7.13
   2   6 -15   22.35    7.39
   2   6 -14    4.93    8.01
   2   6 -12    2.00    8.16
   3 -17  -1    1.12    5.29
   3 -16  -3   -0.67    5.94
   3 -16  -2    1.07    6.03
   3 -15  -7   -1.25    5.22
   3 -14  -6    3.82    6.35
   3 -14  -4   -1.42    6.03
   3 -13 -10   -1.58    5.10
   3 -13  -9    0.91    5.15
   3 -13  -5   -1.00    6.14
   3 -12  -9    0.14    5.71
   3 -12  -7    4.88    6.69
   3 -11 -13   10.14    5.78
   3 -11 -12    4.76    5.76
   3 -11 -11   30.54    8.08
   3 -11  -9    4.44    5.74
   3 -11  -7   29.57    6.60
   3 -11  -6   13.85    6.30
   3 -10 -11    0.30    5.31
   3 -10 -10    6.69    5.48
   3  -9 -15  111.02   10.27
   3  -9 -13    9.51    6.01
   3  -9 -11    8.78    5.84
   3  -9 -10   27.17    7.65
   3  -8 -17    2.46    7.19
   3  -8 -16  152.52   11.98
   3  -8 -15   15.37    7.01
   3  -8 -13   20.43    7.25
   3  -8 -12   -1.55    5.47
   3  -8  -8    9.32    6.32
   3  -7 -17  112.64   12.90
   3  -7 -16   43.26   11.00
   3  -7 -15    3.89    7.64
   3  -7 -14   16.48    8.46
   3  -7 -10   76.89   11.21
   3  -6 -16   -0.86   10.51
   3  -6 -15   17.58   10.57
   3  -6 -14    6.03    9.11
   3  -6 -13   91.30   13.39
   3  -6 -12   15.94    9.35
   3  -5 -21    5.20    7.76
   3  -5 -20   37.48    9.87
   3  -5 -18    1.95   11.85
   3  -5 -16   39.89   11.75
   3  -5 -14    4.77   10.01
   3  -4 -21    8.27    9.83
   3  -4 -19   -0.30    9.58
   3  -4 -18    8.18   11.19
   3  -4 -17   63.02   15.42
   3  -4 -15  322.30   19.93
   3  -4 -14  287.61   18.42
   3  -3 -24   28.59    8.63
   3  -3 -23    2.31    8.97
   3  -3 -22   13.71   10.47
   3  -3 -19   23.17   11.16
   3  -3 -17  143.07   15.79
   3  -3 -16  360.19   22.79
   3  -3 -15 1190.82   34.00
   3  -2 -25   48.92    9.78
   3  -2 -24    7.25    8.69
   3  -2 -23   44.34   13.79
   3  -2 -22   17.55   10.50
   3  -2 -21    9.00   10.26
   3  -2 -20   37.24   12.15
   3  -2 -17   35.11   12.19
   3  -2 -16  828.10   27.03
   3  -2 -14 1559.49   39.12
   3  -1 -26   51.01    7.77
   3  -1 -25    7.37    6.88
   3  -1 -24   38.23    9.19
   3  -1 -23   29.49   10.25
   3  -1 -22    5.69   11.01
   3  -1 -21    8.62   10.66
   3   0 -26    3.05    4.68
   3   0 -25    5.66    5.68
   3   0 -24   13.67    7.78
   3   0 -20    7.97   11.63
   3   0 -18   12.24   11.18
   3   0 -15   94.50   14.58
   3   1 -28   -0.93    3.70
   3   1 -27    2.97    4.84
   3   1 -24    4.53    6.39
   3   1 -23    0.95    7.66
   3   1 -21   16.03   11.63
   3   1 -20    0.93    9.93
   3   1 -16  152.69   16.20
   3   1 -15   48.24   15.18
   3   1 -14  209.69   16.56
   3   2 -27   -0.37    4.52
   3   2 -25    1.31    5.37
   3   2 -24   12.75    6.06
   3   2 -22   -3.26    7.19
   3   2 -21    5.70    8.80
   3   2 -15  599.35   24.08
   3   2 -14   61.02   14.98
   3   3 -26   -0.76    5.13
   3   3 -24   19.93    7.13
   3   3 -23   12.44    6.25
   3   3 -20   -3.25    7.12
   3   3 -19    2.54    8.40
   3   3 -18    9.90    9.18
   3   3 -17    1.76    8.99
   3   3 -16  443.77   20.75
   3   3 -15  126.07   15.92
   3   4 -20    1.10    6.64
   3   4 -18    2.75    6.62
   3   4 -17   83.63   11.61
   3   4 -15  224.80   15.24
   3   4 -14  574.57   21.07
   3   4 -12  335.46   19.41
   3   5 -23    2.60    5.69
   3   5 -20    7.65    6.25
   3   5 -19    1.12    6.24
   3   5 -18    3.16    6.92
   3   5 -15  155.84   12.28
   3   5 -14   -0.22    7.30
   3   5 -13  176.86   13.25
   3   5 -11   55.41   12.15
   3   6 -19    3.75    6.13
   3   6 -17   -0.99    6.36
   3   6 -15    1.64    6.12
   3   6 -14   65.30   10.60
   3   6 -13    1.54    7.15
   4 -18  -1    1.02    4.67
   4 -18   0   -0.17    4.56
   4 -17  -3    2.15    5.83
   4 -17  -1    0.53    5.80
   4 -16  -5    0.89    5.97
   4 -16  -3    3.25    6.37
   4 -16  -2    2.61    6.89
   4 -15 -10    4.91    4.89
   4 -15  -5    0.56    6.51
   4 -14 -10    1.74    5.45
   4 -14  -5   22.40    7.60
   4 -13 -13   35.00    8.37
   4 -13  -9    1.08    6.11
   4 -13  -8    8.71    6.51
   4 -13  -6   26.27    7.23
   4 -12 -14   20.51    6.78
   4 -12 -11  110.96    9.91
   4 -12 -10    0.91    6.30
   4 -12  -9   13.69    6.30
   4 -12  -7    0.62    5.70
   4 -11 -15    3.55    5.72
   4 -11 -12   71.83    9.11
   4 -11 -11   10.46    6.24
   4 -11  -9    1.42    5.91
   4 -10 -15    5.17    6.25
   4 -10 -14    1.03    6.12
   4 -10 -11   33.19    7.68
   4 -10  -7   11.32    6.25
   4  -9 -18   12.42    7.54
   4  -9 -17    1.40    7.20
   4  -9 -16   26.16    8.07
   4  -9 -15    3.10    6.70
   4  -9 -14    2.71    6.36
   4  -9 -13    1.20    6.03
   4  -9 -11    6.08    6.08
   4  -9  -9   22.00    7.08
   4  -9  -8    3.03    6.35
   4  -8 -19    8.20    8.23
   4  -8 -16    8.67    8.06
   4  -8 -13    8.94    6.86
   4  -8 -12   35.82   10.18
   4  -8 -11    1.15    7.16
   4  -7 -21   15.69    7.69
   4  -7 -19    3.51    8.96
   4  -7 -16   -1.90    8.03
   4  -7 -14    8.19    8.87
   4  -7 -13  118.30   14.59
   4  -6 -22   51.43   10.26
   4  -6 -21   27.13    9.08
   4  -6 -20   97.66   12.68
   4  -6 -18   63.56   19.10
   4  -6 -16   36.25   11.61
   4  -6 -15    1.12   10.42
   4  -6 -14   78.26   13.85
   4  -6 -12  345.56   18.35
   4  -5 -23   27.08    8.30
   4  -5 -21  164.64   14.59
   4  -5 -20   -1.79    9.67
   4  -5 -19  141.94   17.02
   4  -5 -15    3.17    9.07
   4  -5 -13   29.33   10.14
   4  -4 -17   30.43   13.27
   4  -4 -16   17.41   11.33
   4  -4 -15  293.34   19.79
   4  -3 -25   15.65    7.82
   4  -3 -23    2.28    9.36
   4  -3 -17    4.27   10.90
   4  -3 -14  621.66   26.32
   4  -3 -13   30.43   11.54
   4  -2 -26   32.25    7.54
   4  -2 -25    7.57    8.24
   4  -2 -24   11.37    9.74
   4  -2 -22    0.55   10.88
   4  -2 -21   -0.17    9.61
   4  -2 -19   -2.65    9.59
   4  -2 -15  216.36   20.66
   4  -2 -14    7.76   13.33
   4  -1 -28   -1.77    3.91
   4  -1 -27    9.83    5.10
   4  -1 -26    8.56    6.22
   4  -1 -25    9.17    7.41
   4  -1 -24    1.95    8.72
   4  -1 -23   -0.38   10.15
   4  -1 -22    6.10   10.59
   4  -1 -21    2.43   10.31
   4  -1 -20   31.98   11.59
   4  -1 -15    3.33   11.22
   4   0 -28   -0.92    4.00
   4   0 -25   -0.87    6.46
   4   0 -22   -0.56   11.62
   4   0 -17    5.63    9.78
   4   0 -16   -0.70    9.96
   4   1 -28    3.43    4.49
   4   1 -27    0.74    4.58
   4   1 -25    0.77    5.79
   4   1 -24   -0.17    7.47
   4   1 -20   31.91   12.98
   4   1 -16    5.09   11.59
   4   1 -13    1.16    9.65
   4   2 -28   -0.30    4.19
   4   2 -27    0.22    4.31
   4   2 -26   -1.90    5.16
   4   2 -25   -1.81    5.56
   4   2 -24   -0.75    5.47
   4   2 -20   20.71   11.08
   4   2 -19    4.46   11.43
   4   2 -17    0.93   10.70
   4   2 -16  203.43   17.84
   4   2 -15   72.26   15.37
   4   2 -13  150.41   16.71
   4   3 -26    3.74    5.34
   4   3 -25   18.34    6.47
   4   3 -22   -0.99    5.87
   4   3 -21    4.15    8.44
   4   3 -18   -0.54    9.84
   4   3 -17   72.65   15.09
   4   3 -16  104.34   15.12
   4   3 -14  496.07   22.84
   4   3 -12  268.52   20.57
   4   4 -24   26.78    8.58
   4   4 -23    2.13    6.14
   4   4 -22   26.19    8.73
   4   4 -20    6.80    6.38
   4   4 -19    8.33    7.21
   4   4 -18    5.24    7.27
   4   4 -17   -2.85    8.15
   4   4 -16   24.00    9.03
   4   4 -15  165.52   14.79
   4   4 -13  235.84   17.38
   4   4 -12   51.24   14.52
   4   5 -24    6.37    6.38
   4   5 -23    6.97    6.32
   4   5 -22    3.53    6.24
   4   5 -21    2.85    6.48
   4   5 -20    1.23    6.18
   4   5 -19   -2.59    6.71
   4   5 -17   -4.03    5.95
   4   5 -16   -0.32    7.20
   4   5 -15   -1.86    7.05
   4   5 -14   39.35    9.44
   4   5 -13   24.85    9.16
   4   5 -12    6.50    7.60
   4   5 -10  194.92   16.64
   4   6 -18    5.59    7.19
   4   6 -17   13.97    6.97
   4   6 -16    1.50    6.35
   4   6 -15    4.18    8.05
   4   6 -11    6.85   10.14
   5 -19   1   -0.32    3.59
   5 -19   2   -0.94    3.67
   5 -19   4   -0.39    3.40
   5 -18  -5    2.68    4.86
   5 -18  -1   -0.47    5.27
   5 -18   0   -1.76    4.84
   5 -17  -8    5.41    5.11
   5 -17  -7   -1.11    4.96
   5 -17  -4   -1.20    5.38
   5 -17  -1    0.41    6.00
   5 -17   0    1.51    6.34
   5 -16 -10   -0.19    4.80
   5 -16  -9    6.55    5.62
   5 -16  -8    1.13    5.07
   5 -16  -6    1.79    5.88
   5 -16  -5   -0.64    6.29
   5 -16  -3    0.68    6.18
   5 -16  -2    5.34    7.36
   5 -15 -12    3.01    5.08
   5 -15 -11    3.75    5.66
   5 -15  -8   -0.31    6.09
   5 -15  -7    0.02    5.80
   5 -15  -5    4.04    6.56
   5 -15  -4    3.47    6.77
   5 -14 -11   15.90    6.37
   5 -14  -6   42.39    9.54
   5 -13 -15   12.49    6.36
   5 -13 -13   86.18    9.88
   5 -13  -9   34.89   10.31
   5 -13  -6   13.71    7.95
   5 -12 -15    7.52    6.20
   5 -12 -14   62.85    9.31
   5 -12 -12  131.51   10.82
   5 -12 -10   54.20    9.41
   5 -12  -9    6.80    7.35
   5 -11 -17    2.11    6.59
   5 -11 -16    1.94    6.87
   5 -11 -13   33.83    9.03
   5 -11  -9   13.53    7.54
   5 -11  -6   17.07    6.99
   5 -10 -18    4.14    7.43
   5 -10 -17    1.66    6.96
   5 -10 -13    0.09    6.77
   5 -10  -7   53.59    9.71
   5 -10  -5   22.89    8.35
   5  -9 -21    8.88    6.32
   5  -9 -19    2.72    7.90
   5  -9 -17    9.13    8.37
   5  -9 -15   11.72    8.44
   5  -9 -13    1.68    6.89
   5  -9  -7    3.67    8.57
   5  -9  -5   69.72   11.75
   5  -8 -22    5.18    6.61
   5  -8 -21    6.52    7.21
   5  -8 -20   -0.97    7.00
   5  -8 -17    8.30    8.77
   5  -8 -15   -0.90    8.43
   5  -8 -13   78.55   12.55
   5  -8  -9  109.53   13.98
   5  -8  -8   84.97   13.01
   5  -8  -7   15.19   10.43
   5  -8  -6  400.95   19.05
   5  -8  -5  110.59   13.94
   5  -7 -23   16.36    6.55
   5  -7 -22   27.79    8.12
   5  -7 -21   29.62    8.69
   5  -7 -20   79.96   13.13
   5  -7 -18   15.90   10.72
   5  -7 -17    0.66   10.33
   5  -7 -16   10.45   10.58
   5  -7 -15    5.48   10.54
   5  -7 -14   81.37   15.21
   5  -7 -11  660.75   25.09
   5  -7 -10  451.38   21.57
   5  -7  -9  691.15   25.86
   5  -7  -8    3.88   10.64
   5  -6 -24    2.04    6.18
   5  -6 -23   36.86   10.16
   5  -6 -22   10.58    8.53
   5  -6 -21  184.75   15.03
   5  -6 -20   -2.65    9.78
   5  -6 -19  175.23   20.98
   5  -6 -17   69.07   17.39
   5  -6 -16   18.26   11.47
   5  -6 -13  100.87   15.02
   5  -6 -12  737.79   25.02
   5  -6 -11  200.44   16.46
   5  -6 -10 1057.55   28.11
   5  -5 -25    4.21    7.29
   5  -5 -24   18.13    7.93
   5  -5 -23   -2.70    7.88
   5  -5 -22  143.73   14.22
   5  -5 -21    2.43    9.48
   5  -5 -20  150.68   16.69
   5  -5 -17   17.69   13.91
   5  -5 -14    6.64   10.98
   5  -5 -13   94.55   14.75
   5  -5 -12    3.82    9.51
   5  -5 -11  448.71   19.86
   5  -4 -26   -0.50    5.94
   5  -4 -25    3.90    7.49
   5  -4 -23   22.25    9.76
   5  -4 -22    3.83   10.16
   5  -4 -21   63.61   13.35
   5  -4 -20   25.38   11.08
   5  -4 -19   15.23   11.05
   5  -4 -16   40.74   14.09
   5  -4 -15    3.25   11.58
   5  -4 -12   61.98   13.83
   5  -3 -27    0.59    5.39
   5  -3 -26    9.30    7.24
   5  -3 -23    4.34    9.04
   5  -3 -22    6.50    9.42
   5  -3 -21   24.97   11.17
   5  -3 -17   33.28   12.21
   5  -3 -12  378.16   20.23
   5  -2 -28   -0.74    3.79
   5  -2 -27    1.69    5.87
   5  -2 -24   -3.18    9.32
   5  -2 -23    2.56    9.52
   5  -2 -22   32.23   12.10
   5  -2 -19    8.37   12.19
   5  -2 -18    7.91   12.18
   5  -2 -17   -1.16   11.77
   5  -2 -16   20.07   13.25
   5  -2 -13  354.80   24.61
   5  -1 -28   -1.33    3.92
   5  -1 -27   -1.93    5.04
   5  -1 -24    3.34    8.75
   5  -1 -23   19.66   11.96
   5  -1 -19   93.66   15.60
   5  -1 -18   37.89   12.21
   5  -1 -15    8.39   11.68
   5  -1 -14  276.82   21.22
   5  -1 -13    2.62   12.09
   5   0 -28    6.44    4.33
   5   0 -27   -0.12    4.18
   5   0 -26    1.25    5.25
   5   0 -25    6.33    7.29
   5   0 -20   72.62   17.50
   5   0 -18    3.82   12.54
   5   0 -15   63.83   15.47
   5   0 -14   30.72   11.39
   5   1 -27   -0.69    4.18
   5   1 -26   -1.20    4.82
   5   1 -25   -2.38    6.17
   5   1 -23    3.21    9.43
   5   1 -14   -1.28   11.53
   5   1 -13   30.38   12.96
   5   1 -12   48.32   13.76
   5   2 -28    0.35    4.34
   5   2 -27    1.01    4.65
   5   2 -26    1.49    5.25
   5   2 -24   -2.09    6.62
   5   2 -21   52.48   13.00
   5   2 -16   40.89   12.76
   5   2 -14   76.63   15.15
   5   3 -27    0.40    4.46
   5   3 -25   -1.85    5.11
   5   3 -23   -1.18    5.95
   5   3 -21    1.64    7.86
   5   3 -20    2.36    9.18
   5   3 -19    3.17    9.76
   5   3 -17    9.63   11.88
   5   3 -14    5.53   11.26
   5   3 -13   85.82   17.19
   5   4 -26    1.89    5.15
   5   4 -25    2.70    5.43
   5   4 -24    3.20    6.14
   5   4 -23    0.64    6.32
   5   4 -22    0.40    6.22
   5   4 -21    5.49    6.99
   5   4 -20    4.85    7.43
   5   4 -18   21.17    8.52
   5   4 -15    8.75    9.31
   5   4 -14    3.90    9.74
   5   4 -13   -2.68    9.37
   5   4 -10  269.25   21.92
   5   5 -17   37.72    9.74
   5   5 -16   23.33    7.59
   5   5  -9   10.02    9.17
   5   6 -19   22.94    7.94
   5   6 -16    0.40    6.62
   5   6 -15    9.72    8.20
   6 -19   1   -0.87    3.84
   6 -19   4    0.43    3.64
   6 -18  -7    2.26    4.93
   6 -18  -5    1.48    5.25
   6 -18  -3   -0.20    5.50
   6 -17  -8    3.79    5.39
   6 -17  -6    5.49    5.96
   6 -17  -4   -0.20    5.59
   6 -17   0   16.31    7.62
   6 -16 -11    0.71    4.91
   6 -16  -9    3.17    5.43
   6 -16  -8    6.55    5.79
   6 -16  -7   14.03    6.87
   6 -16  -6    0.47    6.45
   6 -15  -7    2.03    5.93
   6 -15  -6   -1.38    5.73
   6 -14 -14    3.46    6.18
   6 -14 -13   18.15    6.80
   6 -14 -12    3.12    5.73
   6 -14  -4   22.90    8.70
   6 -13  -6    6.69    6.86
   6 -13  -4    6.49    7.29
   6 -12 -19    0.47    6.13
   6 -12 -18   -0.87    6.39
   6 -12 -16    1.47    6.79
   6 -12 -15    6.31    6.62
   6 -12 -12    2.42    6.70
   6 -12 -10    3.03    6.74
   6 -12  -7    1.43    7.62
   6 -11 -17    4.73    7.07
   6 -11 -14   -0.47    6.74
   6 -11 -13    1.54    7.07
   6 -11  -5   14.27    7.81
   6 -11  -4   -1.52    7.40
   6 -10 -21   -0.58    6.43
   6 -10 -17   24.34    8.94
   6 -10 -16   16.58    8.96
   6 -10 -14    0.74    8.66
   6 -10  -7   49.90   10.87
   6 -10  -6   18.16    7.63
   6 -10  -5    7.54    8.81
   6  -9 -23   -0.24    5.33
   6  -9 -22   -0.12    5.90
   6  -9 -19    6.63    7.99
   6  -9 -18   10.68    8.83
   6  -9 -14    4.99    8.44
   6  -9 -12    6.10    9.18
   6  -9 -11   16.25    9.99
   6  -9  -7   -1.62    7.77
   6  -9  -6    0.20    8.52
   6  -9  -5   12.49   10.22
   6  -9  -4  384.44   18.75
   6  -8 -23    4.86    6.40
   6  -8 -19    6.02   10.10
   6  -8 -16    5.01    9.97
   6  -8 -13   50.36   14.55
   6  -8 -12  100.47   15.54
   6  -8 -11  147.70   16.79
   6  -8 -10  196.67   18.98
   6  -8  -7   99.77   17.83
   6  -8  -6    1.22   12.35
   6  -8  -5  504.68   25.16
   6  -8  -4   13.33   12.13
   6  -7 -25   -1.59    6.02
   6  -7 -24   -0.07    6.19
   6  -7 -23   17.80    7.76
   6  -7 -22    5.08    7.44
   6  -7 -21   87.72   12.79
   6  -7 -13   63.95   15.82
   6  -7 -12  305.51   20.18
   6  -7 -11  194.51   17.75
   6  -7 -10  361.86   21.30
   6  -7  -7   10.25   11.10
   6  -6 -26    2.59    5.94
   6  -6 -24   14.81    7.90
   6  -6 -23    2.21    8.16
   6  -6 -22   99.86   13.51
   6  -6 -21    5.38   10.21
   6  -6 -19   20.13   15.26
   6  -6 -15   15.17   12.45
   6  -6 -13  199.93   18.18
   6  -6 -12   11.61   11.26
   6  -6 -11  335.96   19.51
   6  -6  -9   20.19   11.80
   6  -6  -8   13.13   10.36
   6  -5 -27    2.66    5.67
   6  -5 -24   -0.97    7.77
   6  -5 -22   11.28   10.10
   6  -5 -20   32.36   12.21
   6  -5 -14    7.28   10.65
   6  -5 -12   81.29   14.57
   6  -5 -11   52.68   12.57
   6  -5 -10    6.05   10.70
   6  -4 -25    6.16    8.48
   6  -4 -24    0.63    9.43
   6  -4 -15   90.41   18.13
   6  -4 -13   16.35   12.57
   6  -4 -10  191.85   16.28
   6  -3 -25    2.06    8.98
   6  -3 -24    5.27   10.22
   6  -3 -20   17.35   11.52
   6  -3 -19    1.54   10.45
   6  -3 -17    8.36   13.50
   6  -3 -14   -0.71   12.15
   6  -3 -13   38.99   12.91
   6  -3 -12  116.55   17.00
   6  -2 -28    2.52    4.06
   6  -2 -27    6.20    6.54
   6  -2 -25    5.29    8.58
   6  -2 -21   37.35   13.14
   6  -2 -18    4.62   10.94
   6  -2 -17   -0.48   10.68
   6  -2 -14  137.82   21.55
   6  -2 -13    7.61   14.94
   6  -2 -11   87.58   18.48
   6  -1 -28    2.14    3.99
   6  -1 -27   -1.42    4.95
   6  -1 -25    3.30    8.35
   6  -1 -23    7.53   10.60
   6  -1 -22   23.96   11.49
   6  -1 -20   53.66   15.58
   6  -1 -19  128.21   17.35
   6  -1 -18    2.73   11.76
   6  -1 -17   35.21   13.98
   6  -1 -15  140.61   17.37
   6  -1 -14   96.00   17.70
   6  -1 -13  643.68   28.32
   6  -1 -12  623.51   29.55
   6  -1 -11  708.70   30.73
   6   0 -28    0.23    4.32
   6   0 -27    3.49    5.15
   6   0 -23    1.05    9.73
   6   0 -22   57.83   13.73
   6   0 -21   11.93   12.55
   6   0 -18   29.63   12.94
   6   0 -16    9.69   11.08
   6   0 -15    3.92   11.15
   6   0 -14   26.77   11.42
   6   0 -13  183.84   17.62
   6   0 -12   92.18   16.66
   6   1 -28    3.85    4.41
   6   1 -25    0.17    6.32
   6   1 -24   -0.95    8.52
   6   1 -22   -1.00   10.26
   6   1 -21   94.63   17.46
   6   1 -15   13.70   11.00
   6   1 -14   10.90   10.82
   6   2 -25    0.88    5.92
   6   2 -24    6.24    7.21
   6   2 -23    2.10    8.18
   6   2 -19   10.23   13.38
   6   2 -17    5.34   13.05
   6   2 -16   13.70   12.11
   6   2 -14    2.41   12.25
   6   2 -11  233.20   20.36
   6   3 -25    6.87    5.88
   6   3 -24   -0.79    5.59
   6   3 -21   11.23    8.94
   6   3 -19    6.53   10.67
   6   3 -17    2.88   10.79
   6   3 -12   39.53   13.48
   6   3 -10  221.64   22.81
   6   4 -26    1.38    5.24
   6   4 -25   -0.51    5.36
   6   4 -24    0.53    6.28
   6   4 -20    0.48    7.00
   6   4 -13    4.09    9.45
   6   4 -11   30.80   12.99
   6   5 -18   40.72    9.92
   6   5 -17   42.87    9.94
   6   5 -14   -3.33    6.83
   6   5 -12    2.11    8.02
   6   6 -19   14.13    7.00
   6   6 -11    2.25    8.07
   7 -19   1    2.59    4.43
   7 -19   2    1.86    3.98
   7 -19   3    2.42    4.29
   7 -19   5    0.29    3.79
   7 -18  -7    0.38    4.76
   7 -18  -6    7.10    5.21
   7 -18  -5   11.28    5.91
   7 -18  -4   10.49    5.94
   7 -18   0   13.82    6.03
   7 -18   1   -0.40    4.97
   7 -17 -11    1.90    5.08
   7 -17 -10   15.41    5.56
   7 -17  -9    7.52    5.52
   7 -17   0    6.82    6.37
   7 -16  -3   -0.66    6.19
   7 -16   0    1.67    7.47
   7 -15 -14    0.32    5.31
   7 -15 -12    2.16    5.76
   7 -15  -6   -0.58    6.76
   7 -15  -5    0.74    6.19
   7 -15  -2   10.42    7.29
   7 -14 -17   -1.72    5.39
   7 -14 -16   -1.18    5.74
   7 -14 -13   -0.46    6.51
   7 -14 -12    6.43    6.03
   7 -14  -6    0.07    6.55
   7 -14  -4    1.17    7.21
   7 -13 -19   -1.27    6.02
   7 -13 -18    0.88    6.10
   7 -13 -15    0.26    6.33
   7 -13  -4    1.83    7.22
   7 -13  -3   -0.50    7.41
   7 -12 -20   -0.21    6.00
   7 -12 -18    8.47    7.49
   7 -12 -14    2.48    7.68
   7 -12 -10    1.61    6.83
   7 -12  -9   72.29   11.44
   7 -12  -8   -0.19    7.55
   7 -12  -7  110.07   11.64
   7 -12  -5   36.00    9.92
   7 -11 -22    2.61    5.12
   7 -11 -20    4.18    6.77
   7 -11 -17   19.50    8.70
   7 -11 -16   36.49   11.09
   7 -11 -15    9.61    7.92
   7 -11 -11    0.03    7.21
   7 -11 -10   93.39   11.75
   7 -11  -9   15.99    8.58
   7 -11  -8  213.26   14.29
   7 -11  -7  115.33   12.67
   7 -11  -6   63.37   11.26
   7 -11  -5   36.24   10.24
   7 -11  -3   26.12    9.17
   7 -10 -23   -0.90    5.62
   7 -10 -21    0.10    6.79
   7 -10 -20    8.13    8.19
   7 -10 -19   22.55    9.17
   7 -10 -17   97.11   12.97
   7 -10 -12    0.50    8.72
   7 -10 -10   10.35    9.77
   7 -10  -9  101.27   13.12
   7 -10  -8  117.20   13.24
   7 -10  -7   37.04    9.90
   7 -10  -6  109.32   13.57
   7 -10  -5    1.42    9.23
   7 -10  -4   39.45   12.13
   7 -10  -3    8.94    9.05
   7  -9 -24    4.15    5.52
   7  -9 -23   -1.14    5.52
   7  -9 -18   67.78   11.83
   7  -9 -17   -2.82    9.04
   7  -9 -15   -0.91   10.62
   7  -9 -13    5.07   11.45
   7  -9 -10    2.13   11.01
   7  -9  -9    1.19    9.73
   7  -9  -7   39.48   12.85
   7  -9  -6    9.17   11.74
   7  -9  -5   18.77   11.11
   7  -9  -4    4.32   10.88
   7  -9  -3  440.74   22.55
   7  -8 -25    1.47    5.59
   7  -8 -24    0.33    5.82
   7  -8 -23    0.72    7.08
   7  -8 -22    2.37    8.02
   7  -8 -15    7.32   13.06
   7  -8 -14    0.51   12.67
   7  -8 -10   17.11   12.01
   7  -8  -8   38.25   13.18
   7  -8  -5    0.19   13.45
   7  -8  -4  230.80   23.94
   7  -8  -3  311.17   26.04
   7  -7 -25   -2.62    6.33
   7  -7 -24   -2.35    6.69
   7  -7 -23   -0.28    7.58
   7  -7 -20   17.01   13.66
   7  -7 -13   36.74   13.76
   7  -7 -10    4.65   11.43
   7  -7  -8   71.28   15.01
   7  -7  -7  187.08   18.48
   7  -7  -5    4.91   10.87
   7  -6 -26    2.01    6.84
   7  -6 -25    0.73    6.99
   7  -6 -24   -2.40    7.59
   7  -6 -23   13.06    9.43
   7  -6 -22    5.53   10.71
   7  -6 -21   10.30   11.16
   7  -6 -14   -0.88   11.68
   7  -6  -9  140.98   16.09
   7  -6  -8  260.98   17.95
   7  -5 -20    4.66   12.11
   7  -5 -15  138.33   19.53
   7  -5 -10   80.21   15.34
   7  -4 -27    8.56    6.83
   7  -4 -26   16.88    8.91
   7  -4 -25    4.53    9.07
   7  -4 -24   27.74   10.42
   7  -4 -21    0.91   10.75
   7  -4 -17   96.09   20.74
   7  -4 -14   22.37   12.22
   7  -4 -13   39.00   12.87
   7  -4 -11   -2.82   12.42
   7  -3 -26    8.06    8.41
   7  -3 -23    6.08   10.20
   7  -3 -20    1.34   10.63
   7  -3 -19    7.09   11.90
   7  -3 -18   18.70   13.07
   7  -3 -17   12.01   13.84
   7  -3 -16  135.16   20.63
   7  -3 -15    7.88   13.41
   7  -3 -13   15.20   15.34
   7  -3 -12  252.65   20.67
   7  -3 -10  316.98   21.42
   7  -2 -27   -0.22    6.47
   7  -2 -24    1.52   10.97
   7  -2 -23   -2.08   10.84
   7  -2 -22    3.40   11.26
   7  -2 -21   10.98   12.70
   7  -2 -20    5.21   12.32
   7  -2 -17   -4.04   11.07
   7  -2 -16   -7.08   11.44
   7  -2 -13  495.56   29.38
   7  -2 -12  301.18   24.69
   7  -2 -11  566.26   28.03
   7  -1 -28    2.66    4.59
   7  -1 -25    1.17    8.91
   7  -1 -24    2.59   10.13
   7  -1 -23    1.50   11.23
   7  -1 -20   65.91   14.74
   7  -1 -19    3.64   13.54
   7  -1 -18    7.86   13.63
   7  -1 -17   -4.01   13.60
   7  -1 -16    2.68   12.67
   7  -1 -14   87.45   17.28
   7  -1 -13  182.38   19.62
   7   0 -28   -0.12    4.36
   7   0 -26   -3.01    6.26
   7   0 -25    9.68    8.50
   7   0 -24   -0.74   10.07
   7   0 -23    4.12   10.11
   7   0 -22    3.31   12.84
   7   0 -21   51.02   14.88
   7   0 -19   17.72   14.64
   7   0 -16   41.10   13.37
   7   0 -15    6.92   10.73
   7   1 -27   -0.89    5.01
   7   1 -25    2.69    6.91
   7   1 -22   -1.49   10.06
   7   1 -19    1.51   13.18
   7   1 -17   73.58   18.21
   7   1 -14   -4.87   11.14
   7   1 -10    5.57   12.41
   7   2 -27    1.28    4.76
   7   2 -26   -1.03    5.08
   7   2 -25   20.86    6.99
   7   2 -24    7.87    7.02
   7   2 -23    6.56    8.06
   7   2 -20    2.28   11.31
   7   2 -18    5.89   14.37
   7   2 -16   78.49   17.66
   7   2 -13    2.91   13.00
   7   2 -11   34.77   15.89
   7   3 -27    1.32    4.75
   7   3 -25   13.73    6.09
   7   3 -24    0.92    5.62
   7   3 -23    4.76    6.94
   7   3 -22    0.41    6.39
   7   3 -21   -0.51    6.93
   7   3 -19    4.81    9.80
   7   3 -18    7.07   10.74
   7   3 -13    1.53   11.08
   7   3 -11   33.75   15.51
   7   4 -25    1.71    5.48
   7   4 -24    4.74    6.18
   7   4 -23    2.77    5.71
   7   4 -22    8.81    6.59
   7   4 -21   -1.84    6.08
   7   4 -19    9.04    8.03
   7   4 -18   12.06    8.53
   7   4 -15   -3.38    9.07
   7   4 -14   -1.29    8.14
   7   4 -13   28.95   10.26
   7   4 -12    2.27    8.33
   7   5 -23    5.27    6.39
   7   5 -21   18.04    7.71
   7   5 -19    8.49    7.59
   7   5 -17    4.05    7.18
   7   5 -16   -0.30    6.85
   7   5 -15   -4.40    7.00
   7   5 -14   -3.80    6.58
   7   6 -16    4.63    7.02
   7   6 -15   19.32    8.32
   7   6 -14    9.26    8.90
   7   6 -12    1.21    9.20
   8 -19  -1    6.07    4.87
   8 -19   0    5.07    4.83
   8 -19   2    4.63    4.59
   8 -19   3    0.97    4.11
   8 -19   4    4.01    4.20
   8 -18  -7   12.02    5.69
   8 -18  -6   -0.34    5.01
   8 -18  -2    1.23    5.15
   8 -18   3    2.06    5.18
   8 -17 -11    7.87    5.04
   8 -17 -10    4.41    5.17
   8 -17  -9    5.55    5.56
   8 -17  -8   18.26    6.12
   8 -17  -6    9.48    5.75
   8 -17  -5    0.58    5.73
   8 -17  -3   -1.05    6.12
   8 -17  -1    3.25    6.08
   8 -17   0    4.60    6.40
   8 -17   2   -1.12    5.24
   8 -16  -7   11.06    6.20
   8 -16  -5    1.54    6.75
   8 -16  -4    1.90    6.54
   8 -16   0   -1.13    7.23
   8 -16   1    0.52    8.14
   8 -15 -15   -0.14    5.45
   8 -15 -12    1.03    6.67
   8 -15 -11   -0.66    5.88
   8 -15  -8    6.51    6.45
   8 -15  -2   -0.44    6.83
   8 -14 -17    2.56    5.79
   8 -14 -10    2.00    6.84
   8 -14  -7    1.69    6.69
   8 -14  -2   -2.92    7.45
   8 -13 -19    1.06    5.89
   8 -13 -17    7.30    7.17
   8 -13 -16    3.35    7.05
   8 -13 -15    2.83    6.68
   8 -13 -10   -1.18    6.47
   8 -13  -9   40.28    9.99
   8 -13  -8    2.12    7.83
   8 -13  -7   82.82   11.90
   8 -13  -6   18.59    8.62
   8 -13  -4    1.35    7.02
   8 -12 -20    1.07    6.41
   8 -12 -18   14.84    7.59
   8 -12 -17    9.56    7.40
   8 -12 -12   20.19    8.55
   8 -12 -11    2.84    8.03
   8 -12 -10   93.54   11.68
   8 -12  -8  154.23   13.40
   8 -12  -7   91.81   11.76
   8 -12  -6   98.99   11.77
   8 -12  -5   77.34   11.55
   8 -12  -4   16.00    8.09
   8 -12  -3   20.38    8.24
   8 -12  -2   12.73    7.94
   8 -11 -21    0.06    6.47
   8 -11 -19   38.04    9.30
   8 -11 -15   78.94   13.27
   8 -11 -14   -2.09    7.94
   8 -11 -10   20.18    9.52
   8 -11  -9  157.16   14.28
   8 -11  -8  146.24   14.33
   8 -11  -7   77.98   12.78
   8 -11  -6  216.04   15.40
   8 -11  -5    3.83    8.13
   8 -11  -4    5.43    8.24
   8 -11  -2    0.63    8.39
   8 -10 -23   -1.55    6.01
   8 -10 -20   21.82    9.16
   8 -10 -13    3.24    9.60
   8 -10 -12   17.11   10.63
   8 -10 -10   22.75   10.69
   8 -10  -9   96.33   14.93
   8 -10  -8   13.33   10.25
   8 -10  -7  199.99   16.90
   8 -10  -2   26.52   11.78
   8  -9 -24   -5.95    5.48
   8  -9 -23    5.83    7.21
   8  -9 -22   -0.52    8.02
   8  -9 -21    1.41    8.46
   8  -9 -20    1.41    8.85
   8  -9 -16   12.87   11.49
   8  -9 -15   19.29   12.12
   8  -9 -13    6.30   11.69
   8  -9 -12    1.23   12.43
   8  -9 -10    5.22   13.90
   8  -9  -9    7.94   14.04
   8  -9  -7   72.27   20.69
   8  -9  -6   20.88   14.94
   8  -9  -5    7.08   13.33
   8  -9  -4   33.58   15.31
   8  -8 -24   -1.58    6.90
   8  -8 -23    3.46    8.02
   8  -8 -22   10.00    8.42
   8  -8 -21    6.77   10.12
   8  -8 -12    0.12   14.15
   8  -8  -8   78.90   16.87
   8  -8  -7  103.43   16.90
   8  -8  -5    2.62   13.81
   8  -7 -25   -0.60    6.46
   8  -7 -20    2.60   13.08
   8  -7 -16   69.02   20.01
   8  -7 -13    0.43   12.51
   8  -7 -10   44.87   12.32
   8  -7  -9  198.41   17.92
   8  -7  -8  168.43   17.21
   8  -7  -2    1.68   11.34
   8  -6 -26    6.51    6.95
   8  -6 -25   -0.12    7.43
   8  -6 -24   -5.07    8.95
   8  -6 -21   -2.79   11.44
   8  -6 -20    0.55   14.04
   8  -6 -11   12.98   12.11
   8  -6 -10  270.77   19.59
   8  -5 -26   27.89    9.07
   8  -5 -25    0.83    8.67
   8  -5 -21   -0.05   12.03
   8  -5 -20   21.73   12.12
   8  -5 -19   19.13   14.86
   8  -5 -13  198.86   20.30
   8  -5 -10   10.20   12.16
   8  -4 -27   41.53   11.75
   8  -4 -26    4.07    8.25
   8  -4 -24   -2.93    9.74
   8  -4 -20   11.26   12.12
   8  -4 -16  484.99   30.34
   8  -4 -14  191.04   21.99
   8  -4 -13   21.78   14.62
   8  -4 -12    4.26   12.66
   8  -4 -11    3.82   11.25
   8  -3 -27   -1.79    6.44
   8  -3 -25    0.94    9.12
   8  -3 -24   20.36   11.99
   8  -3 -23    5.69   10.77
   8  -3 -22    2.59   11.11
   8  -3 -21   -2.33   10.69
   8  -3 -19   17.61   14.47
   8  -3 -17  134.48   19.91
   8  -3 -16   -1.22   12.34
   8  -3 -15   29.49   17.53
   8  -3 -13   21.23   14.33
   8  -3 -12   40.96   14.72
   8  -3 -10   47.17   13.99
   8  -2 -24    7.29   10.48
   8  -2 -23   -5.15   10.89
   8  -2 -22    7.17   11.50
   8  -2 -19   -6.38   13.12
   8  -2 -18   -2.42   12.60
   8  -2 -17    4.64   12.48
   8  -2 -16    3.73   12.84
   8  -2 -15   -1.32   12.99
   8  -2 -14   26.26   15.69
   8  -2 -11   83.67   21.56
   8  -2  -9   29.76   15.95
   8  -1 -27    7.50    5.63
   8  -1 -26    5.13    7.25
   8  -1 -24   -1.76   10.38
   8  -1 -23   -7.13   10.17
   8  -1 -22    4.29   13.03
   8  -1 -21   22.24   13.06
   8  -1 -20   -1.67   11.72
   8  -1 -19    3.38   12.38
   8  -1 -18    2.84   13.25
   8  -1 -17   19.74   14.28
   8  -1 -16   42.11   14.18
   8  -1 -15    8.12   12.77
   8  -1 -14   -2.87   13.75
   8  -1 -11    9.75   12.51
   8  -1  -9   -1.75   12.04
   8   0 -27    3.86    5.08
   8   0 -26   10.14    6.39
   8   0 -25    4.94    7.99
   8   0 -23    0.22   10.41
   8   0 -22    2.41   12.06
   8   0 -21    1.78   12.69
   8   0 -20   -5.48   11.97
   8   0 -19   11.45   14.21
   8   0 -18   12.65   13.10
   8   0 -17  174.15   20.69
   8   0 -16   14.12   13.62
   8   0 -13   93.49   16.75
   8   0 -12    1.53   12.86
   8   0 -11   86.11   16.24
   8   0 -10   70.43   15.71
   8   0  -9  225.15   18.77
   8   1 -27    3.74    5.06
   8   1 -26    5.22    5.28
   8   1 -24   10.87    7.97
   8   1 -21   -0.11   11.51
   8   1 -20    9.04   13.15
   8   1 -14  257.33   21.77
   8   1 -13   35.10   13.93
   8   1 -12   88.15   17.03
   8   1 -11   27.16   12.60
   8   1  -9  334.13   23.46
   8   2 -27    2.81    4.86
   8   2 -24    9.98    7.03
   8   2 -23   27.02    8.00
   8   2 -11   10.77   13.37
   8   3 -26    9.98    5.89
   8   3 -22    2.10    6.24
   8   3 -21   -2.06    6.21
   8   3 -17   19.56   10.44
   8   3 -16   11.57   11.34
   8   3 -14   -1.24   11.68
   8   3 -13    1.32   11.22
   8   3 -11   62.70   17.59
   8   3 -10   19.25   14.24
   8   3  -9   10.15   14.57
   8   4 -25    5.45    5.85
   8   4 -24    0.54    5.33
   8   4 -23    2.93    6.17
   8   4 -17   -0.23    6.82
   8   4 -16   16.92    8.03
   8   4 -14    5.74    8.33
   8   4 -13    2.97    8.06
   8   4 -12   11.57    8.65
   8   5 -20   -0.07    6.05
   8   5 -18   -2.67    6.31
   8   5 -16   -0.47    6.81
   8   5 -15   18.66    7.60
   8   5 -14    8.50    7.80
   8   5 -11   -0.51    8.98
   9 -18  -7    0.40    4.88
   9 -18  -6    2.76    5.18
   9 -18  -2    0.22    5.34
   9 -18  -1    0.62    5.30
   9 -18   0    2.55    5.69
   9 -18   2    1.52    4.91
   9 -18   5   -0.70    3.85
   9 -18   8   -0.96    3.25
   9 -17  -8   -0.52    5.14
   9 -17  -4    2.34    6.64
   9 -17  -2    0.62    5.94
   9 -17   1    0.70    5.81
   9 -16 -13    2.06    5.71
   9 -16 -12   -0.87    5.56
   9 -16 -10   -1.76    5.56
   9 -16  -9   -1.49    5.82
   9 -16  -8    0.34    5.86
   9 -16  -7   -0.79    6.28
   9 -16  -4    1.34    6.69
   9 -16  -3   16.69    7.11
   9 -16  -2   -1.67    6.20
   9 -16  -1   11.20    7.14
   9 -16   1    0.91    7.58
   9 -16   3    4.24    6.96
   9 -15  -6   10.11    7.15
   9 -15  -4   30.84    9.67
   9 -15   0    0.00    7.48
   9 -14 -17    6.18    6.22
   9 -14 -12    2.73    7.05
   9 -14  -5    1.22    7.17
   9 -14  -4    7.41    7.15
   9 -14  -2    0.08    6.96
   9 -14  -1   -1.29    6.88
   9 -13 -19    0.16    6.60
   9 -13 -17   -0.96    6.37
   9 -13 -14    1.96    7.31
   9 -13  -8   33.63    9.43
   9 -13  -7   14.11    7.94
   9 -13  -6   38.06   11.55
   9 -13  -4   10.05    8.92
   9 -13  -3    2.29    7.24
   9 -13  -2    4.15    8.58
   9 -13   0    0.06    7.84
   9 -12 -20    3.40    6.55
   9 -12 -19    2.77    7.05
   9 -12 -16   -2.52    7.77
   9 -12 -15   15.57    9.06
   9 -12 -13    2.54    7.96
   9 -12  -6   90.53   12.73
   9 -12  -5   13.15    8.65
   9 -12  -3    3.28    9.01
   9 -12  -2    9.88    8.61
   9 -11 -21   -0.70    6.46
   9 -11 -20    3.26    8.46
   9 -11 -14    9.63    9.28
   9 -11 -12   20.92   10.36
   9 -11  -9   50.53   13.52
   9 -11  -6    1.93   10.82
   9 -11  -4   -1.28   10.50
   9 -11  -3    1.92   10.01
   9 -10 -22    1.56    6.73
   9 -10 -21    1.55    7.57
   9 -10 -19   24.54   10.66
   9 -10 -17   43.07   11.67
   9 -10 -13    4.39   11.04
   9 -10  -8   12.10   14.17
   9 -10  -5    5.08   13.92
   9 -10  -1   27.24   17.84
   9 -10   0   -0.75   16.25
   9  -9 -23    3.24    7.63
   9  -9 -22    6.27    8.10
   9  -9 -19   -1.46   11.10
   9  -9 -17   11.73   12.39
   9  -9 -16    2.47   13.55
   9  -9 -14   -0.94   13.38
   9  -9  -9   12.98   13.13
   9  -9  -8   28.11   15.16
   9  -9  -7    3.53   13.42
   9  -9  -6    9.25   13.05
   9  -9  -4   47.81   14.59
   9  -9  -3    0.45   13.87
   9  -9  -2   82.77   19.46
   9  -9   0    4.97   16.05
   9  -8 -24    1.01    7.51
   9  -8 -23    7.85    7.88
   9  -8 -21    7.54    9.71
   9  -8 -18    1.95   17.26
   9  -8 -16    3.87   15.59
   9  -8 -15   -3.10   14.03
   9  -8 -13    6.69   13.17
   9  -8 -10   42.21   13.89
   9  -8  -9    5.00   11.08
   9  -8  -8    3.61   10.92
   9  -8  -5   57.06   15.49
   9  -8  -2    0.48   10.49
   9  -8   1  279.16   21.87
   9  -7 -25    1.08    6.89
   9  -7 -22    6.78   10.13
   9  -7 -21   11.23   11.72
   9  -7 -18   -2.27   14.88
   9  -7 -16    6.60   15.19
   9  -7 -14    2.41   13.50
   9  -7 -12   11.89   14.85
   9  -7  -1  151.45   16.51
   9  -7   1 1022.82   29.15
   9  -7   2   25.78   11.69
   9  -6 -24   -7.00    8.80
   9  -6 -23   -3.32    9.46
   9  -6 -22   -1.82   10.44
   9  -6 -20    0.15   12.20
   9  -6 -19   -1.98   13.92
   9  -6 -17   36.22   17.36
   9  -6 -15   62.37   17.41
   9  -6 -14    7.22   14.18
   9  -6 -13   33.56   16.10
   9  -6 -12   19.65   14.88
   9  -6 -11   51.68   14.67
   9  -6 -10   48.56   15.32
   9  -5 -25   11.56   10.55
   9  -5 -24    1.09   10.71
   9  -5 -23   -1.58   10.54
   9  -5 -21    3.76   10.79
   9  -5 -19   22.01   14.14
   9  -5 -18   98.00   20.03
   9  -5 -17   89.63   25.45
   9  -5 -13   18.85   13.54
   9  -5 -12   22.03   14.68
   9  -4 -26   23.47    9.52
   9  -4 -25    6.73   10.49
   9  -4 -24    9.20   10.35
   9  -4 -23    9.21   11.05
   9  -4 -20    2.42   11.61
   9  -4 -19   24.13   14.83
   9  -4 -18   18.38   13.74
   9  -4 -17  240.29   23.64
   9  -4 -16   10.90   15.92
   9  -4 -15  216.63   25.29
   9  -4 -14    6.85   15.14
   9  -4 -11    1.87   11.74
   9  -4 -10   -9.98   11.11
   9  -4  -9    1.02   11.20
   9  -4  -7    3.85   12.11
   9  -3 -26   -0.20    8.73
   9  -3 -24    8.88   11.07
   9  -3 -23   -0.62   11.65
   9  -3 -22    4.11   12.33
   9  -3 -20   14.25   12.49
   9  -3 -18   36.90   15.64
   9  -3 -17   -5.03   14.65
   9  -3 -15    6.05   15.52
   9  -3 -14   -7.20   16.35
   9  -3 -12   -0.93   14.90
   9  -3 -11   69.29   20.45
   9  -3 -10   17.42   14.99
   9  -3  -9   -9.76   11.67
   9  -2 -26    9.46    8.61
   9  -2 -25   -4.22    8.77
   9  -2 -24   -2.58    9.71
   9  -2 -23    9.22   11.70
   9  -2 -22   -2.04   11.55
   9  -2 -19   -3.17   11.71
   9  -2 -18   -2.62   12.09
   9  -2 -17   13.57   13.81
   9  -2 -16   -5.67   12.90
   9  -2 -13    3.22   14.69
   9  -2 -11   -8.21   15.05
   9  -2 -10    5.77   15.23
   9  -2  -9   21.12   17.52
   9  -2  -7  223.85   22.07
   9  -1 -25    5.76    8.67
   9  -1 -24    6.04    9.99
   9  -1 -23   -7.08   10.15
   9  -1 -22   16.08   13.13
   9  -1 -20   17.23   14.86
   9  -1 -17  114.78   20.07
   9  -1 -14    2.79   12.45
   9  -1 -13    5.17   12.85
   9  -1 -12   -3.62   11.86
   9  -1 -11   22.74   13.88
   9  -1 -10   22.02   13.16
   9  -1  -8  379.51   22.37
   9   0 -26    0.05    5.33
   9   0 -25   10.29    7.78
   9   0 -24    8.34    8.53
   9   0 -23    4.39    9.87
   9   0 -22    8.76   10.98
   9   0 -21   -3.00   11.20
   9   0 -20   -7.91   13.91
   9   0 -19   -2.51   13.53
   9   0 -16  299.15   24.16
   9   0 -15   33.24   14.00
   9   0 -13   49.09   15.47
   9   0 -11   56.30   17.52
   9   0 -10   32.72   13.41
   9   0  -8   16.46   14.06
   9   1 -26    2.14    4.96
   9   1 -25   18.26    6.92
   9   1 -24   -0.33    6.57
   9   1 -22    3.45    9.68
   9   1 -21   -2.51   10.50
   9   1 -20    6.20   11.16
   9   1 -15  124.11   20.77
   9   1 -13   46.86   16.69
   9   1 -11   -4.08   13.26
   9   1 -10   19.14   15.83
   9   1  -9    5.74   15.31
   9   2 -26   24.33    6.32
   9   2 -25   -0.07    4.96
   9   2 -23    2.51    7.01
   9   2 -22    5.41    7.08
   9   2 -21   -0.01    7.49
   9   2 -16   23.82   14.56
   9   2 -15  104.74   19.59
   9   3 -25    5.87    5.24
   9   3 -24    6.10    5.64
   9   3 -23   -1.23    5.81
   9   3 -17    4.54    7.89
   9   3 -15    3.25    9.47
   9   3 -14   21.59   10.29
   9   3 -12   18.54   11.20
   9   3 -11   23.28   12.13
   9   4 -22    0.73    5.93
   9   4 -20   -0.45    6.98
   9   4 -17   13.84    7.08
   9   4 -14   -3.15    6.90
   9   5 -18    3.66    6.48
   9   5 -16   24.06    7.61
  10 -18  -5   -4.98    5.35
  10 -18  -4    5.08    5.42
  10 -18  -3   -3.43    4.82
  10 -18  -2    1.84    5.30
  10 -18   1    0.14    4.73
  10 -18   3    2.24    4.59
  10 -18   5    3.63    4.25
  10 -18   6    4.74    4.07
  10 -17 -10   -0.41    5.67
  10 -17  -9   -0.79    4.97
  10 -17  -8   -1.93    4.88
  10 -17  -7    0.81    5.28
  10 -17  -6    1.41    5.89
  10 -17  -5    3.98    5.63
  10 -17  -3   11.66    6.72
  10 -17   1   -0.43    6.35
  10 -17   5    4.32    5.19
  10 -17   7   -0.09    3.90
  10 -17   8    5.89    3.95
  10 -17   9    0.80    3.42
  10 -16 -12    6.70    6.09
  10 -16  -9   -0.48    5.72
  10 -16  -7   -1.27    6.15
  10 -16  -6   12.81    6.63
  10 -16  -4   27.41    7.55
  10 -16  -3    1.50    6.27
  10 -16  -1    7.18    7.28
  10 -16   0    5.68    6.98
  10 -16   7   13.21    5.71
  10 -15 -14   12.69    6.11
  10 -15 -13   18.18    6.96
  10 -15 -12    6.11    7.08
  10 -15 -11    8.04    6.57
  10 -15 -10   -3.24    6.39
  10 -15  -9    4.64    6.96
  10 -15  -7   15.78    7.17
  10 -15  -5   35.89   11.00
  10 -15  -4   19.65    8.37
  10 -15  -1    3.33    7.90
  10 -15   0    1.16    7.29
  10 -14 -17   -0.52    6.47
  10 -14 -14   26.53    7.69
  10 -14 -13   -0.95    6.53
  10 -14 -11   -2.06    6.33
  10 -14  -8    5.46    6.79
  10 -14  -7    0.69    6.99
  10 -14  -6    1.47    7.62
  10 -14  -4   -0.31    7.41
  10 -14   1   10.88    9.18
  10 -14   2    1.57    9.43
  10 -13 -16    2.39    7.90
  10 -13 -12    1.36    7.85
  10 -13  -9    1.39    7.32
  10 -13  -6    0.58    8.05
  10 -13  -4   12.90    8.45
  10 -13   1   11.85   10.87
  10 -13   2   12.32   10.81
  10 -13   3    9.55   10.54
  10 -12 -20   -0.44    6.49
  10 -12 -18   -0.17    7.09
  10 -12 -17    1.75    7.77
  10 -12 -15   -0.13    8.23
  10 -12 -13    5.77    8.40
  10 -12 -12    0.26    8.50
  10 -12 -11    0.34    9.39
  10 -12 -10    1.03    8.67
  10 -12  -9   22.39   10.29
  10 -12  -7   32.00   11.52
  10 -12  -5   -2.95    9.30
  10 -12  -2   22.75   12.31
  10 -12   1    0.52   12.35
  10 -12   2    2.18   12.23
  10 -11 -19    4.59    9.25
  10 -11 -16    1.88    9.82
  10 -11 -15    2.92    9.63
  10 -11 -14    6.81   11.10
  10 -11 -13    2.71    9.73
  10 -11 -10    4.06   12.06
  10 -11  -9   -2.31   11.87
  10 -11  -8    0.36   12.59
  10 -11  -3  103.88   20.22
  10 -11  -2   33.62   17.66
  10 -11  -1  203.90   26.48
  10 -11   0   14.14   17.93
  10 -11   2   -1.92   18.93
  10 -10 -21    3.22    8.45
  10 -10 -20    0.70    8.78
  10 -10 -19   -3.00    9.73
  10 -10  -9   48.38   16.73
  10 -10  -8   19.97   14.50
  10 -10  -5   33.87   15.46
  10 -10  -4  264.16   25.04
  10 -10  -3    5.77   14.33
  10 -10  -2  253.02   25.69
  10 -10  -1  -10.54   13.17
  10 -10   0  115.39   22.59
  10 -10   2   10.29   16.74
  10  -9 -22   16.36    8.24
  10  -9 -20   12.23   10.36
  10  -9 -18    1.92   14.87
  10  -9 -15   -2.66   13.96
  10  -9 -12  218.19   22.47
  10  -9 -11   66.41   19.07
  10  -9 -10   46.49   15.14
  10  -9  -6   -2.31   11.21
  10  -9  -2   32.67   13.41
  10  -9   0    1.29   11.15
  10  -8 -23   20.92    8.70
  10  -8 -22   13.22    9.43
  10  -8 -20    3.61   13.96
  10  -8 -19    8.29   15.61
  10  -8 -16    1.54   14.37
  10  -8 -15   13.37   15.32
  10  -8  -7    7.24   12.21
  10  -8  -6   24.07   11.60
  10  -8  -5    5.27   11.71
  10  -8  -4    1.01   10.71
  10  -8  -2   18.73   10.27
  10  -8  -1    4.42   10.39
  10  -8   0    1.70   10.87
  10  -8   1   45.47   12.13
  10  -7 -24    6.75    8.51
  10  -7 -22   16.66   11.10
  10  -7 -21   -5.48   10.95
  10  -7 -18    1.11   15.72
  10  -7 -15    4.34   14.94
  10  -7 -12    8.96   13.21
  10  -7 -11   31.63   15.03
  10  -7  -8   33.26   12.32
  10  -7  -6   14.70   11.42
  10  -7  -4    0.84    9.27
  10  -7  -1   -0.23    8.40
  10  -6 -25    3.02    8.69
  10  -6 -23    5.76   10.10
  10  -6 -22    1.42   11.17
  10  -6 -21   -4.87   10.56
  10  -6 -20    7.23   12.29
  10  -6 -19   11.24   13.78
  10  -6 -18    5.95   14.29
  10  -6 -17   20.03   16.49
  10  -6 -15    4.12   17.46
  10  -6 -14    3.35   14.05
  10  -6 -13   11.47   16.44
  10  -6  -6   16.63   11.83
  10  -6  -4   31.66   10.35
  10  -6  -3   29.95   11.12
  10  -6  -2   45.58   12.43
  10  -5 -24    1.44    9.79
  10  -5 -23    1.55    9.99
  10  -5 -22    1.76   11.82
  10  -5 -21    2.74   12.32
  10  -5 -20    5.53   13.26
  10  -5 -18   10.84   13.49
  10  -5 -17   84.01   23.46
  10  -5 -15   26.37   17.06
  10  -5 -14   -0.45   16.35
  10  -5 -12   24.66   16.63
  10  -5 -11    0.81   15.08
  10  -5 -10    3.76   13.08
  10  -5  -9    9.70   11.57
  10  -5  -7   -1.62   10.65
  10  -4 -24    2.55    9.90
  10  -4 -22    5.58   11.78
  10  -4 -21    3.69   11.84
  10  -4 -20   18.88   12.91
  10  -4 -19    5.31   12.76
  10  -4 -18   14.81   14.85
  10  -4 -17   14.16   13.65
  10  -4 -16   14.66   14.57
  10  -4 -13  103.70   23.96
  10  -4 -11   82.28   20.91
  10  -4 -10   -4.84   12.67
  10  -4  -8    6.02   12.38
  10  -4  -7   18.14   12.38
  10  -4  -5   30.63   13.15
  10  -3 -25   -5.26    8.32
  10  -3 -24    1.21   10.11
  10  -3 -23   10.56   11.15
  10  -3 -21   35.23   13.22
  10  -3 -19   24.19   14.48
  10  -3 -18   16.32   14.47
  10  -3 -14   34.36   15.77
  10  -3 -13   22.63   17.49
  10  -3 -12  154.14   23.99
  10  -3 -11    2.76   18.39
  10  -3  -9   12.33   15.20
  10  -3  -8   13.63   15.69
  10  -3  -7   -9.41   14.68
  10  -3  -6   14.43   13.88
  10  -2 -26    0.19    6.69
  10  -2 -25   -2.12    8.98
  10  -2 -24    5.44   10.31
  10  -2 -23    4.88   10.67
  10  -2 -20   33.43   15.17
  10  -2 -19   28.38   13.98
  10  -2 -18    8.18   12.76
  10  -2 -16    0.97   14.16
  10  -2 -15   -9.95   13.24
  10  -2 -14   -4.38   13.20
  10  -2 -12   14.66   13.67
  10  -2 -10   29.59   16.16
  10  -2  -8    7.75   12.58
  10  -1 -25   -0.79    7.22
  10  -1 -22   14.90   12.22
  10  -1 -16   63.84   17.60
  10  -1 -13   -4.31   13.00
  10  -1 -12    4.17   13.16
  10  -1 -11  -13.12   13.53
  10  -1  -9   24.84   13.26
  10   0 -25    4.95    6.52
  10   0 -24    0.65    7.24
  10   0 -23    0.59    8.45
  10   0 -22   -1.19    9.73
  10   0 -21    8.31   11.66
  10   0 -17   45.52   15.96
  10   0 -15   27.10   15.34
  10   0 -14   23.76   15.31
  10   0 -13   -2.52   14.31
  10   0 -12   -6.35   14.63
  10   0 -11   -3.94   15.17
  10   0 -10  -11.28   12.63
  10   1 -25    7.38    5.81
  10   1 -24    2.19    6.09
  10   1 -23   -2.74    6.16
  10   1 -20    3.90    9.98
  10   1 -18    9.09   11.48
  10   1 -17   33.99   14.20
  10   1 -16   11.75   13.81
  10   1 -15   55.68   15.58
  10   1 -12   -3.97   14.53
  10   2 -22    4.98    6.15
  10   2 -21   -5.78    6.02
  10   2 -20   -1.67    7.53
  10   2 -18   -5.73    8.15
  10   2 -17   -0.25    9.65
  10   2 -16   28.67   11.59
  10   2 -15    4.84   11.84
  10   2 -14   -0.77   10.83
  10   2 -13    2.57   13.11
  10   3 -24    0.93    5.38
  10   3 -23   -1.50    5.09
  10   3 -22   -2.48    5.59
  10   3 -21    5.83    6.74
  10   3 -19    5.72    6.45
  10   3 -17    6.33    7.46
  10   3 -16   -3.53    6.54
  10   3 -14   -1.29    7.74
  10   3 -13   12.35    8.42
  10   4 -21    1.83    6.11
  10   4 -20   11.30    6.95
  10   4 -19    3.79    6.01
  10   4 -17   -2.58    6.07
  10   4 -15    8.98    7.26
  10   4 -14   -2.74    8.12
  11 -18  -2   -9.82    4.42
  11 -18  -1    7.67    5.46
  11 -18   0   -3.75    4.51
  11 -18   2    6.79    4.59
  11 -17  -8    8.05    5.62
  11 -17  -7   -0.39    5.63
  11 -17  -6    7.20    5.74
  11 -17  -5    2.91    5.66
  11 -17  -4   17.04    6.20
  11 -17  -2   13.03    7.07
  11 -17  -1    5.41    6.17
  11 -17   3    5.27    5.35
  11 -17   5   26.84    6.60
  11 -17   6   -3.85    3.64
  11 -17   7   12.90    4.44
  11 -16 -11    7.51    6.50
  11 -16 -10   -0.46    5.46
  11 -16  -8    0.25    5.95
  11 -16  -3   28.93    7.57
  11 -16  -2   13.94    7.59
  11 -16   0    9.51    7.06
  11 -16   1    2.49    6.82
  11 -16   2    2.45    6.97
  11 -16   3    1.52    6.36
  11 -16   5    0.17    5.38
  11 -16   6   13.07    5.74
  11 -16   8    2.99    4.19
  11 -16   9   -0.81    4.04
  11 -15 -14   24.38    6.96
  11 -15 -13    0.61    6.47
  11 -15 -12   15.92    6.61
  11 -15  -7    2.36    6.51
  11 -15  -5   25.63    8.59
  11 -15  -1    2.36    7.76
  11 -15   1   -0.43    8.40
  11 -15   4   -1.06    7.67
  11 -15   5   -1.57    6.91
  11 -15   6    7.55    7.14
  11 -15   7    0.70    5.61
  11 -14 -16   -6.12    6.15
  11 -14 -13   14.21    7.40
  11 -14 -12    0.74    7.47
  11 -14 -11    1.13    7.92
  11 -14 -10   -1.34    7.47
  11 -14  -7   -2.21    7.26
  11 -14  -6   13.15    8.48
  11 -14  -5    1.10    7.52
  11 -14  -2   10.72    8.41
  11 -14   1    6.85    8.94
  11 -14   4   -1.65   11.11
  11 -14   6    2.86    9.65
  11 -13 -17   -0.17    7.30
  11 -13 -16    0.24    7.72
  11 -13 -15   -0.04    7.04
  11 -13 -12    2.72    7.57
  11 -13 -11    0.64    7.64
  11 -13 -10   -0.04    7.62
  11 -13  -9    8.81    8.85
  11 -13  -8    1.70    8.21
  11 -13  -7   -1.15    8.61
  11 -13  -3   19.12    9.58
  11 -13  -1    4.23    9.53
  11 -13   0   -1.50   10.68
  11 -13   1   -2.30   11.65
  11 -13   4    2.26   14.16
  11 -12 -19    6.42    7.52
  11 -12 -16   -2.43    8.77
  11 -12 -15   -3.45    8.16
  11 -12 -14    5.68    9.59
  11 -12  -5   31.65   13.48
  11 -12  -4   58.81   18.90
  11 -12  -3   72.32   18.58
  11 -12  -2   41.70   15.39
  11 -12  -1   81.14   19.47
  11 -12   0   -2.92   17.54
  11 -11 -20    6.99    7.79
  11 -11 -19   -5.49    8.18
  11 -11 -17   -0.54    9.38
  11 -11 -16   -1.26   10.11
  11 -11 -15   12.51   10.23
  11 -11 -13   75.15   16.79
  11 -11  -9   13.96   15.64
  11 -11  -6  153.34   22.36
  11 -11  -5   47.89   18.46
  11 -11  -4  251.36   25.71
  11 -11  -3    5.32   16.40
  11 -11  -2  285.86   27.04
  11 -11  -1   -1.77   16.71
  11 -11   0  233.45   25.18
  11 -11   1   12.67   16.88
  11 -11   4   44.48   20.14
  11 -10 -21    5.31    8.08
  11 -10 -20   10.43    9.22
  11 -10 -19    9.34   10.97
  11 -10 -18    2.78   11.55
  11 -10 -13   41.37   15.72
  11 -10 -12  161.20   22.58
  11 -10 -11  101.28   21.79
  11 -10  -7  153.96   21.68
  11 -10  -5  310.09   24.69
  11 -10  -4    0.33   14.69
  11 -10  -3  286.33   23.36
  11 -10  -2   82.87   18.80
  11 -10  -1  139.27   20.33
  11  -9 -22   -0.20    8.41
  11  -9 -21   46.74   15.42
  11  -9 -19    9.32   13.39
  11  -9 -18    8.28   14.71
  11  -9 -17   18.55   16.62
  11  -9 -16    3.28   16.06
  11  -9 -15   84.60   21.87
  11  -9 -14   85.00   21.15
  11  -9 -13  107.71   20.36
  11  -9 -12  257.45   25.16
  11  -9 -11   51.89   15.52
  11  -9  -5    8.06   12.22
  11  -9  -3   51.57   16.02
  11  -8 -23    4.83    8.50
  11  -8 -21   -1.50   10.16
  11  -8 -20   17.12   13.65
  11  -8 -14   17.11   15.62
  11  -8 -13  162.59   22.80
  11  -8 -10    1.81   13.13
  11  -8  -9   16.03   13.08
  11  -8  -8   26.87   13.02
  11  -8  -7    1.24   11.39
  11  -8  -6    2.30   11.31
  11  -8  -5   21.24   12.33
  11  -8  -4   42.76   12.01
  11  -8  -1    2.04    9.70
  11  -7 -23   16.20   10.49
  11  -7 -22   -0.17   10.24
  11  -7 -21    1.83   11.71
  11  -7 -20    1.05   11.86
  11  -7 -19    7.84   12.51
  11  -7 -18   12.84   14.18
  11  -7 -15   -0.20   15.32
  11  -7 -12   51.08   17.13
  11  -7 -11   10.85   14.23
  11  -7 -10    7.76   12.82
  11  -7  -8    4.01   12.79
  11  -7  -7    6.17   11.96
  11  -6 -24  -10.67    9.48
  11  -6 -23    9.95    9.82
  11  -6 -22    0.67   11.30
  11  -6 -21    7.38   11.78
  11  -6 -20    1.00   12.31
  11  -6 -19   -3.25   13.04
  11  -6 -18    3.27   12.90
  11  -6 -12  141.04   22.88
  11  -6 -11   44.52   15.73
  11  -6 -10    9.38   13.79
  11  -6  -9    7.60   14.02
  11  -6  -7    3.82   10.75
  11  -6  -6  130.48   18.12
  11  -5 -24   -5.14   10.32
  11  -5 -23    0.71    9.84
  11  -5 -22   14.52   10.64
  11  -5 -21   -2.71   10.56
  11  -5 -18   -1.50   13.20
  11  -5 -17   -7.46   13.02
  11  -5 -14   31.08   20.55
  11  -5 -13  248.62   27.05
  11  -5 -12   52.59   18.85
  11  -5 -11  202.85   24.50
  11  -5 -10   -2.32   14.89
  11  -4 -24   -8.13    8.86
  11  -4 -23   12.95   11.03
  11  -4 -21   48.16   13.72
  11  -4 -18    9.61   12.83
  11  -4 -15   -4.99   12.79
  11  -4 -12  377.40   29.94
  11  -4 -11   19.36   17.06
  11  -4  -7   50.20   17.12
  11  -3 -24    4.07   10.36
  11  -3 -23   15.65   10.70
  11  -3 -21   37.39   12.62
  11  -3 -20   19.19   12.81
  11  -3 -17   37.95   14.56
  11  -3 -16    6.60   13.64
  11  -3 -15   78.60   19.18
  11  -3 -14   -3.92   12.41
  11  -3 -13  167.92   22.06
  11  -3 -12   90.21   19.54
  11  -3  -9   38.33   17.34
  11  -2 -24   18.61    9.88
  11  -2 -23    8.75   10.07
  11  -2 -21    9.86   11.72
  11  -2 -19    7.76   14.04
  11  -2 -18   21.23   13.25
  11  -2 -16    4.14   12.43
  11  -2 -15   -0.88   13.21
  11  -2 -14   41.01   15.33
  11  -2 -13   75.08   19.60
  11  -2 -12   85.97   19.90
  11  -2 -10   10.88   13.14
  11  -2  -9  -11.41   12.12
  11  -1 -24    0.69    7.08
  11  -1 -23    5.63    8.55
  11  -1 -20   -8.55   10.64
  11  -1 -19   20.82   13.49
  11  -1 -18   -0.22   13.80
  11  -1 -17   -3.66   12.71
  11  -1 -16   15.34   15.46
  11  -1 -14    0.92   14.17
  11  -1 -13    0.92   15.03
  11  -1 -12   71.85   20.43
  11  -1 -11    4.81   13.72
  11   0 -22    6.54    8.36
  11   0 -20   -1.16   11.07
  11   0 -19   -0.48   11.95
  11   0 -18    0.55   11.22
  11   0 -17   10.17   13.68
  11   0 -15   18.65   14.82
  11   0 -13   10.92   14.77
  11   0 -12   16.24   17.13
  11   1 -23    2.90    5.69
  11   1 -22   -1.45    6.11
  11   1 -21    4.44    6.89
  11   1 -20   -8.53    8.14
  11   1 -19    6.30    8.73
  11   1 -18   -5.87    9.44
  11   1 -17    1.46   10.48
  11   1 -16    8.28   11.46
  11   1 -14    2.15   11.87
  11   2 -23   -1.76    5.50
  11   2 -22    4.88    5.95
  11   2 -21    5.43    6.30
  11   2 -20   -0.41    5.71
  11   2 -19   16.41    7.40
  11   2 -18   -3.05    6.39
  11   2 -17    4.01    7.35
  11   2 -16    2.96    7.70
  11   2 -15    0.73    7.51
  11   3 -21    0.79    6.07
  11   3 -19    8.95    6.37
  11   3 -17    7.51    6.75
  12 -17  -6    5.75    5.56
  12 -17  -5   12.08    6.17
  12 -17  -4    5.19    5.52
  12 -17  -2    4.82    6.64
  12 -17   1   -1.03    5.01
  12 -17   2   -1.58    4.72
  12 -17   3   -0.54    4.40
  12 -16 -10    1.43    5.54
  12 -16  -9    6.98    6.38
  12 -16  -8   -0.76    5.47
  12 -16  -7    2.66    5.78
  12 -16  -3    8.63    6.58
  12 -16  -2   -2.19    6.68
  12 -16   1    3.64    7.07
  12 -16   2    0.73    6.54
  12 -16   3    2.24    5.92
  12 -16   4    4.09    5.83
  12 -16   5    0.65    5.04
  12 -16   6    1.48    4.59
  12 -15 -12   -6.66    5.40
  12 -15 -11   11.63    6.49
  12 -15 -10   -2.00    5.82
  12 -15  -7    1.68    6.50
  12 -15  -6    0.72    6.31
  12 -15  -4    4.19    7.77
  12 -15  -2   -4.51    6.75
  12 -15  -1    2.36    7.28
  12 -15   1   11.03    9.40
  12 -15   2    0.25    8.80
  12 -15   3    7.28    9.11
  12 -15   4   -3.20    8.11
  12 -14 -15   -3.51    5.98
  12 -14 -14    1.32    7.22
  12 -14 -13   -1.04    7.00
  12 -14 -12    2.17    7.67
  12 -14 -11    1.26    7.20
  12 -14  -8    3.21    8.02
  12 -14  -5    3.93    8.38
  12 -14  -4   -1.60    7.53
  12 -14  -3   -2.29    8.58
  12 -14   0   14.00   10.47
  12 -14   3   -2.70   12.62
  12 -13 -16    2.29    7.58
  12 -13 -15   12.79    8.39
  12 -13 -14    2.61    7.73
  12 -13 -10   18.66    9.61
  12 -13  -9   -3.29    8.97
  12 -13  -6    7.39   10.69
  12 -13  -5   -0.31   10.25
  12 -13  -3   -0.07   11.84
  12 -12 -18    2.25    7.71
  12 -12 -17    4.66    8.25
  12 -12 -16   -1.31    7.98
  12 -12 -15   -2.59    9.27
  12 -12 -13   -0.52    9.67
  12 -12  -4   80.90   23.14
  12 -12  -3   -1.36   13.71
  12 -12  -1   -0.96   14.61
  12 -11 -19   13.03    8.64
  12 -11 -18   27.86   11.34
  12 -11 -17    5.64   10.19
  12 -11 -15    0.40   10.80
  12 -11 -13    3.86   14.64
  12 -11 -12   37.50   15.63
  12 -11  -8   -5.84   14.05
  12 -11  -7   21.12   15.06
  12 -11  -5   79.39   19.63
  12 -11  -3  124.89   20.66
  12 -11  -2   66.13   20.74
  12 -11  -1   48.57   16.83
  12 -11   1    2.22   14.71
  12 -10 -19    7.50   10.61
  12 -10 -18    1.56   11.71
  12 -10 -17  -13.35   12.21
  12 -10 -16   -0.18   13.83
  12 -10 -15   39.34   16.41
  12 -10 -14   28.83   17.60
  12 -10 -13   62.99   17.28
  12 -10  -9    4.20   13.40
  12 -10  -7   -4.73   12.35
  12 -10  -6   83.53   18.98
  12 -10  -5    4.83   12.02
  12 -10  -4  116.20   18.94
  12 -10  -3   91.53   18.22
  12  -9 -21    5.68    9.79
  12  -9 -18    3.42   15.04
  12  -9 -17   -0.96   16.11
  12  -9 -15   30.21   17.01
  12  -9 -11   78.33   20.70
  12  -9 -10   11.33   13.69
  12  -9  -9    2.00   12.78
  12  -9  -7   -2.57   13.25
  12  -9  -5   25.31   12.76
  12  -9  -2   37.59   12.66
  12  -8 -22    0.82    9.88
  12  -8 -21   11.41   10.33
  12  -8 -20    4.68   10.86
  12  -8 -19    6.17   12.33
  12  -8 -18    9.07   12.66
  12  -8 -17   -2.31   14.52
  12  -8 -16   -3.89   15.60
  12  -8 -13  -18.50   13.22
  12  -8 -11    7.11   13.41
  12  -8  -9   42.64   16.32
  12  -8  -8   17.04   13.06
  12  -8  -7  120.54   19.16
  12  -8  -5    5.49   12.59
  12  -7 -22    4.63    9.75
  12  -7 -21   -3.21   10.28
  12  -7 -20    3.45   11.53
  12  -7 -19   -0.85   11.23
  12  -7 -13   -2.21   15.77
  12  -7 -12   27.93   17.33
  12  -7 -11    1.50   14.38
  12  -7 -10    4.01   14.83
  12  -7  -7   -1.45   11.89
  12  -7  -6    6.67   11.98
  12  -7  -5   -0.21   12.52
  12  -6 -23    5.87    9.39
  12  -6 -22   -4.42    9.37
  12  -6 -21   -1.08    9.82
  12  -6 -20    3.79   10.82
  12  -6 -19   -6.24   11.23
  12  -6 -16   17.77   13.63
  12  -6 -15    5.59   13.95
  12  -6 -14    2.07   18.31
  12  -6 -13   36.62   17.40
  12  -6 -12   18.11   17.19
  12  -6 -11   68.50   17.93
  12  -6  -9    6.33   14.07
  12  -5 -23    5.29   10.74
  12  -5 -22    2.63   10.81
  12  -5 -21   -0.95    9.90
  12  -5 -20    2.35   12.28
  12  -5 -17   10.82   12.96
  12  -5 -16   14.69   14.14
  12  -5 -15   11.37   13.35
  12  -5 -13    9.86   15.40
  12  -5 -12  236.88   26.46
  12  -5 -11   -0.59   17.29
  12  -5 -10  118.28   24.30
  12  -5  -9  -11.77   15.06
  12  -5  -8   43.63   16.72
  12  -4 -23   -1.22    9.32
  12  -4 -19   16.12   12.83
  12  -4 -17   20.19   12.76
  12  -4 -16   -3.32   12.28
  12  -4 -15   56.44   15.62
  12  -4 -14   22.22   14.36
  12  -4 -13  150.22   21.13
  12  -4 -12   33.40   15.15
  12  -4 -11  147.27   22.03
  12  -3 -21   17.40   11.67
  12  -3 -20   36.23   13.32
  12  -3 -19    6.76   12.18
  12  -3 -18    1.85   11.79
  12  -3 -17   -9.58   11.37
  12  -3 -16   -2.94   11.82
  12  -3 -14   39.83   15.23
  12  -3 -13   72.04   18.25
  12  -3 -12   17.05   13.89
  12  -3 -10   -0.43   12.85
  12  -2 -22   -8.28    8.80
  12  -2 -21   22.07   11.79
  12  -2 -19   16.38   13.66
  12  -2 -18    3.77   13.56
  12  -2 -17   -9.73   13.22
  12  -2 -15    0.70   14.11
  12  -2 -14    6.43   14.54
  12  -2 -13   11.17   13.84
  12  -2 -12  141.38   21.02
  12  -1 -22    7.51    8.11
  12  -1 -20   -0.54    9.39
  12  -1 -19    0.93   10.90
  12  -1 -18    5.44   11.94
  12  -1 -17   11.68   12.37
  12  -1 -16   -0.81   13.08
  12  -1 -15   16.04   14.29
  12  -1 -14   -5.28   14.88
  12  -1 -13   15.11   15.98
  12   0 -22   -4.54    5.19
  12   0 -21   -2.72    6.21
  12   0 -20   -2.99    7.19
  12   0 -19    3.15    8.68
  12   0 -18    2.46    9.28
  12   0 -17   11.91   10.43
  12   0 -16   16.59   12.33
  12   0 -15   -7.39   11.43
  12   1 -22    3.60    5.35
  12   1 -21    6.51    5.67
  12   1 -20   -3.14    5.89
  12   1 -19    1.90    6.04
  12   1 -18    7.16    6.41
  12   1 -17   -5.27    7.49
  12   1 -16    0.51    8.43
  12   2 -21    8.00    5.56
  12   2 -19   -2.54    5.43
  12   2 -18   13.14    6.62
  13 -16  -6    2.36    6.29
  13 -16  -5   -1.92    6.43
  13 -16  -4   -9.58    5.61
  13 -16  -3    9.59    6.89
  13 -16  -2   -0.15    6.41
  13 -16   0    6.17    7.32
  13 -16   2   -1.11    6.30
  13 -16   3    1.54    5.58
  13 -15 -10   -3.72    6.69
  13 -15  -5   11.81    7.79
  13 -15  -4    5.90    7.57
  13 -15  -3    7.42    7.81
  13 -15  -1   21.04    9.79
  13 -15   1    4.80    9.84
  13 -14 -13   -2.06    6.76
  13 -14 -12    6.05    7.64
  13 -14 -11   -4.10    6.42
  13 -14  -8   83.09   12.79
  13 -14  -5    5.36    9.29
  13 -14  -2    2.42   11.00
  13 -14  -1   52.42   14.82
  13 -14   0    1.36   13.25
  13 -13 -15    4.64    7.75
  13 -13 -14   -3.79    7.22
  13 -13 -13    6.89    8.19
  13 -13  -9   71.50   15.72
  13 -13  -8   22.11   11.16
  13 -13  -7   32.55   13.74
  13 -13  -6   27.78   13.58
  13 -13  -3    6.92   15.31
  13 -13  -1   -3.58   14.49
  13 -13   0   15.96   16.66
  13 -12 -16    6.11    9.87
  13 -12 -15   -0.53    9.99
  13 -12 -14    0.25   10.38
  13 -12  -5   -1.97   13.93
  13 -12  -4    3.54   13.64
  13 -12  -3   11.13   14.84
  13 -12  -2    3.82   13.28
  13 -11 -17   24.01   12.16
  13 -11 -16    9.49   12.59
  13 -11 -15    4.02   12.28
  13 -11  -9   -0.28   13.10
  13 -11  -6   -7.36   13.94
  13 -11  -5   -2.40   13.27
  13 -11  -3    3.90   13.12
  13 -10 -19    2.53    8.82
  13 -10 -18   15.13   11.91
  13 -10 -17    1.90   13.21
  13 -10 -16   -3.21   14.06
  13 -10 -11    4.28   13.39
  13 -10 -10   -3.62   12.27
  13 -10  -9    5.61   14.49
  13 -10  -8   14.71   13.54
  13 -10  -5    7.07   13.58
  13  -9 -19    5.84   10.43
  13  -9 -15   -4.97   14.05
  13  -9 -14   -2.85   14.51
  13  -9 -13    6.43   14.79
  13  -9  -9   54.59   16.01
  13  -9  -8   19.79   13.13
  13  -9  -7  124.34   20.07
  13  -9  -6   11.14   12.32
  13  -8 -20   -8.18   10.29
  13  -8 -19    6.60   11.31
  13  -8 -16    1.57   13.57
  13  -8 -15   25.95   15.81
  13  -8 -13   -9.66   15.93
  13  -8 -12  -14.11   13.55
  13  -8 -11   18.85   16.02
  13  -8 -10   86.43   23.32
  13  -8  -7    3.83   13.90
  13  -7 -21    5.02    9.55
  13  -7 -18   86.62   16.18
  13  -7 -17    8.52   11.81
  13  -7 -16   93.55   18.39
  13  -7 -15    7.94   14.92
  13  -7 -14   -1.06   13.87
  13  -7 -13   -6.98   15.96
  13  -7 -12   -4.09   14.10
  13  -7 -11   23.41   15.48
  13  -7 -10   -3.19   13.62
  13  -7  -9  153.39   23.05
  13  -6 -19   26.74   11.45
  13  -6 -18   25.54   11.02
  13  -6 -17   17.12   11.56
  13  -6 -16   18.74   12.40
  13  -6 -15   18.17   13.46
  13  -6 -14   14.02   13.96
  13  -6 -13    1.86   13.49
  13  -6 -12   11.79   14.60
  13  -6 -11  -17.38   15.94
  13  -6 -10    9.28   16.29
  13  -6  -9   36.80   18.50
  13  -5 -20    1.29    9.85
  13  -5 -19   -1.20   10.48
  13  -5 -18   -6.83   10.00
  13  -5 -17   17.47   12.18
  13  -5 -16    5.17   11.59
  13  -5 -15    7.97   11.88
  13  -5 -14    0.93   12.13
  13  -5 -13    9.60   12.55
  13  -5 -12   -6.12   13.20
  13  -5 -11   20.04   13.62
  13  -5 -10    1.73   13.76
  13  -4 -20    3.82   10.60
  13  -4 -19    1.67   11.72
  13  -4 -18    5.65   11.24
  13  -4 -17    2.72   11.57
  13  -4 -16  -18.03   11.25
  13  -4 -15   16.99   12.10
  13  -4 -14   -5.57   11.35
  13  -4 -13   21.50   12.60
  13  -4 -12   -0.15   11.55
  13  -3 -21    2.53    9.19
  13  -3 -20   -1.29    9.83
  13  -3 -19    7.31   10.70
  13  -3 -18    4.20   11.68
  13  -3 -16   13.43   12.10
  13  -3 -15    8.05   12.64
  13  -3 -14    0.18   13.00
  13  -3 -13  -14.41   11.54
  13  -2 -21   -1.09    8.28
  13  -2 -20    2.34    8.68
  13  -2 -19    1.30    9.91
  13  -2 -18   10.98   11.14
  13  -2 -17   40.26   12.85
  13  -2 -16    4.95   12.69
  13  -2 -15   44.25   15.06
  13  -1 -20   16.59    7.60
  13  -1 -19   10.36    8.10
  13  -1 -18   29.23   10.18
  13  -1 -17  -14.52    9.79
  13   0 -20    7.10    5.42
  13   0 -19    5.00    5.69
  14 -15  -6    6.08    8.10
  14 -15  -5    5.84    8.56
  14 -15  -3   12.09    9.14
  14 -14 -10    8.56    8.33
  14 -14  -9   26.56    9.02
  14 -14  -8   22.05    9.77
  14 -14  -7   22.90   10.29
  14 -14  -4    6.74   11.64
  14 -13 -12   -5.34    8.35
  14 -13 -11   -1.41    9.57
  14 -13 -10   20.14   11.57
  14 -13  -5    7.64   13.69
  14 -12 -14   -4.10    9.90
  14 -12 -13    6.80   13.13
  14 -12 -12   19.36   14.85
  14 -12 -11    7.56   13.53
  14 -12 -10   24.75   13.80
  14 -12  -9    1.37   14.12
  14 -12  -7    0.09   12.17
  14 -12  -5    1.17   12.84
  14 -12  -4   -2.61   12.53
  14 -11 -15   -1.02   13.13
  14 -11 -14   -9.37   13.17
  14 -11 -13    4.55   13.70
  14 -11 -11   -1.21   13.13
  14 -11 -10  -13.75   12.91
  14 -11  -9    0.25   13.40
  14 -11  -8    4.37   13.00
  14 -11  -7    6.67   12.91
  14 -11  -6   -3.04   13.25
  14 -10 -17    0.54   10.04
  14 -10 -16   -1.59   11.84
  14 -10 -15   10.35   13.12
  14 -10 -14  -14.02   13.15
  14 -10 -13    3.95   13.57
  14 -10 -12   12.24   14.69
  14 -10 -11   -1.66   13.68
  14 -10 -10   19.09   15.35
  14 -10  -9   31.76   15.86
  14 -10  -8   22.70   15.22
  14 -10  -7   35.71   14.62
  14  -9 -17    5.91   10.16
  14  -9 -16   -1.95   10.43
  14  -9 -15   12.08   12.82
  14  -9 -14   -8.69   11.97
  14  -9 -13   15.44   14.57
  14  -9 -12    9.32   14.06
  14  -9 -11    6.53   15.68
  14  -9 -10   49.83   16.61
  14  -9  -8  156.53   22.04
  14  -8 -18   29.48   10.88
  14  -8 -17   23.55   10.72
  14  -8 -16   20.63   11.32
  14  -8 -15   11.17   12.08
  14  -8 -14    6.41   11.81
  14  -8 -13   13.28   14.31
  14  -8 -12    5.05   14.69
  14  -8 -11   16.06   15.24
  14  -8 -10  -12.98   14.85
  14  -8  -9  140.27   23.34
  14  -7 -19    1.55    9.26
  14  -7 -18   51.31   16.36
  14  -7 -17   21.95   10.70
  14  -7 -16   83.27   15.69
  14  -7 -15   23.22   11.91
  14  -7 -14   26.71   12.84
  14  -7 -13    0.76   11.68
  14  -7 -12   22.18   12.59
  14  -7 -11   -3.77   12.93
  14  -6 -19   22.00   10.66
  14  -6 -18    2.52    9.41
  14  -6 -17   47.22   14.97
  14  -6 -16    9.57   10.83
  14  -6 -15   42.75   13.03
  14  -6 -14   15.86   11.70
  14  -6 -13   -5.21   10.52
  14  -6 -12    1.54   12.68
  14  -5 -19   -6.23    8.98
  14  -5 -18    9.45   10.05
  14  -5 -17    0.93    9.93
  14  -5 -16   17.57   10.77
  14  -5 -15    7.19   10.84
  14  -5 -14  -16.69   10.62
  14  -4 -19   -5.29    8.79
  14  -4 -18   13.37   10.81
  14  -4 -17    5.65   10.70
  14  -4 -15   14.09   12.10
  14  -3 -18   11.71    9.23
  14  -3 -17   34.06   11.30
  15 -13  -7  -16.55   10.96
  15 -12 -10   22.56   13.62
  15 -12  -9  -10.40   11.12
  15 -12  -8    4.41   12.22
  15 -11 -12    6.86   13.11
  15 -11 -11   -1.24   13.13
  15 -11 -10   -0.13   12.43
  15 -11  -9    4.15   13.62
  15 -10 -13   -0.42   10.34
  15 -10 -12    7.92   13.66
  15 -10 -11   15.89   14.00
  15 -10 -10    2.26   14.13
  15  -9 -14    2.40   10.12
  15  -9 -13    5.78   11.24
  15  -9 -12   -3.29   11.09
  15  -8 -15   -5.68    8.81
  15  -8 -14   -1.76    8.67
  15  -8 -13    4.75    9.76
  15  -7 -15    5.94    9.87
  -2 -11   4    5.47    2.03
  -2 -11   5    1.39    1.59
  -2 -11   6   15.04    2.18
  -2 -11   7    0.12    1.28
  -2 -10   3   10.33    2.52
  -2 -10   4    2.31    1.65
  -2 -10   5    0.91    1.81
  -2 -10   6    0.69    1.67
  -2 -10   7    2.45    1.68
  -2  -9   2  101.39    4.64
  -2  -9   7    6.75    2.01
  -1 -13   5    2.66    1.51
  -1 -13   6   12.72    2.12
  -1 -13   7   30.92    2.50
  -1 -12   2   21.40    2.89
  -1 -12   3    3.11    1.88
  -1 -12   4    7.69    2.08
  -1 -12   7   -0.23    1.35
  -1 -12   9    8.42    2.04
  -1 -11   1  114.85    4.89
  -1 -11   2    0.41    2.03
  -1 -11   4    1.00    1.75
  -1 -11   6    4.62    1.90
  -1 -11   7   28.46    2.78
  -1 -10   2    2.86    2.12
  -1 -10   4    2.28    2.14
  -1 -10   5    6.48    2.37
  -1 -10   6    6.86    2.30
  -1 -10   7    9.20    2.66
  -1 -10   8    5.08    2.11
  -1 -10   9   19.34    2.93
  -1  -9  -1  170.20    6.43
  -1  -9   1    5.16    2.55
  -1  -9   5    2.01    2.44
  -1  -9   6    2.26    2.64
  -1  -9   7    6.01    2.66
  -1  -9   8   26.90    3.63
  -1  -9   9    4.22    2.47
   0 -15   7    0.42    1.23
   0 -15   8    1.88    1.23
   0 -15   9   -0.33    1.02
   0 -14   3    4.11    1.75
   0 -14   4   -1.24    1.28
   0 -14   5   -1.44    1.25
   0 -14   6   -0.14    1.38
   0 -14   8    1.85    1.47
   0 -14   9   10.60    1.96
   0 -14  10   -1.26    1.12
   0 -13   2    3.55    2.07
   0 -13   4   -0.04    1.64
   0 -13   5    1.62    1.75
   0 -13   6   34.66    3.04
   0 -13   7   -0.66    1.59
   0 -12   0   34.62    3.52
   0 -12   2    1.51    2.04
   0 -12   3   28.22    3.17
   0 -12   4    0.99    2.06
   0 -12   6    1.90    1.77
   0 -12   7   30.33    3.07
   0 -12   8   17.51    2.73
   0 -12   9   19.17    2.67
   0 -12  11    3.41    1.73
   0 -11  -1   10.07    2.63
   0 -11   2    7.83    2.46
   0 -11   4    1.38    2.43
   0 -11   5    2.74    2.28
   0 -11   7   10.17    3.38
   0 -11   8    9.48    2.98
   0 -11   9   20.99    3.19
   0 -11  11    1.00    1.89
   0 -10  -3  116.90    5.66
   0 -10  -2    3.05    2.61
   0 -10  -1  157.57    6.36
   0 -10   5    1.82    2.71
   0 -10   6    2.31    2.76
   0 -10   9    3.45    2.45
   0 -10  11    0.03    1.97
   0  -9  -3    0.10    2.35
   0  -9  -2   62.84    4.90
   0  -9  -1   80.44    5.51
   0  -9   0   29.43    4.42
   0  -9   1   -2.34    2.79
   0  -9   6    0.35    3.28
   0  -9   7   26.26    4.12
   0  -9   9   48.97    4.24
   0  -9  10   48.02    4.09
   0  -9  11   25.95    3.43
   0  -8  -4   38.64    4.01
   1 -16   6    1.81    1.26
   1 -16   7    0.83    1.20
   1 -16   8    1.01    1.22
   1 -16   9   -0.37    1.16
   1 -16  10    8.24    1.69
   1 -15   3   11.68    2.29
   1 -15   4   11.71    2.25
   1 -15   5    6.68    2.09
   1 -15   6   -1.60    1.39
   1 -15   7    0.51    1.42
   1 -15   8   -0.91    1.34
   1 -15   9    0.62    1.31
   1 -15  10   -0.05    1.19
   1 -15  11    8.21    1.80
   1 -14   0    2.12    1.84
   1 -14   1    3.56    1.92
   1 -14   3    4.57    1.84
   1 -14   5    0.07    1.54
   1 -14   6    4.34    1.79
   1 -14   7   -1.32    1.45
   1 -14   8   14.53    2.37
   1 -14  10    1.01    1.53
   1 -14  11    1.37    1.54
   1 -14  12    0.04    1.37
   1 -13  -1   17.81    3.09
   1 -13   0    8.68    2.85
   1 -13   1   13.08    3.02
   1 -13   4   -0.29    2.00
   1 -13   5    9.79    3.11
   1 -13   7   36.00    3.33
   1 -13   9   12.97    2.79
   1 -13  11    3.83    1.96
   1 -13  12    0.08    1.68
   1 -12  -3   25.06    3.74
   1 -12  -2   61.19    4.54
   1 -12   1   -0.87    2.16
   1 -12   2   13.43    3.47
   1 -12   4    0.56    2.23
   1 -12   5    1.01    2.23
   1 -12   6    0.99    2.16
   1 -12   7    2.82    2.50
   1 -12   8    1.22    2.18
   1 -12   9    5.48    2.56
   1 -12  11    4.85    2.11
   1 -12  12    1.38    1.96
   1 -12  13   28.15    3.15
   1 -11  -4    8.18    3.04
   1 -11  -3   53.65    4.66
   1 -11  -2    0.55    2.85
   1 -11   1   25.61    4.16
   1 -11   6    9.46    3.25
   1 -11   8    2.16    2.40
   1 -11   9    3.87    2.48
   1 -11  10   18.11    3.30
   1 -11  12   63.49    4.16
   1 -11  13   31.42    3.34
   1 -10  -4   22.62    3.81
   1 -10  -3    4.15    3.08
   1 -10  -1   16.72    4.18
   1 -10   0   32.93    4.91
   1 -10   7    8.25    3.33
   1 -10   9    5.98    2.78
   1 -10  10   -0.15    2.42
   1 -10  11   15.00    3.13
   1 -10  12   10.74    2.94
   1 -10  13   14.64    2.99
   1  -9  -5  270.89    7.96
   1  -9  -4  106.38    5.77
   1  -9  -3  162.18    6.96
   1  -9  -2    3.43    3.15
   1  -9  -1   26.22    5.40
   1  -9   0  110.19    7.93
   1  -9   8    7.57    3.28
   1  -9  11    2.43    2.33
   1  -9  12   -0.19    2.22
   1  -9  14    1.22    2.22
   1  -8  11    5.67    2.90
   1  -8  12    2.54    2.66
   1  -8  13    0.11    2.41
   1  -8  14   -0.62    2.49
   1  -7  13    0.06    2.78
   1  -6  15   16.56    5.51
   1  -3  16    2.06    5.83
   2 -17   6    0.11    1.12
   2 -17   7    2.08    1.21
   2 -17   9    2.18    1.20
   2 -17  11   -0.15    1.10
   2 -16   4   11.65    2.38
   2 -16   5    8.64    2.12
   2 -16   6    0.64    1.43
   2 -16   7    1.67    1.42
   2 -16   9    3.15    1.43
   2 -16  10    0.26    1.27
   2 -16  11   12.85    2.01
   2 -16  12    2.63    1.29
   2 -15   5   -0.36    1.59
   2 -15   6    0.13    1.72
   2 -15   7   -2.21    1.46
   2 -15   8    0.76    1.52
   2 -15   9   -0.21    1.43
   2 -15  10    0.85    1.44
   2 -15  13    2.73    1.48
   2 -14  -1   -0.96    2.01
   2 -14   0    6.56    2.33
   2 -14   5    1.01    1.98
   2 -14   6   -2.25    1.69
   2 -14   7    6.43    2.32
   2 -14   9    0.36    1.71
   2 -14  10    1.13    1.94
   2 -14  11    0.76    1.74
   2 -14  12    2.29    1.79
   2 -14  13    1.26    1.65
   2 -14  14   -1.54    1.59
   2 -13  -3   -0.78    2.26
   2 -13  -1    1.24    2.33
   2 -13   0    6.45    2.90
   2 -13   1    2.70    2.44
   2 -13   2    2.56    2.60
   2 -13   6    0.65    2.46
   2 -13   7   12.70    3.41
   2 -13   8    0.16    2.28
   2 -13  10   -1.29    1.97
   2 -13  11    6.06    2.43
   2 -13  12    2.18    2.08
   2 -13  13   13.33    2.84
   2 -13  14    4.49    2.08
   2 -12  -4    8.15    2.84
   2 -12  -3   30.62    4.18
   2 -12  -2    0.29    2.29
   2 -12   0    5.42    3.10
   2 -12   1    0.85    2.74
   2 -12   2   -0.23    2.99
   2 -12   7   -0.42    2.73
   2 -12   8   -1.09    2.56
   2 -12   9    5.58    2.62
   2 -12  10   21.81    3.57
   2 -12  11    0.80    2.26
   2 -12  12   66.41    4.51
   2 -12  13   38.97    3.81
   2 -12  14   25.05    3.24
   2 -11  -5    6.14    3.07
   2 -11  -4    2.14    2.88
   2 -11  -3    3.65    3.21
   2 -11  -2    1.79    3.35
   2 -11  -1    8.44    3.57
   2 -11   0   62.41    5.87
   2 -11   1  131.34    7.85
   2 -11   2  122.91    8.50
   2 -11   4   13.09    4.40
   2 -11   7   47.13    4.83
   2 -11   8   -1.33    2.41
   2 -11   9   44.65    4.42
   2 -11  10   12.41    3.37
   2 -11  11   54.98    4.47
   2 -11  14   83.23    4.96
   2 -11  15   -0.84    2.32
   2 -10  -6   64.67    4.79
   2 -10  -5  215.13    7.60
   2 -10  -4   75.45    5.47
   2 -10  -3  130.04    7.08
   2 -10  -2  145.47    7.95
   2 -10  -1   90.88    7.46
   2 -10   0  460.08   14.12
   2 -10   1   35.51    7.06
   2 -10   3   39.18    6.83
   2 -10   7   21.82    4.34
   2 -10  10   17.25    3.76
   2 -10  12    3.22    2.71
   2 -10  15    4.86    2.58
   2 -10  16    0.34    2.45
   2  -9  -6  415.84    9.68
   2  -9  -5  500.19   10.92
   2  -9  -4  199.56    7.94
   2  -9  -3  223.41    9.07
   2  -9  -2   18.35    5.62
   2  -9   7    5.92    3.79
   2  -9   8   18.75    4.44
   2  -9  13    7.36    3.09
   2  -9  14    9.25    3.26
   2  -9  15    3.84    3.02
   2  -8  11    0.02    2.96
   2  -8  12    8.48    3.35
   2  -8  13   16.97    4.39
   2  -8  14   25.77    4.64
   2  -8  16    5.97    3.27
   2  -8  17    0.85    3.01
   2  -7  12   12.48    4.44
   2  -7  13  164.54    8.30
   2  -7  14    7.50    3.97
   2  -7  15   35.91    5.83
   2  -7  16    3.42    4.06
   2  -7  17    2.30    3.98
   2  -6  14  419.30   13.12
   2  -6  15   34.23    6.16
   2  -6  17   -1.94    4.34
   2  -5  14  427.61   14.91
   2  -5  17    0.65    5.16
   2  -5  18   22.55    7.46
   2  -4  16   -0.21    6.29
   2  -4  18    5.13    7.26
   2  -3  15    2.69    6.87
   2  -3  17    2.62    6.22
   2  -2  15   33.48    7.94
   2  -1  20    4.13    6.27
   2   0  20    9.91    7.05
   2   1  22   -0.35    5.91
   2   2  23    1.65    5.60
   3 -18   6   -0.51    1.16
   3 -18   7    1.08    1.08
   3 -18   8    0.77    1.13
   3 -18   9    0.06    1.03
   3 -18  10    0.04    0.99
   3 -17   2    6.17    1.98
   3 -17   3    4.01    1.67
   3 -17   5    1.04    1.38
   3 -17   6    1.04    1.36
   3 -17   7    0.77    1.31
   3 -17   8   -1.09    1.23
   3 -17   9    2.02    1.33
   3 -17  10   -0.33    1.16
   3 -17  11    2.42    1.36
   3 -16   0   -0.40    1.62
   3 -16   3    3.71    1.89
   3 -16   6    1.84    1.66
   3 -16   7    1.67    1.64
   3 -16   8    0.18    1.44
   3 -16   9    0.35    1.50
   3 -16  11    0.01    1.34
   3 -16  12   -0.62    1.41
   3 -16  13    1.54    1.43
   3 -16  14    0.27    1.34
   3 -15  -2    1.48    2.10
   3 -15  -1    1.81    2.18
   3 -15   0    6.52    2.44
   3 -15   2    2.10    2.02
   3 -15   4   -0.46    1.81
   3 -15   7    4.92    2.13
   3 -15   8    3.72    2.07
   3 -15   9    1.85    1.90
   3 -15  10    1.21    1.85
   3 -15  11    1.29    1.77
   3 -15  12    1.12    1.87
   3 -15  13    0.30    1.69
   3 -15  14    1.56    1.64
   3 -15  15   -1.22    1.52
   3 -14  -3    1.00    2.65
   3 -14  -2   14.26    3.43
   3 -14  -1    0.27    2.28
   3 -14   0    2.29    2.69
   3 -14   1    3.80    2.44
   3 -14   3    4.60    2.58
   3 -14   4    2.74    2.32
   3 -14   5    0.79    2.56
   3 -14   7   14.73    3.65
   3 -14   8    0.61    2.48
   3 -14   9    1.57    2.39
   3 -14  10   -0.53    2.14
   3 -14  12    2.93    2.21
   3 -14  13    2.51    2.08
   3 -14  14   -0.87    1.95
   3 -14  15    2.55    2.01
   3 -13  -5    0.11    2.81
   3 -13  -4    3.01    2.72
   3 -13  -3   16.94    3.80
   3 -13   0   -0.78    3.15
   3 -13   1    0.78    2.74
   3 -13   3   14.27    3.74
   3 -13   4    3.31    3.24
   3 -13   8   20.20    3.84
   3 -13  10    0.13    2.29
   3 -13  11    2.37    2.36
   3 -13  12   12.55    3.53
   3 -13  13   11.33    3.10
   3 -13  15    2.90    2.14
   3 -13  16    0.88    2.14
   3 -12  -3    5.77    3.20
   3 -12  -2   38.46    5.17
   3 -12   0   -1.47    3.78
   3 -12   1    2.41    4.33
   3 -12   2   27.65    5.55
   3 -12   3   76.10    6.51
   3 -12   4    1.13    3.26
   3 -12   5   15.59    4.32
   3 -12   6    6.58    3.34
   3 -12   8    7.05    3.22
   3 -12   9    6.44    2.71
   3 -12  10    5.11    2.74
   3 -12  11   25.80    3.85
   3 -12  12   53.48    4.59
   3 -12  13    7.18    2.69
   3 -12  14   49.15    4.38
   3 -12  15    0.78    2.37
   3 -12  16    7.29    2.79
   3 -12  17   -1.34    2.17
   3 -11  -5   -0.38    2.68
   3 -11  -4    3.41    3.26
   3 -11  -3   -0.06    3.63
   3 -11  -1   27.60    6.13
   3 -11   0  112.19    8.87
   3 -11   1   24.01    6.98
   3 -11   3   25.88    5.63
   3 -11   6   63.26    5.64
   3 -11   8   28.15    4.40
   3 -11  10   11.51    3.65
   3 -11  13  110.12    6.01
   3 -11  15   12.36    3.34
   3 -11  16    3.14    2.79
   3 -11  17   -0.18    2.42
   3 -10  -4    6.46    3.56
   3 -10  -2    2.21    5.23
   3 -10  -1  143.44   11.87
   3 -10   0    3.84    6.29
   3 -10   6  154.44    7.69
   3 -10  10    9.05    3.49
   3 -10  11    2.99    3.00
   3 -10  12   72.06    5.59
   3 -10  13   17.09    4.17
   3 -10  14   10.21    3.45
   3 -10  18    1.57    2.87
   3  -9  -7  115.63    5.85
   3  -9  -5    6.72    3.46
   3  -9   5   99.66    7.24
   3  -9   6   10.98    4.56
   3  -9   7   24.56    5.10
   3  -9   9   61.17    5.62
   3  -9  10   12.74    3.74
   3  -9  12    6.89    3.85
   3  -9  16   15.09    3.98
   3  -9  19    2.32    3.51
   3  -8   9   43.56    5.88
   3  -8  15    3.55    4.16
   3  -8  16    4.01    3.82
   3  -8  17   -0.03    3.48
   3  -8  18    2.85    3.88
   3  -8  19    3.15    3.90
   3  -7  12  524.82   14.58
   3  -7  13   14.79    5.15
   3  -7  14  210.15   10.51
   3  -7  15   21.01    5.58
   3  -7  16   25.68    6.54
   3  -7  17   -2.43    3.90
   3  -7  20   10.10    5.06
   3  -6  12  229.01   11.32
   3  -6  13  728.68   18.35
   3  -6  14  409.76   14.55
   3  -6  15  123.89    9.64
   3  -6  19   16.84    5.92
   3  -5  16    0.33    6.17
   3  -5  17    3.40    5.95
   3  -5  19    5.58    6.29
   3  -5  21    2.82    5.57
   3  -4  17   -1.93    6.64
   3  -4  18   11.32    7.57
   3  -4  20    0.42    7.04
   3  -3  15   51.20   10.07
   3  -3  17    8.03    7.04
   3  -3  22   14.61    7.29
   3  -2  16    1.23    7.29
   3  -2  17    2.90    7.44
   3  -2  19    5.73    8.01
   3  -2  20    5.13    7.25
   3  -2  23   26.34    7.92
   3  -1  18    4.99    8.02
   3  -1  19   26.98    9.13
   3  -1  20    4.32    7.69
   3   0  20   14.21    8.65
   3   1  22    1.56    6.75
   3   1  23   16.14    7.06
   3   1  24    2.92    5.94
   3   2  23    2.24    6.81
   3   2  24    5.31    5.91
   3   3  24   37.98    8.54
   3   4  24    7.95    4.49
   4 -18   3   -0.41    1.28
   4 -18   4   -1.21    1.19
   4 -18   6    2.02    1.37
   4 -18   7    0.23    1.25
   4 -18   8    0.61    1.16
   4 -18   9    0.40    1.11
   4 -18  11    1.03    1.17
   4 -17   0    1.10    1.67
   4 -17   2    0.16    1.63
   4 -17   3   -0.57    1.37
   4 -17   4    0.15    1.58
   4 -17   5    0.37    1.54
   4 -17   7   -0.19    1.31
   4 -17   9    2.58    1.45
   4 -17  10   -0.06    1.35
   4 -17  11   -1.10    1.22
   4 -17  12   -0.14    1.32
   4 -17  13   -0.46    1.19
   4 -17  14   -0.51    1.11
   4 -16  -2   -0.75    1.84
   4 -16  -1   -1.56    1.89
   4 -16   0    2.26    2.20
   4 -16   2   -1.61    1.55
   4 -16   3    0.90    2.00
   4 -16   4    0.17    2.03
   4 -16   5    1.93    2.06
   4 -16   6    2.05    1.96
   4 -16   8    5.74    2.00
   4 -16   9    1.03    1.71
   4 -16  11   -0.48    1.61
   4 -16  12   -0.60    1.52
   4 -16  14   -0.09    1.53
   4 -15  -3    1.32    2.33
   4 -15  -2   25.75    3.85
   4 -15  -1    1.04    2.45
   4 -15   0    2.11    2.29
   4 -15   1    1.88    2.16
   4 -15   2    1.58    2.20
   4 -15   3    1.55    2.52
   4 -15   5   10.07    2.70
   4 -15   6   18.27    3.52
   4 -15   9   13.22    3.15
   4 -15  11    2.94    2.21
   4 -15  12    0.89    1.96
   4 -15  13   -0.17    1.97
   4 -15  14   -0.70    1.92
   4 -15  16    2.13    1.85
   4 -14  -4    5.29    2.97
   4 -14  -3   67.31    5.25
   4 -14  -2    4.66    2.92
   4 -14  -1   50.45    5.06
   4 -14   1   13.00    3.61
   4 -14   2    5.68    2.94
   4 -14   3    3.59    3.08
   4 -14   4   15.28    4.09
   4 -14   5    2.98    3.24
   4 -14   6   47.48    4.83
   4 -14   7   -1.51    2.86
   4 -14   9    0.78    2.34
   4 -14  10    2.70    2.47
   4 -14  13    2.78    2.32
   4 -14  14    0.46    2.22
   4 -14  15    0.01    2.05
   4 -14  16   -0.06    2.12
   4 -14  17    1.87    2.17
   4 -13  -3   12.56    4.14
   4 -13  -2   72.84    6.02
   4 -13   0   17.18    4.63
   4 -13   2    3.90    3.82
   4 -13   4    3.42    3.36
   4 -13   5   14.87    4.72
   4 -13   7   23.51    4.38
   4 -13  10   -0.16    2.72
   4 -13  11   -0.21    2.32
   4 -13  12   16.45    3.62
   4 -13  13    3.96    2.58
   4 -13  14    4.49    2.64
   4 -13  15    1.02    2.44
   4 -13  16   -0.47    2.15
   4 -13  17   -2.12    2.24
   4 -12  -3   43.72    6.00
   4 -12  -2   60.70    6.80
   4 -12   1    3.76    4.48
   4 -12   3    0.92    3.75
   4 -12   4    5.56    4.08
   4 -12   5    8.05    4.06
   4 -12   7   37.60    5.00
   4 -12   8    0.12    2.76
   4 -12  10    5.34    3.29
   4 -12  11   27.14    4.17
   4 -12  12   -0.91    2.60
   4 -12  13   39.75    4.52
   4 -12  15    3.81    2.65
   4 -12  16   -0.24    2.44
   4 -12  17   -1.15    2.34
   4 -12  18    1.61    2.49
   4 -11  -7   15.00    3.78
   4 -11  -4   -1.66    3.15
   4 -11  -1   12.57    6.67
   4 -11   0    4.35    5.72
   4 -11   1   91.85    9.17
   4 -11   7    1.47    3.27
   4 -11   8    2.97    3.12
   4 -11  11    0.73    2.90
   4 -11  12   36.67    4.73
   4 -11  13    2.01    3.03
   4 -11  14    5.61    3.08
   4 -11  16    3.60    3.09
   4 -11  17    5.90    3.08
   4 -11  18   -1.35    2.68
   4 -11  19    2.81    3.03
   4 -10  -8   54.76    4.53
   4 -10  -3   -0.94    6.17
   4 -10  -1   27.13    9.38
   4 -10   2   66.38    7.99
   4 -10   3  145.75    8.87
   4 -10   5   91.68    6.98
   4 -10   6    0.16    3.48
   4 -10   7    3.54    4.04
   4 -10   9   37.34    5.19
   4 -10  11    1.20    3.11
   4 -10  12   -0.35    3.14
   4 -10  13   -2.37    3.10
   4 -10  14    7.39    3.42
   4 -10  15    4.87    3.43
   4 -10  16   43.49    5.39
   4 -10  17    1.81    3.32
   4 -10  19    1.22    3.08
   4 -10  20   11.97    3.90
   4  -9  -8    4.91    2.61
   4  -9  -7  326.37    9.05
   4  -9  -6    4.68    3.31
   4  -9  -5   63.63    6.65
   4  -9   3   -1.71    4.64
   4  -9   4    5.37    4.51
   4  -9   5    3.40    4.43
   4  -9   6   99.63    7.66
   4  -9   7   49.65    6.53
   4  -9   8  162.65    8.45
   4  -9   9  113.30    7.38
   4  -9  13    1.60    4.01
   4  -9  14   -1.38    3.37
   4  -9  15   30.49    5.81
   4  -9  16    1.29    4.01
   4  -9  18    9.01    4.42
   4  -9  20    3.13    3.78
   4  -9  21   -0.98    3.26
   4  -8   7  202.55   10.17
   4  -8   8  248.63   10.76
   4  -8   9    6.93    4.92
   4  -8  12   33.89    6.45
   4  -8  13    0.84    4.56
   4  -8  14    6.17    4.95
   4  -8  15    1.83    4.94
   4  -8  16   -2.73    4.01
   4  -8  18   -0.60    4.57
   4  -8  19    0.00    4.69
   4  -7   9   21.48    6.47
   4  -7  12   53.41    7.89
   4  -7  13  159.88   10.21
   4  -7  14  110.52    9.32
   4  -7  15   46.18    7.85
   4  -7  17   20.08    6.09
   4  -7  18    3.60    5.35
   4  -7  21   -0.19    4.72
   4  -6  14   34.44    8.49
   4  -6  16   10.20    6.30
   4  -6  17    6.08    5.95
   4  -6  20    0.09    5.33
   4  -6  22    6.82    5.45
   4  -5  13    2.75    6.62
   4  -5  17    4.22    7.22
   4  -5  21   -1.66    6.26
   4  -5  22   -0.84    5.76
   4  -4  14   16.32    7.60
   4  -4  15    0.39    7.62
   4  -4  19    7.45    7.69
   4  -4  20   14.52    8.52
   4  -4  22    1.93    6.58
   4  -3  15   16.44    8.59
   4  -3  17   22.56    8.70
   4  -3  21    4.28    7.60
   4  -2  18   -1.08    7.13
   4  -2  19   11.68    8.69
   4  -2  20    3.03    7.90
   4  -2  22    4.31    7.44
   4  -1  21   -0.49    7.59
   4  -1  23   -3.36    6.23
   4   0  24    3.97    6.09
   4   1  21    2.48    7.75
   4   1  22    3.23    6.92
   4   1  23    4.65    7.16
   4   1  24    2.00    6.35
   4   1  25    0.89    5.17
   4   2  24   13.64    6.63
   4   3  23   16.57    6.76
   4   3  24    5.38    5.02
   4   3  25   22.67    6.05
   4   4  24   14.68    4.62
   4   5  24   25.96    5.19
   5 -19   5    1.17    1.23
   5 -18   1    0.92    1.63
   5 -18   2    0.83    1.46
   5 -18   3    0.79    1.44
   5 -18   5    0.32    1.37
   5 -18   6   -1.35    1.33
   5 -18   8   -0.22    1.22
   5 -18   9    0.81    1.28
   5 -18  11    0.42    1.16
   5 -17  -1    1.34    1.76
   5 -17   2   -0.55    1.73
   5 -17   3    2.08    2.00
   5 -17   4    1.59    1.86
   5 -17   5    0.84    1.76
   5 -17   6   -0.61    1.62
   5 -17   7    1.55    1.76
   5 -17   9   -0.34    1.58
   5 -17  10   -0.30    1.59
   5 -17  11    0.92    1.69
   5 -17  12    0.88    1.43
   5 -17  13    1.33    1.50
   5 -17  14   -0.02    1.32
   5 -16  -3    2.36    2.48
   5 -16  -2    4.23    2.43
   5 -16  -1    0.85    2.20
   5 -16   0   -1.22    1.91
   5 -16   1   -0.37    2.01
   5 -16   2    0.60    2.18
   5 -16   3    2.33    2.17
   5 -16   5    5.33    2.38
   5 -16   6   13.99    3.26
   5 -16   7   15.97    3.24
   5 -16  10   -0.54    2.14
   5 -16  11    2.99    2.23
   5 -16  12    0.69    1.99
   5 -16  13    2.44    1.94
   5 -16  15    3.51    1.86
   5 -16  16    2.63    1.79
   5 -15  -4    3.06    2.64
   5 -15  -3   42.37    4.64
   5 -15  -2    6.53    3.04
   5 -15   1   16.02    3.72
   5 -15   2   -2.76    2.48
   5 -15   3   15.40    3.80
   5 -15   4   26.06    4.18
   5 -15   5    6.72    2.97
   5 -15   6   70.37    5.27
   5 -15   7    1.84    2.69
   5 -15   8   50.83    4.59
   5 -15  11   -0.53    2.37
   5 -15  12    1.36    2.30
   5 -15  15    4.87    2.27
   5 -15  16    0.28    1.91
   5 -15  17   15.18    2.94
   5 -15  18    0.67    1.87
   5 -14  -4   82.38    5.95
   5 -14   0   38.15    5.38
   5 -14   4   -0.95    3.17
   5 -14   5   56.37    5.64
   5 -14   8   13.14    3.25
   5 -14   9   13.41    3.97
   5 -14  11   -0.39    2.60
   5 -14  12    0.57    2.59
   5 -14  13    1.02    2.34
   5 -14  15    2.09    2.47
   5 -14  16    2.86    2.37
   5 -14  17    2.14    2.32
   5 -14  18    3.42    2.30
   5 -13  -7   43.19    4.52
   5 -13  -4   47.08    5.80
   5 -13  -2  114.08    8.06
   5 -13   1    1.83    4.50
   5 -13   4   18.00    5.00
   5 -13   5   11.69    4.11
   5 -13   7   33.60    4.86
   5 -13   9    0.07    2.71
   5 -13  12    0.89    3.01
   5 -13  13    9.08    3.14
   5 -13  16    1.31    2.59
   5 -13  17    1.98    2.64
   5 -13  18    1.77    2.62
   5 -13  19   -0.88    2.35
   5 -12  -6    4.13    3.00
   5 -12  -1   12.21    7.18
   5 -12   1   26.55    6.96
   5 -12   4   -1.64    3.34
   5 -12   5    2.15    3.66
   5 -12   6   28.95    5.41
   5 -12   7   -1.00    3.51
   5 -12   8    7.27    3.66
   5 -12   9    0.48    3.11
   5 -12  10    1.95    3.07
   5 -12  12   11.82    3.76
   5 -12  13    3.66    3.34
   5 -12  16    3.00    3.10
   5 -12  17   18.70    4.35
   5 -12  18    0.40    2.71
   5 -12  20    0.90    2.53
   5 -11  -7    2.30    2.70
   5 -11  -6   15.83    4.20
   5 -11   0    6.58    6.58
   5 -11   1   15.14    6.50
   5 -11   2   27.13    6.57
   5 -11   3   26.18    6.05
   5 -11   4    9.07    4.50
   5 -11   5   -0.10    4.11
   5 -11   7   17.71    4.71
   5 -11   9    5.62    3.48
   5 -11  10    0.01    3.02
   5 -11  13    0.05    3.07
   5 -11  15    1.33    3.55
   5 -11  16   48.24    5.66
   5 -11  18   43.19    5.34
   5 -11  19   -0.11    3.28
   5 -11  20   15.42    4.91
   5 -11  21    0.11    2.87
   5 -10  -8    1.68    2.76
   5 -10  -7   58.06    5.15
   5 -10  -6    5.05    3.44
   5 -10  -5   19.08    5.98
   5 -10  -4    1.60    6.37
   5 -10   0   72.53   10.70
   5 -10   1    0.37    5.94
   5 -10   3    3.10    4.76
   5 -10   6   45.55    6.71
   5 -10   7   80.97    7.15
   5 -10  13   19.88    5.26
   5 -10  14   -0.75    3.33
   5 -10  15   65.26    6.67
   5 -10  17   94.66    7.37
   5 -10  19   62.70    6.45
   5 -10  20   10.85    3.96
   5  -9  -9    0.97    2.34
   5  -9  -8   -1.44    2.27
   5  -9  -7   -2.46    2.52
   5  -9  -6    3.76    3.68
   5  -9  -5   72.40    8.62
   5  -9   1  511.89   18.40
   5  -9   2   30.71    6.86
   5  -9   3  126.04    9.42
   5  -9   4   22.84    6.50
   5  -9   5  196.29   10.30
   5  -9   6  402.04   13.48
   5  -9   7  196.07   10.01
   5  -9   8  515.26   14.42
   5  -9   9   29.98    6.30
   5  -9  10   81.30    7.45
   5  -9  11    0.63    4.06
   5  -9  14   43.91    6.78
   5  -9  15   10.76    4.83
   5  -9  16   55.57    7.21
   5  -9  17   36.12    6.51
   5  -9  20    3.51    4.20
   5  -8  -9   91.94    4.83
   5  -8   6   88.79    9.29
   5  -8   7  716.08   18.07
   5  -8   9  270.79   12.27
   5  -8  11    3.17    5.20
   5  -8  17   -2.11    4.76
   5  -8  19    0.87    5.10
   5  -8  20    0.04    4.61
   5  -8  21    0.96    4.33
   5  -8  23    4.20    3.87
   5  -7   8  234.11   12.45
   5  -7   9   54.73    8.43
   5  -7  11   11.92    6.27
   5  -7  15   10.97    6.25
   5  -7  19    4.56    5.65
   5  -7  20    0.18    5.37
   5  -7  21    7.43    5.58
   5  -6   9   25.77    8.34
   5  -6  10   -0.46    6.24
   5  -6  11   -0.21    6.95
   5  -6  12   70.39   10.19
   5  -6  16    2.90    6.87
   5  -6  17   19.92    7.80
   5  -6  19   22.70    7.35
   5  -6  20    3.18    6.26
   5  -6  23    2.92    5.25
   5  -6  24   -0.35    4.36
   5  -5  11   84.10   11.41
   5  -5  21    2.16    6.55
   5  -5  22    2.61    6.20
   5  -5  24    3.55    4.98
   5  -4  11  229.84   14.64
   5  -4  12  100.46   12.09
   5  -4  14   17.50    9.10
   5  -4  18    2.99    8.78
   5  -4  22    1.90    7.28
   5  -4  23   -0.89    5.90
   5  -4  24   -1.24    5.22
   5  -3  11  146.60   13.30
   5  -3  12  214.60   15.15
   5  -3  13   20.43    8.28
   5  -3  14    5.83    7.77
   5  -3  19    2.73    8.32
   5  -3  20   22.37    9.77
   5  -3  21    0.31    8.52
   5  -3  22    3.09    7.37
   5  -3  23    9.03    7.69
   5  -3  24    4.03    6.65
   5  -3  25    5.81    5.28
   5  -2  15   16.97    9.07
   5  -1  19   -2.26    8.28
   5  -1  21    5.86    8.75
   5  -1  22   -1.94    7.81
   5  -1  25    1.85    5.60
   5   0  21   -0.74    7.23
   5   0  22    1.88    7.13
   5   0  25    1.53    5.52
   5   1  21   19.13    8.42
   5   1  22   -0.01    6.99
   5   1  23   -2.05    6.54
   5   2  24   -0.65    5.70
   5   3  23    1.02    5.35
   5   3  24    2.63    4.51
   5   4  24   15.53    4.29
   5   5  23    1.73    3.72
   6 -19   3   -1.36    1.17
   6 -19   4    1.07    1.29
   6 -19   5    0.69    1.20
   6 -19   6    0.79    1.27
   6 -18   1    4.96    1.75
   6 -18   2   -1.01    1.60
   6 -18   5    1.14    1.41
   6 -18   6    1.09    1.53
   6 -18   7    1.03    1.47
   6 -18   8    0.83    1.44
   6 -18  10    0.97    1.49
   6 -18  11   -0.82    1.27
   6 -17  -2    3.01    2.10
   6 -17  -1   -0.91    2.00
   6 -17   1    2.27    2.17
   6 -17   4    0.45    2.04
   6 -17   5    0.24    1.77
   6 -17   6    1.69    2.06
   6 -17   8   -0.37    1.72
   6 -17   9    1.24    1.88
   6 -17  11    2.16    1.91
   6 -17  12   -0.62    1.57
   6 -17  13    1.76    1.76
   6 -17  14    1.07    1.61
   6 -16  -3    2.42    2.62
   6 -16   0    1.00    2.62
   6 -16   3   -0.23    2.24
   6 -16   4    3.31    2.50
   6 -16   5    2.95    2.45
   6 -16   6   14.86    3.49
   6 -16   7    1.42    2.39
   6 -16   8    9.22    2.71
   6 -16   9   -1.62    1.96
   6 -16  12    1.05    2.24
   6 -16  13    1.14    2.15
   6 -16  14   -0.01    1.87
   6 -16  15    9.72    3.02
   6 -16  16    0.67    1.82
   6 -15  -5   -1.96    2.58
   6 -15  -3    9.21    3.39
   6 -15  -2   15.52    4.58
   6 -15  -1   12.36    3.76
   6 -15   0   12.66    3.61
   6 -15   1    0.99    3.32
   6 -15   2    3.05    3.31
   6 -15   3    5.53    3.16
   6 -15   4    2.26    3.28
   6 -15   7   33.75    4.65
   6 -15   8    9.76    3.39
   6 -15   9    4.07    2.91
   6 -15  10    1.68    2.33
   6 -15  13    1.25    2.38
   6 -15  14    0.41    2.07
   6 -15  16    4.89    2.41
   6 -15  17   -1.51    1.78
   6 -15  18    2.67    1.96
   6 -14  -2   61.08    6.62
   6 -14  -1    4.79    3.88
   6 -14   0   34.46    5.90
   6 -14   1   -1.53    4.01
   6 -14   2    7.69    4.35
   6 -14   3   -0.11    3.69
   6 -14   4    9.93    4.04
   6 -14   6   18.89    4.64
   6 -14   7   17.52    4.15
   6 -14   8    3.30    2.82
   6 -14   9    3.54    2.94
   6 -14  10   -2.23    2.41
   6 -14  11    2.81    2.76
   6 -14  13    6.15    2.88
   6 -14  14    2.33    2.61
   6 -14  15    0.29    2.40
   6 -14  16    0.50    2.57
   6 -14  17    1.06    2.37
   6 -14  18    1.54    2.34
   6 -14  19    0.87    2.27
   6 -13  -4    7.37    4.11
   6 -13   0    2.63    5.55
   6 -13   2    5.11    4.29
   6 -13   3   -1.91    3.70
   6 -13   4   -0.05    3.51
   6 -13   5    1.04    3.59
   6 -13   6    5.08    3.55
   6 -13   8    0.99    3.40
   6 -13   9   -0.18    3.08
   6 -13  10    7.15    3.50
   6 -13  11    0.71    2.96
   6 -13  15   -0.69    2.69
   6 -13  16    0.48    2.74
   6 -13  17    3.72    2.95
   6 -13  19   -0.82    2.46
   6 -13  20   -0.43    2.21
   6 -12  -8    5.41    3.08
   6 -12  -7    0.43    2.68
   6 -12  -4    5.39    4.52
   6 -12  -3   -1.80    6.26
   6 -12  -1    2.58    7.24
   6 -12   2   17.61    5.74
   6 -12   3   23.05    6.22
   6 -12   5    0.27    3.61
   6 -12  10    2.42    3.68
   6 -12  11    3.35    3.27
   6 -12  14    2.31    3.40
   6 -12  15    0.02    3.26
   6 -12  16   13.78    3.88
   6 -12  18   18.10    4.47
   6 -12  19   -0.49    2.83
   6 -12  20    1.22    2.64
   6 -11  -8    2.05    2.77
   6 -11  -6   15.35    4.16
   6 -11  -4   -3.31    5.16
   6 -11  -3   44.99   10.12
   6 -11   0   -2.36    6.76
   6 -11   1    1.90    5.15
   6 -11   4   -0.21    4.52
   6 -11   7   10.34    4.75
   6 -11   8   23.85    5.38
   6 -11   9   15.38    4.91
   6 -11  10    5.48    4.14
   6 -11  11   -0.40    3.44
   6 -11  15   39.71    5.69
   6 -11  16    8.51    3.88
   6 -11  17   59.81    6.30
   6 -11  18    8.39    3.81
   6 -11  19   20.56    5.05
   6 -11  21    0.43    3.20
   6 -11  22   -1.19    2.71
   6 -10  -9    3.46    2.62
   6 -10  -8   29.68    4.11
   6 -10  -7   59.84    5.71
   6 -10  -5    4.39    5.34
   6 -10  -4   20.26    8.49
   6 -10   1   20.44    7.17
   6 -10   3   26.86    6.90
   6 -10   5   50.63    7.17
   6 -10   6  124.81    9.04
   6 -10   7   77.66    7.63
   6 -10   9   27.08    5.88
   6 -10  10   41.91    6.30
   6 -10  11   -1.67    4.07
   6 -10  12    6.65    4.57
   6 -10  13   -0.76    4.27
   6 -10  16   51.52    6.97
   6 -10  17   71.43    7.34
   6 -10  18   41.52    6.64
   6 -10  19   32.99    6.12
   6 -10  20   -0.19    3.52
   6 -10  21   -0.78    3.63
   6  -9  -9    8.40    2.68
   6  -9  -8   -0.84    2.50
   6  -9  -7    4.69    3.60
   6  -9  -6    2.14    4.30
   6  -9  -5   33.33    9.38
   6  -9  -4  743.16   24.71
   6  -9  -3    7.80    9.34
   6  -9  -2 1942.65   39.63
   6  -9   1  204.39   13.46
   6  -9   2  180.45   11.42
   6  -9   3   26.64    7.47
   6  -9   4  112.02    9.54
   6  -9   5  237.84   11.98
   6  -9   6   18.88    6.59
   6  -9   7  414.28   14.34
   6  -9   8    4.31    4.83
   6  -9   9  153.18    9.73
   6  -9  10    6.72    4.73
   6  -9  12   16.06    5.94
   6  -9  13    5.81    4.96
   6  -9  14    6.85    4.98
   6  -9  16   26.00    6.15
   6  -9  17    9.82    5.35
   6  -9  20   -0.63    4.36
   6  -9  22    4.72    3.75
   6  -8   4   28.56    8.32
   6  -8   6  193.36   12.24
   6  -8   7   46.80    8.86
   6  -8   8  237.16   12.47
   6  -8   9   67.43    8.97
   6  -8  11   -2.65    5.78
   6  -8  13    1.74    5.59
   6  -8  18   -0.39    5.74
   6  -8  19    4.05    5.87
   6  -8  20   -0.76    4.81
   6  -7   6   28.92    8.96
   6  -7   7   78.53   10.10
   6  -7   8  139.18   11.21
   6  -7   9   19.13    7.08
   6  -7  11    2.96    6.30
   6  -7  12   65.49    9.51
   6  -7  13    3.61    6.82
   6  -7  14   46.27    9.20
   6  -7  19    6.25    6.34
   6  -7  20    2.30    5.69
   6  -7  21    0.67    5.55
   6  -7  22    2.28    5.35
   6  -7  23    0.46    4.64
   6  -7  24   -1.16    4.18
   6  -6   7  198.04   14.20
   6  -6   9  144.35   13.11
   6  -6  14    0.68    8.14
   6  -6  15    4.37    8.30
   6  -6  19    4.74    7.00
   6  -6  21    1.41    6.40
   6  -6  22   -0.50    5.96
   6  -6  23    1.54    5.14
   6  -6  25    1.20    4.15
   6  -5   8  793.67   24.64
   6  -5   9  102.66   12.91
   6  -5  10  450.30   19.52
   6  -5  11  144.65   13.73
   6  -5  12   46.67   12.44
   6  -5  13    0.72    7.49
   6  -5  14   -1.66    7.44
   6  -5  15   37.43   10.34
   6  -5  20    6.40    8.19
   6  -5  22    1.03    6.63
   6  -5  23    0.55    5.77
   6  -5  24    0.54    5.33
   6  -5  25    1.94    4.52
   6  -4   9  868.54   25.67
   6  -4  10  816.29   24.78
   6  -4  11  184.32   14.75
   6  -4  12  162.55   14.66
   6  -4  13   20.86    8.66
   6  -4  14   35.16   10.49
   6  -4  24   -6.29    5.39
   6  -4  25   -3.82    4.68
   6  -3   9  973.22   27.24
   6  -3  10   99.86   13.27
   6  -3  11  396.24   19.42
   6  -3  13    7.69    8.02
   6  -3  14    1.08    7.73
   6  -3  15    3.52    8.68
   6  -3  17   73.88   13.13
   6  -2  14   36.80   11.44
   6  -2  15   -0.18    8.14
   6  -2  16    1.47    9.10
   6  -2  18   12.59    9.51
   6  -2  20   -0.43    9.67
   6  -2  21   -4.34    8.71
   6  -2  25    0.35    5.23
   6  -1  22    1.81    8.32
   6  -1  23   -3.32    7.36
   6   0  25   -2.06    5.51
   6   1  22    2.94    7.88
   6   1  23    3.11    6.51
   6   2  24   -1.71    4.48
   6   3  22   -1.77    5.47
   6   3  23   -2.59    4.20
   6   4  23    3.95    4.03
   7 -19   2    1.10    1.46
   7 -19   3    2.57    1.41
   7 -19   4   -0.87    1.22
   7 -19   6    0.27    1.29
   7 -18  -1    0.50    1.68
   7 -18   0   14.53    2.80
   7 -18   1   -0.15    1.78
   7 -18   3    2.81    1.81
   7 -18   4    2.59    1.66
   7 -18   5    0.27    1.67
   7 -18   6   -0.46    1.47
   7 -18   7    0.67    1.64
   7 -18   8    0.15    1.39
   7 -18   9    1.73    1.66
   7 -17  -2   -0.26    2.27
   7 -17  -1   16.84    3.28
   7 -17   1   16.05    3.30
   7 -17   2   15.70    3.33
   7 -17   3    1.40    2.02
   7 -17   4    0.77    2.10
   7 -17   5   -0.59    2.06
   7 -17   6    1.24    2.24
   7 -17   7   -1.26    1.92
   7 -17   8   -0.88    2.05
   7 -17   9    0.55    1.97
   7 -17  10    1.29    2.08
   7 -17  13   -0.29    1.85
   7 -17  14   -0.99    1.63
   7 -16  -5   -0.55    2.68
   7 -16  -4    0.52    2.63
   7 -16  -1   -0.41    2.73
   7 -16   0   -1.30    2.32
   7 -16   1    8.09    3.10
   7 -16   3    1.89    3.03
   7 -16   4    2.45    2.82
   7 -16   5    3.73    2.96
   7 -16   7    3.87    2.58
   7 -16   8    0.28    2.48
   7 -16   9    0.65    2.32
   7 -16  10    0.71    2.45
   7 -16  14    0.33    2.07
   7 -16  15    0.96    2.07
   7 -16  16   -0.13    1.89
   7 -15  -6    0.94    2.68
   7 -15  -5    0.89    2.92
   7 -15  -4    3.43    3.51
   7 -15   1   -0.53    3.29
   7 -15   2    6.19    3.93
   7 -15   3   -1.42    3.23
   7 -15   4   -1.43    3.45
   7 -15   6    4.64    3.46
   7 -15   7    2.03    2.91
   7 -15   9   -0.90    2.68
   7 -15  10   -0.60    2.48
   7 -15  11    6.82    2.84
   7 -15  12   -0.36    2.41
   7 -15  16    2.14    2.14
   7 -15  17    1.34    2.14
   7 -15  18    0.75    2.07
   7 -14  -6    0.62    3.00
   7 -14  -5    0.58    3.13
   7 -14  -4   -0.98    3.65
   7 -14  -3   23.50    6.04
   7 -14   0    0.12    4.96
   7 -14   2   10.85    4.99
   7 -14   3    2.50    4.16
   7 -14   8    2.22    3.12
   7 -14   9   -0.47    3.00
   7 -14  10   10.16    3.64
   7 -14  11    4.21    3.13
   7 -14  12   29.11    4.61
   7 -14  13    7.55    3.43
   7 -14  15    4.02    3.04
   7 -14  16    3.14    2.70
   7 -14  17    0.47    2.42
   7 -14  18    0.73    2.35
   7 -14  19    2.65    2.30
   7 -13  -7    0.02    2.85
   7 -13  -6   20.12    4.86
   7 -13  -5    3.55    3.80
   7 -13  -3   -2.25    5.65
   7 -13   0   47.10    8.33
   7 -13   2   24.62    5.80
   7 -13   3   75.02    7.45
   7 -13   5   21.83    5.75
   7 -13   7    8.34    3.85
   7 -13   8   -0.38    3.22
   7 -13   9   18.64    4.84
   7 -13  10   17.10    4.87
   7 -13  11   14.07    4.63
   7 -13  12   30.74    4.99
   7 -13  13    7.69    3.45
   7 -13  17    1.07    2.80
   7 -13  18    0.67    2.87
   7 -13  19   -1.65    2.46
   7 -12  -8   -0.72    2.49
   7 -12  -7  131.89    7.22
   7 -12  -6   31.73    5.52
   7 -12  -5   50.08    6.96
   7 -12  -3    0.91    7.91
   7 -12  -2    4.92    9.25
   7 -12   2  201.09   11.01
   7 -12   3    0.70    4.30
   7 -12   4   77.84    7.80
   7 -12   5    2.46    4.24
   7 -12   6   10.20    4.43
   7 -12   7   -0.12    3.72
   7 -12   8   -0.49    3.39
   7 -12   9    1.60    3.51
   7 -12  10    2.36    3.59
   7 -12  12   -0.32    3.52
   7 -12  14    1.28    3.71
   7 -12  17    4.30    3.41
   7 -12  18   -0.77    3.15
   7 -12  19    0.47    2.91
   7 -12  20    0.41    2.89
   7 -12  21    0.34    2.57
   7 -11  -9   17.87    3.72
   7 -11  -8  246.82    8.52
   7 -11  -7  112.53    6.92
   7 -11  -5   60.45    8.38
   7 -11  -1   15.30    9.39
   7 -11   2    4.63    5.73
   7 -11   3   96.68    8.92
   7 -11   5   -0.37    5.05
   7 -11   6    4.64    4.29
   7 -11   8   13.45    4.84
   7 -11   9    1.27    3.74
   7 -11  10    1.79    3.94
   7 -11  12    0.85    3.79
   7 -11  18    6.95    4.12
   7 -11  21    1.91    3.12
   7 -11  22    0.74    2.91
   7 -10  -8  102.02    6.12
   7 -10  -7   35.00    5.39
   7 -10  -6  150.55    9.64
   7 -10  -5    9.86    7.21
   7 -10  -3    3.52    8.68
   7 -10   2   33.87    8.44
   7 -10   5   23.62    6.97
   7 -10   7   62.89    7.50
   7 -10  10    0.64    4.15
   7 -10  15    0.33    4.39
   7 -10  18   19.75    6.04
   7 -10  21   -0.44    3.48
   7  -9  -7   38.47    5.88
   7  -9  -6   10.20    5.89
   7  -9  -4   -1.27    8.71
   7  -9  -3  641.55   24.28
   7  -9   1   12.21    7.51
   7  -9   3    2.34    5.64
   7  -9   4    5.80    6.11
   7  -9   5    5.26    5.94
   7  -9   6   45.38    8.32
   7  -9   7   18.30    6.23
   7  -9   8   37.81    7.66
   7  -9   9   17.93    6.48
   7  -9  11   -0.85    5.64
   7  -9  12    4.28    5.71
   7  -9  13   33.95    7.50
   7  -9  14   -0.05    5.11
   7  -9  15    1.42    5.92
   7  -9  16    2.40    5.68
   7  -9  18    0.10    4.81
   7  -9  19   -2.33    4.40
   7  -9  20   -2.57    3.98
   7  -9  21    9.65    4.88
   7  -9  22    8.02    4.33
   7  -9  23    1.58    3.62
   7  -8   5  103.38   11.82
   7  -8   8   38.18    8.85
   7  -8   9    7.73    6.53
   7  -8  11   27.74    8.60
   7  -8  14   61.19    9.28
   7  -8  16    5.81    5.87
   7  -8  20    3.58    5.60
   7  -8  24    0.51    3.80
   7  -7   5  108.72   12.56
   7  -7   6   37.75    9.35
   7  -7   7   -0.72    6.54
   7  -7   8    2.22    6.87
   7  -7   9    2.51    7.29
   7  -7  10   10.71    7.31
   7  -7  11   63.73   10.05
   7  -7  13  139.77   12.27
   7  -7  14   18.06    8.21
   7  -7  15   18.73    8.14
   7  -7  17    3.73    6.33
   7  -7  22    6.07    5.39
   7  -7  24    0.83    4.17
   7  -6   7   13.59    8.22
   7  -6   8   21.91    8.80
   7  -6  10   15.61    9.80
   7  -6  12   15.62    8.69
   7  -6  14   21.69    8.67
   7  -6  15    0.78    7.37
   7  -5   6   25.61   10.25
   7  -5   7  233.34   17.06
   7  -5   8  344.57   18.85
   7  -5   9  249.92   16.48
   7  -5  10  405.34   19.89
   7  -5  11   79.64   12.68
   7  -5  12   26.76    9.33
   7  -5  16  137.30   14.59
   7  -5  17   20.96    9.86
   7  -5  25   -1.49    4.11
   7  -4  10   68.98   12.82
   7  -4  12   19.55    9.20
   7  -4  13   23.42    9.61
   7  -4  17   41.98   12.50
   7  -4  22    6.75    7.66
   7  -4  25   -2.23    4.17
   7  -3   7  100.25   14.21
   7  -3   8  549.41   23.14
   7  -3  12    5.05    8.50
   7  -3  14   21.37   10.54
   7  -3  15   11.10   10.05
   7  -3  16   10.88    9.70
   7  -3  19   16.84   10.19
   7  -3  21    6.38    8.71
   7  -3  22   -5.27    7.27
   7  -3  23   21.34    8.20
   7  -3  24    7.30    6.58
   7  -3  25   -6.10    4.23
   7  -2  12  158.53   15.97
   7  -2  14  193.73   17.53
   7  -2  18   23.93   10.25
   7  -2  19    7.49   10.08
   7  -2  20   -7.83    7.44
   7  -2  23    5.85    7.30
   7  -2  24    1.53    6.36
   7  -1  16    3.61   10.18
   7  -1  18   61.55   14.78
   7  -1  20   19.59   10.53
   7  -1  22    4.86    8.52
   7   0  24    1.84    6.12
   7   1  20  116.21   15.18
   7   1  21    5.14    8.09
   7   2  23    0.61    5.44
   7   3  21   -0.92    5.59
   7   3  22   -5.72    4.67
   7   4  22   -0.26    3.97
   7   5  21    0.79    3.41
   8 -19   0    8.32    2.22
   8 -19   1   -0.26    1.40
   8 -19   2    7.27    2.37
   8 -19   3    1.37    1.48
   8 -19   4   -1.74    1.39
   8 -18  -2   -0.61    1.69
   8 -18   0    2.57    1.93
   8 -18   1   12.74    2.85
   8 -18   3    2.92    1.87
   8 -18   4    1.73    1.80
   8 -18   5    1.83    1.97
   8 -18   6    1.40    1.72
   8 -18   7    0.49    1.65
   8 -18   8    0.98    1.66
   8 -18   9    1.10    1.76
   8 -17  -2    5.23    2.46
   8 -17   0    1.58    2.39
   8 -17   1   19.03    3.48
   8 -17   2   -0.33    2.42
   8 -17   3    2.57    2.46
   8 -17   4    2.44    2.44
   8 -17   5    0.77    2.25
   8 -17   6   -0.79    2.20
   8 -17   7    2.89    2.42
   8 -17   8   -0.84    2.28
   8 -17   9   -0.37    1.97
   8 -17  11    3.48    2.24
   8 -17  12   -1.12    1.68
   8 -16  -5    0.52    2.99
   8 -16  -4    0.09    2.75
   8 -16  -2    0.37    3.00
   8 -16   1    0.40    2.76
   8 -16   2    1.15    2.98
   8 -16   3    1.77    3.34
   8 -16   4    1.93    3.47
   8 -16   5    1.34    3.01
   8 -16   7   -1.04    2.72
   8 -16   8   -1.75    2.32
   8 -16   9   -2.53    2.51
   8 -16  11    1.69    2.37
   8 -16  13    0.92    2.29
   8 -16  15    0.89    2.14
   8 -15  -6    1.98    2.83
   8 -15  -4   -1.32    3.10
   8 -15  -2   -0.30    3.65
   8 -15  -1    4.37    3.85
   8 -15   1    9.05    4.32
   8 -15   2   11.64    4.26
   8 -15   3    1.16    3.61
   8 -15   4    5.72    3.93
   8 -15   5   -0.70    3.70
   8 -15   6    1.70    3.58
   8 -15   7    0.87    2.92
   8 -15   8    2.95    2.92
   8 -15   9    1.75    2.90
   8 -15  10   20.32    4.30
   8 -15  12   16.23    3.87
   8 -15  13    1.37    2.57
   8 -15  14    1.87    2.39
   8 -15  16   -1.88    2.24
   8 -15  17    0.40    2.16
   8 -14  -6    4.33    3.41
   8 -14  -5   -1.27    3.30
   8 -14  -1   16.54    6.31
   8 -14   2    8.38    4.99
   8 -14   3   49.45    6.79
   8 -14   6    0.80    3.89
   8 -14   8    2.07    3.54
   8 -14   9   21.77    4.66
   8 -14  10   10.41    3.51
   8 -14  11   36.16    5.00
   8 -14  12   33.34    4.93
   8 -14  13    4.43    3.06
   8 -14  14    8.10    3.25
   8 -14  17    0.95    2.64
   8 -14  19   -0.01    2.19
   8 -13  -8    1.50    2.69
   8 -13  -7   83.11    6.16
   8 -13  -6   18.58    4.40
   8 -13  -4    4.12    5.24
   8 -13   0  208.49   12.97
   8 -13   2  208.67   11.30
   8 -13   3    1.80    4.40
   8 -13   4  102.87    8.30
   8 -13   6   28.64    5.90
   8 -13   7    4.87    3.86
   8 -13   8   12.15    4.30
   8 -13   9   17.42    5.71
   8 -13  10    7.94    4.20
   8 -13  11   47.07    5.69
   8 -13  13   31.72    5.32
   8 -13  14   -1.38    3.50
   8 -13  15    0.99    3.19
   8 -13  18    3.48    3.29
   8 -13  19    0.53    2.56
   8 -13  20    1.97    2.64
   8 -12  -8  185.22    7.53
   8 -12  -7   86.04    6.31
   8 -12  -6  127.33    8.12
   8 -12  -5  117.76    9.79
   8 -12  -4   14.38    7.12
   8 -12  -2   15.18   11.34
   8 -12  -1  165.00   15.31
   8 -12   3  202.06   11.30
   8 -12   4   41.03    7.41
   8 -12   5   26.47    6.58
   8 -12   6    8.84    4.76
   8 -12   7    4.55    4.43
   8 -12   8    4.65    3.95
   8 -12  10   24.52    5.04
   8 -12  12   11.96    4.61
   8 -12  15    0.82    3.64
   8 -12  16   -1.28    3.60
   8 -12  18   -0.27    3.19
   8 -12  19   -0.94    3.15
   8 -12  21    1.89    2.90
   8 -11  -7   99.37    7.08
   8 -11  -6  313.36   12.20
   8 -11  -5   -0.69    6.10
   8 -11  -3    1.44    9.54
   8 -11  -1    3.76    9.49
   8 -11   0   89.04   11.77
   8 -11   1   20.56    7.21
   8 -11   4   10.00    5.30
   8 -11   6   -1.08    4.81
   8 -11   7    5.28    4.95
   8 -11   8    2.19    4.42
   8 -11  10    2.87    4.72
   8 -11  13    1.10    4.21
   8 -11  14    2.46    4.57
   8 -11  15    0.21    4.00
   8 -11  16    1.07    4.58
   8 -11  22    1.22    2.96
   8 -10  -6   15.63    6.37
   8 -10  -4    0.60    8.24
   8 -10  -3   54.25   13.55
   8 -10  -1    4.39   11.35
   8 -10   1   18.64    7.31
   8 -10   2   88.47   10.46
   8 -10   5   -1.18    5.66
   8 -10   6   37.63    7.70
   8 -10   7   14.19    5.50
   8 -10   8   17.50    6.13
   8 -10   9    0.04    5.08
   8 -10  10    2.24    4.81
   8 -10  11   18.86    6.28
   8 -10  13   24.51    6.15
   8 -10  14    0.03    4.74
   8 -10  15    2.14    5.27
   8 -10  19    4.13    4.65
   8 -10  20    3.35    3.97
   8  -9  -4   31.65   10.58
   8  -9   1   78.04   11.46
   8  -9   2   -0.68    5.96
   8  -9   3  279.63   14.67
   8  -9   5   15.72    7.20
   8  -9   7    3.35    5.63
   8  -9   9   13.77    6.88
   8  -9  10   41.26    8.48
   8  -9  11    1.22    5.51
   8  -9  12  137.69   11.09
   8  -9  13   -0.46    5.35
   8  -9  15   -0.42    5.56
   8  -9  16   11.43    5.97
   8  -9  20   11.09    5.37
   8  -9  23   19.19    5.46
   8  -8  -2   12.06   10.35
   8  -8  -1    4.92   11.54
   8  -8   2  921.35   25.36
   8  -8   3  329.58   17.09
   8  -8   7   30.60   10.08
   8  -8   8   25.74    7.64
   8  -8   9   67.28   10.07
   8  -8  10    5.07    6.22
   8  -8  11  192.07   13.19
   8  -8  12   48.46    9.51
   8  -8  13  201.14   13.37
   8  -8  14   67.73    9.93
   8  -8  15   76.80   10.18
   8  -8  18    7.56    6.74
   8  -8  23   -3.23    3.79
   8  -7   2 1603.99   35.72
   8  -7   3  652.36   25.46
   8  -7   4 1434.73   35.02
   8  -7   6  251.66   15.94
   8  -7   7    2.82    7.28
   8  -7   8  133.41   12.81
   8  -7  10  100.30   11.86
   8  -7  11   36.28    9.78
   8  -7  13  181.77   14.33
   8  -7  14   25.73    8.79
   8  -7  15   84.27   11.56
   8  -7  17    6.07    7.31
   8  -7  19   -0.38    6.84
   8  -7  23   -0.88    4.79
   8  -7  24    1.74    4.14
   8  -6   5  213.29   16.92
   8  -6   8    4.09    7.88
   8  -6  11    3.52    9.72
   8  -6  12   10.33    9.79
   8  -6  16   12.56    8.92
   8  -6  18   19.41    8.43
   8  -6  22   -0.30    5.67
   8  -6  24    0.27    4.27
   8  -5   4  139.61   18.61
   8  -5   7  229.45   18.39
   8  -5   8   45.94   13.26
   8  -5   9  222.71   17.63
   8  -5  10   40.11   10.77
   8  -5  11   90.12   13.72
   8  -5  16   18.58   10.75
   8  -5  17    6.59    9.73
   8  -5  18   15.10    9.08
   8  -5  24    7.55    5.31
   8  -4   6  200.88   17.56
   8  -4   8  248.96   18.30
   8  -4  10  191.77   17.04
   8  -4  12   19.63   11.08
   8  -4  13   42.72   11.69
   8  -4  14   42.90   12.94
   8  -4  16    3.74    8.98
   8  -4  17    4.57    9.03
   8  -4  18    2.72    8.46
   8  -4  22   14.65    8.28
   8  -4  23   18.10    6.86
   8  -4  24    9.40    5.64
   8  -3   9   -1.56    8.76
   8  -3  10   72.79   14.44
   8  -3  11   79.97   14.27
   8  -3  14  303.80   20.21
   8  -3  15   19.63   10.97
   8  -3  16   84.74   14.98
   8  -3  19    5.83    9.91
   8  -3  20   10.20    9.03
   8  -3  21   -0.34    8.00
   8  -3  23   18.37    8.17
   8  -3  24   -1.04    5.63
   8  -2   5  162.46   18.18
   8  -2   6  388.77   22.71
   8  -2   7  134.78   16.81
   8  -2  11  381.64   21.98
   8  -2  12   18.12   10.36
   8  -2  13  616.53   26.47
   8  -2  15  238.94   19.31
   8  -2  16   -1.66   10.65
   8  -2  18   -1.24    9.84
   8  -2  19   -3.34    8.57
   8  -2  20    6.37    9.73
   8  -2  23    9.77    7.80
   8  -2  24    8.06    6.06
   8  -1  14  150.55   17.69
   8  -1  15    1.73    9.78
   8  -1  16   18.83   10.53
   8  -1  19   29.64   11.37
   8  -1  20  -10.82    8.30
   8  -1  21    2.33    8.83
   8  -1  22    4.53    8.09
   8   0  18   89.34   16.45
   8   0  20   23.03   10.53
   8   1  18    7.43   11.73
   8   1  22    1.82    7.72
   8   2  19    3.80    9.86
   8   2  22   -3.00    5.64
   8   3  19    1.76    6.93
   8   3  21    1.17    4.96
   8   4  20    5.26    4.59
   9 -18   0    0.61    1.88
   9 -18   2   -1.08    1.92
   9 -18   3    2.39    2.12
   9 -18   4   -0.26    1.80
   9 -18   5   -0.45    1.93
   9 -18   6   -0.40    1.64
   9 -18   7   -1.23    1.67
   9 -18   9    0.18    1.63
   9 -17  -4    1.19    2.34
   9 -17  -3    0.44    2.35
   9 -17  -2    2.45    2.49
   9 -17  -1   -2.10    2.13
   9 -17   0    0.42    2.37
   9 -17   3   -1.62    2.50
   9 -17   4    0.43    2.62
   9 -17   5    1.99    2.63
   9 -17   6    4.19    2.50
   9 -17   7    1.64    2.60
   9 -17   8    1.41    2.45
   9 -17   9   -0.64    1.98
   9 -17  10    0.85    2.16
   9 -17  11    3.01    2.04
   9 -17  12    0.44    2.01
   9 -16  -5    2.90    2.99
   9 -16  -4    1.70    2.97
   9 -16  -3   13.78    4.05
   9 -16  -1   10.86    3.71
   9 -16   0   -1.79    2.92
   9 -16   3    1.62    3.35
   9 -16   7   -2.39    2.86
   9 -16   8    2.49    2.82
   9 -16   9   -0.04    2.69
   9 -16  10    0.65    2.49
   9 -16  11    0.64    2.40
   9 -16  12   -0.19    2.45
   9 -16  13    1.09    2.30
   9 -16  14    1.16    2.08
   9 -16  15   -1.04    2.09
   9 -15  -6   11.57    3.51
   9 -15  -5   -1.76    2.96
   9 -15  -3    2.30    4.20
   9 -15  -1    2.77    4.52
   9 -15   0    1.20    4.19
   9 -15   1    2.96    4.45
   9 -15   3    3.43    4.42
   9 -15   4    2.35    3.88
   9 -15   5    2.53    3.81
   9 -15   6   -0.92    3.17
   9 -15   7    1.68    3.38
   9 -15   8   -0.74    2.96
   9 -15   9    3.23    3.39
   9 -15  10    2.13    2.82
   9 -15  11    7.72    3.20
   9 -15  12    2.97    2.75
   9 -15  13    1.85    2.98
   9 -15  14    0.61    2.75
   9 -15  15   -0.45    2.44
   9 -14  -5   -0.85    3.40
   9 -14  -4    8.79    4.84
   9 -14  -3   -1.49    5.48
   9 -14  -1    3.24    6.20
   9 -14   0   41.89    8.42
   9 -14   1    0.28    5.21
   9 -14   4   26.18    5.95
   9 -14   5    2.85    3.94
   9 -14   8    5.26    3.57
   9 -14   9   16.33    4.80
   9 -14  10   10.69    3.94
   9 -14  11   35.80    5.20
   9 -14  12    4.46    3.64
   9 -14  13    9.43    3.45
   9 -14  14    0.60    2.80
   9 -14  15    0.58    2.93
   9 -14  16    0.27    2.77
   9 -14  18   -3.49    2.26
   9 -13  -7   15.55    4.92
   9 -13  -6   44.03    5.89
   9 -13  -5    8.68    4.84
   9 -13  -3    1.86    7.68
   9 -13  -2    1.92    9.12
   9 -13   2   14.47    6.19
   9 -13   4   16.10    5.88
   9 -13   5   19.48    5.33
   9 -13   7    3.15    4.15
   9 -13   8    0.82    3.62
   9 -13  10   22.27    5.42
   9 -13  11    1.05    3.63
   9 -13  12   22.93    5.18
   9 -13  14   -0.67    3.44
   9 -13  15    0.30    3.15
   9 -13  16   -0.41    3.30
   9 -13  19    1.42    2.71
   9 -12  -6  125.77    8.44
   9 -12  -5   29.74    8.16
   9 -12  -4   22.76    9.48
   9 -12  -3    6.59   10.22
   9 -12  -2   22.89   10.94
   9 -12  -1   -1.74    8.68
   9 -12   1   34.82    9.15
   9 -12   2   53.27    8.83
   9 -12   5   -0.97    4.58
   9 -12   6    1.95    4.52
   9 -12   7    7.31    4.78
   9 -12  10    2.52    4.34
   9 -12  12    7.66    4.37
   9 -12  15   -0.15    3.66
   9 -12  20   -0.76    2.80
   9 -11  -4   -1.33    8.64
   9 -11  -3    0.49    9.45
   9 -11  -1    4.85   10.59
   9 -11   0    2.00    7.98
   9 -11   1    3.19    7.36
   9 -11   2   19.67    7.50
   9 -11   3    2.02    5.54
   9 -11   6   48.66    7.71
   9 -11   9   -0.28    4.90
   9 -11  10    1.38    4.37
   9 -11  12    0.27    4.31
   9 -11  17    3.29    4.38
   9 -11  21    2.30    3.08
   9 -10  -4   17.00    9.72
   9 -10  -1   26.91   12.39
   9 -10   6   34.42    7.94
   9 -10   7   37.73    8.05
   9 -10  11   -1.25    5.37
   9 -10  12   24.45    7.48
   9 -10  14    7.39    5.77
   9 -10  16    0.39    4.79
   9 -10  17    2.38    4.44
   9 -10  19    7.46    4.91
   9  -9   2  120.93   12.44
   9  -9   7   15.36    6.63
   9  -9   8    1.76    6.79
   9  -9   9   23.07    7.21
   9  -9  10   10.51    7.08
   9  -9  11  170.62   12.14
   9  -9  12   49.82    9.50
   9  -9  13  100.54   10.65
   9  -9  15   11.15    6.54
   9  -9  16    7.95    6.39
   9  -9  17    0.73    5.88
   9  -9  18   13.86    5.92
   9  -9  19   -1.45    4.45
   9  -8  -1   19.71   13.06
   9  -8   0   48.67   13.75
   9  -8   1  247.58   17.25
   9  -8   2  423.96   19.74
   9  -8   3  116.33   13.49
   9  -8   4  441.07   20.53
   9  -8   5    5.64    7.53
   9  -8   7    1.82    6.62
   9  -8   8   50.26   10.39
   9  -8  10  115.53   12.13
   9  -8  11  169.32   12.99
   9  -8  12  153.01   12.65
   9  -8  14   42.40    9.60
   9  -8  15   23.33    7.56
   9  -8  16    0.41    6.08
   9  -8  17   -0.24    6.73
   9  -8  22    6.53    4.86
   9  -7   1 1079.35   32.00
   9  -7   2   34.08   11.22
   9  -7   3 1163.48   34.02
   9  -7   4   14.06   11.27
   9  -7   8   33.47   10.57
   9  -7   9   68.17   11.52
   9  -7  10   38.89    9.71
   9  -7  11   12.17    7.97
   9  -7  12  200.87   14.92
   9  -7  13   -0.42    7.17
   9  -7  15    1.11    7.06
   9  -7  16    0.76    6.80
   9  -7  18    1.70    7.28
   9  -7  22   -0.52    4.83
   9  -7  23    4.85    4.54
   9  -6   3   98.80   17.31
   9  -6   4  290.20   20.45
   9  -6   9    3.58    9.13
   9  -6  11   15.29    9.63
   9  -6  12    6.44    9.44
   9  -6  13   19.04    8.97
   9  -6  17    8.42    8.08
   9  -6  18    5.95    7.87
   9  -6  23    4.33    5.26
   9  -5   2  130.65   21.04
   9  -5   5    1.45   10.68
   9  -5  11   12.43   10.27
   9  -5  12   39.42   11.09
   9  -5  13   -1.90    8.60
   9  -5  15    2.18    8.89
   9  -5  17    4.88    8.92
   9  -5  18    0.16    9.23
   9  -5  21   40.21   10.04
   9  -5  23   12.93    6.09
   9  -4   4    0.32   11.52
   9  -4  11   92.20   15.00
   9  -4  12  185.72   17.55
   9  -4  13   78.18   14.76
   9  -4  15   12.53   10.27
   9  -4  16   11.57    9.90
   9  -4  17    0.29    9.90
   9  -4  18    3.71    9.29
   9  -4  20   29.04   10.60
   9  -4  21   18.94    8.26
   9  -4  22   11.89    6.81
   9  -3  11  515.67   24.83
   9  -3  13  560.58   25.88
   9  -3  15  223.38   19.04
   9  -3  16    4.36    9.58
   9  -3  19   13.01   10.28
   9  -3  20   17.89    9.31
   9  -3  21   14.54    9.37
   9  -3  22   50.73   11.65
   9  -2   3 1484.05   40.96
   9  -2  11   10.16   11.30
   9  -2  12  498.98   25.24
   9  -2  14  267.90   20.61
   9  -2  19   -2.03    9.90
   9  -2  20    0.90    8.78
   9  -2  21   40.48   13.46
   9  -2  22    2.47    7.83
   9  -1  11   84.16   17.27
   9  -1  12   45.97   13.36
   9  -1  13   86.42   17.13
   9  -1  14   52.32   17.04
   9  -1  15   27.56   12.19
   9  -1  16    8.08   11.78
   9  -1  19   16.35   10.63
   9  -1  20    0.62    8.74
   9  -1  21    6.69    9.28
   9  -1  22   -4.96    6.89
   9   0  14    5.85   12.40
   9   0  15   25.13   12.75
   9   0  17   28.52   12.41
   9   0  18    1.02    9.20
   9   0  19   12.99   10.05
   9   0  20  -17.20    7.65
   9   0  21    2.43    8.07
   9   0  22    2.07    7.07
   9   1  20   10.25    9.53
   9   1  21    9.42    8.31
   9   2  20    4.69    7.33
   9   3  18    2.12    7.64
   9   3  19   -1.07    5.37
   9   3  20    6.18    5.41
   9   4  18   -0.06    4.63
   9   4  19    4.06    4.71
  10 -18  -3   -0.64    1.72
  10 -18  -2    0.71    1.83
  10 -18  -1    0.82    1.77
  10 -18   0    0.05    1.88
  10 -18   2   -1.16    1.79
  10 -18   4   -0.09    1.92
  10 -18   5    2.95    1.95
  10 -18   6    2.93    2.07
  10 -18   7    1.45    1.90
  10 -17  -4    0.60    2.35
  10 -17  -2    0.50    2.46
  10 -17  -1   10.37    3.05
  10 -17   0    0.58    2.50
  10 -17   1    0.83    2.43
  10 -17   4    2.68    2.83
  10 -17   5    3.26    2.57
  10 -17   6   21.79    3.96
  10 -17   8    4.76    2.50
  10 -17  10    3.12    2.38
  10 -17  11   -1.01    1.94
  10 -16  -5    1.98    2.75
  10 -16  -2   40.24    5.48
  10 -16  -1    9.11    3.73
  10 -16   0    7.92    3.70
  10 -16   1    5.89    3.57
  10 -16   2    3.56    3.54
  10 -16   7   14.93    4.21
  10 -16   9    2.67    2.68
  10 -16  11    2.05    2.48
  10 -16  12    0.06    2.29
  10 -16  13    2.40    2.47
  10 -15  -6    2.82    2.79
  10 -15  -1    3.91    4.49
  10 -15   0    7.34    5.07
  10 -15   1    2.05    4.46
  10 -15   3    1.55    4.23
  10 -15   5    1.98    3.57
  10 -15   6    2.81    3.62
  10 -15   7    2.72    3.31
  10 -15   8    0.27    3.21
  10 -15  11    2.95    3.25
  10 -15  13    0.40    2.67
  10 -15  14    1.31    2.56
  10 -15  15   -2.14    2.23
  10 -14  -5   30.72    5.61
  10 -14  -4   -1.82    4.38
  10 -14  -3   20.24    6.39
  10 -14   0   -3.19    6.03
  10 -14   2    1.80    5.17
  10 -14   3    9.52    5.27
  10 -14   7   -0.47    3.68
  10 -14   9   -1.08    3.31
  10 -14  11   -0.01    3.28
  10 -14  12    1.99    3.42
  10 -14  17   -1.77    2.51
  10 -13  -5    5.20    4.47
  10 -13  -4    8.73    5.82
  10 -13   0   13.02    7.44
  10 -13   2   17.56    6.45
  10 -13   3   13.88    5.51
  10 -13   7   21.49    5.78
  10 -13   9    2.75    3.86
  10 -13  10    3.62    4.34
  10 -13  11   -0.79    3.85
  10 -13  12    2.88    3.80
  10 -13  13    2.68    3.76
  10 -13  14    0.86    3.39
  10 -13  15    0.79    3.57
  10 -13  17    1.05    3.02
  10 -13  18    2.65    2.88
  10 -12  -4    9.86    8.94
  10 -12   3   -0.76    6.10
  10 -12   4   16.19    6.56
  10 -12   7    6.67    5.04
  10 -12   8   57.79    7.58
  10 -12   9    1.48    4.23
  10 -12  10    2.01    4.58
  10 -12  12    0.45    3.91
  10 -12  14    0.45    3.97
  10 -12  16    0.42    3.89
  10 -12  18    0.10    3.12
  10 -12  19    1.27    2.93
  10 -11  -1  190.55   20.70
  10 -11   0   17.66    9.61
  10 -11   1   75.08   11.66
  10 -11   2   -0.65    6.82
  10 -11   3   35.13    7.95
  10 -11   4   14.70    6.72
  10 -11   5   92.58    9.87
  10 -11   7   80.90    9.17
  10 -11   8   44.35    7.64
  10 -11  13    0.98    4.78
  10 -11  14    0.87    4.67
  10 -11  15   -0.52    4.14
  10 -11  16    6.56    4.29
  10 -11  18    0.84    3.97
  10 -10  -3   -1.35    9.15
  10 -10   1    6.53    7.92
  10 -10   2    5.71    7.48
  10 -10   3    6.08    6.70
  10 -10   5   75.83   10.12
  10 -10   6   22.88    6.70
  10 -10   9    2.05    5.75
  10 -10  10    0.33    5.10
  10 -10  11   28.91    7.93
  10 -10  12    5.08    5.48
  10 -10  16   -0.90    4.90
  10 -10  20    3.02    3.71
  10  -9  -2   45.08   13.23
  10  -9   0    2.62   12.85
  10  -9   3   13.70    7.80
  10  -9   5    5.14    6.82
  10  -9   6   13.90    6.95
  10  -9  10   23.61    7.54
  10  -9  11   40.97    9.28
  10  -9  12   30.83    8.70
  10  -9  13   36.45    8.67
  10  -9  14    0.67    5.48
  10  -9  15   -0.66    6.00
  10  -9  17    0.98    5.01
  10  -9  18    0.80    5.31
  10  -9  19    2.57    4.71
  10  -9  21   10.45    4.63
  10  -8   1   46.04   13.47
  10  -8   3   95.08   13.48
  10  -8   5   45.49   11.41
  10  -8   7   -3.04    7.14
  10  -8  10   35.18    9.13
  10  -8  11   12.19    7.75
  10  -8  12  102.15   11.74
  10  -8  13    0.06    7.39
  10  -8  14    5.78    6.66
  10  -8  15    2.22    6.60
  10  -8  16   13.27    6.92
  10  -8  17    2.36    6.71
  10  -8  20    1.30    5.16
  10  -8  21    2.54    4.51
  10  -7   0   31.01   15.59
  10  -7   1   -1.50   10.48
  10  -7   2  126.00   17.38
  10  -7   3    2.44   10.23
  10  -7   4   96.98   16.13
  10  -7   5    2.34    8.99
  10  -7   6   12.10    9.09
  10  -7   7   13.31    8.41
  10  -7  11   22.36    9.60
  10  -7  12   -0.56    7.32
  10  -7  13    6.50    8.39
  10  -7  16    2.94    7.73
  10  -7  20    7.61    5.98
  10  -7  21   -0.20    5.17
  10  -7  22    1.26    4.44
  10  -6   1    6.16   12.92
  10  -6   2   23.14   12.99
  10  -6   6   77.69   14.28
  10  -6   7   17.91    9.86
  10  -6   8   88.81   13.95
  10  -6  10   25.52   10.82
  10  -6  12    1.03    8.99
  10  -6  13   -3.48    7.88
  10  -6  14   11.11    9.25
  10  -6  15   10.24    8.36
  10  -6  16   12.65    9.18
  10  -6  17   29.84    9.39
  10  -6  19   13.88    7.43
  10  -6  20    0.15    5.79
  10  -6  21   -1.30    5.41
  10  -6  22   12.77    5.55
  10  -5   2   -1.81   12.42
  10  -5   5   27.49   12.24
  10  -5   6   -0.69   10.73
  10  -5   7  139.18   18.00
  10  -5   8   48.04   15.17
  10  -5  16    8.76    9.38
  10  -5  19   -1.46    6.66
  10  -5  21   14.91    7.11
  10  -5  22   -2.55    5.33
  10  -4   5   -0.91   10.80
  10  -4   8   53.84   14.77
  10  -4   9    2.63   10.13
  10  -4  11  110.70   16.72
  10  -4  17   -0.86    8.52
  10  -4  19    2.31    9.03
  10  -4  20    6.81    7.84
  10  -4  21   -1.85    6.54
  10  -4  22    8.46    6.63
  10  -3   3   83.74   21.73
  10  -3   5   35.55   13.21
  10  -3   6   44.98   13.79
  10  -3   9    4.69   11.21
  10  -3  12  302.99   22.03
  10  -3  13   34.25   12.92
  10  -3  14  112.21   16.72
  10  -3  15   20.72   10.60
  10  -3  20  -11.70    7.21
  10  -3  21   11.10    7.62
  10  -2   4   12.27   13.40
  10  -2   9   -4.48   11.48
  10  -2  12   45.65   12.89
  10  -2  13   69.64   15.43
  10  -2  19    1.32    8.73
  10  -2  20    2.85    8.38
  10  -2  21   -2.88    7.57
  10  -1   3   26.25   14.47
  10  -1   4  390.34   26.09
  10  -1   6    4.57   11.65
  10  -1   8   46.04   13.64
  10  -1  11    2.59   11.28
  10  -1  16   -2.54    9.65
  10  -1  17   36.87   11.56
  10  -1  19    2.55    9.89
  10  -1  20    4.64    9.18
  10  -1  21    3.62    7.88
  10   0   3   95.57   22.29
  10   0  10   32.44   13.87
  10   0  14   10.57   10.77
  10   0  15   -0.64   11.40
  10   0  16    9.24   11.06
  10   0  17    7.06   11.15
  10   0  18   21.09   10.36
  10   0  19    9.09    9.97
  10   0  20   -9.59    7.96
  10   1  14   20.12   12.82
  10   1  16   10.35   11.41
  10   1  18    1.04   10.21
  10   1  19    3.38    9.55
  10   2  18    1.59    7.11
  10   2  19    1.24    6.00
  10   3  18    1.60    5.29
  10   4  17   -3.14    4.07
  11 -17  -3   -0.34    2.15
  11 -17  -1    3.20    2.58
  11 -17   1    2.46    2.50
  11 -17   2    2.43    2.54
  11 -17   4    1.38    2.44
  11 -17   8   -1.10    2.33
  11 -17   9   -1.74    1.98
  11 -16  -4   14.68    4.87
  11 -16  -2   16.75    4.88
  11 -16   0    5.03    3.49
  11 -16   1    0.51    3.64
  11 -16   3    1.51    3.67
  11 -16   4    4.61    3.55
  11 -16   5   -0.59    3.19
  11 -16   7    1.81    2.97
  11 -16   8    2.67    2.87
  11 -16   9    2.05    2.61
  11 -16  10    1.27    2.59
  11 -16  11   -0.31    2.57
  11 -16  12   -1.28    2.00
  11 -15  -4   19.97    5.14
  11 -15  -3   28.30    6.25
  11 -15  -2   -2.10    4.88
  11 -15  -1    2.35    4.89
  11 -15   0   -1.95    4.21
  11 -15   7    2.63    3.70
  11 -15  11    1.11    2.88
  11 -15  12   -0.28    2.73
  11 -15  14   -1.64    2.50
  11 -14  -2   12.69    7.93
  11 -14  -1    0.83    7.81
  11 -14   0    0.15    6.37
  11 -14   1   10.79    6.36
  11 -14   2    2.80    4.79
  11 -14   3    2.93    4.64
  11 -14   4   -3.32    4.58
  11 -14   5    0.90    4.08
  11 -14   8    1.09    3.82
  11 -14   9    0.62    3.36
  11 -14  10    0.29    3.48
  11 -14  11   -0.30    3.27
  11 -14  14    3.32    3.30
  11 -14  15    4.23    2.82
  11 -13  -3   36.59   10.01
  11 -13  -2   10.41    9.72
  11 -13   4    4.72    4.99
  11 -13   6   43.43    7.27
  11 -13   8   22.55    6.91
  11 -13   9    5.28    4.27
  11 -13  10    5.79    4.11
  11 -13  13    4.70    3.63
  11 -13  15   16.93    4.76
  11 -13  17    4.26    3.07
  11 -12  -2   38.36   12.51
  11 -12  -1  125.43   18.48
  11 -12   0   -0.69    7.95
  11 -12   1   20.40    8.12
  11 -12   2   -2.97    5.70
  11 -12   3   17.52    7.14
  11 -12   4    9.84    6.12
  11 -12   5   79.88    9.17
  11 -12   6   75.82    8.51
  11 -12  12    5.31    4.58
  11 -12  15    1.04    3.68
  11 -12  18   -2.57    3.06
  11 -11  -2  410.87   24.81
  11 -11   0  219.50   20.08
  11 -11   2   35.74   10.00
  11 -11   3   41.43    9.43
  11 -11   4   36.22    9.10
  11 -11   5  158.25   11.82
  11 -11   7  193.49   11.77
  11 -11   9   39.21    7.76
  11 -11  13   -1.04    3.96
  11 -11  14    1.74    4.29
  11 -10   4   14.92    7.69
  11 -10   6   93.20   10.51
  11 -10   7    4.23    6.49
  11 -10  12   -0.25    4.61
  11 -10  13    4.47    5.24
  11 -10  15    0.84    5.03
  11 -10  19    2.29    3.93
  11  -9   1    4.33   10.26
  11  -9   2   32.23   10.24
  11  -9   3   82.43   12.56
  11  -9   4    6.32    7.65
  11  -9   5    4.41    7.90
  11  -9   6   12.42    8.25
  11  -9   7   27.11    7.68
  11  -9   8   12.99    6.95
  11  -9  10    3.41    6.32
  11  -9  12   12.94    6.70
  11  -9  13   -1.45    5.34
  11  -9  14   -0.66    5.89
  11  -9  16   16.03    6.15
  11  -9  17    3.38    5.52
  11  -9  18    3.94    4.69
  11  -9  20   -1.49    3.79
  11  -8   2   26.90   11.79
  11  -8   3    9.08   10.02
  11  -8   4   12.52   10.30
  11  -8   5   29.14    9.46
  11  -8   7   80.59   11.93
  11  -8   8   17.18    8.63
  11  -8   9   43.64   10.95
  11  -8  11    3.15    7.31
  11  -8  13    4.53    6.94
  11  -8  15   36.87    9.15
  11  -8  16   26.20    7.49
  11  -8  17   29.21    8.22
  11  -8  20    2.84    4.78
  11  -7   1   15.35   12.66
  11  -7   2   33.77   13.06
  11  -7   3   10.28   12.01
  11  -7   5   -2.87    8.18
  11  -7   6  243.74   17.43
  11  -7   8  311.57   18.10
  11  -7  14   10.37    8.28
  11  -7  15   43.13   10.10
  11  -7  16   -0.08    6.34
  11  -7  17   68.33   10.43
  11  -7  19   11.21    6.23
  11  -7  20    1.47    5.13
  11  -6   5  163.58   17.10
  11  -6   9  242.98   18.24
  11  -6  10   17.14   10.08
  11  -6  14   25.60    9.13
  11  -6  16   71.77   11.67
  11  -6  20    1.34    5.51
  11  -5   3   10.63   14.49
  11  -5   4   69.77   18.06
  11  -5   6  141.10   17.45
  11  -5   7  183.27   18.68
  11  -5   9  138.44   17.17
  11  -5  10   22.38   10.83
  11  -5  13  -12.66    9.04
  11  -5  16    2.95    8.82
  11  -5  17    7.73    8.20
  11  -5  18    2.98    6.73
  11  -5  19    1.22    6.52
  11  -5  20   -6.86    5.43
  11  -4   9    6.82   11.59
  11  -4  10    6.40   10.84
  11  -4  14    8.74   10.88
  11  -4  15    0.43    8.71
  11  -4  18   -1.36    7.07
  11  -4  19    4.33    6.99
  11  -4  20    6.46    6.98
  11  -3   4    6.94   15.24
  11  -3   5    6.69   12.32
  11  -3   6   -3.23   10.98
  11  -3   7   87.48   18.22
  11  -3   9   32.00   12.75
  11  -3  10   -3.06    9.76
  11  -3  11   56.72   15.58
  11  -3  14    1.66    9.53
  11  -3  15    4.53    9.49
  11  -3  17    0.86    9.47
  11  -3  18    4.40    9.20
  11  -3  19    0.06    7.90
  11  -3  20   10.51    7.44
  11  -2   5    4.86   14.36
  11  -2   8   95.86   18.04
  11  -2   9   42.48   13.29
  11  -2  11    2.50   10.01
  11  -2  15    8.20   10.82
  11  -2  17   28.24   11.11
  11  -2  19   12.00    8.16
  11  -1   4    4.62   13.94
  11  -1   5   -0.53   12.19
  11  -1   6   55.77   15.67
  11  -1   8  210.06   21.81
  11  -1  10  149.15   19.47
  11  -1  11    7.94   11.34
  11  -1  12    7.80   12.19
  11  -1  13   -0.88   10.77
  11  -1  16   17.67   10.50
  11  -1  18   17.07    9.24
  11  -1  19   26.28    9.34
  11   0   5  164.23   23.27
  11   0   6   72.26   19.39
  11   0   7  444.50   28.51
  11   0   8    4.01   12.94
  11   0   9  326.18   24.96
  11   0  10   14.32   11.34
  11   0  11   48.95   13.87
  11   0  18   50.18   14.64
  11   1   6  202.53   24.84
  11   1   8  217.26   22.48
  11   1   9   42.79   14.89
  11   1  13   12.13   11.02
  11   1  17    3.22    9.75
  11   1  18  -15.11    6.92
  11   2   9   10.72   13.97
  11   2  11    3.15   12.34
  11   2  12   45.76   13.89
  11   3  11   31.08   13.58
  11   3  15   -1.19    5.73
  11   3  16    1.31    5.14
  11   4  12    2.33    6.44
  12 -17  -1    1.11    2.22
  12 -17   0   -0.22    2.22
  12 -17   1   -0.87    2.24
  12 -17   2   -0.91    2.26
  12 -17   3   -0.18    2.26
  12 -17   4    1.94    2.39
  12 -17   5   -2.75    2.00
  12 -16  -1    0.20    2.84
  12 -16   0    1.24    3.05
  12 -16   1    1.94    3.43
  12 -16   3    1.36    3.50
  12 -16   4   -0.74    2.91
  12 -16   5    3.32    2.96
  12 -16   6    1.75    2.97
  12 -16   7    1.60    2.57
  12 -15   0   10.14    5.23
  12 -15   1   11.35    5.61
  12 -15   2    4.06    4.63
  12 -15   3    6.42    4.54
  12 -15   4   -0.80    3.95
  12 -15   5   -1.40    3.73
  12 -15   6    0.03    3.34
  12 -15  11    1.00    2.82
  12 -15  12   -1.79    2.21
  12 -14   1    7.23    6.17
  12 -14   2   20.91    6.04
  12 -14   3   -3.51    4.42
  12 -14   4    0.19    4.72
  12 -14   5   -0.70    3.77
  12 -14   7    3.24    3.75
  12 -14   8   -0.61    3.33
  12 -14  10    1.02    3.30
  12 -14  11    0.75    3.18
  12 -14  12    0.02    2.97
  12 -14  13    2.14    2.91
  12 -14  14    1.78    2.66
  12 -13   0   -3.54    7.54
  12 -13   1    9.59    7.17
  12 -13   2    0.32    5.59
  12 -13   3    3.03    5.48
  12 -13   4    4.06    5.36
  12 -13   6   19.53    5.16
  12 -13  11    0.29    3.68
  12 -13  12    1.74    3.58
  12 -13  13   -1.56    3.42
  12 -13  14    6.92    3.42
  12 -13  15    0.98    2.97
  12 -12   2    2.68    7.15
  12 -12   3   14.70    6.89
  12 -12   4   18.02    7.10
  12 -12   5   82.58    9.39
  12 -12   6    5.31    5.00
  12 -12   7   93.24    8.55
  12 -12   8    2.40    4.56
  12 -12  12    0.61    4.26
  12 -12  13    1.39    3.92
  12 -12  15    7.52    3.65
  12 -12  16    0.79    3.19
  12 -11   0   21.72   12.96
  12 -11   1    4.90    9.79
  12 -11   2   10.72    8.72
  12 -11   3    1.68    6.46
  12 -11   4   61.75   10.39
  12 -11   6   85.60    9.46
  12 -11   7    1.42    5.23
  12 -11   8   43.21    8.09
  12 -11   9   -1.77    4.74
  12 -11  13    1.26    4.38
  12 -11  17    2.23    3.62
  12 -10   1    3.02   10.16
  12 -10   2    2.88    8.56
  12 -10   4    5.24    7.11
  12 -10   5   11.11    7.60
  12 -10   6    1.80    6.47
  12 -10   8    2.29    5.38
  12 -10  10   13.77    5.79
  12 -10  12   17.77    5.94
  12 -10  13    1.62    5.07
  12 -10  15    0.07    4.53
  12 -10  16    0.74    4.26
  12 -10  18    3.81    3.87
  12  -9   2   96.22   15.13
  12  -9   3    3.64    7.85
  12  -9   4   10.95    8.33
  12  -9   6   -1.45    6.97
  12  -9   7    6.38    6.45
  12  -9   8   -0.66    5.69
  12  -9   9   -2.57    6.33
  12  -9  13    2.81    5.71
  12  -9  16    8.43    5.21
  12  -9  18   -2.29    3.93
  12  -8   6   45.21   11.41
  12  -8   8   41.49   10.76
  12  -8  14    8.73    6.32
  12  -8  15   26.91    7.29
  12  -8  17   40.32    8.23
  12  -7   3   23.85   12.11
  12  -7   4    0.84   10.84
  12  -7   5  159.93   16.69
  12  -7   6   10.61    9.73
  12  -7   7  233.70   16.54
  12  -7   8   32.83    9.80
  12  -7   9   99.12   12.74
  12  -7  11   17.24    8.18
  12  -7  14   25.48    8.04
  12  -7  15   -0.56    6.51
  12  -7  16   59.20   10.06
  12  -7  17   -0.21    6.09
  12  -7  18   29.60    8.34
  12  -7  19    3.23    5.14
  12  -6   5   35.53   12.46
  12  -6   7  161.74   16.14
  12  -6   8  156.51   15.36
  12  -6   9  110.28   14.25
  12  -6  10    3.45    8.78
  12  -6  11   16.44    9.09
  12  -6  14    2.53    6.97
  12  -6  15   27.95    8.90
  12  -6  16   14.77    7.00
  12  -6  17   16.46    6.53
  12  -6  18   10.70    6.26
  12  -6  19    1.26    5.12
  12  -5   5   39.35   12.79
  12  -5   7   31.40   11.74
  12  -5   9    4.76   10.44
  12  -5  10    9.27    9.12
  12  -5  12    2.36    8.85
  12  -5  15   10.25    8.18
  12  -5  17    7.76    7.30
  12  -5  18    6.72    6.25
  12  -5  19    3.27    5.24
  12  -4   6    2.22   12.86
  12  -4   9   26.10   12.09
  12  -4  10   15.76   11.20
  12  -4  13   10.86   10.00
  12  -4  16    3.70    8.64
  12  -4  18    3.50    7.05
  12  -3   7   21.66   14.31
  12  -3   8   54.22   14.87
  12  -3   9   57.79   15.48
  12  -3  13   11.33   10.25
  12  -3  14    6.71    9.63
  12  -3  16    5.75    8.76
  12  -3  17    8.26    7.83
  12  -3  18   11.39    7.75
  12  -2   5    9.54   15.96
  12  -2   6   23.45   14.39
  12  -2   7   81.04   19.39
  12  -2   8  216.13   21.94
  12  -2  10   81.38   16.30
  12  -2  11    3.65   10.28
  12  -2  12    2.71   10.13
  12  -2  17   88.91   13.17
  12  -2  18   42.16   10.88
  12  -1   9  333.09   23.72
  12  -1  10   14.35   11.81
  12  -1  11   85.91   16.78
  12  -1  13   18.07   10.55
  12  -1  14   21.57   11.03
  12  -1  15   14.23    9.70
  12   0   6  477.73   30.08
  12   0   7   20.65   15.16
  12   0   8  422.41   26.32
  12   0   9   73.35   18.21
  12   0  10  174.79   19.43
  12   0  11   33.92   12.60
  12   0  13    7.19    9.66
  12   0  15   17.30    9.82
  12   1   7  170.33   21.32
  12   1   8  111.60   19.00
  12   1   9   80.66   17.80
  12   1  10   23.40   12.08
  12   1  11    4.68   10.85
  12   1  12    5.13   10.20
  12   1  13    1.77    9.13
  12   1  14    1.72    9.58
  12   2  10   -3.46   10.14
  12   2  11    2.89   10.84
  12   2  12    1.60   10.45
  12   3   9    5.89    9.42
  12   3  10    1.47   10.03
  12   3  11    0.30    9.02
  12   3  12    0.34    6.65
  12   3  13    2.19    6.16
  12   4  10   14.15    5.93
  13 -16   1    6.47    3.16
  13 -16   2    4.44    3.28
  13 -16   3    4.75    3.23
  13 -16   5    2.19    2.92
  13 -15   1    0.47    4.33
  13 -15   2   41.06    6.85
  13 -15   3   -1.85    4.19
  13 -15   4    4.07    3.72
  13 -15   5    4.15    3.42
  13 -15   6    1.70    3.03
  13 -15   8    3.59    3.04
  13 -15   9    1.73    2.60
  13 -14   2   -0.42    5.29
  13 -14   3    9.24    5.55
  13 -14   4    1.51    4.30
  13 -14   6   -0.94    3.66
  13 -14   7    2.55    3.44
  13 -14   8   -1.35    3.22
  13 -14   9    2.35    3.21
  13 -14  10    5.88    3.47
  13 -13   3    0.49    5.59
  13 -13   4    0.01    5.17
  13 -13  10   -1.26    3.37
  13 -13  11    0.03    3.45
  13 -13  13   -3.12    2.95
  13 -12   3    3.40    6.20
  13 -12   4    9.10    6.49
  13 -12   5    0.65    5.05
  13 -12   7    0.19    4.36
  13 -12  11   -1.65    3.65
  13 -12  14    2.27    3.30
  13 -11   2    5.60    8.87
  13 -11   4   -0.65    6.69
  13 -11   5    1.01    5.61
  13 -11   7    1.19    5.18
  13 -11   9    0.68    4.34
  13 -11  10   20.45    6.31
  13 -11  11    2.24    4.43
  13 -11  15    0.58    3.31
  13 -10   3   20.35    9.38
  13 -10   4   22.41    8.33
  13 -10   5    4.36    6.95
  13 -10   6    0.98    6.01
  13 -10   7    2.68    5.03
  13 -10   8    1.03    5.25
  13 -10   9   25.10    6.62
  13 -10  11   66.76    7.90
  13 -10  15    1.29    3.66
  13  -9   3   67.22   13.92
  13  -9   4   74.50   12.75
  13  -9   5    7.03    7.36
  13  -9   6   19.77    7.48
  13  -9   8    7.47    6.56
  13  -9   9    0.42    5.43
  13  -9  10   16.05    6.10
  13  -9  11    6.18    5.91
  13  -9  12   27.61    8.69
  13  -9  13    8.87    5.18
  13  -9  15    2.48    4.77
  13  -8   4    1.87    8.95
  13  -8   5    6.74    8.73
  13  -8   6   -0.29    7.40
  13  -8   8    3.98    7.00
  13  -8   9    1.60    6.21
  13  -8  12   -2.20    5.77
  13  -8  16    3.76    5.16
  13  -7   5   25.84   10.62
  13  -7   6   16.39    9.69
  13  -7   7   32.03    9.36
  13  -7   8   10.81    8.30
  13  -7   9   22.72    8.07
  13  -7  12   -2.70    6.22
  13  -7  14    2.73    5.94
  13  -6   7   10.82    8.86
  13  -6   8   66.51   12.53
  13  -6   9   -2.19    7.91
  13  -6  11    4.10    7.50
  13  -6  14    3.94    6.80
  13  -5   6    2.84    9.73
  13  -5   8    7.05    9.79
  13  -5   9   -2.84    8.54
  13  -5  10    0.91    7.63
  13  -5  11   37.10   11.59
  13  -5  12   11.62    8.53
  13  -5  13    5.78    7.62
  13  -5  14   -1.73    6.34
  13  -4   8    0.66    9.80
  13  -4   9    1.89    9.15
  13  -4  11   27.51    9.81
  13  -4  12    6.29    9.23
  13  -4  13   42.85   10.97
  13  -3   7    4.67   12.43
  13  -3   9    6.57   10.18
  13  -3  10    4.07    9.48
  13  -3  11    0.44    9.20
  13  -3  13    3.44    8.96
  13  -3  15   -1.15    7.05
  13  -3  16    4.55    6.58
  13  -2   7  112.17   20.56
  13  -2   8    0.40   11.35
  13  -2   9   71.64   16.56
  13  -2  14    0.08    7.86
  13  -2  15   -2.12    7.08
  13  -1   8  158.53   20.30
  13  -1   9   26.12   12.38
  13  -1  10   38.75   12.46
  13  -1  12    2.45    8.79
  13  -1  13    0.26    8.78
  13  -1  14   -4.64    8.43
  13   0   9   39.82   12.97
  13   0  10   26.10   11.14
  13   0  11    0.25    9.95
  13   0  12    0.13    8.81
  13   0  13   -1.72    8.21
  13   1  11    0.20    8.94
  13   1  12    2.61    9.10
  14 -14   4    5.04    4.35
  14 -14   6    1.38    3.35
  14 -13   4    4.31    5.10
  14 -13   5    1.50    4.22
  14 -13   6    3.14    3.64
  14 -13   8   -0.91    3.35
  14 -13   9    1.34    3.16
  14 -12   5   -0.76    4.81
  14 -12   7    0.95    3.90
  14 -12   8   -0.80    3.75
  14 -12   9    2.46    3.58
  14 -12  10    0.02    3.32
  14 -11   5    3.97    5.73
  14 -11   6    5.49    5.05
  14 -11   8    0.06    4.23
  14 -11  11   40.63    6.14
  14 -11  12    2.36    3.64
  14 -10   6   18.85    6.51
  14 -10   7   -0.34    4.74
  14 -10   8   33.16    7.23
  14 -10   9    3.51    4.84
  14 -10  10   45.68    6.98
  14 -10  12   40.13    6.39
  14 -10  13    4.73    3.92
  14  -9   7   13.11    6.37
  14  -9   9   12.72    5.81
  14  -9  10   28.32    8.22
  14  -9  11   10.42    5.41
  14  -9  12   28.44    7.46
  14  -9  13   -1.63    3.95
  14  -8   6   -4.84    5.95
  14  -8   7    0.41    6.42
  14  -8   8   -0.14    5.72
  14  -8   9    2.90    5.61
  14  -8  10    2.01    5.75
  14  -8  11   13.53    5.95
  14  -8  13    2.80    4.62
  14  -8  14   -0.79    4.03
  14  -7   7    7.99    7.37
  14  -7   9    0.94    6.13
  14  -7  10    2.99    6.28
  14  -7  11   -1.98    5.52
  14  -7  12    5.40    5.32
  14  -6  11   38.71    9.16
  14  -6  12   29.63    9.08
  14  -6  13    8.49    6.23
  14  -6  14   14.91    5.91
  14  -5   9   53.66   11.53
  14  -5  13   68.88    9.88
  14  -5  14   -3.64    5.18
  14  -4   9    2.32    7.95
  14  -4  10   45.61   12.69
  14  -4  11   -0.64    6.49
  14  -4  12   48.00   10.10
  14  -3  10   -3.08    7.02
  14  -3  11   17.84    8.35
  14  -3  12    6.04    7.03
  14  -3  13    0.00    5.77
  15 -10   9    3.11    3.98
  15  -9   9    7.01    4.67
  15  -9  10   -1.43    3.79
  -5  13 -22    0.15    1.78
  -5  13 -15    3.41    3.39
  -5  13 -12    0.65    3.46
  -5  14 -20   -0.72    2.16
  -5  14 -19    2.74    2.57
  -5  14 -18    2.43    2.59
  -5  14 -16    2.43    3.14
  -5  14 -15    3.99    3.51
  -5  14 -14   -1.58    3.65
  -4  12 -10    7.76    4.47
  -4  12  -9    0.16    4.64
  -4  13 -22   -0.37    1.82
  -4  13 -21    1.66    2.39
  -4  13 -18    0.47    2.57
  -4  13 -17    2.81    2.83
  -4  13 -16    0.40    2.96
  -4  13 -15   -2.79    3.18
  -4  13 -13    1.26    3.86
  -4  13 -12    7.47    4.10
  -4  13  -9    0.80    5.40
  -4  14 -21   -2.63    1.90
  -4  14 -20    0.44    2.21
  -4  14 -19   -0.28    2.55
  -4  14 -18    0.24    2.82
  -4  14 -17   -0.26    2.89
  -4  14 -16    1.13    3.54
  -4  14 -15    1.32    3.80
  -4  14 -14    1.92    3.59
  -4  14 -13    3.37    4.00
  -4  14 -12    2.21    4.08
  -4  15 -19   -1.51    2.31
  -4  15 -18    1.74    2.88
  -4  15 -17    0.80    2.82
  -4  15 -14    1.30    3.85
  -4  15 -13    0.77    3.85
  -3  11  -9   10.38    5.07
  -3  11  -8   28.59    6.67
  -3  11  -7   12.50    5.84
  -3  11  -6   61.77    8.53
  -3  11  -5   35.09    8.61
  -3  12 -13    7.23    4.00
  -3  12 -11   14.68    4.53
  -3  12 -10    6.74    4.54
  -3  12  -9    4.33    5.07
  -3  12  -8    7.71    5.62
  -3  12  -7   -0.68    5.14
  -3  13 -22   -0.18    2.05
  -3  13 -20   -0.84    2.46
  -3  13 -19    2.23    2.56
  -3  13 -18    0.73    2.66
  -3  13 -16    0.59    3.23
  -3  13 -14    2.63    3.91
  -3  13 -13   10.12    4.60
  -3  13 -11   -0.59    4.13
  -3  13 -10    1.18    5.05
  -3  14 -21   -1.84    2.09
  -3  14 -17    0.43    3.16
  -3  14 -16    1.01    3.56
  -3  14 -14    0.87    4.11
  -3  14 -10    0.39    5.28
  -3  14  -9    3.96    6.26
  -3  14  -8    2.48    6.20
  -3  15 -19    2.24    2.67
  -3  15 -17    0.51    2.95
  -3  15 -15   -1.07    3.46
  -3  15 -12    1.18    4.71
  -3  15 -10    1.05    5.05
  -3  16 -17    2.45    3.19
  -3  16 -16    0.47    3.36
  -3  16 -13    2.42    4.18
  -2  11 -25    0.29    1.87
  -2  11  -9   34.21    6.70
  -2  11  -7   58.14    8.03
  -2  11  -5  203.77   13.54
  -2  11  -4   12.93    8.49
  -2  11  -1  133.56   11.80
  -2  12 -24    0.37    1.98
  -2  12 -23    2.76    2.16
  -2  12 -22    2.86    2.28
  -2  12 -16    1.48    3.66
  -2  12 -12   56.38    6.58
  -2  12  -6   14.02    7.40
  -2  12  -2   -1.79    5.87
  -2  13 -19    0.86    2.65
  -2  13 -18   -0.87    2.88
  -2  13 -16    0.06    3.77
  -2  13 -12    2.91    4.44
  -2  13 -10    2.74    4.90
  -2  13  -8   -1.45    6.26
  -2  13  -6   -2.46    7.04
  -2  13  -5   -3.68    7.27
  -2  14 -21   -2.94    2.24
  -2  14 -19   -0.60    2.60
  -2  14 -17    1.34    3.41
  -2  14 -16    3.05    3.76
  -2  14 -14   -1.10    4.05
  -2  14 -12    2.73    4.70
  -2  14 -11   -0.52    4.87
  -2  14  -5    0.70    6.37
  -2  15 -19    0.04    2.55
  -2  15 -17    3.09    3.50
  -2  15 -14    1.70    4.40
  -2  15  -7   -1.19    5.05
  -2  16 -17    1.19    3.20
  -2  16 -16    0.00    3.36
  -2  16 -11   12.79    5.00
  -2  16 -10    1.66    4.53
  -1   9  -7    8.18    4.46
  -1  10  -9   10.29    4.82
  -1  10  -6   -1.09    5.77
  -1  10  -5  165.73   12.55
  -1  10  -3  478.26   20.61
  -1  10  -2  131.71   14.62
  -1  10   3    5.25    3.81
  -1  10   4   21.80    4.46
  -1  11 -25    0.39    1.86
  -1  11 -24    1.09    2.12
  -1  11  -5    9.35    7.94
  -1  11  -4  130.22   14.46
  -1  11  -3  102.27   14.03
  -1  11   1   35.21    6.23
  -1  12 -24    4.65    2.27
  -1  12 -23    2.51    2.49
  -1  12 -21    1.19    2.41
  -1  12 -19   -0.71    2.53
  -1  12  -6    1.12    6.53
  -1  12  -2   16.96    6.93
  -1  12  -1    4.96    5.06
  -1  12   0   64.89    7.38
  -1  12   1    7.41    4.55
  -1  12   2   57.37    6.20
  -1  13 -23    2.41    2.32
  -1  13 -22   -1.42    2.13
  -1  13 -16    4.26    4.30
  -1  13 -15   -0.10    3.77
  -1  13 -12   -0.37    4.32
  -1  13  -8   41.25    9.15
  -1  13  -6    8.43    7.69
  -1  13  -5    7.58    7.61
  -1  13  -1   15.14    5.33
  -1  13   0    6.40    4.48
  -1  14 -19    1.00    2.85
  -1  14 -18   -0.51    2.78
  -1  14 -16    0.05    4.16
  -1  14 -15    2.50    4.18
  -1  14 -14    2.25    4.64
  -1  14  -9    3.81    5.99
  -1  14  -8   25.92    7.76
  -1  14  -7   -0.70    6.99
  -1  14  -4   15.49    5.86
  -1  14  -2   20.65    6.38
  -1  15 -19   -3.53    2.43
  -1  15 -18   -0.74    2.94
  -1  15 -17   -0.93    3.28
  -1  15 -16    6.51    4.05
  -1  15 -15    0.12    3.79
  -1  15 -10    0.14    5.59
  -1  15  -7    1.31    5.24
  -1  15  -5    7.50    4.90
  -1  16 -15   -0.71    3.58
  -1  16 -13    0.41    4.07
  -1  16 -12    9.98    4.57
  -1  16  -9    2.43    4.33
  -1  16  -8    1.13    4.10
  -1  16  -7    1.48    4.09
  -1  16  -6    0.53    3.98
  -1  17 -12    0.81    2.92
  -1  17 -10    2.82    3.11
   0   5  14  126.65    7.96
   0   6  12   50.46    5.93
   0   6  14    1.78    2.98
   0   7  10   95.54    6.08
   0   7  11    8.95    3.22
   0   7  13    1.09    2.40
   0   7  14    0.43    2.20
   0   7  15    3.10    2.32
   0   8   8    2.40    2.88
   0   8   9    1.84    2.71
   0   8  12    5.43    2.54
   0   8  13    1.99    2.22
   0   8  14   -0.85    1.95
   0   9 -27    2.86    1.80
   0   9  -9   50.85    6.82
   0   9  -5   44.83    9.93
   0   9  -4    2.91    7.77
   0   9   6   60.75    5.19
   0   9   7    2.51    2.99
   0   9   8    3.17    2.59
   0   9  10    5.89    2.62
   0   9  11   47.16    4.28
   0   9  12   -0.18    2.17
   0  10 -26    2.03    1.81
   0  10 -25    2.04    2.05
   0  10 -12    0.27    4.19
   0  10 -11    2.87    4.91
   0  10 -10    7.55    4.88
   0  10  -7    0.20    5.51
   0  10  -6    0.66    6.15
   0  10  -4  154.50   15.30
   0  10  -3  117.57   15.35
   0  10  -2  115.49   14.68
   0  10   0    3.63    5.47
   0  10   1  173.50    9.80
   0  10   2    5.96    4.07
   0  10   4   20.17    4.77
   0  10   5    0.51    2.99
   0  10   6    4.36    3.03
   0  10   8    1.40    2.76
   0  10   9    8.19    3.00
   0  11 -25    0.95    2.13
   0  11 -22    1.96    2.43
   0  11 -13   12.23    4.65
   0  11  -7    9.80    7.18
   0  11  -2    9.86    7.07
   0  11   0  180.02   10.32
   0  11   1   10.40    5.05
   0  11   2  253.61   10.24
   0  11   3   39.73    5.50
   0  11   5   29.11    4.77
   0  11   6    2.53    2.88
   0  11   7   10.07    3.26
   0  12 -24   -1.81    2.24
   0  12 -22    0.07    2.61
   0  12 -20    0.42    2.62
   0  12 -18    3.71    3.47
   0  12 -17    0.89    3.34
   0  12 -15   -0.45    4.11
   0  12 -10   18.55    6.53
   0  12  -8   18.93    7.25
   0  12  -7   32.41    9.06
   0  12  -5   38.06   11.43
   0  12  -4   -0.96    7.02
   0  12  -2    1.87    5.62
   0  12  -1  119.45    9.25
   0  12   0   42.48    6.81
   0  12   1  129.63    8.27
   0  12   2  100.25    7.15
   0  12   3   50.34    5.67
   0  12   4   78.44    6.00
   0  13 -22    2.10    2.62
   0  13 -17   21.07    5.16
   0  13 -10   15.27    6.47
   0  13  -9   15.79    6.70
   0  13  -8   93.12   11.10
   0  13  -7    2.00    7.07
   0  13  -1   11.35    5.20
   0  13   1   63.77    6.60
   0  13   2    5.16    3.64
   0  13   3   29.42    5.06
   0  14 -21   -1.17    2.23
   0  14 -20    0.06    2.71
   0  14 -13    2.29    4.75
   0  14 -10    2.01    6.47
   0  14  -8    0.84    5.91
   0  14  -6    0.23    5.19
   0  14  -4    1.15    5.20
   0  14  -3    6.61    5.03
   0  14  -2    7.83    5.04
   0  14  -1    4.71    4.18
   0  14   1   -1.51    3.50
   0  15 -19    0.25    2.63
   0  15 -14    0.01    4.44
   0  15 -12    3.46    4.63
   0  15 -10    0.87    4.83
   0  15  -7    1.67    4.53
   0  15  -6   -0.33    4.16
   0  15  -2   -0.18    3.51
   0  15  -1    8.33    4.13
   0  16 -16   -4.20    2.95
   0  16 -13    4.41    3.65
   0  16  -6    1.47    3.60
   0  16  -5    1.52    3.42
   0  17 -12    0.83    2.87
   0  17 -10   -0.63    2.66
   0  17  -8   -0.28    2.75
   0  17  -7    1.89    2.84
   1   3  13  158.62    8.65
   1   4  13  180.15    9.69
   1   4  14  138.80    8.63
   1   5  13  427.02   13.61
   1   5  14   25.33    5.70
   1   5  15   18.67    4.57
   1   6  10  372.90   11.14
   1   6  11   19.28    4.85
   1   6  12  289.33    9.71
   1   6  13   13.49    4.21
   1   6  14   44.75    4.95
   1   7   9   88.23    5.88
   1   7  10    2.01    3.21
   1   7  11   74.02    5.65
   1   7  12    1.55    2.70
   1   7  13    6.94    2.90
   1   7  14    2.59    2.47
   1   7  15   15.28    3.33
   1   8  -6   -0.80    6.17
   1   8   6  146.40    7.07
   1   8   7    7.49    3.30
   1   8   8   -1.30    2.69
   1   8  10   33.29    4.25
   1   8  12    3.65    2.59
   1   8  13   22.05    3.68
   1   8  14    1.98    2.40
   1   8  15    0.72    2.08
   1   8  16    0.43    1.78
   1   9 -26   -0.49    1.70
   1   9 -25    1.59    1.98
   1   9 -12    6.04    4.73
   1   9 -11    6.96    4.95
   1   9  -9    8.87    4.93
   1   9  -8   27.14    6.97
   1   9  -7    1.87    6.42
   1   9  -6    2.81    6.40
   1   9  -2   41.05   11.43
   1   9  -1   10.28    7.48
   1   9   0   37.40    7.97
   1   9   1  202.56   10.51
   1   9   2    4.40    4.16
   1   9   3   55.00    6.20
   1   9   4   16.24    4.94
   1   9   6    1.30    2.99
   1   9   7    0.22    2.74
   1   9   9   20.06    4.03
   1   9  11    3.47    2.63
   1   9  13    0.67    2.05
   1   9  15    0.06    1.94
   1  10 -26   -2.15    1.73
   1  10 -25    0.49    2.18
   1  10 -24   -0.89    2.13
   1  10 -23    1.26    2.46
   1  10 -20    1.89    2.79
   1  10 -17    1.74    3.41
   1  10 -16   -0.44    3.58
   1  10 -15    3.55    4.16
   1  10 -14    1.21    3.94
   1  10 -13   11.27    4.70
   1  10 -12   -0.09    4.63
   1  10 -11   -1.17    5.27
   1  10  -9   22.83    7.51
   1  10  -7   11.12    6.22
   1  10  -4    1.15   10.56
   1  10  -1    5.94    5.95
   1  10   0  304.36   12.84
   1  10   2  281.19   10.92
   1  10   5    2.67    3.61
   1  10   8    7.09    3.14
   1  10   9   59.66    5.00
   1  10  10    0.29    2.50
   1  10  12    3.04    2.50
   1  10  13   71.68    4.34
   1  11 -25    1.51    2.24
   1  11 -24    1.77    2.21
   1  11 -23    2.39    2.61
   1  11 -22   -0.22    2.33
   1  11 -19    2.28    3.17
   1  11 -18    3.26    3.56
   1  11 -17    0.05    3.51
   1  11 -16    0.59    3.46
   1  11 -15    1.06    4.14
   1  11 -13    0.69    4.52
   1  11 -12   -0.50    5.37
   1  11  -9   19.93    7.29
   1  11  -5   44.08   12.13
   1  11  -3   33.49   10.74
   1  11  -1  183.81   11.16
   1  11   0   32.56    6.93
   1  11   1  242.17   10.81
   1  11   2  176.72    9.10
   1  11   3   63.12    6.22
   1  11   4   67.88    6.08
   1  11   5   -0.09    3.46
   1  11   7    1.98    3.17
   1  11   8   12.47    3.77
   1  11   9    0.64    2.43
   1  11  10   60.55    4.79
   1  11  11   16.50    3.49
   1  12 -23   -0.14    2.23
   1  12 -20    0.94    2.72
   1  12 -19    5.19    3.16
   1  12 -16   -1.48    3.86
   1  12 -15    3.05    4.16
   1  12 -13    2.10    4.53
   1  12  -6   75.48   11.48
   1  12  -2   28.35    6.64
   1  12  -1   29.91    6.89
   1  12   0   72.83    7.65
   1  12   1  136.54    8.40
   1  12   2   22.75    5.26
   1  12   3  107.55    7.38
   1  12   4   -0.42    3.34
   1  12   5    6.79    3.52
   1  12   6    0.38    2.78
   1  12   7    0.28    2.59
   1  12   8    0.25    2.49
   1  13 -22    3.71    2.79
   1  13 -20    4.37    2.99
   1  13 -19   -0.05    2.81
   1  13 -15    7.56    4.32
   1  13  -9   65.26   10.01
   1  13   0   30.09    5.84
   1  13   1    2.52    3.92
   1  13   2   52.19    6.06
   1  13   3    1.86    3.62
   1  13   4    0.16    3.14
   1  13   6    4.85    2.90
   1  14 -20    0.66    2.78
   1  14 -19    0.77    2.87
   1  14 -16    6.06    4.25
   1  14  -7    9.01    5.58
   1  14  -3    5.47    4.73
   1  14  -2   -2.05    3.80
   1  14  -1    2.95    3.94
   1  14   0    0.92    3.97
   1  14   1   12.25    3.96
   1  14   2    3.47    3.47
   1  14   3    2.55    3.27
   1  14   4    0.18    2.91
   1  15 -14   -0.19    4.16
   1  15 -13    3.84    4.59
   1  15 -12   -1.86    4.23
   1  15  -7    1.26    4.49
   1  15  -5   -1.60    3.75
   1  15  -3   -2.19    3.59
   1  15  -2    3.51    3.54
   1  15   2    6.54    3.26
   1  16 -15    1.68    3.03
   1  16 -14   -0.12    2.95
   1  16 -13    1.62    3.27
   1  16 -10    0.98    3.17
   1  16  -9    0.41    3.46
   1  17 -10    6.51    2.89
   1  17  -9    0.47    2.47
   1  17  -8    3.11    2.74
   1  17  -5    4.49    2.71
   2   4  12   37.42    7.71
   2   4  13   22.99    6.84
   2   5  11    8.61    4.97
   2   5  12   61.40    6.92
   2   5  13   41.23    6.00
   2   5  15   34.29    5.09
   2   6   9    9.01    3.75
   2   6  11   15.53    5.10
   2   6  13    8.55    3.46
   2   6  14   61.87    5.34
   2   6  15   71.71    5.19
   2   6  16   48.31    4.31
   2   7 -27   -0.45    1.53
   2   7   5    3.03    3.40
   2   7   7   22.67    4.58
   2   7  10    3.08    3.37
   2   7  15   41.41    4.28
   2   8 -27    0.03    1.68
   2   8 -26    1.51    1.86
   2   8 -12    6.08    4.85
   2   8 -11   -0.86    4.42
   2   8 -10   -1.84    4.30
   2   8  -9   -1.21    4.39
   2   8  -7    5.64    6.34
   2   8  -6   79.43   11.02
   2   8  -4  284.88   18.81
   2   8  -3  469.04   22.90
   2   8  -1  193.87   13.73
   2   8   3    9.60    4.23
   2   8   5  139.78    7.40
   2   8   6   47.42    5.53
   2   8   8   14.22    3.58
   2   8  10   30.27    4.40
   2   8  12   17.73    3.99
   2   8  13    1.26    2.63
   2   8  15   -1.27    2.14
   2   8  16    0.96    1.92
   2   9 -24    1.16    2.10
   2   9 -23    0.29    2.30
   2   9 -21    1.25    2.37
   2   9 -20    1.14    2.60
   2   9 -18    1.48    2.81
   2   9 -16    5.03    3.92
   2   9 -11   23.78    6.61
   2   9  -9    1.63    5.06
   2   9  -8    1.41    6.21
   2   9  -6   20.92    8.05
   2   9  -5   41.95   13.90
   2   9  -2  150.67   13.81
   2   9   1   -2.74    4.16
   2   9   2   48.10    6.58
   2   9   4   -0.66    3.70
   2   9   6    0.91    3.16
   2   9   8    3.07    3.12
   2   9   9   38.99    4.94
   2   9  10    0.16    2.67
   2   9  12    8.32    3.01
   2   9  13   29.22    3.90
   2  10 -25    2.14    2.19
   2  10 -23    6.39    2.56
   2  10 -22    1.70    2.80
   2  10 -20    0.09    2.59
   2  10 -18   -0.57    2.94
   2  10 -17   -0.14    3.84
   2  10 -15   -1.03    3.82
   2  10 -12   19.37    5.88
   2  10 -11    0.13    4.79
   2  10  -8    1.53    6.84
   2  10  -1   45.34    7.92
   2  10   0   -0.51    4.77
   2  10   1  132.89    8.87
   2  10   2   49.04    6.43
   2  10   3   26.09    5.33
   2  10   4   16.46    4.38
   2  10   5    2.35    3.28
   2  10   7    0.31    3.32
   2  10   9   -0.68    2.58
   2  10  10  100.37    5.96
   2  10  11   30.50    4.04
   2  10  12   50.16    4.39
   2  10  14   -0.80    2.01
   2  10  15    0.99    1.81
   2  10  16   -0.94    1.41
   2  11 -24    2.93    2.29
   2  11 -22    1.52    2.77
   2  11 -21    2.28    2.99
   2  11 -19    1.29    3.04
   2  11 -17   -0.39    4.00
   2  11 -16    2.68    4.51
   2  11 -13   -0.83    4.69
   2  11  -9   11.81    6.52
   2  11  -8   44.42    9.35
   2  11  -6   33.44   10.68
   2  11  -2   32.01    8.02
   2  11  -1   54.79    8.13
   2  11   0   50.91    7.32
   2  11   1  109.48    8.19
   2  11   2   14.85    4.76
   2  11   3   82.73    7.15
   2  11   9   12.35    3.86
   2  11  10   13.92    3.71
   2  11  11   10.28    3.06
   2  11  12   17.78    3.27
   2  11  13   -0.83    1.88
   2  11  14   -0.59    1.81
   2  12 -23   -1.96    2.10
   2  12 -22    0.59    2.69
   2  12 -21   -0.71    2.63
   2  12 -18   12.01    4.51
   2  12 -16    7.37    4.44
   2  12 -14   -1.56    4.34
   2  12 -12   -0.75    5.82
   2  12 -11    7.83    6.60
   2  12 -10   -0.10    6.35
   2  12  -9   70.35   10.06
   2  12  -8    7.16    7.01
   2  12  -4    3.60    5.83
   2  12  -3    1.73    5.48
   2  12  -1    2.71    4.57
   2  12   0   64.75    7.30
   2  12   2   39.13    5.99
   2  12   3    0.54    3.83
   2  12   5   -1.12    2.91
   2  12   6    3.57    3.30
   2  12   7    6.80    3.23
   2  12   9   -0.85    2.58
   2  12  10    0.91    2.31
   2  13 -21    0.21    2.55
   2  13 -19    5.60    3.39
   2  13 -17    3.43    4.43
   2  13 -13   -0.07    5.21
   2  13 -11   -2.39    5.94
   2  13 -10    6.13    6.30
   2  13  -5    1.91    5.20
   2  13  -4    3.68    5.13
   2  13   1    4.52    4.14
   2  13   2    0.85    3.65
   2  13   5    3.10    3.21
   2  13   6   17.91    4.19
   2  13   8    8.43    2.87
   2  14 -19    0.82    3.14
   2  14 -17   -0.55    3.89
   2  14 -15   -0.87    4.18
   2  14 -14   -1.46    4.67
   2  14 -13    4.75    5.43
   2  14  -5    1.98    4.10
   2  14  -2   13.60    4.66
   2  14  -1    8.90    4.23
   2  14   0   -0.04    3.41
   2  14   1   -1.09    3.01
   2  14   5   11.36    3.28
   2  14   7    5.52    2.71
   2  15 -17   -0.75    2.78
   2  15  -9    2.47    4.19
   2  15  -8    0.94    3.77
   2  15  -2    3.61    3.41
   2  15   0   -0.74    3.06
   2  15   1    2.02    3.16
   2  15   2    3.78    3.23
   2  15   3    0.83    2.57
   2  15   4    0.83    2.45
   2  16 -13    2.29    2.92
   2  16 -12    2.36    3.08
   2  16 -11   -1.19    2.77
   2  16  -9    0.68    3.00
   2  16  -5    1.18    2.92
   2  16  -1    1.46    2.55
   2  16   0    0.46    2.48
   2  16   1   17.01    3.63
   3   1  12  491.95   13.74
   3   1  13  218.55    9.87
   3   2  12   39.47    7.08
   3   2  13   83.13    7.72
   3   2  14  318.80   11.91
   3   3  11   45.47    8.42
   3   4   9   23.66    6.50
   3   4  10  119.32   10.80
   3   5   9   12.30    4.49
   3   5  14  177.13    8.22
   3   5  15  140.23    7.15
   3   5  16  195.47    7.74
   3   6 -27    0.27    1.66
   3   6   5   13.57    4.13
   3   6   7   46.13    5.51
   3   6  11   72.14    6.01
   3   6  13  153.70    7.34
   3   6  14   51.63    5.11
   3   6  15  231.78    7.98
   3   6  16    4.55    2.79
   3   7 -27    0.33    1.59
   3   7 -26    0.25    1.78
   3   7 -24    1.15    1.97
   3   7 -12    4.43    4.76
   3   7 -11    2.50    4.47
   3   7 -10    1.28    5.14
   3   7  -8   31.63    8.57
   3   7  -7   39.32    9.49
   3   7  -6  480.27   19.82
   3   7  -5  360.11   20.89
   3   7  -4  757.39   27.71
   3   7  -3  626.59   26.49
   3   7  -2  350.74   19.21
   3   7  -1  311.02   15.21
   3   7   1  205.61   10.56
   3   7   3  370.09   11.62
   3   7   5  590.35   13.46
   3   7  10    4.48    3.41
   3   7  12   34.24    4.64
   3   7  13   -0.37    2.52
   3   7  14  134.55    6.36
   3   7  15    4.75    2.76
   3   7  16   32.12    3.67
   3   8 -26   -0.94    1.60
   3   8 -19   -1.94    2.47
   3   8 -15   38.58    6.67
   3   8 -14   36.47    6.94
   3   8 -10    5.48    5.08
   3   8  -8   32.07    9.00
   3   8  -7  181.89   13.31
   3   8  -5  361.33   21.28
   3   8  -2  606.22   20.56
   3   8   0  143.99    9.97
   3   8   1   11.89    4.73
   3   8   2   50.88    6.87
   3   8   3   43.11    6.12
   3   8   7   84.50    6.23
   3   8   8    0.74    3.26
   3   8  10    0.28    3.27
   3   8  11   11.68    3.38
   3   8  12    0.70    3.03
   3   8  13    3.91    2.69
   3   8  14    0.50    2.39
   3   8  15   11.36    3.07
   3   8  16    4.05    2.21
   3   9 -26   -0.86    1.60
   3   9 -25    1.34    2.05
   3   9 -22    3.40    2.61
   3   9 -21    6.64    2.95
   3   9 -20    3.60    3.10
   3   9 -18    4.25    3.44
   3   9 -10   11.30    6.54
   3   9  -9    9.37    6.68
   3   9  -8   17.16    7.28
   3   9  -4    2.29    9.50
   3   9  -3  290.10   16.38
   3   9  -2   24.22    7.01
   3   9   0    9.31    5.12
   3   9   1    3.70    4.48
   3   9   6   16.32    4.55
   3   9   7    3.51    3.46
   3   9   8    0.33    2.93
   3   9   9    0.40    3.03
   3   9  10   66.07    5.46
   3   9  12   17.23    3.76
   3   9  14    1.37    2.27
   3   9  15    3.17    2.26
   3   9  16    0.10    1.79
   3  10 -23    7.46    2.61
   3  10 -20    0.60    2.96
   3  10 -19    1.57    3.14
   3  10 -18    3.74    3.84
   3  10 -16    4.58    4.11
   3  10 -13   28.02    8.43
   3  10 -12   18.58    6.53
   3  10  -8   -0.26    6.19
   3  10  -7   -1.61    7.56
   3  10  -6    5.00    8.28
   3  10  -5    3.27    8.77
   3  10  -4   19.65    7.78
   3  10  -1   12.35    6.34
   3  10   4   -0.90    3.56
   3  10   7    0.39    3.03
   3  10   8    0.99    3.13
   3  10  10   15.28    4.57
   3  10  11   10.27    3.18
   3  10  12   14.01    3.40
   3  10  13    1.93    2.32
   3  10  14    4.18    2.32
   3  11 -23    0.23    2.32
   3  11 -21    0.88    2.81
   3  11 -19    2.60    3.33
   3  11 -18    0.95    3.49
   3  11 -16    0.43    4.33
   3  11 -15    3.78    4.68
   3  11 -13    6.55    5.54
   3  11 -10    1.94    6.85
   3  11  -9   31.67    7.90
   3  11  -6    6.99    6.44
   3  11  -5   11.10    6.50
   3  11  -4    2.68    5.69
   3  11  -3    1.54    5.79
   3  11   2   13.42    4.49
   3  11   5    2.10    3.75
   3  11   6   11.28    3.98
   3  11   7   14.30    3.99
   3  11   8   -0.21    2.88
   3  11  10    0.72    2.52
   3  11  11   -0.02    2.60
   3  11  12    0.61    2.13
   3  11  13    8.79    2.50
   3  11  14    1.82    1.91
   3  11  15   18.36    2.57
   3  12 -22    0.56    2.46
   3  12 -20    0.32    2.89
   3  12 -19    2.85    3.25
   3  12 -18    3.09    3.60
   3  12 -16    2.06    4.63
   3  12 -14    1.51    4.90
   3  12 -12   -0.05    5.90
   3  12  -7   19.00    6.75
   3  12  -6    7.13    5.42
   3  12   3    1.09    3.25
   3  12   5    6.74    3.95
   3  12   6   45.48    5.25
   3  12   8   32.63    4.52
   3  12   9    3.79    2.69
   3  12  10    4.43    2.68
   3  12  11    0.51    2.19
   3  12  12    4.20    2.15
   3  12  13    9.51    2.91
   3  13 -20   -1.57    2.65
   3  13 -18    1.22    3.63
   3  13 -17    2.45    4.01
   3  13 -16   -0.47    4.13
   3  13 -15    0.07    4.58
   3  13 -14    1.15    4.62
   3  13 -12    1.72    5.67
   3  13 -11    0.91    5.15
   3  13  -9   -1.54    4.77
   3  13  -2   36.56    6.30
   3  13  -1   20.28    6.65
   3  13   0    0.19    3.74
   3  13   1    6.19    3.91
   3  13   3    8.11    3.72
   3  13   4   -0.60    3.17
   3  13   5   53.59    5.45
   3  13   6    0.24    2.82
   3  13   8    5.59    2.75
   3  13   9    3.68    2.41
   3  13  10    2.48    2.09
   3  14 -16    1.48    4.09
   3  14 -13    7.35    4.50
   3  14 -12    1.47    4.54
   3  14 -11   11.40    4.89
   3  14  -9    3.43    4.31
   3  14  -2   13.37    4.55
   3  14  -1    0.04    3.49
   3  14   0    4.68    3.69
   3  14   2    0.12    2.89
   3  14   6   12.20    3.52
   3  14   7    2.42    2.34
   3  15 -16    1.42    2.91
   3  15 -15    2.01    2.99
   3  15 -12    7.49    3.72
   3  15  -6   -0.06    3.39
   3  15  -5    4.48    3.54
   3  15  -4    0.28    2.98
   3  15  -3    6.52    3.34
   3  15  -2    2.94    3.10
   3  15  -1   -1.04    2.63
   3  15   0    0.39    2.92
   3  15   1    0.61    2.69
   3  15   3    3.15    2.49
   3  15   4    1.03    2.37
   3  15   6    1.30    2.01
   3  16 -11   -1.89    2.33
   3  16 -10    2.86    2.63
   3  16  -9    1.05    2.63
   3  16  -7   -0.79    2.65
   3  16  -6   -0.43    2.69
   3  16  -5    0.51    2.65
   3  16  -4    0.38    2.52
   3  16  -3    1.21    2.56
   3  16   0    1.92    2.33
   3  16   1   -0.85    2.09
   3  16   2    5.83    2.26
   4   0  11    7.61    4.94
   4   0  12  654.62   15.69
   4   1  12   26.52    6.77
   4   1  13  134.18    8.96
   4   2  10   21.39    7.17
   4   2  11   82.66    8.87
   4   2  12    1.10    4.78
   4   2  13   95.53    8.52
   4   3  10  411.47   16.58
   4   3  12   26.83    7.94
   4   3  13    5.10    5.32
   4   3  14   19.42    6.22
   4   3  15   66.35    7.96
   4   4   8    4.62    5.36
   4   4   9   82.69    8.14
   4   4  11   72.02    8.02
   4   4  12   -0.67    4.17
   4   4  13   26.84    5.87
   4   4  14  141.31    8.46
   4   5 -27    0.43    1.56
   4   5 -26    0.89    1.60
   4   5 -25    5.87    2.04
   4   5   5   27.66    5.51
   4   5   7    5.75    4.18
   4   5   9   54.70    6.30
   4   5  10    1.90    4.02
   4   5  11   19.21    4.96
   4   5  13  133.68    7.49
   4   6 -27    0.90    1.50
   4   6 -25    3.28    1.94
   4   6 -24    0.38    1.83
   4   6 -23   -0.30    1.81
   4   6 -22   -0.81    2.01
   4   6 -16    1.43    3.94
   4   6  -9    0.53    6.00
   4   6  -6  161.70   17.03
   4   6  -5  156.21   17.49
   4   6   1   17.72    5.69
   4   6   2   -1.49    4.70
   4   6   3  301.24   10.67
   4   6   4   38.92    5.88
   4   6   5  583.97   13.63
   4   6   6  176.46    8.38
   4   6   9    7.39    3.59
   4   6  10   29.87    4.78
   4   6  11   -2.49    2.87
   4   6  15   10.22    3.18
   4   6  16   80.52    5.11
   4   7 -26    0.50    1.65
   4   7 -25    0.72    2.10
   4   7 -24    1.86    2.05
   4   7 -23   -0.79    1.93
   4   7 -21    1.83    2.39
   4   7 -20    5.83    2.80
   4   7 -19    2.68    2.78
   4   7 -15    2.36    4.44
   4   7 -11    4.61    5.00
   4   7 -10    1.23    5.67
   4   7  -8   22.87    8.61
   4   7  -7  182.41   14.33
   4   7  -3   75.77   12.63
   4   7  -2  358.44   15.96
   4   7   0   66.53    8.21
   4   7   1   23.99    6.59
   4   7   2   92.70    7.81
   4   7   3  105.22    7.74
   4   7   4  237.76    9.62
   4   7   5  302.05   10.32
   4   7   6   46.04    5.66
   4   7   7  244.75    9.17
   4   7   8    4.70    3.44
   4   7   9    8.34    3.71
   4   7  13   62.48    5.12
   4   7  14   14.03    3.59
   4   7  15   45.73    4.42
   4   7  16    9.49    2.72
   4   8 -26   -0.42    1.64
   4   8 -25    0.92    2.04
   4   8 -24    0.94    2.10
   4   8 -21   -0.58    2.63
   4   8 -17    1.96    4.50
   4   8 -16   20.58    5.84
   4   8 -15   -0.48    4.65
   4   8 -12   51.79    8.25
   4   8 -10    3.38    6.23
   4   8  -9    1.35    6.86
   4   8  -8   33.17    9.70
   4   8  -4    5.06    8.61
   4   8  -3  479.79   18.45
   4   8  -2   35.31    8.34
   4   8  -1   27.43    7.36
   4   8   0   19.94    6.49
   4   8   1    1.46    4.44
   4   8   2   26.37    6.16
   4   8   3   -2.20    3.97
   4   8   4   58.44    6.35
   4   8   5   -0.52    3.46
   4   8   6   67.01    6.05
   4   8   7    6.38    3.83
   4   8  11    7.51    3.51
   4   8  12    2.37    3.00
   4   8  13    3.29    2.95
   4   8  14   20.03    3.62
   4   8  15    6.63    2.67
   4   9 -25    0.70    2.03
   4   9 -24    5.08    2.35
   4   9 -23    4.56    2.60
   4   9 -16    1.23    4.75
   4   9 -15   61.74    8.38
   4   9 -14   39.33    7.92
   4   9 -13   50.79    8.38
   4   9 -10    0.93    5.63
   4   9  -9    2.33    6.39
   4   9  -8   -3.31    6.46
   4   9  -7    7.06    8.84
   4   9  -6   45.14   13.66
   4   9  -3   30.86    9.87
   4   9  -2    1.92    5.40
   4   9   0   -0.22    4.37
   4   9   2    2.32    4.71
   4   9   3    0.64    4.37
   4   9   5   22.82    5.30
   4   9   9   15.46    4.31
   4   9  10   20.17    4.40
   4   9  11    7.15    3.13
   4   9  13    9.28    2.81
   4   9  14    4.16    2.28
   4   9  15    2.33    2.09
   4   9  16    6.91    2.15
   4  10 -24    2.27    2.19
   4  10 -21    0.22    2.80
   4  10 -20   -0.05    2.76
   4  10 -18    0.19    3.69
   4  10 -17    3.26    4.50
   4  10 -16    3.84    4.61
   4  10 -15   17.07    6.26
   4  10 -14    8.24    5.79
   4  10 -11   -1.05    6.14
   4  10 -10    0.61    6.09
   4  10  -8    1.23    7.63
   4  10  -5   38.52    8.95
   4  10  -4   -3.40    6.47
   4  10  -2    4.72    5.21
   4  10  -1    0.99    4.82
   4  10   0   13.83    5.07
   4  10   1    1.70    4.14
   4  10   2   10.54    4.80
   4  10   3   -0.99    3.91
   4  10   6   23.59    5.15
   4  10   7   16.37    5.09
   4  10  11    2.09    2.68
   4  10  12    0.22    2.53
   4  10  14    1.35    2.14
   4  10  15   12.25    2.73
   4  10  16    7.73    2.00
   4  11 -21   -0.33    2.69
   4  11 -19   -0.28    3.45
   4  11 -18    1.44    4.21
   4  11 -16    1.02    4.80
   4  11 -14    3.82    5.94
   4  11 -11   -1.10    6.09
   4  11  -9    6.99    6.60
   4  11  -8    1.47    5.58
   4  11  -5    4.31    5.24
   4  11  -4   19.09    5.81
   4  11  -3    4.62    5.12
   4  11   1   -0.72    4.13
   4  11   4   14.68    4.49
   4  11   5    6.14    3.65
   4  11   6   42.25    5.27
   4  11  10    7.00    3.10
   4  11  11    1.11    2.61
   4  11  12    3.96    2.47
   4  11  13    6.40    2.24
   4  11  14    8.93    2.94
   4  11  15   15.68    2.46
   4  12 -21   -1.53    2.63
   4  12 -20    1.51    2.85
   4  12 -16    0.06    4.38
   4  12 -15   -0.57    4.77
   4  12 -12    3.28    5.74
   4  12  -8    6.59    5.07
   4  12  -5   -0.30    4.42
   4  12  -4   46.64    7.20
   4  12  -3   -0.19    4.12
   4  12  -2   11.79    5.09
   4  12  -1    8.22    4.77
   4  12   3   27.16    5.35
   4  12   5   73.20    6.05
   4  12   7   73.17    5.70
   4  12   8    2.89    3.07
   4  12   9   17.17    3.73
   4  12  10    6.36    2.59
   4  12  11    0.59    2.04
   4  12  13    2.30    1.94
   4  12  14   12.74    2.22
   4  13 -18    1.29    3.51
   4  13 -16   -0.89    3.81
   4  13 -11    3.51    5.03
   4  13  -6    0.91    4.16
   4  13  -5   37.84    6.55
   4  13   0   15.61    4.35
   4  13   2   10.35    4.02
   4  13   3   -0.76    2.94
   4  13   4   37.95    4.97
   4  13   5    0.08    2.93
   4  13   6   46.72    4.88
   4  13   9    5.42    2.38
   4  13  10    1.70    1.95
   4  13  11   -1.53    1.47
   4  14 -16    0.16    3.06
   4  14 -15    1.49    3.58
   4  14 -14    7.48    3.70
   4  14 -13   -1.14    3.42
   4  14 -12   21.18    5.41
   4  14 -11   -1.01    3.54
   4  14 -10    6.75    3.81
   4  14  -9    2.21    3.57
   4  14  -6   10.41    3.96
   4  14  -3   24.02    5.02
   4  14  -2    0.72    3.10
   4  14   0    1.36    3.08
   4  14   1   -1.84    2.95
   4  14   2   -0.96    2.77
   4  14   3    1.49    2.77
   4  14   4   -0.65    2.34
   4  14   5   11.07    2.99
   4  14   6    1.07    2.29
   4  14   7    2.80    2.18
   4  14   8    1.60    1.90
   4  15 -14    0.41    2.63
   4  15 -13    5.04    3.05
   4  15 -11    1.40    2.73
   4  15  -2    1.67    2.71
   4  15  -1    1.58    2.63
   4  15   2    0.45    2.40
   4  15   4   -1.52    1.91
   4  15   5    0.43    1.94
   4  16  -7    2.86    2.30
   4  16  -6   -0.78    2.25
   4  16  -5   -0.35    2.30
   4  16  -4   -1.61    2.13
   4  16  -3    0.13    2.13
   5  -1  11    2.51    4.79
   5   0  10   47.05    7.51
   5   0  11   12.18    5.12
   5   0  12   95.62    7.99
   5   1   9  158.75   10.79
   5   1  10   71.34    8.53
   5   1  11   98.50    8.84
   5   1  12    3.09    4.92
   5   1  14   22.81    5.32
   5   2   8  446.61   17.04
   5   2   9   80.54   10.42
   5   2  10  682.93   19.50
   5   2  12   84.42    9.01
   5   2  14    5.09    5.07
   5   3   7  332.97   16.23
   5   3   8    0.42    7.06
   5   3   9  793.43   22.74
   5   3  10   58.99   10.39
   5   3  12   24.91    6.83
   5   3  14   14.30    5.69
   5   4 -24    0.14    1.76
   5   4 -23    3.15    1.98
   5   4 -22    0.24    1.95
   5   4 -15    2.08    3.88
   5   4 -13    1.14    3.86
   5   4   4   14.21    5.02
   5   4   5   27.18    6.19
   5   4   7    3.33    4.53
   5   4  11   28.64    6.25
   5   4  12   -0.40    4.03
   5   4  14   20.06    5.05
   5   4  16    1.16    3.03
   5   5 -25   -1.49    1.47
   5   5 -24    0.50    1.99
   5   5 -23   -0.69    1.89
   5   5 -22   -2.13    1.73
   5   5 -20   -0.14    2.21
   5   5 -18    2.34    3.31
   5   5 -16   21.26    5.69
   5   5 -15    2.12    4.22
   5   5 -13   -0.03    4.30
   5   5 -12   71.12    8.16
   5   5 -11    4.99    6.06
   5   5  -9    9.99    6.79
   5   5  -6    3.35   10.64
   5   5   0   13.53    5.57
   5   5   2    3.48    4.23
   5   5   3   28.27    5.72
   5   5   4   20.76    5.68
   5   5   5  152.65    8.49
   5   5   6   55.46    6.38
   5   5   7   21.76    5.51
   5   5   8   17.19    4.88
   5   5   9    8.95    3.92
   5   5  10    2.05    3.44
   5   5  13    3.08    3.64
   5   5  15    9.19    3.31
   5   5  16   45.81    4.58
   5   6 -26   -0.36    1.54
   5   6 -25    0.44    1.72
   5   6 -24   -2.05    1.96
   5   6 -23   -0.78    1.94
   5   6 -21    1.47    2.50
   5   6 -16    2.47    4.73
   5   6 -13   -3.79    4.77
   5   6 -12    1.98    4.93
   5   6  -7   10.33   11.14
   5   6  -6   17.56   11.76
   5   6  -3    4.59    7.19
   5   6  -1    6.93    6.04
   5   6   1    1.82    4.41
   5   6   2    1.02    4.72
   5   6   3   48.08    6.57
   5   6   4  155.64    8.54
   5   6   5  209.02    9.13
   5   6   6   24.92    5.05
   5   6   7  113.75    7.23
   5   6   8   21.64    4.81
   5   6   9    4.00    3.79
   5   6  11    3.41    3.66
   5   6  12    1.38    3.19
   5   6  14   15.81    3.95
   5   6  15   20.36    3.82
   5   7 -26    2.60    1.85
   5   7 -25   -0.45    1.85
   5   7 -23   -0.38    2.17
   5   7 -22    0.60    2.32
   5   7 -21    7.41    2.94
   5   7 -18    9.48    4.13
   5   7 -17   -0.14    4.59
   5   7 -16   -0.77    4.87
   5   7 -15   -2.08    4.57
   5   7 -11   -1.97    5.55
   5   7 -10    9.66    6.57
   5   7  -9    9.61    7.20
   5   7  -6   14.32   13.51
   5   7  -4   -0.35    7.03
   5   7  -2   21.08    6.97
   5   7   0    1.47    4.70
   5   7   1    1.09    4.20
   5   7   3   16.57    4.74
   5   7   4   88.52    7.05
   5   7   5    3.11    4.09
   5   7   6   72.69    6.35
   5   7   7    9.48    4.16
   5   7   9   -1.28    3.52
   5   7  10   27.57    4.78
   5   7  12    0.04    2.73
   5   7  16    1.01    2.08
   5   8 -25    0.15    2.00
   5   8 -24    1.00    2.20
   5   8 -23   -0.32    2.29
   5   8 -22   -1.50    2.30
   5   8 -21   -1.65    2.69
   5   8 -19    1.25    3.22
   5   8 -10    6.27    6.79
   5   8  -8    9.85    8.02
   5   8  -7   -1.63    8.96
   5   8  -5    7.28    8.66
   5   8  -4  114.42   11.65
   5   8  -3   52.18    8.95
   5   8  -2   -2.19    4.71
   5   8  -1    3.26    4.69
   5   8   0   13.78    5.62
   5   8   1   13.05    4.90
   5   8   2    0.64    4.41
   5   8   3   -0.10    4.30
   5   8   5    7.38    3.94
   5   8   6    1.98    3.49
   5   8   7    6.03    3.95
   5   8   9   45.06    5.22
   5   8  10   64.77    5.78
   5   8  16    0.60    1.81
   5   9 -24    0.66    2.04
   5   9 -23   -0.46    2.14
   5   9 -22    0.53    2.58
   5   9 -21   -1.21    2.56
   5   9 -20   -0.23    3.19
   5   9 -15   11.30    5.93
   5   9 -14    6.12    5.81
   5   9 -13   12.54    6.15
   5   9 -12   -0.92    6.29
   5   9 -11   -0.96    6.61
   5   9 -10   -2.72    6.00
   5   9  -5   22.22    7.04
   5   9  -4    3.81    6.26
   5   9  -3    1.26    5.27
   5   9   0   33.95    6.63
   5   9   2   46.72    6.61
   5   9   3    6.78    4.69
   5   9   4   -0.52    3.37
   5   9   6    6.05    3.57
   5   9   8    0.99    3.55
   5   9  13   -0.78    2.33
   5   9  14    0.54    2.04
   5   9  15    1.96    2.10
   5   9  16    2.26    1.79
   5  10 -23   -1.20    2.09
   5  10 -21   -0.63    2.75
   5  10 -18    1.17    4.39
   5  10 -15   -1.41    5.65
   5  10 -13    2.52    6.14
   5  10 -11   -0.44    6.02
   5  10  -8   13.13    6.12
   5  10  -5   -1.48    4.93
   5  10  -4    5.78    5.25
   5  10  -2    0.37    4.76
   5  10  -1   20.30    5.73
   5  10   0    1.85    4.28
   5  10   1   16.25    4.86
   5  10   3   -0.55    3.59
   5  10   4   -0.79    3.77
   5  10   6   14.99    4.71
   5  10  10    1.54    3.15
   5  10  11    1.36    2.58
   5  10  12   -0.04    2.22
   5  10  13    1.40    2.10
   5  10  14    1.97    2.08
   5  10  15    9.27    2.52
   5  11 -22   -0.51    2.25
   5  11 -19    3.01    3.56
   5  11 -18    1.22    4.07
   5  11 -16   -0.95    4.80
   5  11 -14    0.85    5.83
   5  11 -12   -0.83    5.48
   5  11 -11    2.19    5.68
   5  11  -9    8.11    5.61
   5  11  -8   34.03    7.18
   5  11  -5    0.66    4.61
   5  11  -4    6.37    5.21
   5  11   4    5.05    3.80
   5  11   7   24.30    4.60
   5  11   9    1.50    2.86
   5  11  11   -0.64    2.19
   5  11  14    8.98    2.49
   5  12 -18    3.34    3.57
   5  12 -15   -1.13    4.05
   5  12 -14    0.07    4.95
   5  12 -13    1.59    5.26
   5  12 -11    2.68    4.56
   5  12 -10    0.77    4.35
   5  12  -5   20.17    5.70
   5  12  -4    6.56    4.12
   5  12  -3    8.67    4.41
   5  12  -2   12.06    4.75
   5  12  -1    1.40    4.00
   5  12   0    0.83    3.63
   5  12   1   -0.74    3.78
   5  12   6   43.65    5.05
   5  12  11    1.21    1.93
   5  12  12    1.09    1.80
   5  13 -18   -1.08    2.46
   5  13 -17    0.16    3.15
   5  13 -14    0.03    3.29
   5  13 -13    1.61    3.66
   5  13 -12    2.87    3.70
   5  13 -11    0.23    3.89
   5  13 -10   -2.10    3.28
   5  13  -9   -0.69    3.57
   5  13  -8    0.35    3.93
   5  13  -6    7.89    3.94
   5  13  -5    8.39    3.95
   5  13  -3   20.23    5.07
   5  13  -2    1.07    3.71
   5  13  -1    2.79    3.77
   5  13   2   -0.40    3.03
   5  13   5   18.73    4.00
   5  13   7    2.92    2.43
   5  13   8    3.27    2.36
   5  13   9    0.92    1.88
   5  13  10    0.15    1.71
   5  14 -15    2.27    2.83
   5  14 -14    1.96    2.75
   5  14 -13   11.82    3.40
   5  14 -12    0.41    2.86
   5  14 -10    1.98    3.13
   5  14  -9   -0.38    3.01
   5  14  -6    3.24    3.08
   5  14   0    0.85    2.65
   5  14   1    0.49    2.52
   5  14   5    1.10    2.22
   5  14   6    1.34    2.07
   5  15 -11    2.68    2.69
   5  15 -10    0.28    2.34
   5  15  -9    0.64    2.45
   5  15  -8   -1.30    2.30
   5  15  -7   -1.39    2.37
   5  15  -3    0.60    2.35
   5  15  -2    2.07    2.53
   5  15  -1   -1.08    2.04
   5  15   0    4.41    2.38
   5  15   1    0.56    2.04
   6   0   8  202.15   11.51
   6   0   9  305.10   12.86
   6   0  10   63.76    7.97
   6   0  11   36.34    7.18
   6   1   7  223.09   13.27
   6   1   9   33.73    8.71
   6   1  10  543.85   17.11
   6   1  11    9.64    5.46
   6   1  12  109.70    9.22
   6   2 -17    2.17    3.57
   6   2 -13    0.18    4.09
   6   2   9  895.51   23.76
   6   2  10  224.89   13.34
   6   2  11  241.46   13.17
   6   2  14   36.58    7.35
   6   2  15   10.84    5.49
   6   3 -19    0.80    3.01
   6   3 -18   18.55    4.81
   6   3 -17    1.35    3.62
   6   3 -16    0.39    3.52
   6   3 -15    0.64    3.73
   6   3 -14    5.68    4.17
   6   3 -13    8.75    5.00
   6   3 -12   35.53    7.50
   6   3 -10  148.27   13.26
   6   3   4  304.11   13.66
   6   3   5    8.21    6.33
   6   3   6  330.01   15.09
   6   3   7   52.27    9.52
   6   3   8  351.77   16.08
   6   3   9  317.98   15.37
   6   3  10  127.66   11.25
   6   3  11  203.28   12.04
   6   3  12    5.16    5.06
   6   3  13    4.90    5.12
   6   3  15    2.19    4.01
   6   4 -22    2.42    2.21
   6   4 -20    1.98    2.67
   6   4 -18    7.70    4.21
   6   4 -16   25.97    6.12
   6   4 -15    2.87    4.47
   6   4 -14    8.31    4.68
   6   4 -13    3.14    5.05
   6   4 -10  874.41   24.57
   6   4  -9   10.37    9.63
   6   4   1  577.70   15.68
   6   4   2    3.24    4.56
   6   4   3   27.60    6.20
   6   4   4    2.67    4.38
   6   4   5   -1.12    4.27
   6   4   7   22.22    6.15
   6   4   8   44.17    6.74
   6   4  10   78.99    7.54
   6   4  12    3.24    3.65
   6   4  13    3.29    3.49
   6   4  15    4.12    3.11
   6   4  16   18.27    4.08
   6   5 -23    0.25    2.15
   6   5 -21    1.77    2.47
   6   5 -17   25.34    6.23
   6   5 -16    3.78    4.46
   6   5 -15   11.32    5.25
   6   5 -14    1.30    4.88
   6   5 -13   38.92    7.48
   6   5 -12    0.53    5.81
   6   5 -10   34.61   10.15
   6   5  -9  301.30   17.97
   6   5  -3    4.10    5.77
   6   5  -1   13.97    5.76
   6   5   0  259.80   11.62
   6   5   1    8.54    4.79
   6   5   2    9.48    4.67
   6   5   3    5.77    4.75
   6   5   4   48.52    6.46
   6   5   6   -0.05    3.98
   6   5   7    4.87    4.39
   6   5   8    6.58    4.30
   6   5   9   46.74    5.98
   6   5  14    8.01    3.35
   6   6 -23    5.22    2.36
   6   6 -22    4.16    2.47
   6   6 -19   16.37    4.66
   6   6 -18   58.86    7.30
   6   6 -17   -1.79    4.43
   6   6 -16    3.13    5.11
   6   6 -14    1.27    4.64
   6   6 -12   13.28    6.91
   6   6 -10   44.07    9.75
   6   6  -5   26.76    8.86
   6   6  -4    4.94    7.50
   6   6  -1   56.71    7.96
   6   6   0   20.58    5.57
   6   6   3   20.36    5.52
   6   6   4   57.66    6.59
   6   6   5   -1.26    3.69
   6   6   6   12.15    4.17
   6   6   8   43.95    5.65
   6   6  10   33.82    5.16
   6   6  11   20.54    4.44
   6   6  12    1.43    2.82
   6   6  13    3.23    3.04
   6   6  14    2.49    2.72
   6   7 -25   -0.87    1.70
   6   7 -24    1.67    2.13
   6   7 -22    2.13    2.54
   6   7 -21    6.78    3.06
   6   7 -20    1.02    2.94
   6   7 -19   21.16    5.78
   6   7 -18   -1.64    4.03
   6   7 -16    0.66    4.67
   6   7 -13    2.21    5.83
   6   7 -12   -2.24    6.59
   6   7  -8   50.23   11.46
   6   7  -7    6.70    8.53
   6   7  -6   19.94    8.92
   6   7  -5    2.56    6.35
   6   7  -4   63.95    9.57
   6   7  -2   -1.05    4.52
   6   7  -1    5.05    4.73
   6   7   0    8.99    5.24
   6   7   1   22.75    6.14
   6   7   2    1.77    4.33
   6   7   4    1.01    4.13
   6   7   6    7.81    4.36
   6   7   7   21.63    5.30
   6   7   8   14.64    4.25
   6   7   9   79.87    6.32
   6   7  10   94.25    6.43
   6   7  11   24.78    4.56
   6   7  14    5.33    2.65
   6   7  15    3.34    2.53
   6   8 -24    1.46    1.99
   6   8 -23   -0.11    2.21
   6   8 -21    1.36    2.57
   6   8 -20    6.16    3.49
   6   8 -19    0.25    3.52
   6   8 -17   -2.43    5.04
   6   8 -16    7.72    5.57
   6   8 -15   14.34    6.37
   6   8 -11    5.97    6.61
   6   8 -10    3.08    6.76
   6   8  -9   54.49   10.69
   6   8  -7    8.99    6.45
   6   8  -6    4.44    6.11
   6   8  -4    6.79    5.79
   6   8  -3   -0.03    4.96
   6   8  -2   16.85    5.79
   6   8   0   82.82    7.95
   6   8   2  103.84    8.06
   6   8   3   36.54    6.16
   6   8   4   20.39    5.50
   6   8   5   18.43    4.94
   6   8   7   24.81    5.05
   6   8   8   38.89    5.53
   6   8   9  143.22    7.50
   6   8  10   10.42    3.65
   6   8  13   12.30    3.28
   6   9 -21    0.19    2.71
   6   9 -20    0.17    3.06
   6   9 -19    1.35    3.69
   6   9 -18    0.68    4.13
   6   9 -17    2.42    5.06
   6   9 -13    6.59    6.24
   6   9 -12    5.48    7.01
   6   9 -11    0.09    6.57
   6   9 -10   81.59    9.68
   6   9  -7   36.45    7.90
   6   9  -5   23.36    7.13
   6   9  -4   -0.77    5.30
   6   9  -3   61.08    7.87
   6   9  -1  119.60    8.86
   6   9   0   30.56    6.37
   6   9   1   74.10    7.68
   6   9   2   75.02    7.15
   6   9   3   27.27    5.67
   6   9   4   29.19    5.81
   6   9   5    2.57    3.54
   6   9   6    7.15    3.84
   6   9   7    3.58    3.68
   6   9   8   62.88    5.92
   6   9   9   -0.02    3.06
   6   9  10   66.09    5.43
   6   9  11    3.05    2.73
   6   9  14    0.75    1.95
   6  10 -22    1.24    2.30
   6  10 -21   -0.77    2.40
   6  10 -19    5.92    3.53
   6  10 -18    2.60    4.30
   6  10 -15    2.77    6.20
   6  10 -14    0.89    5.69
   6  10 -12    7.33    6.24
   6  10 -10   50.93    7.88
   6  10  -9   28.74    7.06
   6  10  -8  106.88    8.90
   6  10  -7    0.22    4.39
   6  10  -6   21.02    5.75
   6  10  -4    9.93    4.85
   6  10  -3    0.70    4.22
   6  10  -2   31.12    6.74
   6  10  -1   20.50    6.15
   6  10   1   60.42    6.94
   6  10   2    2.09    3.77
   6  10   4    0.73    3.92
   6  10   7    0.00    3.08
   6  10  12    0.14    2.35
   6  10  13    0.94    2.15
   6  10  15   -1.66    1.34
   6  11 -20    7.05    2.94
   6  11 -14   -0.76    4.55
   6  11 -12    4.46    4.52
   6  11 -10    4.31    4.49
   6  11  -9   60.15    7.01
   6  11  -7   14.30    5.13
   6  11  -5    2.84    4.55
   6  11  -4    1.32    3.83
   6  11  -1    3.29    4.37
   6  11   0   11.16    4.66
   6  11   1    0.45    3.49
   6  11   2    6.53    4.21
   6  11   3    0.54    3.34
   6  11   6    8.78    3.51
   6  11  11    0.38    1.97
   6  11  12    0.86    1.95
   6  11  13   -0.92    1.61
   6  12 -17   -0.70    2.83
   6  12 -14    0.71    4.05
   6  12 -10    4.28    4.17
   6  12  -8    5.33    3.48
   6  12  -7    4.12    3.93
   6  12  -5    1.55    3.46
   6  12  -4    3.45    3.81
   6  12  -1    0.90    3.44
   6  12   2    1.00    3.14
   6  12   9    0.24    2.07
   6  12  10    4.25    2.19
   6  13 -16    0.81    2.82
   6  13 -15   -0.48    2.98
   6  13  -9    2.91    3.40
   6  13  -8    1.16    3.41
   6  13  -7    0.11    2.96
   6  13  -5    0.33    3.17
   6  13  -4    3.49    3.40
   6  13  -2    1.26    2.97
   6  13   2   -0.19    2.60
   6  13   7    0.08    2.05
   6  14 -12   -0.32    2.58
   6  14 -11   -1.14    2.69
   6  14 -10    1.35    2.50
   6  14  -9    0.25    2.74
   6  14  -8   -1.90    2.46
   6  14  -4   -0.14    2.39
   6  14   2   13.23    3.14
   6  14   3    1.46    2.20
   7  -2   8    0.58    4.71
   7  -1   7   -0.87    5.31
   7   0   6    0.68    6.19
   7   0  10  248.29   12.45
   7   0  12   10.65    5.13
   7   1   6   -1.75    7.11
   7   1   8   44.27    9.73
   7   1   9  374.51   15.91
   7   1  11  156.58   11.00
   7   1  12   61.16    8.51
   7   2 -12   -0.70    5.86
   7   2 -11   42.82   10.91
   7   2   6  328.21   17.98
   7   2   7  151.81   14.12
   7   2   8  325.02   16.89
   7   2  10  141.29   12.33
   7   2  11  191.99   12.81
   7   2  13   14.26    5.88
   7   3 -16    3.53    4.48
   7   3 -14    6.15    5.44
   7   3 -13    2.84    5.52
   7   3 -12   40.91    9.20
   7   3 -11   25.88    9.31
   7   3  -6   13.98    8.76
   7   3  -1  819.39   20.02
   7   3   1  570.04   17.57
   7   3   5   66.69    9.79
   7   3   6   39.61    8.99
   7   3   7   90.83   10.23
   7   3   8  146.25   11.55
   7   3   9   37.17    8.37
   7   3  10  166.26   11.40
   7   3  11    0.74    4.77
   7   3  12   15.78    5.49
   7   3  13    2.33    4.24
   7   3  14   21.84    5.21
   7   3  15    3.09    3.44
   7   4 -18   15.80    4.82
   7   4 -17    1.96    4.35
   7   4 -16    3.56    4.77
   7   4 -15   -3.10    4.43
   7   4 -14   -1.46    4.60
   7   4 -13   20.76    6.59
   7   4 -12   -3.26    5.69
   7   4 -11  173.51   13.76
   7   4 -10    8.42   10.26
   7   4  -6   32.40   10.70
   7   4   2   18.32    6.06
   7   4   3    4.13    4.92
   7   4   4    9.12    4.84
   7   4   7    3.63    4.40
   7   4   8    4.92    4.99
   7   4   9   56.20    6.89
   7   4  10   -0.21    3.75
   7   4  12    0.99    3.84
   7   4  13   30.98    5.08
   7   4  14   13.32    4.32
   7   5 -20   29.04    4.98
   7   5 -19    7.30    4.19
   7   5 -18   26.97    6.34
   7   5 -17    0.06    4.42
   7   5 -16    1.68    4.98
   7   5 -15   -2.18    4.37
   7   5 -14   -3.60    4.49
   7   5 -13    2.41    6.45
   7   5 -12   44.36    9.54
   7   5 -11   23.64    8.41
   7   5  -7   15.38    9.06
   7   5  -6   15.75    8.13
   7   5  -4    8.26    5.62
   7   5   0   38.21    6.90
   7   5   1   38.86    6.77
   7   5   2   -0.76    4.28
   7   5   3   26.41    6.36
   7   5   4  103.89    8.13
   7   5   5    6.14    4.84
   7   5   6   37.69    6.53
   7   5   7    0.65    4.17
   7   5   9    0.66    3.36
   7   5  10    2.15    3.74
   7   5  11   -0.36    3.27
   7   5  12    3.94    3.10
   7   5  13    6.05    3.31
   7   5  14    8.07    3.24
   7   6 -22    0.65    2.40
   7   6 -21    7.27    3.00
   7   6 -20    4.14    3.40
   7   6 -19   27.87    5.76
   7   6 -18    0.18    4.40
   7   6 -17    8.14    5.53
   7   6 -16    1.42    4.72
   7   6 -15   13.78    5.80
   7   6 -14   10.62    6.45
   7   6 -13    0.75    5.91
   7   6 -12    1.59    7.29
   7   6  -8    1.37    7.92
   7   6  -7   17.53    7.62
   7   6  -6   41.26    9.32
   7   6  -3   13.29    5.47
   7   6  -2    0.94    4.64
   7   6  -1    6.30    4.79
   7   6   0    3.19    4.44
   7   6   1    4.17    4.43
   7   6   2   -2.75    4.24
   7   6   6   -2.89    3.84
   7   6   8    6.48    3.64
   7   6  11    5.92    3.21
   7   6  12   21.54    4.22
   7   6  13    1.14    3.01
   7   7 -23   -1.15    2.09
   7   7 -22    1.80    2.41
   7   7 -21   -1.89    2.45
   7   7 -19    4.47    4.03
   7   7 -18   -1.87    4.26
   7   7 -17    1.71    5.21
   7   7 -16    4.75    5.58
   7   7 -15   15.69    6.05
   7   7 -14    7.42    5.82
   7   7 -12    1.96    6.44
   7   7 -10    2.61    6.65
   7   7  -9    3.50    5.89
   7   7  -5   37.66    8.03
   7   7  -4   15.78    6.00
   7   7  -3    7.44    5.02
   7   7   0   37.77    6.88
   7   7   2   52.23    6.81
   7   7   3    3.98    4.13
   7   7   4    8.94    4.21
   7   7   6    6.55    3.98
   7   7   7   22.10    5.11
   7   7   8   27.03    5.07
   7   7   9  122.10    7.35
   7   7  10    5.94    3.27
   7   7  11  126.92    6.80
   7   7  13   21.46    3.93
   7   7  14   -0.33    2.33
   7   7  15    5.81    2.32
   7   8 -23    0.19    2.01
   7   8 -22    0.97    2.45
   7   8 -21    2.55    2.80
   7   8 -20    1.40    2.89
   7   8 -18    0.28    4.22
   7   8 -13    3.46    6.26
   7   8  -8   18.20    6.04
   7   8  -7    7.88    5.26
   7   8  -6    1.90    5.51
   7   8  -5    2.65    5.05
   7   8  -3   25.91    6.25
   7   8  -1  141.75    9.33
   7   8   0   37.86    6.60
   7   8   1  101.22    8.18
   7   8   2   67.52    7.14
   7   8   3   23.41    6.49
   7   8   4   41.50    6.16
   7   8   5    1.57    3.66
   7   8   6   32.15    5.63
   7   8   7   14.18    4.02
   7   8   8  110.16    7.15
   7   8   9   -0.15    3.05
   7   8  11   12.85    3.54
   7   8  12   22.23    4.01
   7   8  13    3.96    2.59
   7   8  14    1.88    2.18
   7   8  15   -0.65    1.85
   7   9 -21    0.69    2.48
   7   9 -20    0.09    2.73
   7   9 -19    4.60    3.69
   7   9 -18   -1.38    3.79
   7   9 -17    1.52    5.17
   7   9 -14    2.58    5.70
   7   9 -10   37.94    7.16
   7   9  -9   12.83    5.16
   7   9  -8   50.89    7.05
   7   9  -6   26.06    6.36
   7   9  -4   25.22    7.27
   7   9  -3    6.50    4.50
   7   9  -1   46.58    7.01
   7   9   0   64.68    7.07
   7   9   1   86.66    7.41
   7   9   2   12.13    4.50
   7   9   3   50.93    6.48
   7   9   5   12.00    4.37
   7   9   7   15.94    4.92
   7   9   8   -1.09    3.03
   7   9   9   22.56    4.39
   7   9  11    7.38    2.69
   7   9  12    2.29    2.33
   7  10 -18   11.28    3.59
   7  10 -17    2.53    4.07
   7  10 -16    3.29    4.49
   7  10 -11   40.76    6.64
   7  10  -9   85.55    7.71
   7  10  -8    2.75    4.32
   7  10  -7   28.82    6.14
   7  10  -5    0.98    3.67
   7  10  -2    7.44    4.63
   7  10  -1    8.45    4.72
   7  10   0   32.94    5.83
   7  10   2   19.62    4.64
   7  10   3    1.30    3.75
   7  10   4    0.84    3.19
   7  10   5   -0.43    3.01
   7  10   6    4.62    3.48
   7  10   7   -0.69    3.07
   7  10   8    0.85    3.02
   7  10   9    0.68    2.75
   7  10  11    0.76    2.10
   7  11 -18    5.27    2.88
   7  11 -14    0.52    3.76
   7  11 -13    0.07    3.76
   7  11 -11   -0.27    3.50
   7  11 -10   23.51    5.21
   7  11  -9    0.55    3.86
   7  11  -8   10.42    4.31
   7  11  -7    3.79    3.61
   7  11  -6    1.81    3.51
   7  11  -4    1.57    3.44
   7  11  -2    0.78    3.50
   7  11   4    1.34    3.26
   7  11   6    4.33    2.95
   7  11   8   -0.48    2.39
   7  11  11    2.60    1.96
   7  12 -14    0.33    2.95
   7  12 -11    0.25    2.80
   7  12 -10    1.18    3.20
   7  12  -8   -0.01    3.28
   7  12  -5   -0.35    2.97
   7  12  -4    4.56    3.37
   7  12  -2    1.73    3.14
   7  12   0    0.94    2.89
   7  12   1   -0.91    2.77
   7  12   2    1.01    2.97
   7  12   3    0.52    2.97
   7  12   6   -0.14    2.17
   7  13 -13   -0.53    2.37
   7  13 -12   -0.42    2.61
   7  13 -10    0.52    2.76
   7  13  -8   -0.55    2.36
   7  13  -7    0.37    2.48
   7  13  -5   -0.41    2.56
   7  13  -3    0.89    2.60
   7  13   0    2.95    2.57
   7  13   1    1.40    2.53
   7  13   2    8.53    2.82
   7  13   3   -0.28    2.05
   7  13   4    0.29    2.04
   7  14  -6    2.49    2.35
   7  14  -5    3.84    2.32
   7  14  -4    0.01    1.98
   7  14  -3   -0.39    1.86
   8  -2   6  359.81   13.51
   8  -2   7  153.25   10.28
   8  -2   8   58.45    8.31
   8  -2   9   66.08    8.21
   8  -1   5  897.40   21.93
   8  -1   8   46.76    9.13
   8  -1   9   -0.50    5.23
   8  -1  10   13.44    6.16
   8   0   4  382.34   17.08
   8   0   5  541.90   19.54
   8   0   7   10.22    7.07
   8   0   8    6.30    6.01
   8   1   2  169.28   16.22
   8   1   6   -1.42    8.28
   8   1   8   91.20   11.73
   8   1  11   30.74    8.61
   8   1  12    0.99    5.35
   8   1  13    5.33    5.84
   8   2  -9    3.47    9.16
   8   2  -8   71.85   11.51
   8   2  -6  126.63   11.37
   8   2  -5   78.51   11.27
   8   2  -3   49.72   11.23
   8   2  -2   85.54   13.06
   8   2  -1  684.08   24.98
   8   2   1  162.52   19.63
   8   2   2    6.18   11.52
   8   2   4   22.75   10.96
   8   2   5   10.20    9.23
   8   2  10   92.43   10.96
   8   2  11    8.10    6.32
   8   2  12    4.47    6.27
   8   2  14   20.79    5.86
   8   3 -13   -0.98    6.45
   8   3 -12    1.98    7.83
   8   3  -9    8.95    8.93
   8   3  -8    6.32    7.25
   8   3  -6   30.37    9.77
   8   3  -5   12.04    6.18
   8   3  -2  193.26   11.91
   8   3  -1   -0.28    5.39
   8   3   0  318.07   14.65
   8   3   2   -3.34    6.02
   8   3   3   41.54    8.88
   8   3   8    9.56    6.66
   8   3   9    8.90    5.75
   8   3  11    5.05    5.33
   8   3  12    1.77    4.63
   8   3  13   18.22    4.87
   8   4 -15   -4.78    5.01
   8   4 -12   23.64    7.99
   8   4 -11   18.43    9.44
   8   4 -10   11.76    7.98
   8   4  -8    6.59    6.85
   8   4  -7    4.79    6.46
   8   4  -6   32.53    8.51
   8   4  -4    3.16    5.08
   8   4  -2    0.75    5.05
   8   4   1   37.45    7.83
   8   4   4  296.07   12.71
   8   4   6  134.28    9.42
   8   4   7    2.51    4.71
   8   4   8    8.76    4.91
   8   4  10    0.86    4.07
   8   4  11    3.68    3.85
   8   4  12   11.51    3.98
   8   4  14   13.64    4.22
   8   4  15   37.69    4.53
   8   5 -18    0.91    4.46
   8   5 -17   -2.89    4.68
   8   5 -16   -1.08    4.61
   8   5 -15   13.59    5.99
   8   5 -14    7.72    6.56
   8   5 -11    4.49    6.11
   8   5 -10    2.79    6.76
   8   5  -9    2.16    6.20
   8   5  -8   10.55    7.82
   8   5  -7    3.88    5.51
   8   5  -6   65.03    9.00
   8   5  -4   77.08    8.76
   8   5   3  278.74   11.65
   8   5   4   13.21    5.08
   8   5   5  179.83    9.85
   8   5   6   14.94    4.68
   8   5   7   28.63    6.22
   8   5   8    3.55    3.77
   8   5  11    3.20    3.26
   8   5  12   10.41    3.41
   8   5  13    3.35    2.81
   8   5  14   25.87    4.14
   8   6 -19   -2.53    3.91
   8   6 -18    1.02    4.68
   8   6 -17    9.70    5.55
   8   6 -16    5.64    5.50
   8   6 -14    0.76    5.15
   8   6 -13   26.66    7.84
   8   6 -10   -0.07    5.22
   8   6  -7   36.37    8.47
   8   6  -4  106.84    9.03
   8   6   0    4.53    4.81
   8   6   1    1.68    4.61
   8   6   2   20.36    6.04
   8   6   3    7.35    4.37
   8   6   4   49.09    6.80
   8   6   5   10.44    4.55
   8   6   6   19.77    5.34
   8   6   7    0.68    4.07
   8   6   8    0.32    3.60
   8   6   9   16.58    4.47
   8   6  10    2.51    3.47
   8   6  11   26.45    4.57
   8   6  12    1.88    2.95
   8   6  13   -0.55    2.47
   8   6  15    0.82    2.04
   8   7 -20   -1.06    2.77
   8   7 -18    2.07    4.46
   8   7 -17    7.50    4.91
   8   7 -16   48.53    7.55
   8   7 -10   -0.57    5.22
   8   7  -9    1.97    4.48
   8   7  -8    4.25    5.27
   8   7  -7   23.93    6.88
   8   7  -2    6.45    4.72
   8   7  -1   15.60    5.36
   8   7   0   -3.64    4.40
   8   7   1   29.98    6.44
   8   7   2    7.74    4.56
   8   7   4   -2.64    3.39
   8   7   5    9.48    4.22
   8   7   6    1.00    4.07
   8   7   7    2.18    3.86
   8   7   8   47.17    5.69
   8   7   9   -1.20    2.89
   8   7  10   72.02    5.76
   8   7  11    6.13    3.06
   8   7  12   11.66    3.33
   8   7  13    2.47    2.52
   8   7  14    1.01    2.15
   8   8 -21    1.40    2.05
   8   8 -20   -1.84    2.25
   8   8 -19   -0.42    2.70
   8   8 -18   -0.26    3.27
   8   8 -17    7.82    4.52
   8   8 -16   -2.03    4.06
   8   8 -12    3.04    4.35
   8   8 -11    4.35    4.76
   8   8 -10    2.61    4.63
   8   8  -9    0.27    4.50
   8   8  -5   -0.11    4.33
   8   8  -3   -0.38    4.51
   8   8  -2   28.02    6.24
   8   8   0   41.85    6.43
   8   8   1   40.58    6.29
   8   8   2    2.17    3.81
   8   8   3    5.57    4.30
   8   8   4    3.33    3.65
   8   8   6    2.60    3.51
   8   8  12    1.29    2.29
   8   8  13    0.87    2.17
   8   9 -20    1.11    2.19
   8   9 -18   -0.19    2.89
   8   9 -17    1.36    3.31
   8   9 -16    0.57    3.51
   8   9 -15   -0.24    3.40
   8   9 -11    9.74    4.24
   8   9  -7    5.03    4.11
   8   9  -4    1.23    3.89
   8   9  -2    3.07    3.87
   8   9  -1    6.41    4.25
   8   9   0   26.03    5.67
   8   9   1   -0.42    3.51
   8   9   2    2.57    3.53
   8   9   5    0.21    3.40
   8   9   8   -0.14    2.98
   8   9   9    0.02    2.77
   8   9  10    2.05    2.68
   8   9  11   -1.70    2.17
   8   9  12   -0.63    1.97
   8   9  13    1.58    1.74
   8  10 -17    0.90    2.81
   8  10 -15    0.28    3.38
   8  10 -13    0.57    3.36
   8  10 -12    2.55    3.56
   8  10  -8    4.45    3.51
   8  10  -5    5.39    3.85
   8  10  -3    2.82    3.70
   8  10  -2    0.90    3.86
   8  10  -1   -1.37    3.61
   8  10   1    1.32    3.23
   8  10   2   -1.37    2.96
   8  10   3    4.18    3.29
   8  10   6    6.91    3.28
   8  10   9    1.44    2.37
   8  10  10    0.85    2.00
   8  10  11    0.12    1.79
   8  11 -16   -2.14    2.41
   8  11 -15    0.26    2.89
   8  11 -11    0.27    3.03
   8  11 -10    0.10    2.81
   8  11  -9    0.75    2.81
   8  11  -8    1.34    2.93
   8  11  -7    0.84    3.05
   8  11  -6    8.61    3.55
   8  11  -4   27.33    4.80
   8  11  -3    2.21    3.43
   8  11  -2    7.59    3.46
   8  11   0    0.32    2.82
   8  11   1    0.62    2.89
   8  11   2    0.75    3.01
   8  11   3    2.77    2.88
   8  11   4    3.79    2.80
   8  11   6    0.89    2.32
   8  11   8   -0.52    2.11
   8  12 -12   -1.53    2.36
   8  12  -5    4.65    2.63
   8  12  -3    4.35    2.97
   8  12  -1    0.56    2.56
   8  12   1    0.31    2.67
   8  12   2   -0.13    2.33
   8  12   3    0.85    2.42
   8  12   5   -0.25    1.98
   8  13  -8   -0.50    2.06
   8  13  -7    2.42    2.25
   8  13  -6   -1.82    2.14
   8  13  -5   -1.52    2.01
   8  13  -4    0.28    2.10
   8  13  -3    1.55    2.27
   8  13  -2   -0.81    1.98
   8  13  -1   -1.53    1.81
   9  -3   5  105.22    8.50
   9  -3   6  122.31    8.97
   9  -2   4  760.27   18.97
   9  -2   5  493.91   15.90
   9  -2   6  550.30   17.03
   9  -2   7   42.85    7.74
   9  -2   8  117.76   10.01
   9  -1   3 1443.53   28.28
   9  -1   4  235.71   13.39
   9  -1   5 1266.01   27.03
   9  -1   6   11.44    6.72
   9  -1   7  119.37   11.28
   9  -1   8   27.74    7.32
   9  -1   9   28.80    7.34
   9  -1  10   33.54    8.66
   9   0   0   49.87   10.75
   9   0   1   63.65   10.93
   9   0   2  833.72   24.34
   9   0   3    1.08    7.29
   9   0   4  772.43   24.03
   9   0   6   26.17    8.25
   9   0   7   10.70    7.90
   9   0   9   13.19    6.81
   9   0  12    8.82    6.37
   9   1  -2   -0.81    9.95
   9   1   0    2.53   10.22
   9   1   2    2.22   10.11
   9   1   6    8.44    9.20
   9   1   7   42.51   10.74
   9   1   8   99.26   12.07
   9   1   9    4.84    7.26
   9   1  13   -1.48    4.91
   9   2  -6  171.78   13.88
   9   2  -5    7.50    8.48
   9   2  -4  104.11   13.73
   9   2  -3   10.07    9.54
   9   2  -2   62.06   15.28
   9   2  -1   -4.51   11.50
   9   2   0   94.76   18.02
   9   2   1   -2.99   12.13
   9   2   2   30.18   13.49
   9   2   3   60.44   15.44
   9   2   4   75.07   14.77
   9   2   5  181.71   17.68
   9   2  11   10.84    6.98
   9   2  12    3.22    6.50
   9   2  13   77.25    8.47
   9   3 -10   28.24    7.75
   9   3  -9   65.92    9.25
   9   3  -8   -2.40    5.55
   9   3  -7   15.00    6.74
   9   3  -5  141.96   10.96
   9   3  -4   -3.59    5.54
   9   3  -3   12.42    7.20
   9   3  -2   -4.04    5.78
   9   3  -1   24.72    7.45
   9   3   0    5.15    6.69
   9   3   1    4.00    7.27
   9   3   2  161.36   12.72
   9   3   3   89.77   10.67
   9   3   4  606.98   20.53
   9   3   6  223.07   13.56
   9   3   9    3.02    5.49
   9   3  10    8.45    5.31
   9   3  11   21.75    6.25
   9   3  12   20.32    5.57
   9   3  13  105.39    7.23
   9   4 -13   -1.17    4.67
   9   4 -12    0.56    4.89
   9   4  -9   -4.14    5.48
   9   4  -7   -1.41    4.81
   9   4  -5    7.34    5.71
   9   4  -3   45.10    8.32
   9   4  -2   -0.44    4.98
   9   4  -1    3.15    5.19
   9   4   0    1.77    5.47
   9   4   1   94.69    9.25
   9   4   2   27.96    7.31
   9   4   3  543.35   16.68
   9   4   7   62.47    7.69
   9   4   8   22.39    5.40
   9   4   9   22.88    5.95
   9   4  10   38.01    6.00
   9   4  11    5.73    3.73
   9   4  12   72.74    6.24
   9   4  13    7.40    3.43
   9   5 -15   30.84    6.43
   9   5 -14   -0.73    4.13
   9   5 -13   25.94    6.45
   9   5 -12    1.14    4.43
   9   5 -11    9.57    5.09
   9   5 -10   -1.26    4.23
   9   5  -9   30.88    7.07
   9   5  -8   22.10    6.82
   9   5  -6  158.65   10.61
   9   5  -3    1.11    4.94
   9   5  -2   47.80    7.35
   9   5  -1   -1.41    4.48
   9   5   0   44.35    7.54
   9   5   1    7.09    5.33
   9   5   5   85.62    7.96
   9   5   6   70.27    7.09
   9   5   7   42.86    6.39
   9   5   8    5.37    3.79
   9   5  11    9.77    3.52
   9   5  12    1.66    2.75
   9   5  13   23.72    4.11
   9   5  14    8.00    2.62
   9   6 -16   62.42    6.68
   9   6 -15    1.74    3.70
   9   6 -14   52.35    6.67
   9   6 -12   21.47    5.74
   9   6  -8   22.41    6.89
   9   6  -7  118.73    9.60
   9   6  -6   32.84    7.14
   9   6  -5  263.15   11.97
   9   6  -4    3.81    4.67
   9   6  -3   93.73    8.44
   9   6  -2    8.50    4.77
   9   6  -1    1.03    4.30
   9   6   3   55.23    6.88
   9   6   4   52.42    6.54
   9   6   5   42.60    6.27
   9   6   6   42.04    6.06
   9   6   7    0.06    3.32
   9   6   8    0.17    3.26
   9   6   9   -2.27    3.45
   9   6  11    1.08    2.85
   9   6  12   -0.17    2.39
   9   6  14    1.31    2.00
   9   7 -18    3.07    2.97
   9   7 -17   29.19    5.13
   9   7 -15   55.47    6.20
   9   7 -14    9.70    4.02
   9   7 -13   16.45    5.04
   9   7 -12    7.88    4.49
   9   7 -11    1.26    3.65
   9   7 -10    4.67    3.80
   9   7  -9   -1.62    3.84
   9   7  -8    9.97    4.88
   9   7  -7    0.52    4.40
   9   7  -6   67.93    7.56
   9   7  -5    5.29    4.74
   9   7  -4   43.72    6.90
   9   7  -3   20.52    5.42
   9   7   0    7.45    4.38
   9   7   1    7.48    4.28
   9   7   2    5.18    3.90
   9   7   3    8.61    4.35
   9   7   5   10.70    3.96
   9   7   6    0.98    3.83
   9   7   8   -0.45    3.05
   9   7   9    9.99    3.63
   9   7  10    2.02    2.95
   9   7  11    2.73    2.67
   9   7  12   -1.15    2.04
   9   7  14    5.20    2.12
   9   8 -19    0.05    2.02
   9   8 -18    0.82    2.48
   9   8 -17    0.61    2.83
   9   8 -16    5.93    3.41
   9   8 -15    6.16    3.39
   9   8 -14    3.51    3.39
   9   8 -13    6.01    3.60
   9   8 -12    0.10    3.36
   9   8 -11   -0.02    3.54
   9   8  -9   -0.62    3.70
   9   8  -8    0.64    3.81
   9   8  -5    4.08    3.78
   9   8  -2    0.91    3.67
   9   8  -1    1.58    4.01
   9   8   1    1.16    3.82
   9   8   2   -0.48    3.50
   9   8   3    3.42    3.94
   9   8   4    3.15    3.63
   9   8   5   -0.84    3.12
   9   8   7    2.36    2.79
   9   8   9   -0.36    2.57
   9   8  10    1.88    2.71
   9   8  11   -0.48    2.06
   9   8  12   -1.81    1.79
   9   8  13    8.94    2.44
   9   9 -17   -0.51    2.23
   9   9 -16    0.07    2.83
   9   9 -15    2.07    2.90
   9   9 -14   -0.44    2.66
   9   9 -13   -1.23    3.00
   9   9 -11    1.33    3.18
   9   9 -10    6.82    3.91
   9   9  -9    1.15    3.37
   9   9  -8   -2.04    3.20
   9   9  -7    2.29    3.42
   9   9  -3    6.11    3.85
   9   9   0    2.87    3.57
   9   9   1    1.64    3.71
   9   9   2    2.18    3.59
   9   9   3    6.70    3.70
   9   9   5    9.30    3.10
   9   9   6   12.74    3.55
   9   9   8    2.37    2.63
   9   9  10    1.28    2.05
   9   9  11   -1.57    1.65
   9  10 -16    2.14    2.45
   9  10 -13   -0.49    2.54
   9  10 -11    3.48    2.99
   9  10 -10    0.74    2.67
   9  10  -9    1.52    2.76
   9  10  -6   20.62    4.76
   9  10  -5    2.66    2.90
   9  10  -4   34.84    5.09
   9  10  -2    4.90    2.95
   9  10  -1    3.60    3.33
   9  10   0    0.60    2.87
   9  10   1   -0.36    2.98
   9  10   2    4.43    3.22
   9  10   3   14.00    3.91
   9  10   6    0.24    2.38
   9  10   8    5.20    2.36
   9  11 -12   -1.33    2.21
   9  11 -11    0.36    2.44
   9  11 -10    1.21    2.68
   9  11  -7   11.26    3.05
   9  11  -6   -1.18    2.40
   9  11  -5   20.20    3.97
   9  11  -3   11.52    3.67
   9  11   0    0.23    2.38
   9  11   2    2.85    2.62
   9  11   3    0.30    2.43
   9  11   4   18.89    3.41
   9  11   5    5.45    2.43
   9  12  -8    1.30    2.21
   9  12  -7    2.10    2.23
   9  12  -6    4.30    2.38
   9  12  -5    1.35    2.05
   9  12  -4    5.44    2.32
   9  12  -3    6.63    2.52
   9  12  -2    1.14    2.26
   9  12  -1    0.87    2.01
   9  12   0    0.14    1.86
  10  -2   5  357.34   14.69
  10  -2   6    6.50    5.80
  10  -2   8   -1.01    5.81
  10  -1   3   34.75    9.07
  10  -1   4  375.28   16.44
  10  -1   6    6.93    6.42
  10  -1   7    4.15    7.04
  10  -1   8   58.93    9.68
  10  -1  10   -0.04    6.48
  10   0   2   13.86    7.96
  10   0   3   71.26   12.06
  10   0   4   39.68   12.18
  10   0   5    2.62    8.23
  10   0   6    6.24    8.26
  10   0   7   74.96   11.62
  10   0   9   23.44    8.74
  10   0  10   34.51    9.23
  10   0  11   -4.94    6.31
  10   1  -2   77.93   15.08
  10   1   0   89.67   14.80
  10   1   1   18.27   10.38
  10   1   3   -0.68    8.64
  10   1   4    5.62    9.55
  10   1   6   21.13    9.76
  10   1   7   71.67   12.96
  10   1   8    3.23    7.48
  10   1  10    1.37    7.42
  10   2  -3    0.77   12.96
  10   2  -2   57.11   17.69
  10   2   2   10.25   11.62
  10   2   3   -2.93   11.54
  10   2   5    1.17   10.31
  10   2   6   19.71   11.52
  10   2   7    3.06    9.78
  10   2   9    1.93    8.46
  10   2  10   11.76    7.29
  10   2  11   22.46    6.97
  10   3  -6   38.54    9.10
  10   3  -5    8.33    7.04
  10   3  -4   45.29    9.86
  10   3  -3    4.93    7.02
  10   3  -2   -4.40    6.03
  10   3  -1    5.81    7.41
  10   3   0    2.44    7.26
  10   3   1   39.35    9.50
  10   3   2    3.82    6.75
  10   3   3  411.99   17.85
  10   3   5  216.52   13.93
  10   3   6   12.38    7.07
  10   3   7   49.28    8.98
  10   3   8    9.91    5.71
  10   3  12   80.06    6.99
  10   4 -10   -0.02    4.59
  10   4  -8    2.34    5.31
  10   4  -7   75.66    8.51
  10   4  -6   91.76    8.94
  10   4  -4  142.02   10.28
  10   4  -3    2.66    4.97
  10   4  -2   26.50    6.50
  10   4  -1    2.92    5.39
  10   4   1   -0.47    4.88
  10   4   3   41.63    7.74
  10   4   4  161.43   10.55
  10   4   5   71.91    8.24
  10   4   6   43.15    7.20
  10   4  11   20.19    5.03
  10   4  12    1.42    3.32
  10   5 -12    6.54    3.98
  10   5  -7   89.90    8.42
  10   5  -6   40.89    7.02
  10   5  -4   -2.21    4.25
  10   5  -3   87.87    8.38
  10   5  -2   -0.79    4.32
  10   5   0    0.66    4.54
  10   5   1    6.20    4.75
  10   5   2   11.56    4.73
  10   5   3   33.47    6.47
  10   5   4   49.34    6.89
  10   5   9   -0.55    3.19
  10   5  10    1.53    3.09
  10   5  12    1.17    2.49
  10   6 -14    7.47    3.67
  10   6 -13    7.69    3.46
  10   6 -12    8.10    3.80
  10   6 -11   -2.49    3.41
  10   6 -10    3.55    4.03
  10   6  -8   17.49    5.53
  10   6  -7    2.29    4.33
  10   6  -4   31.65    6.33
  10   6  -3    5.11    4.72
  10   6  -1    0.10    4.18
  10   6   0    6.08    4.68
  10   6   1    4.00    4.58
  10   6   2    4.31    4.27
  10   6   6    0.35    3.29
  10   6   7    0.60    3.54
  10   6   8    1.55    3.04
  10   6   9    8.96    3.51
  10   6  11    1.92    2.47
  10   6  13    0.01    2.05
  10   7 -15    9.82    3.17
  10   7 -14    2.38    2.96
  10   7 -13    4.50    3.25
  10   7 -12   -1.30    2.78
  10   7 -11    0.82    3.18
  10   7 -10    4.40    3.51
  10   7  -9   -1.65    3.23
  10   7  -8   -0.56    3.34
  10   7  -7   -0.34    3.44
  10   7  -5    1.36    3.90
  10   7  -4    5.97    4.38
  10   7  -2    1.39    3.72
  10   7  -1    3.99    3.95
  10   7   4    7.74    3.65
  10   7   5   -0.89    2.99
  10   7   7    1.15    2.79
  10   7  11    0.38    2.01
  10   8 -16   -0.46    2.28
  10   8 -14    1.99    2.57
  10   8 -13    0.37    2.96
  10   8 -12   -1.09    2.71
  10   8 -11   -1.24    2.89
  10   8 -10    6.14    3.18
  10   8  -9   -0.28    3.02
  10   8  -8    4.06    3.41
  10   8  -7    1.10    3.06
  10   8  -6    1.64    3.34
  10   8  -5    0.40    3.19
  10   8  -4   -1.67    3.23
  10   8  -3    1.17    3.48
  10   8   3    4.93    3.30
  10   8   4   -0.48    2.89
  10   8   7    0.59    2.52
  10   8   8   -0.34    2.26
  10   9 -15    2.88    2.44
  10   9 -13    1.65    2.51
  10   9 -10    2.98    2.66
  10   9  -9    1.00    2.77
  10   9  -8   -1.40    2.57
  10   9  -7    1.09    2.95
  10   9  -6   12.27    3.98
  10   9  -4    8.69    3.33
  10   9   1    1.68    2.90
  10   9   7    8.17    2.59
  10  10 -12   -0.32    2.04
  10  10 -11   -0.48    2.11
  10  10 -10    0.26    2.30
  10  10  -9    1.04    2.37
  10  10  -8    0.69    2.45
  10  10  -7    7.17    2.81
  10  10  -6   -0.46    2.44
  10  10  -5   20.58    3.89
  10  10  -2    7.26    2.84
  10  10  -1   -0.12    2.66
  10  10   0    2.24    2.38
  10  10   1    0.03    2.36
  10  10   2    7.36    2.60
  10  11  -3   11.89    3.12
  10  11  -2   -0.81    1.78
  11  -2   7   34.68    8.04
  11  -1   5   -3.73    6.79
  11  -1   6   49.35   10.48
  11  -1   7  132.13   12.16
  11  -1   9   50.72    9.86
  11   0   3   37.57    9.83
  11   0   4   21.76    9.00
  11   0   5  148.32   13.84
  11   0   7  460.47   19.93
  11   0   9  389.30   18.08
  11   0  10    4.63    7.04
  11   1   0  248.21   18.83
  11   1   1  161.16   16.13
  11   1   5   -1.76    7.75
  11   1   7   14.89    9.93
  11   1   8  218.41   15.88
  11   1   9   47.25   11.06
  11   1  10   60.88   10.74
  11   2  -2  226.34   21.11
  11   2   0   36.06   13.83
  11   2   2    2.33   10.63
  11   2   3   -3.02   10.31
  11   2   4    4.00   10.45
  11   2   5    6.96   10.94
  11   2   7    3.77    9.17
  11   2   8   17.09    9.24
  11   2  11   -1.37    4.68
  11   3  -3   11.68    7.93
  11   3  -2   37.89   10.38
  11   3  -1    4.98    7.15
  11   3   0    6.81    7.99
  11   3   2   60.90   10.65
  11   3   3   21.22    7.94
  11   3   4   86.54   11.08
  11   3   5   11.21    6.57
  11   3   6   20.57    6.60
  11   3   7    3.59    5.35
  11   3  10    0.30    3.85
  11   3  11   20.96    5.13
  11   3  12    1.04    3.15
  11   4  -6   10.93    5.87
  11   4  -3    5.72    5.43
  11   4  -2    3.72    5.05
  11   4  -1    6.39    5.85
  11   4   0    2.97    5.05
  11   4   2    3.60    5.47
  11   4   3   17.33    5.97
  11   4   4   22.72    6.01
  11   4   5    9.19    5.25
  11   4   6    7.64    4.99
  11   4   7   -1.51    4.07
  11   4   8    7.53    4.00
  11   4   9    0.80    3.21
  11   4  10    5.18    3.62
  11   5  -9    1.12    3.88
  11   5  -8    8.30    4.56
  11   5  -7   -0.11    3.99
  11   5  -5    2.36    4.54
  11   5  -4    4.85    4.70
  11   5  -3    1.06    4.50
  11   5  -2    8.68    4.59
  11   5  -1    2.04    4.47
  11   5   0   14.13    4.96
  11   5   1   20.88    6.73
  11   5   2   -1.67    4.01
  11   5   3    1.54    3.97
  11   5   7    7.49    3.57
  11   5   8    9.41    3.64
  11   5  12    0.48    2.06
  11   6  -9    1.87    3.07
  11   6  -8   -1.93    3.15
  11   6  -7    0.64    3.32
  11   6  -5    4.20    3.80
  11   6  -4    0.15    3.78
  11   6  -3   18.29    4.61
  11   6  -2   30.36    5.97
  11   6  -1   14.31    4.60
  11   6   0   55.63    6.40
  11   6   1   -1.71    3.43
  11   6   2   20.49    5.34
  11   6   4    3.42    3.64
  11   6   5    1.67    3.47
  11   6   6   -0.35    3.05
  11   6  10    1.41    2.31
  11   6  11    5.35    2.28
  11   7 -12    4.65    2.71
  11   7 -11    2.70    2.79
  11   7  -9    2.68    2.98
  11   7  -8    5.76    3.25
  11   7  -7    3.62    3.28
  11   7  -6   -0.47    2.88
  11   7  -2   -1.09    3.05
  11   7  -1   31.96    5.17
  11   7   0    3.78    3.50
  11   7   1   19.56    4.78
  11   7   2    1.36    3.51
  11   7   3   -1.77    2.69
  11   7   4    1.33    2.82
  11   7   8    3.29    2.42
  11   7   9   -0.30    1.90
  11   8 -12    1.61    2.27
  11   8  -9   -0.70    2.44
  11   8  -6   -1.58    2.61
  11   8  -5   -2.26    2.63
  11   8  -4    3.43    2.90
  11   8  -3    0.65    2.66
  11   8  -1    3.32    2.86
  11   8   1    2.46    2.85
  11   8   2   -0.83    2.57
  11   8   6   -0.17    2.15
  11   8   7    0.07    1.89
  11   9 -11    3.39    2.11
  11   9 -10    1.11    2.11
  11   9  -9    5.00    2.40
  11   9  -8   -1.47    1.95
  11   9  -7    0.60    2.30
  11   9  -4    0.92    2.33
  11   9  -2    1.03    2.28
  11   9  -1    2.20    2.32
  11   9   0   -0.63    2.06
  12   0   5   -6.68    7.52
  12   0   6  460.68   19.68
  12   0   8  415.13   18.20
  12   1   4   18.03    9.47
  12   1   5   77.93   13.52
  12   1   6   26.96    9.39
  12   1   7  141.19   14.16
  12   1   9   92.64   12.29
  12   2   1   10.67   11.96
  12   2   2    3.90    9.82
  12   2   6    3.89    9.17
  12   2   7   13.19    9.09
  12   2   8   13.52    7.69
  12   2   9   32.20    7.47
  12   2  10   -1.35    4.65
  12   3   1    1.63    6.94
  12   3   3   19.16    7.23
  12   3   4   11.09    6.55
  12   3   5    3.83    5.36
  12   3   6   -1.26    4.78
  12   3   7   -1.28    4.61
  12   3   8   22.80    5.60
  12   3   9    3.94    3.85
  12   3  10    5.50    3.46
  12   4  -4   -1.04    4.73
  12   4  -3   -1.39    4.96
  12   4  -2   14.62    5.63
  12   4  -1    8.35    5.05
  12   4   0    8.72    5.18
  12   4   1    6.40    4.96
  12   4   2   -0.38    4.33
  12   4   3   -4.38    4.01
  12   4   4   -0.85    3.81
  12   4   5    3.45    4.30
  12   4   6    0.91    3.75
  12   4   8   17.64    4.89
  12   4   9   16.56    3.98
  12   4  10   17.49    3.68
  12   5  -5    3.31    4.36
  12   5  -4    2.68    3.95
  12   5  -3    5.74    4.22
  12   5  -2   29.48    5.95
  12   5  -1   10.99    4.31
  12   5   0   48.35    6.38
  12   5   1    1.36    3.87
  12   5   2   14.20    4.44
  12   5   3    5.49    3.54
  12   5   4   -1.44    3.18
  12   5   5    4.56    3.61
  12   5   6    2.31    3.12
  12   5   7   27.06    4.28
  12   5   8   16.07    3.60
  12   5   9   43.29    3.97
  12   5  10    1.32    2.00
  12   6  -7   -1.71    2.87
  12   6  -6   -1.89    2.98
  12   6  -5    4.65    3.53
  12   6  -4    2.25    3.52
  12   6  -3   51.36    5.66
  12   6  -2    2.98    3.35
  12   6  -1   53.81    5.73
  12   6   0    2.95    3.17
  12   6   1   31.06    4.88
  12   6   2    7.96    3.42
  12   6   3    1.93    2.78
  12   6   4    5.61    3.16
  12   6   5    1.91    2.56
  12   6   6    8.12    2.71
  12   6   7    1.25    2.18
  12   7  -8    5.71    2.70
  12   7  -7   -0.68    2.16
  12   7  -5    0.90    2.43
  12   7  -4   19.71    4.05
  12   7  -2   29.47    4.49
  12   7   0   14.27    4.39
  12   7   1   12.04    3.77
  12   7   2   -0.19    2.49
  12   7   3    7.00    2.81
  12   7   4    1.81    2.36
  12   8  -7    0.58    2.06
  12   8  -6    2.65    2.09
  12   8  -5    0.15    2.14
  12   8  -4    2.65    2.22
  12   8  -3    4.31    2.39
  12   8  -2    3.86    2.26
  12   8   0    7.87    2.52
  12   8   1   -0.33    1.95
  13   2   6   -0.57    7.26
  13   2   8    8.57    5.20
  13   3   2   10.31    6.78
  13   3   3   23.43    7.19
  13   3   4   -2.61    4.63
  13   3   5    9.75    5.03
  13   3   6   -1.64    3.92
  13   3   8   -1.30    3.00
  13   4   1    0.70    3.97
  13   4   3    2.18    3.69
  13   4   4    5.54    3.62
  13   4   5   -1.69    2.95
  13   4   6    1.80    2.95
  13   4   7    5.25    2.94
  13   4   8    3.98    2.40
  13   5  -1   21.28    5.16
  13   5   0    0.73    3.08
  13   5   1    5.16    3.15
  13   5   2    3.25    3.02
  13   5   5    2.95    2.40
  13   6  -2   21.59    4.09
  13   6  -1    6.97    2.97
  13   6   0   18.05    3.93
  13   6   1   11.03    2.96
   2  -9   6   85.03    5.75
   2  -9   7    4.69    2.96
   2  -9   8   24.32    4.18
   3 -10   1  582.04   15.23
   3 -10   3  483.75   12.58
   3 -10   4  419.39   11.31
   3 -10   5   64.34    5.62
   3 -10   8    0.26    2.84
   3  -9   5  100.24    5.45
   3  -9   7   26.11    3.67
   3  -9   9   66.81    4.64
   3  -9  10   16.62    3.44
   4 -11  -1    9.40    5.44
   4 -11   0    3.67    4.18
   4 -11   1   92.39    7.09
   4 -11   3  123.36    7.19
   4 -11   4   85.22    6.35
   4 -11   5   23.85    4.76
   4 -11   9    0.81    2.98
   4 -11  10    8.16    3.51
   4 -10  -1   26.55    6.00
   4 -10   0    3.74    4.15
   4 -10   2   56.33    5.04
   4 -10   3  144.51    6.65
   4 -10   5   95.30    5.58
   4 -10   7    2.32    2.73
   4 -10   8   20.97    3.80
   4 -10   9   39.55    4.34
   4 -10  11   -1.65    2.42
   4  -9   2    4.36    2.95
   4  -9   3    0.82    2.41
   4  -9   5   -1.04    2.22
   4  -9   7   50.92    4.14
   4  -9   8  147.70    5.76
   4  -9   9  120.96    5.40
   4  -9  10   17.41    3.29
   4  -9  11   12.10    3.08
   4  -9  12    1.68    2.27
   4  -8  10   14.04    2.98
   5 -13   6   24.12    5.58
   5 -12   1   31.70    5.51
   5 -12   2    9.70    4.27
   5 -12   3    8.18    4.02
   5 -12   4   -1.54    3.02
   5 -12   9    0.06    3.66
   5 -11  -2   38.14    6.46
   5 -11  -1   14.59    4.41
   5 -11   0    5.57    4.00
   5 -11   5   -0.61    2.44
   5 -11   6    5.37    3.02
   5 -11   8    3.25    2.87
   5 -11   9    7.81    3.32
   5 -11  10   -1.16    3.01
   5 -11  11   -1.07    2.61
   5 -11  12    1.73    3.02
   5 -10   2   -0.51    2.32
   5 -10   3    0.44    2.37
   5 -10   4    1.54    2.31
   5 -10   5    6.08    2.53
   5 -10   7   82.46    5.20
   5 -10   8   93.96    5.37
   5 -10   9   68.03    4.88
   5 -10  10   19.53    3.78
   5 -10  11   13.23    3.56
   5  -9  -7    2.50    7.76
   5  -9  -6    3.08    5.69
   5  -9  -5   79.18    7.42
   5  -9  -4  182.90    8.61
   5  -9  -3  456.94   11.42
   5  -9   2   29.39    3.77
   5  -9   4   22.97    3.55
   5  -9   8  476.36   10.10
   5  -9   9   32.79    3.88
   5  -9  10   83.97    4.89
   5  -9  12   31.90    3.84
   5  -8   7  709.19   13.42
   5  -8   8   -0.67    2.72
   5  -8   9  279.27    8.31
   5  -8  10   10.12    3.01
   5  -8  12    1.53    2.15
   5  -7  11    8.60    3.31
   5  -7  12   12.23    3.30
   5   3  10   59.72    9.45
   5   3  11  246.51   12.17
   5   4  11   31.31    8.33
   6 -13  -1   10.98    4.70
   6 -13   0   -0.64    4.35
   6 -13   1   16.11    4.36
   6 -13   3    1.52    3.95
   6 -13   4    1.27    3.46
   6 -13   5   -0.36    3.56
   6 -13   8   -0.50    3.74
   6 -13  10    9.91    4.67
   6 -13  11    1.95    3.68
   6 -12  -2    0.05    4.24
   6 -12  -1    0.63    4.34
   6 -12   3   22.90    3.94
   6 -12   4    3.79    3.33
   6 -12   6   -0.27    3.24
   6 -12   9   -0.15    3.50
   6 -12  10    2.91    3.66
   6 -12  11    5.11    3.37
   6 -12  13   -0.13    3.69
   6 -11  -2   53.26    6.09
   6 -11  -1    0.79    3.22
   6 -11   0   -3.73    2.80
   6 -11   1    4.15    3.20
   6 -11   3    0.13    2.36
   6 -11   5    5.56    2.84
   6 -11   8   25.01    4.18
   6 -11  11    0.54    3.13
   6 -11  13    1.54    3.22
   6 -10  -5    9.71    4.42
   6 -10  -4   11.20    4.35
   6 -10   0   12.55    3.69
   6 -10   8  118.29    5.93
   6 -10   9   25.67    4.22
   6 -10  10   44.39    4.58
   6 -10  11   -0.47    2.49
   6 -10  12   17.54    3.89
   6 -10  13   -1.44    2.36
   6  -9  -8   -1.52    6.51
   6  -9  -7    4.01    6.03
   6  -9  -6   -0.26    4.26
   6  -9  -5   23.00    4.94
   6  -9  -4  347.48   10.08
   6  -9  -1  304.70    8.90
   6  -9   7  425.24   10.65
   6  -9   9  141.79    6.75
   6  -9  11    7.34    3.10
   6  -9  12   12.89    3.54
   6  -8   4   23.98    4.90
   6  -8   5   -0.80    3.60
   6  -8   7   44.00    5.44
   6  -8   8  260.59    9.37
   6  -8  10   13.01    4.04
   6  -8  12    7.41    3.28
   6  -7   7   77.77    7.32
   6  -7   8  145.36    8.27
   6  -7   9   30.34    5.57
   6  -7  10   21.83    4.89
   6  -7  11    3.28    3.48
   6  -7  12   69.43    5.59
   6  -6  11    5.27    4.20
   6  -6  12    2.22    3.98
   6  -5  11  195.18   10.60
   6  -5  12   27.99    7.09
   6   0  10   47.40    7.94
   6   2   7  797.18   20.68
   6   2   9  821.24   20.96
   6   2  10  211.10   12.38
   6   2  12  138.05   10.45
   6   3   8  354.03   15.78
   6   3   9  308.41   15.45
   6   3  10  104.43   11.17
   6   3  11  200.81   12.73
   6   4  11   -0.14    7.48
   6   4  12    2.52    6.40
   6   5  10    1.92    8.74
   6   5  12    5.01    5.87
   6   6  12   -0.48    4.05
   6   7  11   22.25    5.09
   6   7  12   69.94    5.89
   6   8  11  117.81    6.20
   6   8  12   -0.60    2.82
   6   9  11    5.08    2.80
   6  10  11    0.80    2.21
   6  11  10   -0.96    2.02
   6  11  11    0.50    2.07
   6  12   9    0.28    1.81
   7 -14   0    1.36    4.38
   7 -14   1   30.45    5.98
   7 -14   3    5.32    3.77
   7 -14   4    5.99    4.01
   7 -14   9    1.04    4.15
   7 -13  -4    1.04    4.86
   7 -13  -1   11.36    5.00
   7 -13   0   41.35    6.02
   7 -13   4    2.06    3.13
   7 -13   5   19.99    4.63
   7 -13   8   -0.39    3.51
   7 -12  -4   17.90    5.40
   7 -12  -2    6.01    4.18
   7 -12  -1    6.60    3.51
   7 -12   3   -1.17    2.92
   7 -12   4   74.20    5.41
   7 -12   6    8.80    3.46
   7 -12   8    0.15    2.86
   7 -12   9    4.49    3.48
   7 -11  -5   48.60    6.80
   7 -11  -4   -0.38    3.50
   7 -11  -3   23.45    5.34
   7 -11  -2   -1.65    2.95
   7 -11   0    0.33    3.00
   7 -11   4    3.73    2.71
   7 -11   6    4.54    2.94
   7 -11   8   14.31    3.89
   7 -11   9    2.44    2.91
   7 -11  10    2.43    2.95
   7 -10  -6  144.41    8.47
   7 -10  -3    4.85    3.40
   7 -10   1   -2.80    2.40
   7 -10   3    0.47    2.71
   7 -10   5   19.28    4.26
   7 -10   6    5.28    3.00
   7 -10   8   -0.50    2.54
   7 -10   9   24.12    4.24
   7 -10  10   -1.47    2.58
   7 -10  11   -1.20    2.81
   7 -10  12    3.57    2.74
   7 -10  13    2.67    2.90
   7  -9  -7   45.06    5.94
   7  -9  -6    9.47    4.06
   7  -9  -4   -3.40    3.37
   7  -9   2    7.87    3.77
   7  -9   3    0.76    3.84
   7  -9   4   10.14    3.76
   7  -9   5    3.57    3.43
   7  -9   6   35.82    5.34
   7  -9   8   35.37    5.21
   7  -9   9   10.96    3.86
   7  -9  11    1.32    3.48
   7  -9  12    2.12    2.80
   7  -9  13   33.80    4.64
   7  -8  -8   33.38    5.90
   7  -8  -7   16.86    5.41
   7  -8  -6   -2.68    3.00
   7  -8  -5    1.87    4.24
   7  -8   1   15.87    4.85
   7  -8   2   27.12    5.84
   7  -8   3  344.65   11.71
   7  -8   4    4.39    4.06
   7  -8   5   99.60    7.54
   7  -8   6    2.70    3.78
   7  -8   8   35.70    5.54
   7  -8   9   15.04    4.32
   7  -8  10    3.18    3.79
   7  -8  11   27.17    5.44
   7  -8  12   79.28    6.38
   7  -8  13   -0.84    3.10
   7  -7   2  843.81   21.23
   7  -7   4  554.37   17.70
   7  -7   5  109.06   10.02
   7  -7   7   -0.27    4.97
   7  -7   8    6.28    5.03
   7  -7  10   11.55    4.85
   7  -7  11   72.73    7.02
   7  -6   5   12.07    6.84
   7  -6   9   12.30    7.00
   7  -6  10   13.15    6.89
   7  -6  12   12.60    5.50
   7  -5   7  288.93   12.80
   7  -5   8  347.82   13.47
   7  -5   9  267.30   12.59
   7  -5  10  527.19   16.28
   7  -5  12   39.33    7.87
   7  -4   8  371.85   13.54
   7  -4   9 1169.37   22.08
   7  -4  10   60.87    8.16
   7  -4  11  520.26   15.58
   7  -4  12   27.88    6.76
   7  -3   8  566.90   15.96
   7  -3   9    1.29    5.69
   7  -3  10  215.88   11.08
   7  -3  11    2.70    5.04
   7  -3  12    4.47    4.53
   7  -2   8   -2.13    5.37
   7  -2   9    9.42    6.29
   7  -1   7   -0.51    6.08
   7  -1   8   13.98    6.34
   7  -1   9   60.53    8.89
   7  -1  10    9.45    6.48
   7  -1  11    2.03    5.88
   7  -1  12    2.09    4.92
   7   0   5  273.69   13.54
   7   0   8  224.92   12.70
   7   0   9    2.70    6.42
   7   0  10  254.38   12.91
   7   1   4   34.07   10.41
   7   1   5   23.90    8.27
   7   1   7  304.87   14.74
   7   1   8   41.06    9.51
   7   1   9  321.54   14.99
   7   1  10   52.49    9.21
   7   1  11  155.21   11.49
   7   1  12   56.30    8.97
   7   2   4   61.25   11.89
   7   2   7  120.36   12.06
   7   2   8  264.27   15.10
   7   2   9  273.23   14.77
   7   2  10  134.89   11.63
   7   2  11  204.29   13.31
   7   2  12   16.99    7.45
   7   3   7   86.94   12.42
   7   3   8  157.30   13.92
   7   3  11   -0.92    7.80
   7   3  12   19.62    7.31
   7   4   7   -0.36    9.46
   7   5   8   13.74    9.73
   7   5   9    6.23   10.25
   7   6   9   26.90    8.37
   7   6  10   30.63    6.97
   7   6  11    1.08    4.57
   7   7   9  139.51    8.08
   7   7  10    4.99    3.81
   7   7  11  119.43    6.91
   7   7  12    2.79    3.38
   7   8   9   -0.10    3.14
   7   8  10   98.16    6.23
   7   9   9   24.87    4.18
   7   9  10    5.10    2.72
   7  10   8    1.80    2.62
   7  10   9    1.05    2.20
   7  10  11    0.12    1.97
   7  11  10    2.58    1.94
   7  12   8   -0.29    1.50
   8 -15   1    4.19    4.92
   8 -15   2   10.08    4.52
   8 -15   3    2.59    4.28
   8 -15   4    3.98    3.89
   8 -15   6   -1.81    3.47
   8 -15   7   -1.23    4.03
   8 -14  -3   -0.27    4.82
   8 -14  -1   17.65    5.85
   8 -14   0   25.17    5.43
   8 -14   1   75.70    6.76
   8 -14   2    7.10    3.94
   8 -14   3   53.20    6.16
   8 -14   4   -0.30    3.71
   8 -14   5   22.62    5.22
   8 -14   7   12.93    4.24
   8 -13  -3    7.20    5.12
   8 -13  -1   34.24    5.45
   8 -13   3    0.64    3.25
   8 -13   5    5.50    3.24
   8 -13   6   31.18    4.91
   8 -13   7    4.70    3.20
   8 -13   9   19.42    4.90
   8 -13  14   -1.10    3.53
   8 -12  -5  121.53    9.02
   8 -12   0    4.44    3.05
   8 -12   9    0.75    2.81
   8 -12  13    3.74    3.30
   8 -12  14    2.02    3.41
   8 -11  -6  325.22   12.03
   8 -11  -5    0.70    4.15
   8 -11  -4   17.09    4.43
   8 -11  -3   -1.06    3.53
   8 -11  -1   -0.31    2.58
   8 -11   2  103.89    6.07
   8 -11   5    1.02    2.77
   8 -11   6    1.88    3.24
   8 -11   8    0.14    3.17
   8 -11   9   -0.51    2.80
   8 -11  10    3.22    3.23
   8 -11  11    8.34    3.33
   8 -11  12    3.20    3.06
   8 -11  14    0.86    2.76
   8 -10  -8    8.71    5.56
   8 -10  -7  212.91   10.14
   8 -10  -6    8.19    3.98
   8 -10  -5   21.38    4.90
   8 -10  -4   -1.00    3.23
   8 -10  -3   31.93    5.16
   8 -10   2   67.18    6.11
   8 -10   5    1.77    3.92
   8 -10   8   16.77    5.05
   8 -10  10    1.85    3.57
   8 -10  11   20.13    4.42
   8 -10  12    6.92    3.62
   8  -9  -8   54.60    6.60
   8  -9  -7   63.32    6.36
   8  -9  -6   17.28    5.70
   8  -9  -5    5.24    3.91
   8  -9  -4   25.71    7.67
   8  -9  -3   51.41    7.01
   8  -9   3  235.33   10.14
   8  -9   4    9.55    4.46
   8  -9   5   18.40    5.75
   8  -9   6    5.35    4.12
   8  -9   8    8.46    3.93
   8  -9  10   38.55    5.80
   8  -9  12  152.28    8.13
   8  -8  -8   75.10    6.58
   8  -8  -5   -0.13    4.82
   8  -8  -4   -1.43    4.82
   8  -8  -3    3.94    5.09
   8  -8  -1    1.89    4.73
   8  -8   3  344.64   13.35
   8  -8   4  482.61   15.15
   8  -8   5  255.98   11.71
   8  -8   8   25.10    7.27
   8  -8   9   81.75    7.53
   8  -8  10    6.83    4.43
   8  -8  11  191.25    9.55
   8  -8  12   65.04    6.64
   8  -8  13  201.33    9.19
   8  -7  -8  233.02   10.78
   8  -7  -5  636.71   19.59
   8  -7  -4    4.16    6.37
   8  -7  -3  247.42   13.87
   8  -7   4 1704.36   32.34
   8  -7   5   50.57   10.79
   8  -7   6  393.11   17.13
   8  -7   8  197.09   12.20
   8  -7   9   14.42    6.29
   8  -7  10  153.03   10.46
   8  -7  11   16.87    5.69
   8  -7  12   92.45    7.94
   8  -6  -3  369.91   18.64
   8  -6  -1  474.75   19.22
   8  -6   0   66.19   12.64
   8  -6   2   50.51   11.01
   8  -6   3 2038.40   32.97
   8  -6   5  240.26   13.49
   8  -6   6    5.70    7.23
   8  -6  10    5.51    6.37
   8  -6  12   24.04    7.91
   8  -5   1   77.62   10.31
   8  -5   2 1054.11   23.58
   8  -5   3   62.57   10.04
   8  -5   4  131.63   10.86
   8  -5   5   -0.64    5.90
   8  -5   7  244.47   12.86
   8  -5   8   58.01    9.18
   8  -5   9  241.49   12.61
   8  -5  11  109.98   10.35
   8  -5  13    5.89    6.05
   8  -4   2   83.79   10.60
   8  -4   4   50.88    8.82
   8  -4   8  284.87   13.17
   8  -4   9   15.40    6.17
   8  -4  10  198.25   11.42
   8  -4  11   42.89    8.13
   8  -4  12   15.84    5.97
   8  -4  13   25.54    7.30
   8  -3   2  159.63   12.02
   8  -3   3  692.99   19.11
   8  -3   4   13.63    6.80
   8  -3   5   68.93    9.95
   8  -3   8   -0.99    5.58
   8  -3  10   68.57    9.19
   8  -3  12  372.44   14.30
   8  -3  13  115.75    8.80
   8  -2   2 1590.12   29.10
   8  -2   4 1426.45   27.13
   8  -2   5  147.11   11.75
   8  -2   7  134.64   11.17
   8  -2   9   68.03    9.13
   8  -2  10   26.11    8.08
   8  -2  11  369.35   14.50
   8  -2  12   18.39    6.44
   8  -2  13  677.40   17.05
   8  -1   1 1064.35   24.92
   8  -1   2  101.99   11.80
   8  -1   3 1798.86   31.06
   8  -1   4  455.50   17.49
   8  -1   5  798.22   21.42
   8  -1   7   12.67    7.20
   8  -1  12  245.97   12.78
   8   0  -2  187.36   15.57
   8   0  -1   39.68   11.35
   8   0   0   64.59   12.24
   8   0   1  108.58   13.16
   8   0   2  402.00   17.75
   8   0   3  724.22   21.76
   8   0   5  433.93   17.56
   8   0  12   -0.12    6.60
   8   1  -7 1176.55   24.75
   8   1  -5  549.78   18.53
   8   1  -4   83.20   12.13
   8   1  -2   42.38   12.91
   8   1   0  197.00   15.65
   8   1   2  120.57   13.71
   8   1   3   -4.86    7.55
   8   1   4  252.37   16.02
   8   1   5    9.82    8.97
   8   1   7    8.10    8.49
   8   1   8   84.36   11.54
   8   1   9   91.30   12.09
   8   1  10   54.27   10.55
   8   1  13    1.82    5.38
   8   2  -9   -7.06    4.99
   8   2  -8   66.63    9.35
   8   2  -6  154.41   12.09
   8   2  -5   81.26   11.23
   8   2  -1  638.21   23.84
   8   2   0   18.06   10.73
   8   2   1  109.68   14.41
   8   2   2    9.39    8.90
   8   2   3   66.00   12.90
   8   2   8   69.63   11.90
   8   2  10   77.99   12.13
   8   2  12    4.71    7.60
   8   2  13    2.33    6.23
   8   3  -9   10.83    5.01
   8   3  -8   10.18    5.30
   8   3  -6   37.59    9.66
   8   3   2    3.97    8.81
   8   3   4   40.69   12.40
   8   3   7    2.50    8.51
   8   3   8   11.21    9.27
   8   4  -9   15.15    4.97
   8   4  -8    7.98    4.86
   8   4   5   -1.80    9.80
   8   4   7    1.35    9.41
   8   4  11    6.19    9.29
   8   4  12    6.97    6.67
   8   5 -10    0.83    3.30
   8   5   8    1.50   10.59
   8   5  12    8.68    4.85
   8   6   7    0.99    6.31
   8   6   8    2.70    6.06
   8   6   9   23.65    5.98
   8   6  10    1.30    4.69
   8   6  11   20.13    6.23
   8   7   9    0.14    3.81
   8   7  12    9.16    3.14
   8   8   7    7.47    3.77
   8   8   8    0.47    3.16
   8   8   9   21.49    4.40
   8   8  10    5.19    3.08
   8   9   9    0.50    2.47
   8   9  10    0.51    2.31
   8   9  11   -1.12    2.16
   8  10   7    0.70    2.52
   8  10   8    2.61    2.27
   8  10   9    0.37    2.07
   8  10  10    0.71    2.03
   8  11   4    4.34    2.18
   8  11   6   -0.03    1.85
   8  11   7    2.77    1.94
   8  11   8    0.48    1.71
   8  12   3    0.89    1.60
   8  12   4    0.67    1.58
   9 -15   0    1.57    4.11
   9 -15   1    2.24    4.32
   9 -15   4   -0.99    3.78
   9 -14  -3    1.53    5.14
   9 -14   0   39.94    5.89
   9 -14   1   -0.25    3.37
   9 -14   2   50.87    5.77
   9 -14   3    3.14    3.45
   9 -14   7    0.99    3.29
   9 -14   9   18.63    5.69
   9 -14  10    8.11    4.09
   9 -14  12    3.34    4.15
   9 -13  -4   12.44    5.12
   9 -13  -3    3.01    3.92
   9 -13  -1   49.54    5.76
   9 -13   0    0.70    3.12
   9 -13   2   18.57    4.67
   9 -13   3   73.79    6.05
   9 -13   4   15.93    3.83
   9 -13   5   24.41    4.57
   9 -13   6    4.74    3.46
   9 -13   7    1.14    3.21
   9 -13  11   -0.27    3.47
   9 -13  12   24.00    5.20
   9 -13  13    3.19    3.60
   9 -12  -6  134.96    9.55
   9 -12  -5   18.59    5.08
   9 -12  -4   17.03    4.91
   9 -12  -3    5.92    3.80
   9 -12  -1    1.64    2.95
   9 -12   6   -0.94    2.69
   9 -12   7    6.76    3.41
   9 -12  11    4.16    3.38
   9 -12  12    5.42    3.46
   9 -12  13    0.96    3.06
   9 -12  14    0.33    3.08
   9 -11  -8    9.02    6.10
   9 -11  -7  147.00    9.49
   9 -11  -6    3.07    3.89
   9 -11  -5   22.77    6.31
   9 -11  -4    1.21    3.66
   9 -11  -3    2.37    3.36
   9 -11   2   10.64    3.92
   9 -11   3   -0.46    3.29
   9 -11   4    3.44    3.68
   9 -11   5   -0.85    3.36
   9 -11   6   49.02    5.51
   9 -11   9    0.42    2.89
   9 -11  11    4.63    3.26
   9 -11  12   -1.19    2.97
   9 -11  14    0.62    2.78
   9 -10  -8   13.68    4.84
   9 -10  -7   29.40    5.71
   9 -10  -6   -0.59    4.01
   9 -10  -5    0.44    3.85
   9 -10   0    0.75    3.90
   9 -10   1    4.85    4.08
   9 -10   2    0.30    3.81
   9 -10   3    1.43    3.85
   9 -10   4    8.15    4.08
   9 -10   5   27.00    5.77
   9 -10   7   34.83    6.03
   9 -10   8   16.21    4.85
   9 -10  10   20.45    5.32
   9  -9  -8   27.61    5.76
   9  -9  -7    8.16    4.54
   9  -9  -6    7.06    5.25
   9  -9  -5    4.89    5.41
   9  -9  -3    5.90    4.61
   9  -9  -1   -2.75    3.79
   9  -9   0    3.91    4.53
   9  -9   1    9.61    4.80
   9  -9   3   33.87    6.88
   9  -9   4   27.73    6.22
   9  -9   6   -0.83    4.61
   9  -9   8    0.74    3.92
   9  -9   9   31.02    6.16
   9  -9  10    8.84    4.58
   9  -9  11  162.69    8.96
   9  -9  12   57.16    6.71
   9  -9  13  112.35    7.72
   9  -9  14   25.99    4.77
   9  -8  -8    3.57    4.49
   9  -8  -6   -0.88    5.11
   9  -8  -3    9.61    6.36
   9  -8  -1   14.82    7.12
   9  -8   0   44.64    8.96
   9  -8   1  252.10   14.06
   9  -8   2  436.88   17.04
   9  -8   3  159.21   12.15
   9  -8   4  482.29   17.15
   9  -8   5    7.41    5.95
   9  -8   6  107.78    9.76
   9  -8   8   59.02    8.11
   9  -8   9    9.03    5.11
   9  -8  10  108.84    8.65
   9  -8  11  156.67    9.41
   9  -8  12  149.73    9.06
   9  -8  13  202.81    9.67
   9  -7  -7   78.20    9.56
   9  -7  -6  722.43   21.99
   9  -7  -5  237.38   15.21
   9  -7  -4  388.85   17.99
   9  -7  -3  197.00   15.94
   9  -7   0  176.66   15.93
   9  -7   5  386.82   17.53
   9  -7   6   45.57   10.38
   9  -7   8   49.13   10.52
   9  -7   9   57.95   10.07
   9  -7  10   78.49    9.74
   9  -7  11   36.83    8.44
   9  -7  12  256.03   11.95
   9  -7  13    2.74    4.37
   9  -6  -8  195.05   12.61
   9  -6  -7 1129.10   27.97
   9  -6  -6 1046.07   30.65
   9  -6  -5  665.84   25.34
   9  -6  -4 1044.12   29.39
   9  -6  -3  223.22   16.85
   9  -6   0  636.36   22.07
   9  -6   1   22.47    8.65
   9  -6   2 1045.28   25.94
   9  -6   4  306.62   15.22
   9  -6   5   38.08    9.84
   9  -6   6   -2.40    6.58
   9  -6  11   19.31    7.77
   9  -6  12    5.49    6.39
   9  -6  13   39.54    8.21
   9  -5  -8  435.99   19.13
   9  -5  -7 1305.82   31.65
   9  -5  -6  230.71   17.30
   9  -5  -5  801.30   25.20
   9  -5  -4   82.27   13.11
   9  -5   0   12.46    8.20
   9  -5   1  250.07   15.05
   9  -5   3  184.41   13.48
   9  -5   6   46.68    9.60
   9  -5   8   63.01    9.27
   9  -5  10    9.84    6.84
   9  -5  11   13.24    7.61
   9  -5  13    2.91    6.53
   9  -4  -8  456.51   17.94
   9  -4  -7    8.93    8.73
   9  -4  -6  938.11   25.94
   9  -4  -1  182.15   15.00
   9  -4   1   32.60    8.81
   9  -4   3  329.27   15.46
   9  -4   5   35.21    8.58
   9  -4   9   11.07    6.77
   9  -4  11  108.79   10.81
   9  -4  12  190.61   12.10
   9  -4  13   98.56    9.32
   9  -3  -8   -2.27    7.17
   9  -3  -7  410.92   18.46
   9  -3  -5  277.27   16.25
   9  -3  -3   38.85   11.20
   9  -3  -1    4.45    8.58
   9  -3   0   45.03   11.42
   9  -3   1   12.35    8.47
   9  -3   2  557.56   19.35
   9  -3   3   74.73   11.10
   9  -3   4  668.99   20.50
   9  -3   5  103.59   11.39
   9  -3   6  131.50   11.38
   9  -3   9   57.37    9.85
   9  -3  11  586.51   18.25
   9  -3  12   27.85    7.45
   9  -3  13  527.39   16.41
   9  -2  -7  323.84   17.06
   9  -2  -6  531.54   20.49
   9  -2  -5 1312.54   29.89
   9  -2  -4  147.79   14.57
   9  -2  -3  430.39   19.75
   9  -2  -1  128.99   13.72
   9  -2   0   11.62    9.51
   9  -2   1  624.59   21.50
   9  -2   3 1118.16   26.34
   9  -2   4  750.40   21.91
   9  -2   5  563.22   19.35
   9  -2   6  541.21   18.84
   9  -2   8  116.40   11.59
   9  -2  10  345.05   15.34
   9  -2  11    6.96    6.73
   9  -2  12  526.59   17.53
   9  -2  13   59.03    8.92
   9  -1  -7  334.71   17.95
   9  -1  -5   49.11   10.59
   9  -1  -4 1404.49   31.27
   9  -1  -3   11.13    8.86
   9  -1  -2  473.99   21.40
   9  -1  -1  161.62   15.01
   9  -1   0  473.36   19.81
   9  -1   1  410.25   19.03
   9  -1   2  730.42   22.78
   9  -1   3 1326.21   28.99
   9  -1   4  220.05   14.92
   9  -1   5 1131.59   26.65
   9  -1   8   31.50    9.46
   9  -1  11   95.00   11.02
   9  -1  13   72.09    9.34
   9   0  -8   40.58   11.34
   9   0  -6   23.16    8.63
   9   0  -5 1305.60   29.26
   9   0  -4   97.88   13.51
   9   0  -2   30.40   10.82
   9   0  -1   16.22   10.47
   9   0   0   51.64   13.29
   9   0   1   65.87   12.80
   9   0   2  750.01   24.34
   9   0   4  657.25   22.50
   9   0   5   57.68   11.55
   9   0   8   19.68    9.35
   9   0   9    8.62    7.87
   9   0  10    3.84    7.77
   9   0  12    8.06    6.87
   9   0  13   59.82    8.88
   9   1  -9    1.43    6.89
   9   1  -8  343.17   16.64
   9   1  -7  106.03   12.70
   9   1  -6  557.80   20.31
   9   1  -5  260.69   16.08
   9   1  -4   54.27   12.62
   9   1  -1  121.00   14.75
   9   1   1    5.40    9.16
   9   1   2    2.57    8.50
   9   1   3  164.44   14.91
   9   1   4   50.99   12.95
   9   1   6    5.02    8.49
   9   1   8   91.36   13.17
   9   1  10    8.01    8.67
   9   1  13   -2.50    5.56
   9   2  -8   -3.21    6.86
   9   2  -7   80.45   11.66
   9   2  -6  206.50   14.74
   9   2  -5   12.26    8.47
   9   2  -4   88.24   14.83
   9   2  -2   57.26   13.28
   9   2  -1    4.89   10.34
   9   2   1    4.20   10.26
   9   2   2   35.05   12.46
   9   2   3   64.53   13.00
   9   2   5  165.18   16.21
   9   2   6    4.90    9.19
   9   2   8   -2.62    8.41
   9   2  13   80.92   10.14
   9   3  -9   66.55    8.15
   9   3  -8    5.21    5.96
   9   3  -7    7.80    7.08
   9   3  -5  206.94   16.39
   9   3  -4   -2.00   10.96
   9   3  -2   -5.19   12.16
   9   3  -1   46.97   14.83
   9   3   1    9.95   10.55
   9   3   2  127.52   16.72
   9   3   4  693.56   26.52
   9   3   8   27.32   10.54
   9   3   9    0.68    8.85
   9   3  12   18.83    8.69
   9   4  -9   -2.96    4.33
   9   4  -8   22.78    6.93
   9   4  -7    1.98    5.28
   9   4  -6  145.18   11.63
   9   4  -4  200.96   17.88
   9   4  -1    3.62   12.47
   9   4   0   -0.38   11.92
   9   4   3  914.34   31.03
   9   4   4   11.62   11.69
   9   4   6   48.91   15.36
   9   4   7   59.40   17.50
   9   5 -10   -1.62    3.68
   9   5  -9   25.13    6.16
   9   5  -8   15.87    5.25
   9   5  -7   77.58    8.74
   9   5  -6  153.14   11.02
   9   5  -5  143.27   11.57
   9   5   3   18.10   13.82
   9   5   8    3.39    7.60
   9   5  11    9.67    5.01
   9   6 -10    5.29    3.51
   9   6  -9   10.27    4.20
   9   6  -7   93.79    8.35
   9   6   4   54.00   12.69
   9   6   9   -2.04    4.55
   9   6  10    9.51    4.31
   9   6  12    0.58    2.90
   9   7 -10    7.58    3.24
   9   7   2    1.70    5.83
   9   7   4   11.73    5.50
   9   7   5   15.95    5.28
   9   7  10    3.09    3.10
   9   8 -10    0.14    2.65
   9   8  -8    2.50    3.23
   9   8   2    0.20    3.57
   9   8   3    4.11    3.65
   9   8   4    8.82    4.25
   9   8   5    1.72    3.60
   9   8   7    1.48    3.14
   9   8   8    1.35    3.05
   9   9  -9    0.55    2.47
   9   9  -8   -1.88    2.95
   9   9   1   -0.43    2.78
   9   9   2   -2.63    2.53
   9   9   3    7.65    3.12
   9   9   5   11.24    3.68
   9   9   7   -0.86    2.56
   9   9   8    3.75    2.62
   9   9  10    0.38    1.91
   9  10  -9   -1.17    2.01
   9  10  -6   15.97    3.15
   9  10  -1    2.04    2.17
   9  10   1   -0.61    2.00
   9  10   3   11.16    3.46
   9  10   4    5.78    2.38
   9  10   5   26.00    3.56
   9  10   6    1.35    2.18
   9  10   7    6.05    2.19
   9  10   8    4.29    2.00
   9  11  -9   -0.52    1.42
   9  11  -7    3.90    1.76
   9  11  -5   19.04    2.72
   9  11  -3   11.85    3.27
   9  11  -2   10.23    2.74
   9  11  -1    0.47    1.73
   9  11   0    1.19    1.81
   9  11   1   -0.78    1.58
   9  11   3    1.60    1.71
   9  12  -6    1.39    1.26
   9  12  -2    0.77    1.53
   9  12  -1    0.04    1.37
  10 -16   2    0.58    4.04
  10 -16   3    5.52    4.56
  10 -15   0    7.21    4.35
  10 -15   1   -0.53    3.69
  10 -15   2   -2.23    3.55
  10 -15   3    1.63    3.49
  10 -15   4    2.23    3.84
  10 -15   6    1.76    3.57
  10 -15   7    3.44    3.67
  10 -15  12    2.01    3.57
  10 -14  -6   -2.08    5.23
  10 -14  -5   35.57    8.46
  10 -14  -4   -0.39    5.33
  10 -14  -3   23.24    6.31
  10 -14  -1    4.01    4.13
  10 -14   0   -1.19    3.48
  10 -14   1   11.04    4.08
  10 -14   2    0.95    3.17
  10 -14   4   -1.05    2.99
  10 -14   5    0.97    3.21
  10 -14   6   -0.50    3.30
  10 -14   9    0.00    3.31
  10 -14  10    5.44    3.61
  10 -14  13   -0.96    3.44
  10 -13  -7    9.66    6.43
  10 -13  -6    3.72    4.95
  10 -13  -5    6.57    4.88
  10 -13  -4    6.60    4.95
  10 -13  -3   -0.16    3.97
  10 -13  -1    0.25    2.99
  10 -13   0    8.81    3.59
  10 -13   2   13.65    3.96
  10 -13   3    9.29    3.23
  10 -13   4    2.64    3.49
  10 -13   6   -0.59    2.97
  10 -13   9    1.84    3.09
  10 -13  10    1.34    3.05
  10 -13  11    0.16    3.50
  10 -13  12    0.09    3.41
  10 -12  -7   35.83    7.40
  10 -12  -5    3.91    4.53
  10 -12  -1    1.17    3.08
  10 -12   0   -0.14    2.94
  10 -12   1   -0.90    2.99
  10 -12   2    2.32    3.21
  10 -12   3   -0.90    2.89
  10 -12   6   78.93    6.09
  10 -12  10    2.11    3.11
  10 -12  12    1.48    3.25
  10 -12  13    2.24    2.98
  10 -11  -8    1.21    4.99
  10 -11  -7    0.77    3.80
  10 -11  -6   10.91    4.81
  10 -11  -3   73.59    6.59
  10 -11   2   -4.28    3.33
  10 -11   3   29.06    6.07
  10 -11   4   13.51    4.53
  10 -11   5   80.71    7.16
  10 -11   6   51.24    6.45
  10 -11   7   87.18    7.10
  10 -11   9    3.41    3.64
  10 -11  10   -1.31    3.57
  10 -11  11   -0.13    3.01
  10 -11  12    1.39    2.98
  10 -11  13    1.94    3.03
  10 -11  14    3.64    3.13
  10 -10  -8   21.87    5.22
  10 -10   0   66.64    7.40
  10 -10   1    3.63    5.12
  10 -10   3    8.78    4.66
  10 -10   4    1.61    3.88
  10 -10   5   73.22    7.46
  10 -10   6   19.89    5.20
  10 -10  10    1.98    3.99
  10 -10  11   31.73    5.83
  10 -10  14    0.96    3.25
  10  -9  -7   13.10    5.51
  10  -9  -6   -0.96    5.59
  10  -9  -5   48.27    9.37
  10  -9  -4   10.09    6.13
  10  -9  -1   32.98    7.16
  10  -9   2    8.92    5.64
  10  -9   3    9.20    5.30
  10  -9   5    3.64    5.81
  10  -9   6   12.81    5.61
  10  -9   7    0.40    5.22
  10  -9   9    2.29    4.58
  10  -9  10   27.27    6.11
  10  -9  11   42.19    6.32
  10  -9  12   40.13    6.43
  10  -9  13   34.88    6.26
  10  -9  14    3.17    3.68
  10  -8  -7    5.45    6.05
  10  -8  -6   21.45    7.30
  10  -8  -5   10.80    6.76
  10  -8  -4   -1.69    6.31
  10  -8  -3   50.57   10.00
  10  -8   0    1.78    8.64
  10  -8   1   52.08   11.41
  10  -8   2    2.48    7.62
  10  -8   3  129.01   12.61
  10  -8   4    2.74    7.34
  10  -8   5   53.31   10.69
  10  -8   7   -0.82    6.43
  10  -8  10   39.27    7.83
  10  -8  11   11.05    5.53
  10  -8  12  108.26    8.54
  10  -8  13    2.03    4.08
  10  -7  -8   45.45    8.69
  10  -7  -7   60.23   10.84
  10  -7  -6   11.37   10.01
  10  -7  -5   14.62   10.13
  10  -7  -1    2.64    9.07
  10  -7   0   32.18   11.96
  10  -7   4  108.66   13.20
  10  -7   8    2.15    7.52
  10  -7  13    9.58    5.56
  10  -7  14   -0.93    3.78
  10  -6  -7  127.57   15.99
  10  -6  -5   54.14   14.65
  10  -6  -4   32.81   11.97
  10  -6   1    2.55    7.77
  10  -6   2   22.89    9.62
  10  -6   4    0.60    7.36
  10  -6   5    0.95    7.19
  10  -6   6   73.52   11.26
  10  -6   9    9.50    7.65
  10  -6  11    4.25    8.04
  10  -6  12   -1.89    6.84
  10  -6  14    6.09    5.25
  10  -5  -8   20.77   10.22
  10  -5  -7   17.64   11.32
  10  -5  -4  149.23   15.54
  10  -5  -3  341.11   19.01
  10  -5  -1  231.51   16.91
  10  -5   0  191.20   15.22
  10  -5   5   34.60   10.00
  10  -5   8   31.04    9.73
  10  -5  10    3.34    6.91
  10  -5  11    3.01    7.61
  10  -5  12    4.95    7.50
  10  -5  13    7.85    7.04
  10  -4  -8   17.88   10.02
  10  -4  -7   14.95   10.52
  10  -4  -6   42.12   12.53
  10  -4  -5   31.87   10.61
  10  -4  -4  238.36   16.95
  10  -4  -3  557.83   22.25
  10  -4  -1  237.97   17.10
  10  -4   0  183.47   15.46
  10  -4   1   44.80   11.41
  10  -4   2   18.03    8.47
  10  -4   4   23.84    9.10
  10  -4   6   11.69    8.22
  10  -4   9    6.85    7.27
  10  -4  10    0.38    7.36
  10  -4  11  134.77   11.56
  10  -4  12    8.40    7.55
  10  -4  13  147.26   11.18
  10  -3  -8    6.53    8.61
  10  -3  -7   -4.51    8.17
  10  -3  -6   23.32    9.18
  10  -3  -4   18.96    9.60
  10  -3  -3  194.33   16.28
  10  -3  -1  123.49   14.67
  10  -3   3   82.98   12.23
  10  -3   4  162.43   14.06
  10  -3   5   37.52    8.76
  10  -3   6   38.84   12.19
  10  -3   8    1.01    6.81
  10  -3  10   84.53   11.29
  10  -3  11   20.57    8.30
  10  -3  12  349.29   15.74
  10  -2  -8   16.22    9.87
  10  -2  -7   21.68    9.62
  10  -2  -6  137.16   15.25
  10  -2  -5   -0.68    9.55
  10  -2  -4   37.10   10.50
  10  -2  -2   -1.08    9.78
  10  -2   3  441.96   19.53
  10  -2   4   10.46    8.34
  10  -2   5  391.34   17.90
  10  -2   6    3.19    7.52
  10  -2   8   -0.58    7.51
  10  -2  10   18.98    7.97
  10  -2  11  105.87   11.54
  10  -2  12   55.42   10.44
  10  -2  13   83.78   10.20
  10  -1  -8   12.03    9.37
  10  -1  -6    5.89   10.64
  10  -1  -5  309.65   19.93
  10  -1  -4   19.85   10.55
  10  -1  -3   34.58   11.50
  10  -1  -2   15.17   10.91
  10  -1  -1    4.79   11.38
  10  -1   0   58.59   13.50
  10  -1   3   41.30   12.33
  10  -1   4  356.43   18.72
  10  -1   5   56.49   12.60
  10  -1   9    5.81    8.06
  10  -1  10   -4.11    7.99
  10  -1  13   48.87    9.40
  10   0  -9   -1.93    8.52
  10   0  -4   44.63   12.44
  10   0  -2    5.78   12.92
  10   0   2   11.70   10.71
  10   0   4   43.71   12.98
  10   0   5    4.40    8.92
  10   0   8   86.26   13.25
  10   0   9   16.24    8.61
  10   0  10   34.46    9.50
  10   0  13   -1.62    6.35
  10   1  -9   10.70    8.36
  10   1  -8   -7.20    9.58
  10   1  -5   16.76   11.18
  10   1  -2   82.97   17.37
  10   1  -1    5.36   10.99
  10   1   2    5.40   10.94
  10   1   3   -3.22    9.12
  10   1   4    5.96   10.04
  10   1   8   -2.21    9.85
  10   1   9   46.35   12.37
  10   1  10    2.20    8.54
  10   1  11   -2.42    8.20
  10   1  12   11.83    8.14
  10   2  -9  124.47   10.66
  10   2  -8    3.14    6.87
  10   2  -7   13.99    8.41
  10   2  -6    4.74   10.25
  10   2  -5   24.36   12.41
  10   2  -4   10.74   11.44
  10   2  -2   42.30   14.73
  10   2  -1  104.97   18.37
  10   2   1    8.70   11.18
  10   2   4  156.64   17.57
  10   2   9    2.28    9.28
  10   2  10    8.37    9.35
  10   2  11   26.26    9.30
  10   2  13  128.89   11.34
  10   3  -9    0.40    5.14
  10   3  -8   -0.87    6.33
  10   3  -7    5.34    6.63
  10   3  -6   26.47    9.94
  10   3   0    6.41   13.34
  10   3   2    1.88   13.12
  10   3   3  495.20   25.03
  10   3   9   23.40   11.06
  10   4  -9    5.57    5.23
  10   4  -8    0.17    5.71
  10   4  -7   83.58    9.70
  10   4  -5  136.15   13.43
  10   4   0   49.52   16.47
  10   4   1    4.71   13.55
  10   4   2  338.66   24.73
  10   4   8    2.96   11.39
  10   5  -9    4.84    4.65
  10   5  -7   93.46    9.05
  10   5  -4   -2.10    8.66
  10   5  -1    5.05   13.57
  10   5   0   -2.17   13.89
  10   5   1    5.96   13.99
  10   5   5   29.05   12.85
  10   5   6   60.09   13.09
  10   5   9   -0.17    5.23
  10   5  10   -0.72    4.16
  10   5  11   -0.46    3.40
  10   5  12    2.67    3.15
  10   6 -10    4.66    3.44
  10   6  -9    0.67    3.50
  10   6  -7    1.61    4.59
  10   6  -6   61.41    8.05
  10   6  -4   46.05   10.18
  10   6  -2    0.12    9.34
  10   6   1    4.46   13.84
  10   6   2    5.74   12.02
  10   6   5   20.74    7.10
  10   6   7    2.01    4.53
  10   6   8    1.30    4.55
  10   6  10    4.99    3.43
  10   6  12    0.86    2.31
  10   7  -9   -0.64    3.25
  10   7  -8    0.74    3.54
  10   7  -7    0.12    3.79
  10   7  -4   -1.36    5.49
  10   7  -2    8.25    8.32
  10   7  -1    4.66    6.38
  10   7   0   16.88    6.40
  10   7   3    2.82    5.22
  10   7   4    7.44    4.63
  10   7   5    2.71    4.37
  10   7   7    0.69    3.35
  10   7   9    1.79    2.94
  10   7  11   -0.67    1.98
  10   8  -9   -0.22    2.68
  10   8  -8    4.46    3.21
  10   8  -7    1.81    3.46
  10   8  -4    2.74    4.11
  10   8  -1    5.35    4.02
  10   8   0    3.09    3.61
  10   8   3    1.62    3.23
  10   8   4    0.30    3.44
  10   8   7   -0.28    2.60
  10   8   9    0.93    2.15
  10   9  -9    0.98    2.37
  10   9  -8    0.59    2.66
  10   9  -7    2.77    2.52
  10   9  -6    8.88    3.28
  10   9  -5   -0.88    2.72
  10   9  -1   -0.88    2.46
  10   9   0    1.81    2.46
  10   9   1   -0.32    2.23
  10   9   2    1.22    2.48
  10   9   3    4.92    2.48
  10   9   4    2.47    2.38
  10   9   5   21.22    3.64
  10  10  -8   -0.79    1.60
  10  10  -6   -1.09    1.97
  10  10  -4    1.49    1.93
  10  10  -1   -0.75    1.74
  10  10   0    2.02    2.03
  10  10   1    0.85    2.06
  10  10   3    1.49    1.99
  10  10   4   27.15    3.13
  10  11  -4    7.14    2.25
  10  11  -2    1.50    1.63
  11 -16   0    5.67    4.43
  11 -16   2    3.95    4.32
  11 -16   3    1.33    3.75
  11 -16   4    8.95    4.41
  11 -16   7    3.77    3.79
  11 -16   9   -0.65    3.55
  11 -15  -2   -0.27    4.31
  11 -15  -1    3.64    3.94
  11 -15   0    1.98    3.99
  11 -15   1    2.53    3.51
  11 -15   2    1.00    3.38
  11 -15   4   -1.66    3.19
  11 -15   5   -1.06    3.27
  11 -15   6    7.74    4.05
  11 -15   7   -1.45    3.76
  11 -15  12   -0.41    3.11
  11 -14  -6   15.21    6.81
  11 -14  -5    2.81    5.70
  11 -14  -4   29.71    6.80
  11 -14  -3    2.41    4.22
  11 -14  -1   -0.86    3.85
  11 -14   0    4.50    3.37
  11 -14   1    9.88    4.24
  11 -14   2   -0.45    3.52
  11 -14   4   -2.05    3.05
  11 -14   5    2.43    3.23
  11 -14   6    1.19    3.27
  11 -14   9    1.89    3.08
  11 -14  11    0.30    3.11
  11 -13  -8    2.03    6.98
  11 -13  -3   19.04    5.99
  11 -13  -1    1.94    3.17
  11 -13   0   -0.01    3.04
  11 -13   1   -2.63    2.96
  11 -13   2    5.80    3.31
  11 -13   3    0.85    3.51
  11 -13   4    4.71    3.46
  11 -13   5    2.67    3.53
  11 -13   6   43.60    5.34
  11 -13   7    3.32    3.13
  11 -13   9    5.58    3.30
  11 -13  11    2.72    3.18
  11 -13  12   -0.39    2.90
  11 -12  -8    6.32    6.02
  11 -12  -7    3.67    5.17
  11 -12  -6   14.73    5.25
  11 -12  -5   16.08    4.98
  11 -12  -4   39.94    6.06
  11 -12   0   -2.53    3.49
  11 -12   2    0.90    3.81
  11 -12   3   17.68    5.74
  11 -12   4   10.93    3.98
  11 -12   5   66.71    6.21
  11 -12   7   66.05    6.15
  11 -12   9   16.93    5.39
  11 -12  10   21.36    4.83
  11 -12  11   -2.19    2.85
  11 -12  12    8.84    3.34
  11 -12  13    1.41    3.17
  11 -11  -8   16.29    5.77
  11 -11  -7   13.56    5.40
  11 -11  -3    4.63    4.09
  11 -11   1   13.90    5.55
  11 -11   2   29.68    6.18
  11 -11   3   30.79    6.41
  11 -11   4   28.26    6.19
  11 -11   5  147.42    9.19
  11 -11   6   27.03    6.40
  11 -11   7  185.53    9.69
  11 -11   9   42.25    5.74
  11 -11  11    0.72    3.28
  11 -11  12    0.85    3.00
  11 -11  13    0.22    2.90
  11 -10  -8    4.32    4.96
  11 -10  -7  161.26    9.72
  11 -10  -6    2.82    4.99
  11 -10  -5  321.07   14.66
  11 -10  -4    8.68    6.17
  11 -10  -1  126.73    9.56
  11 -10   0   45.87    7.45
  11 -10   1    3.22    4.82
  11 -10   2    3.54    4.52
  11 -10   5   -1.38    4.33
  11 -10   6   89.71    8.23
  11 -10   7    3.32    4.38
  11 -10   9    1.87    4.36
  11 -10  13    1.90    3.37
  11 -10  14   -0.33    3.03
  11  -9  -8   20.04    5.99
  11  -9  -7    2.46    6.22
  11  -9  -6   80.65   10.74
  11  -9  -5    6.31    7.06
  11  -9  -4   76.97    9.50
  11  -9  -1   22.58    7.40
  11  -9   0    2.47    5.88
  11  -9   1   11.62    6.71
  11  -9   2   44.35    8.93
  11  -9   3   75.63   10.00
  11  -9   7   31.33    7.54
  11  -9   9    0.30    4.64
  11  -9  10    1.59    4.38
  11  -9  11   -2.13    3.89
  11  -9  12   14.07    4.78
  11  -9  13    0.81    4.06
  11  -8  -8   30.85    8.24
  11  -8  -7    0.43    6.83
  11  -8  -6   -3.58    6.87
  11  -8  -5   16.57    7.84
  11  -8  -3   13.07    7.70
  11  -8   0    5.65    9.71
  11  -8   2   36.77   11.03
  11  -8   3   11.68    9.20
  11  -8   5   30.30    9.21
  11  -8   7  136.25   12.35
  11  -8   9   43.45    8.61
  11  -8  10    3.14    5.96
  11  -8  11    3.08    5.48
  11  -8  12    3.32    4.57
  11  -8  13    4.31    4.36
  11  -8  14    1.76    3.79
  11  -7  -8    0.49    7.49
  11  -7  -7    0.31    8.90
  11  -7  -6    9.45   10.09
  11  -7  -5  101.21   15.78
  11  -7  -3  270.35   21.32
  11  -7  -1  238.78   19.55
  11  -7   0   55.55   15.57
  11  -7   1   13.72    9.85
  11  -7   2   35.15   11.93
  11  -7   3   13.78   10.20
  11  -7   7    4.50    9.05
  11  -7  10   77.58   11.45
  11  -7  12    6.05    5.06
  11  -7  13    4.70    4.95
  11  -7  14   15.40    5.09
  11  -6  -8    2.66    9.84
  11  -6  -6  245.67   21.50
  11  -6  -4  594.90   26.35
  11  -6  -3  114.70   16.45
  11  -6   1  113.68   15.01
  11  -6   2   -1.13    7.68
  11  -6   3   68.95   12.69
  11  -6   4    5.69    8.63
  11  -6  10   21.41    9.41
  11  -6  11   12.62    7.90
  11  -6  12    9.23    7.50
  11  -6  13    4.44    6.15
  11  -6  14   24.75    7.94
  11  -5  -8   14.28   11.84
  11  -5  -5  374.31   21.80
  11  -5  -4  547.12   24.88
  11  -5  -3  780.28   27.47
  11  -5  -1  312.78   19.61
  11  -5   0  445.40   21.46
  11  -5   2  109.63   14.19
  11  -5   3    6.97    8.07
  11  -5   4   69.58   12.17
  11  -5   5   11.36    8.26
  11  -5   6  155.73   14.10
  11  -5   7  197.75   14.85
  11  -5  10   20.85    9.27
  11  -5  11    6.95    7.35
  11  -5  13    0.05    7.06
  11  -5  14    1.28    5.80
  11  -4  -8  149.17   16.64
  11  -4  -7   45.60   12.36
  11  -4  -6  148.46   17.40
  11  -4  -5  469.53   22.97
  11  -4  -4  238.26   18.47
  11  -4  -3 1398.38   35.14
  11  -4  -1  878.30   28.71
  11  -4   0    4.36    8.97
  11  -4   1  150.34   15.38
  11  -4   2    2.37    8.59
  11  -4   3    5.18    8.91
  11  -4   4    5.00    8.56
  11  -4   6  120.92   13.39
  11  -4   7   41.83   11.79
  11  -4   8  216.82   15.16
  11  -4  10    7.00    7.52
  11  -4  11    5.51    7.78
  11  -4  12   62.63   10.60
  11  -4  13    1.13    6.81
  11  -4  14    2.93    5.71
  11  -3  -8   45.84   13.28
  11  -3  -7    8.15   10.07
  11  -3  -6  227.67   18.41
  11  -3  -5   -1.12   10.97
  11  -3  -4  434.28   22.58
  11  -3  -3   -4.65    9.16
  11  -3   0  150.90   16.65
  11  -3   2    3.83   10.25
  11  -3   4    6.02    9.06
  11  -3   5   10.09    8.94
  11  -3   8   12.78    9.16
  11  -3   9   42.68   12.00
  11  -3  11   58.19   10.87
  11  -2  -8   25.79   11.52
  11  -2  -7   19.80   12.02
  11  -2  -6   50.24   13.31
  11  -2  -5    3.41   11.58
  11  -2  -4   45.31   13.17
  11  -2  -1   32.42   12.83
  11  -2   1    9.49   11.18
  11  -2   3    1.17    9.11
  11  -2   6   -1.83    9.06
  11  -2   8  108.12   12.96
  11  -2  10   -3.33    8.31
  11  -2  12   12.01    7.44
  11  -2  13   12.15    6.86
  11  -1  -9   -1.03    9.10
  11  -1  -7    8.76   10.65
  11  -1  -6  149.26   18.41
  11  -1  -5   -1.16   11.91
  11  -1  -3   54.35   13.60
  11  -1  -2    1.82   11.44
  11  -1  -1   38.24   13.75
  11  -1   6   61.36   13.81
  11  -1  10  152.12   14.25
  11   0  -9    7.17    8.09
  11   0  -8   -2.84   11.07
  11   0  -7   72.46   17.39
  11   0  -6    0.45   13.00
  11   0  -4   96.36   18.50
  11   0   0  199.51   19.85
  11   0   2   54.56   13.92
  11   0   3   28.57   12.89
  11   0   4   22.45   10.41
  11   0   5  141.90   15.90
  11   0   6   66.42   14.01
  11   0   8    9.18    9.34
  11   0   9  358.49   19.10
  11   0  10    6.49    8.13
  11   0  13    9.26    6.89
  11   1  -8   -6.53    8.44
  11   1  -6   -7.87   11.10
  11   1  -5  151.26   19.92
  11   1  -4   77.30   17.88
  11   1  -2  176.71   22.63
  11   1  -1  409.95   25.71
  11   1   0  250.94   22.39
  11   1   1  164.61   19.72
  11   1   2  171.60   18.86
  11   1   3    9.27   11.33
  11   1   4   88.42   16.39
  11   1   6  155.10   16.86
  11   1   8  188.46   16.56
  11   1   9   50.40   12.69
  11   1  10   69.12   13.09
  11   2  -9   -0.39    5.92
  11   2  -8  106.33   12.03
  11   2  -7    8.10    8.86
  11   2  -6   49.69   14.14
  11   2  -5   67.56   17.66
  11   2  -4   92.04   22.07
  11   2  -2  189.93   24.09
  11   2  -1  284.31   24.44
  11   2   1   66.13   16.62
  11   2   2   -3.84   12.77
  11   2   4    1.54   11.50
  11   2   6    5.41   11.10
  11   2   9   11.47   10.00
  11   2  12   49.11   10.32
  11   2  13   -2.40    4.25
  11   3  -8   15.25    6.72
  11   3  -7    4.44    6.70
  11   3  -6   -3.81    7.19
  11   3  -5   -1.39    9.28
  11   3  -4    3.89   11.33
  11   3  -1   -1.19   14.22
  11   3   0    6.37   14.67
  11   3   3   17.94   12.38
  11   3   4   97.40   18.00
  11   3   9   -0.08    9.02
  11   3  10    0.03    7.59
  11   3  11   10.56    6.33
  11   3  12    3.77    4.16
  11   4  -9   -3.99    4.80
  11   4  -8    5.76    5.85
  11   4  -7   13.57    6.27
  11   4  -6   10.51    6.88
  11   4  -4   -3.37    9.34
  11   4  -1   -1.98   14.27
  11   4   3   24.96   14.24
  11   4   6   14.26   12.35
  11   4   8    5.62    8.12
  11   4   9    1.37    6.53
  11   4  10    3.59    4.84
  11   4  11   -1.48    3.60
  11   4  12    0.29    2.84
  11   5  -9    2.39    4.16
  11   5  -8    8.59    5.10
  11   5  -7   -2.91    4.64
  11   5  -6   27.50    7.29
  11   5  -4    7.90    7.19
  11   5  -1    6.63   11.61
  11   5   0   10.58   13.29
  11   5   3    5.57   13.98
  11   5   5   -1.01    7.65
  11   5   8   15.45    5.50
  11   5   9   25.27    5.82
  11   5  10    8.10    3.64
  11   5  11    1.67    2.88
  11   5  12    2.40    2.46
  11   6  -9    3.21    3.46
  11   6  -6    0.31    5.25
  11   6  -5   -1.15    5.29
  11   6  -4    5.68    7.07
  11   6   0   67.12   14.55
  11   6   1    2.73    8.96
  11   6   3    4.92    7.18
  11   6   4    0.36    5.81
  11   6   5    0.37    4.49
  11   6   6    0.88    4.09
  11   6   7    7.15    4.18
  11   6   9   17.78    4.56
  11   7  -9    0.58    2.96
  11   7  -8    2.94    3.80
  11   7  -7    0.81    4.16
  11   7  -6    2.50    4.15
  11   7  -2   -0.46    5.32
  11   7  -1   46.72    7.75
  11   7   0    2.45    4.49
  11   7   1   21.55    5.85
  11   7   2    5.12    4.30
  11   7   3    1.29    4.05
  11   7   5    1.12    3.51
  11   7   7    0.51    2.81
  11   7   8    3.43    2.83
  11   7   9   -0.15    2.15
  11   8  -9    5.53    2.87
  11   8  -8    5.82    3.10
  11   8  -7   -0.28    3.20
  11   8  -6   -1.13    3.51
  11   8  -1    1.41    2.99
  11   8   0    0.52    2.74
  11   8   1   -0.87    2.44
  11   8   2    0.58    2.73
  11   8   4    0.85    2.43
  11   8   5    2.84    2.61
  11   8   7    1.07    2.26
  11   9  -8    1.69    2.03
  11   9  -7   -1.54    1.90
  11   9  -5    3.46    2.38
  11   9  -4   -1.04    1.99
  11   9  -1   -1.28    1.98
  11   9   0   -1.21    2.12
  11   9   1    0.91    1.88
  11   9   2   -1.82    1.99
  11   9   3    0.44    1.98
  12 -16   1    0.06    3.78
  12 -16   2    3.48    3.71
  12 -16   3   -0.98    3.40
  12 -16   4    2.64    3.68
  12 -16   5    0.87    3.57
  12 -16   6    2.16    3.50
  12 -16   7    1.93    3.71
  12 -16   9    1.66    3.42
  12 -15  -4    5.10    5.20
  12 -15  -3    1.53    4.28
  12 -15  -2   -3.01    3.90
  12 -15   0    8.06    4.23
  12 -15   2    2.11    3.56
  12 -15   3    8.08    3.65
  12 -15   4   -1.41    3.53
  12 -15   5   -2.05    3.16
  12 -15   7    2.06    3.36
  12 -14  -6   -0.01    5.21
  12 -14  -5    1.90    5.42
  12 -14  -4   -0.75    4.02
  12 -14  -3   -1.65    3.56
  12 -14   0   16.54    4.31
  12 -14   2   14.21    3.93
  12 -14   3   -0.59    3.33
  12 -14   4    0.14    3.18
  12 -14   5    1.50    3.55
  12 -14   6    4.23    3.23
  12 -14   7    3.26    3.25
  12 -14   9    1.01    3.05
  12 -14  11    0.34    2.86
  12 -14  12   -0.75    3.17
  12 -13  -7    2.29    5.18
  12 -13  -6    3.98    5.53
  12 -13  -5   -2.17    4.24
  12 -13  -4    2.89    4.44
  12 -13  -3   -0.15    3.80
  12 -13   0   -1.20    3.28
  12 -13   1    1.97    3.65
  12 -13   2   -2.64    3.49
  12 -13   3    3.03    3.19
  12 -13   5   18.16    5.05
  12 -13   7   18.20    4.79
  12 -13  10    6.34    3.43
  12 -13  11   -0.61    2.81
  12 -13  13   -0.98    2.75
  12 -12  -8    6.59    5.38
  12 -12  -7   10.99    4.99
  12 -12  -6    6.21    4.67
  12 -12  -5    0.57    4.24
  12 -12  -4   36.44    6.31
  12 -12  -3   -1.77    3.33
  12 -12  -1   -2.74    3.51
  12 -12   0    3.41    3.77
  12 -12   1    1.76    3.57
  12 -12   2    0.43    3.76
  12 -12   4   21.22    5.59
  12 -12   5   70.58    6.61
  12 -12   6    7.15    3.79
  12 -12  11    3.15    3.47
  12 -12  13    1.63    3.04
  12 -11  -8   -4.11    4.61
  12 -11  -6    0.80    4.44
  12 -11  -5   72.14    7.94
  12 -11  -4    0.02    4.09
  12 -11  -1   45.21    7.28
  12 -11   1   14.97    5.46
  12 -11   3    1.35    4.65
  12 -11   4   49.63    6.94
  12 -11   6  107.66    8.56
  12 -11   7    1.82    4.04
  12 -11  11    0.99    3.30
  12 -11  12    1.11    2.93
  12 -11  13   -1.16    2.71
  12 -11  14    1.24    2.95
  12 -10  -8    9.99    5.54
  12 -10  -7    2.74    5.49
  12 -10  -6   81.56    9.64
  12 -10  -5    7.64    6.87
  12 -10  -4  107.90   10.13
  12 -10  -3   66.37    8.66
  12 -10   0   -2.63    4.92
  12 -10   1    2.59    5.23
  12 -10   2   -1.87    5.18
  12 -10   3    0.92    5.48
  12 -10   4    6.17    5.46
  12 -10   5    6.67    5.13
  12 -10   6    0.94    4.60
  12 -10   7    7.72    4.78
  12 -10   9   -1.59    4.02
  12 -10  10   10.09    4.83
  12 -10  12   17.10    5.38
  12 -10  13    1.97    3.41
  12 -10  14    2.88    3.18
  12  -9  -8   10.39    7.22
  12  -9  -7   -1.70    7.36
  12  -9  -6   -1.19    7.15
  12  -9  -5   23.70    7.85
  12  -9  -4   18.05    7.15
  12  -9  -3   11.24    6.22
  12  -9  -1    1.59    6.24
  12  -9   0   14.55    7.24
  12  -9   1    3.05    6.46
  12  -9   2   97.10   10.88
  12  -9   3    4.53    6.83
  12  -9   4   24.51    7.86
  12  -9   6    2.92    5.81
  12  -9  10   -1.92    4.23
  12  -9  11   28.37    6.56
  12  -9  14    0.05    3.50
  12  -8  -8   20.03    7.97
  12  -8  -7  165.81   14.09
  12  -8  -6    0.20    8.91
  12  -8  -5    0.48    7.53
  12  -8  -4   -2.95    7.19
  12  -8  -3   17.49    9.35
  12  -8   0   30.11   12.11
  12  -8   4   -1.81    9.48
  12  -8   5    0.28    8.38
  12  -8   6   50.33   11.48
  12  -8  10    3.77    5.54
  12  -8  11    1.82    4.81
  12  -8  12    1.45    4.73
  12  -8  13   -0.55    3.90
  12  -8  14    5.53    4.46
  12  -7  -8  202.23   15.56
  12  -7   0   21.44   12.43
  12  -7   1   68.90   15.95
  12  -7   2    6.88   10.39
  12  -7   3   18.00   11.48
  12  -7   7  315.63   18.64
  12  -7  10   22.97    7.94
  12  -7  11   11.09    6.54
  12  -7  13    1.71    4.96
  12  -7  14   39.64    6.59
  12  -6  -8   -9.80    8.97
  12  -6  -7    7.33   14.31
  12  -6  -5  310.02   24.20
  12  -6  -4  401.15   24.92
  12  -6  -3  476.54   25.75
  12  -6  -1  165.42   18.28
  12  -6   0  484.58   24.05
  12  -6   1    5.86   11.24
  12  -6   2   92.24   14.91
  12  -6   4   66.55   13.88
  12  -6   5   45.53   14.44
  12  -6   6  209.32   15.93
  12  -6   7  228.03   16.70
  12  -6   9  150.49   14.49
  12  -6  10    4.77    8.63
  12  -6  12    1.37    6.89
  12  -6  13   15.18    6.48
  12  -6  14    3.48    4.98
  12  -5  -5  539.06   26.93
  12  -5  -4  226.44   20.46
  12  -5  -3 1494.62   39.07
  12  -5  -1  919.92   31.65
  12  -5   1  178.77   17.25
  12  -5   2    1.48    9.39
  12  -5   5   52.23   12.68
  12  -5   6  214.74   16.36
  12  -5   7   29.78    9.44
  12  -5  10    8.35    8.24
  12  -5  11    7.66    8.26
  12  -5  12    2.95    7.38
  12  -5  14   -4.46    5.69
  12  -4  -8   42.41   13.99
  12  -4  -7    3.54   12.35
  12  -4  -6  200.26   19.78
  12  -4  -5    1.55   11.30
  12  -4  -4 1122.37   34.27
  12  -4  -3   10.16   12.15
  12  -4  -1   67.72   16.48
  12  -4   0  155.19   17.61
  12  -4   1   28.44   11.00
  12  -4   2    5.17    9.75
  12  -4   3    6.71    9.12
  12  -4   4   -3.41    8.31
  12  -4   6    1.68    8.35
  12  -4   7  177.71   15.36
  12  -4   9   33.74    9.76
  12  -4  10   16.25    9.29
  12  -4  11   16.06    8.15
  12  -4  12    7.52    7.48
  12  -4  13   16.33    7.31
  12  -3  -8   30.03   12.48
  12  -3  -7   -6.56   11.91
  12  -3  -6   71.86   17.19
  12  -3  -5   76.34   17.13
  12  -3  -4  149.04   19.58
  12  -3  -3  179.61   19.71
  12  -3  -1   83.49   16.41
  12  -3   0   27.34   12.47
  12  -3   2   48.26   11.70
  12  -3   4  104.17   14.25
  12  -3   7   21.79    9.86
  12  -3   9   53.72   12.42
  12  -3  10    0.00    7.70
  12  -3  11   -1.35    7.50
  12  -3  12   10.66    8.13
  12  -2  -8   95.47   17.34
  12  -2  -7   -9.60   11.28
  12  -2  -5   33.12   14.14
  12  -2  -4   -1.95   12.54
  12  -2  -3   64.18   17.61
  12  -2  -1   18.35   12.37
  12  -2   2   -1.13   11.39
  12  -2   3  120.09   15.75
  12  -2   5   15.60   10.17
  12  -2   6   27.67   10.38
  12  -2   7   79.71   14.25
  12  -2   9   25.09    9.93
  12  -2  10   91.52   13.15
  12  -2  11   -1.11    7.55
  12  -2  12    5.65    7.33
  12  -1  -9   25.40    9.62
  12  -1  -8   -0.29   10.80
  12  -1  -5  -12.09   13.01
  12  -1  -4  120.34   20.55
  12  -1  -3    2.51   12.70
  12  -1  -1    5.42   12.92
  12  -1   0  103.68   19.12
  12  -1   1   17.69   11.38
  12  -1   2    3.31   12.61
  12  -1   4    1.56    9.61
  12  -1   5   82.65   15.18
  12  -1   7  473.71   22.26
  12  -1   9  421.84   19.84
  12  -1  10   10.54    8.47
  12  -1  11   90.50   12.55
  12  -1  12    9.26    7.64
  12  -1  13   16.10    6.84
  12   0  -8    3.94    9.68
  12   0  -7  -10.31   11.19
  12   0  -6    6.46   15.37
  12   0  -1  385.61   26.60
  12   0   4  167.03   18.14
  12   0   5    2.35    9.75
  12   0   6  405.62   21.38
  12   0   8  436.37   21.58
  12   0  11   20.91    8.99
  12   0  12   19.94    7.84
  12   0  13   13.22    6.75
  12   1  -9   -3.91    6.32
  12   1  -7   -4.37    9.91
  12   1  -5   77.89   21.24
  12   1  -1  584.95   31.18
  12   1   0   64.92   16.02
  12   1   1  342.81   24.60
  12   1   2    4.55   13.15
  12   1   3   44.68   13.73
  12   1   4   24.18   12.70
  12   1   5   68.49   15.92
  12   1   6   26.93   12.22
  12   1   8  109.20   15.13
  12   1   9  101.91   14.57
  12   1  13    3.52    4.59
  12   2  -9  110.43   10.17
  12   2  -8   23.43    7.79
  12   2  -6   20.11   10.92
  12   2  -4  144.86   21.74
  12   2  -2  347.36   29.71
  12   2   0  170.18   22.53
  12   2   1   17.66   13.32
  12   2   2   -5.64   12.00
  12   2   3    5.20   12.92
  12   2   4    8.48   12.21
  12   2   5   -2.44   11.53
  12   2  10   -1.76    8.91
  12   2  11   -2.58    5.59
  12   2  12   -2.72    3.65
  12   3  -9   11.08    5.99
  12   3  -8    5.32    6.16
  12   3  -7   -0.09    6.87
  12   3  -4    4.30   10.80
  12   3  -1   25.56   17.54
  12   3   3   26.20   13.79
  12   3   8   22.09   10.21
  12   3   9    0.11    6.46
  12   3  10    4.30    4.96
  12   3  11    2.31    3.78
  12   3  12   -1.12    2.71
  12   4  -9   -0.85    4.27
  12   4  -8    6.53    5.60
  12   4  -7    3.11    5.78
  12   4  -6   11.42    6.93
  12   4  -4   -4.25    8.14
  12   4  -2   16.11   11.65
  12   4   1   12.67   14.55
  12   4   4    9.24   11.59
  12   4   5    0.99   11.15
  12   4   6    4.04    8.32
  12   4   8   23.76    7.84
  12   5  -9    1.32    3.44
  12   5  -8   -1.82    4.03
  12   5  -7   -2.22    4.75
  12   5  -6    2.08    5.30
  12   5  -5    3.93    6.68
  12   5  -4   -0.60    6.89
  12   5  -2   29.87    9.75
  12   5   1    0.76   11.27
  12   5   2   20.01   13.44
  12   5   3    9.39   10.07
  12   5   5    6.61    5.71
  12   5   6    1.19    4.44
  12   5  10    1.70    2.38
  12   6  -8    3.61    3.76
  12   6  -4    6.19    5.96
  12   6  -2    4.08    7.06
  12   6   1   30.15    8.98
  12   6   2   14.36    5.85
  12   6   3    4.79    4.66
  12   6   5    2.66    3.71
  12   6   6   11.32    3.79
  12   6   7    1.97    2.82
  12   6   8   28.98    4.28
  12   7  -7   -0.47    3.27
  12   7   0   17.52    4.73
  12   7   1    5.47    3.52
  12   7   2    1.20    2.75
  12   7   3    5.18    2.91
  12   7   4   -0.98    2.40
  12   8  -7   -1.31    2.09
  12   8  -6    2.90    2.77
  12   8  -5    2.60    2.63
  12   8  -2    4.06    2.61
  12   8  -1    4.91    2.50
  12   8   1    1.15    2.06
  12   8   2   -1.74    2.06
  13 -16  -3    0.53    4.24
  13 -16  -2    3.90    4.24
  13 -16   1    9.81    4.06
  13 -16   2    4.20    3.79
  13 -16   3    6.20    3.87
  13 -16   4    2.99    3.84
  13 -16   5    0.08    3.33
  13 -16   6    2.84    3.67
  13 -15  -5   11.63    5.75
  13 -15  -4    5.18    4.95
  13 -15  -3    8.71    4.70
  13 -15   0   36.19    5.87
  13 -15   1    4.61    3.75
  13 -15   2   34.19    5.72
  13 -15   3   -1.62    2.90
  13 -15   5    2.87    3.60
  13 -15   6    0.69    3.00
  13 -15   7    2.00    3.04
  13 -15   9    0.72    3.21
  13 -14  -6   42.83    8.31
  13 -14  -5    5.46    5.35
  13 -14  -3   12.74    4.57
  13 -14  -2   13.23    4.23
  13 -14   1   35.64    5.36
  13 -14   2   -4.58    3.42
  13 -14   3   13.92    3.89
  13 -14   4    1.03    3.13
  13 -14   5    0.83    3.16
  13 -14   6    1.45    3.06
  13 -14   7    1.32    3.04
  13 -14   9    3.59    3.25
  13 -14  10    4.93    3.20
  13 -14  11   -0.35    2.80
  13 -13  -7   36.36    7.97
  13 -13  -5    0.12    4.26
  13 -13  -4    4.82    4.17
  13 -13  -3   -0.82    3.44
  13 -13  -2    6.94    4.11
  13 -13   0   18.88    4.91
  13 -13   2    7.31    3.87
  13 -13   3    1.12    3.20
  13 -13   4   -2.60    2.75
  13 -13   6   -1.10    2.93
  13 -13   7    4.85    3.35
  13 -13   9   -0.54    2.87
  13 -13  10   -0.95    2.68
  13 -13  12   -1.78    2.75
  13 -12  -7   31.19    7.68
  13 -12  -6    0.77    4.25
  13 -12  -5   -2.39    4.46
  13 -12  -2   -4.17    3.59
  13 -12   3   -0.79    3.31
  13 -12   5    1.52    4.00
  13 -12   6   13.30    4.11
  13 -12   7    0.75    3.81
  13 -12   9   -1.90    2.85
  13 -12  10    0.33    3.25
  13 -12  12    1.85    2.72
  13 -11  -8    4.12    5.14
  13 -11  -7    3.51    4.81
  13 -11  -6    5.36    5.27
  13 -11  -5    1.36    4.33
  13 -11  -4   33.10    6.98
  13 -11  -3    5.91    4.93
  13 -11  -2   12.71    5.16
  13 -11  -1    1.34    4.88
  13 -11   0    2.23    4.57
  13 -11   2   -0.13    4.96
  13 -11   3   -2.41    4.28
  13 -11   4    0.00    4.36
  13 -11   5   -0.78    4.13
  13 -11   6    0.13    4.35
  13 -11   7    0.25    4.00
  13 -11  10   17.68    5.14
  13 -11  11    1.06    3.17
  13 -11  12   17.60    4.50
  13 -10  -8   18.94    5.76
  13 -10  -7    7.80    5.77
  13 -10  -6   11.09    6.69
  13 -10  -5    8.71    7.05
  13 -10  -4    2.43    6.12
  13 -10  -3    3.80    5.22
  13 -10  -1   -0.54    5.41
  13 -10   0   22.81    6.49
  13 -10   1   11.05    5.83
  13 -10   2   46.57    8.35
  13 -10   3   16.28    6.48
  13 -10   4   20.03    6.11
  13 -10   5    1.51    4.90
  13 -10   6    7.29    5.08
  13 -10   7    0.15    4.89
  13 -10   9   29.58    6.30
  13 -10  11   69.35    7.17
  13 -10  12   -1.13    3.43
  13 -10  13   25.47    4.94
  13  -9  -8   35.95    9.43
  13  -9  -7  117.05   12.67
  13  -9  -5   28.99    7.94
  13  -9  -4   -1.98    6.04
  13  -9  -1   57.89   10.20
  13  -9   0   22.12    7.80
  13  -9   1  132.16   12.30
  13  -9   2   56.33   10.50
  13  -9   3   74.64   10.70
  13  -9   4   73.38   10.05
  13  -9   5    9.37    6.46
  13  -9   6   20.32    6.22
  13  -9   7    2.12    5.60
  13  -9   9    2.54    5.34
  13  -9  10   34.07    6.96
  13  -9  11    9.09    4.62
  13  -9  12   21.10    6.78
  13  -8  -7   -0.79    7.50
  13  -8  -6  297.13   18.42
  13  -8  -5    5.32    7.73
  13  -8  -4   58.11   12.60
  13  -8  -1   38.22   12.46
  13  -8   0   91.14   15.58
  13  -8   1  154.01   16.32
  13  -8   2   21.76   11.10
  13  -8   3   51.26   13.45
  13  -8   4    3.06    8.66
  13  -8   6    0.40    7.08
  13  -8   7    2.79    7.82
  13  -8  10    2.16    5.61
  13  -8  11   -1.06    4.66
  13  -8  13   -0.45    3.73
  13  -8  14    5.33    3.86
  13  -7  -8   24.14    9.91
  13  -7  -7  352.91   21.76
  13  -7  -6   24.87   11.39
  13  -7  -5   29.40   12.35
  13  -7   2    4.92   10.62
  13  -7   6   40.66   11.31
  13  -7   7   41.06   13.35
  13  -7  10    2.29    6.42
  13  -7  12   -1.62    5.18
  13  -7  13    2.20    4.21
  13  -6  -8   32.62   11.96
  13  -6  -7   33.67   14.74
  13  -6  -6    6.68   13.00
  13  -6   1   -3.75   10.31
  13  -6   2    0.71   10.48
  13  -6   3   -3.36   10.88
  13  -6   5   12.98    9.98
  13  -6   6  113.30   14.49
  13  -6   7    3.85   10.21
  13  -6   9    0.34    8.72
  13  -6  10    0.85    8.12
  13  -6  11    2.10    7.61
  13  -6  12    8.97    6.56
  13  -6  13    2.06    5.26
  13  -5  -6    4.88   14.52
  13  -5  -5   -3.37   13.87
  13  -5  -3   29.65   13.51
  13  -5  -1   56.57   18.58
  13  -5   1    4.19   12.18
  13  -5   2    4.24   11.03
  13  -5   3   61.32   14.16
  13  -5   4    4.87    9.22
  13  -5   5   -1.89    8.70
  13  -5   7   35.26   10.76
  13  -5   9    7.57    8.49
  13  -5  10   -1.28    7.87
  13  -5  12    9.95    8.37
  13  -5  13    8.76    6.68
  13  -4  -8    5.10   13.19
  13  -4  -6   -5.38   11.59
  13  -4  -5   17.25   14.77
  13  -4  -4   17.89   12.89
  13  -4  -3   13.25   13.64
  13  -4  -1    5.85   11.68
  13  -4   0   10.29   13.23
  13  -4   2  162.63   17.81
  13  -4   3    0.91   10.32
  13  -4   6    5.05    9.51
  13  -4   7    7.80    9.71
  13  -4   9    4.68    8.34
  13  -4  10   25.41    9.08
  13  -3  -8  173.75   19.88
  13  -3  -7   65.56   21.10
  13  -3  -6  268.50   23.14
  13  -3  -5   31.42   13.96
  13  -3  -4    6.12   13.48
  13  -3  -3   -3.43   12.11
  13  -3  -1   30.81   14.05
  13  -3   0    2.13   11.80
  13  -3   1  135.84   17.61
  13  -3   2   22.14   11.95
  13  -3   3  148.68   17.47
  13  -3   9    8.44    8.29
  13  -3  11    1.09    7.89
  13  -3  12   13.19    7.73
  13  -3  13    6.88    6.65
  13  -2  -8   99.71   16.92
  13  -2  -7  113.55   19.69
  13  -2  -5   15.49   13.27
  13  -2  -4   -2.85   12.37
  13  -2   0    2.69   12.11
  13  -2   1   27.13   12.12
  13  -2   4    2.70   11.04
  13  -2   5    3.12    9.73
  13  -2  10    1.67    7.87
  13  -2  11    6.68    7.37
  13  -2  12    2.09    6.95
  13  -2  13    3.30    6.54
  13  -1  -8    3.01    9.21
  13  -1  -7  199.22   21.29
  13  -1  -5   -1.70   12.57
  13  -1  -4    7.33   14.16
  13  -1  -3   59.27   16.31
  13  -1   0   33.22   15.87
  13  -1   3   -3.99   11.95
  13  -1   4    5.28   10.40
  13  -1   7    4.28    8.78
  13  -1  10   40.44   11.93
  13  -1  11   19.56    8.31
  13  -1  13   -3.97    5.10
  13   0  -8    5.59    8.15
  13   0  -7   12.10   10.74
  13   0  -6    1.14   11.76
  13   0   0   12.58   12.72
  13   0   2   -1.03   11.51
  13   0   3    6.64   11.76
  13   0   4   -2.49   10.35
  13   0   6   14.72   10.20
  13   0   7   87.94   14.87
  13   0   8   50.52   13.25
  13   0  11   -0.86    7.00
  13   0  12   -2.69    6.37
  13   0  13   -1.68    3.91
  13   1  -8   -7.09    6.24
  13   1  -7   -5.37    7.52
  13   1  -6   -7.40    9.37
[truncated: 3,431,121 more chars]
