# Supplementary material for: Mechanism‐Guided Precision Hydrolysis of Early Transition Metals to Access (Mixed‐Metal) Oxo Clusters
Source: Angew Chem Int Ed Engl. 2026 Feb 24;65(15):e25769. doi: 10.1002/anie.202525769 (PMC13053926; doi:10.1002/anie.202525769)
Supplement: Supplementary file 2 — Supporting File 2: anie71298–sup–0002–Data.zip. [file ANIE-65-e25769-s002.zip › CCDC_2453143/mjp169_150k_new.cif]

data_mjp169_150k_new
_audit_creation_date               2026-01-13
_audit_creation_method
;
Olex2 1.5
(compiled 2025.07.13 svn.rb7424aed for OlexSys, GUI svn.r7314)
;
_shelx_SHELXL_version_number       '2019/3'
loop_
  _audit_author_name
  _audit_author_email
  _audit_author_address
 'Prescimone, A.' alessandro.prescimone@unibas.ch
;
University of Basel
Chemistry Deparment
;
 'Parammal, M.J.' muhammedjibin.parammal@unibas.ch
;
University of Basel
Chemistry Deparment
;

_audit_contact_author_address
;
University of Basel
Chemistry Deparment
;
_audit_contact_author_email        alessandro.prescimone@unibas.ch
_audit_contact_author_name         'Prescimone, A.'
_audit_contact_author_phone        ''
_publ_contact_author_id_orcid      ''
_publ_section_references
;
Dolomanov, O.V., Bourhis, L.J., Gildea, R.J, Howard, J.A.K. & Puschmann, H.
 (2009), J. Appl. Cryst. 42, 339-341.

Sheldrick, G.M. (2015). Acta Cryst. C71, 3-8.
;
_chemical_name_common              ?
_chemical_name_systematic          ?
_chemical_formula_moiety           'C59 H106 Hf6 O33, 3(C5 H10 O2)'
_chemical_formula_sum              'C74 H136 Hf6 O39'
_chemical_formula_weight           2720.76
_chemical_melting_point            ?
loop_
  _atom_type_symbol
  _atom_type_description
  _atom_type_scat_dispersion_real
  _atom_type_scat_dispersion_imag
  _atom_type_scat_source
 'C' 'C' 0.0181 0.0091 'International Tables Vol C Tables 4.2.6.8 and 6.1.1.4'
 'H' 'H' 0.0000 0.0000 'International Tables Vol C Tables 4.2.6.8 and 6.1.1.4'
 'Hf' 'Hf' -6.1794 4.9776
 'International Tables Vol C Tables 4.2.6.8 and 6.1.1.4'
 'O' 'O' 0.0492 0.0322 'International Tables Vol C Tables 4.2.6.8 and 6.1.1.4'

_shelx_space_group_comment
;
The symmetry employed for this shelxl refinement is uniquely defined
by the following loop, which should always be used as a source of
symmetry information in preference to the above space-group names.
They are only intended as comments.
;
_space_group_crystal_system        'triclinic'
_space_group_IT_number             2
_space_group_name_H-M_alt          'P -1'
_space_group_name_Hall             '-P 1'
loop_
  _space_group_symop_operation_xyz
 'x, y, z'
 '-x, -y, -z'

_cell_length_a                     14.0863(5)
_cell_length_b                     15.6140(6)
_cell_length_c                     23.9826(8)
_cell_angle_alpha                  94.310(3)
_cell_angle_beta                   96.311(3)
_cell_angle_gamma                  109.356(3)
_cell_volume                       4911.4(3)
_cell_formula_units_Z              2
_cell_measurement_reflns_used      40509
_cell_measurement_temperature      150
_cell_measurement_theta_max        69.88
_cell_measurement_theta_min        4.66
_shelx_estimated_absorpt_T_max     0.533
_shelx_estimated_absorpt_T_min     0.305
_exptl_absorpt_coefficient_mu      11.997
_exptl_absorpt_correction_T_max    0.0360
_exptl_absorpt_correction_T_min    0.0031
_exptl_absorpt_correction_type     multi-scan
_exptl_absorpt_process_details
;
STOE X-Red32, absorption correction by Gaussian integration, analogous to
P. Coppens in: F. R. Ahmed (Editor), "Crystallographic Computing", Munksgaard,
Copenhagen (1970), 255 - 270. Afterwards scaling of reflection intensities was
performed within STOE LANA. J. Koziskova, F. Hahn, J. Richter, J. Kozisek, Acta
Chimica Slovaca, vol. 9, no. 2, 2016, pp. 136 - 140.
Finally a spherical absorption correction was done within STOE LANA.
;
_exptl_absorpt_special_details     ?
_exptl_crystal_colour              colourless
_exptl_crystal_colour_primary      colourless
_exptl_crystal_density_diffrn      1.840
_exptl_crystal_density_meas        ?
_exptl_crystal_density_method      'not measured'
_exptl_crystal_description         plate
_exptl_crystal_F_000               2648
loop_
  _exptl_crystal_face_index_h
  _exptl_crystal_face_index_k
  _exptl_crystal_face_index_l
  _exptl_crystal_face_perp_dist
 -1 -6 15 0.2777
 5 -15 2 0.2207
 -5 15 1 0.2773
 -7 4 -15 0.2603
 30 -8 9 0.1636
 -30 30 -29 0.0981
 -30 1 26 0.3009
 30 -19 -11 0.1780

_exptl_crystal_size_max            0.13
_exptl_crystal_size_mid            0.097
_exptl_crystal_size_min            0.06
_exptl_crystal_size_rad            0.050
_exptl_transmission_factor_max     ?
_exptl_transmission_factor_min     ?
_diffrn_reflns_av_R_equivalents    0.0674
_diffrn_reflns_av_unetI/netI       0.0476
_diffrn_reflns_Laue_measured_fraction_full  0.988
_diffrn_reflns_Laue_measured_fraction_max  0.969
_diffrn_reflns_limit_h_max         17
_diffrn_reflns_limit_h_min         -16
_diffrn_reflns_limit_k_max         17
_diffrn_reflns_limit_k_min         -19
_diffrn_reflns_limit_l_max         28
_diffrn_reflns_limit_l_min         -19
_diffrn_reflns_number              73934
_diffrn_reflns_point_group_measured_fraction_full  0.988
_diffrn_reflns_point_group_measured_fraction_max  0.969
_diffrn_reflns_theta_full          67.686
_diffrn_reflns_theta_max           70.479
_diffrn_reflns_theta_min           4.655
_diffrn_ambient_temperature        150
_diffrn_detector                   'EIGER2 1M'
_diffrn_detector_area_resol_mean   13.33
_diffrn_detector_type              'DECTRIS EIGER2 1M'
_diffrn_measured_fraction_theta_full  0.988
_diffrn_measured_fraction_theta_max  0.969
_diffrn_measurement_details
;
 2845 frames, detector distance = 40 mm
;
_diffrn_measurement_device         'Eulerian 4-circle diffractometer'
_diffrn_measurement_device_type    'STOE STADIVARI Cu'
_diffrn_measurement_method         'rotation method, \w scans'
_diffrn_radiation_collimation      '1.2 0.6 mm diameter'
_diffrn_radiation_monochromator    'Graded multilayer mirror'
_diffrn_radiation_polarisn_norm    270
_diffrn_radiation_probe            x-ray
_diffrn_radiation_type             'Cu K\a'
_diffrn_radiation_wavelength       1.54186
_diffrn_source                     'Axo Cu'
_diffrn_source_current             1.00
_diffrn_source_power               0.050
_diffrn_source_voltage             50
_reflns_Friedel_coverage           0.000
_reflns_Friedel_fraction_full      .
_reflns_Friedel_fraction_max       .
_reflns_number_gt                  10640
_reflns_number_total               18232
_reflns_special_details
;
 Reflections were merged by SHELXL according to the crystal
 class for the calculation of statistics and refinement.
 
 _reflns_Friedel_fraction is defined as the number of unique
 Friedel pairs measured divided by the number that would be
 possible theoretically, ignoring centric projections and
 systematic absences.
;
_reflns_threshold_expression       'I > 2\s(I)'
_computing_cell_refinement
;
X-Area Recipe 1.36.0.0 (STOE, 2020)
;
_computing_data_collection
;
X-Area Pilatus3_SV 1.31.170.0 (STOE, 2020)
;
_computing_data_reduction
;
X-Area Integrate 1.78.3.0 (STOE, 2020)
X-Area LANA 1.83.8.0 (STOE, 2020)
;
_computing_molecular_graphics      'Olex2 1.5 (Dolomanov et al., 2009)'
_computing_publication_material
;
STOE & Cie GmbH, X-Area, software package for collecting single-crystal or
multi-domain crystal data on STOE area-detector diffractometers, for image 
processing, for the correction and scaling of reflection intensities and 
for outlier rejection, version 1.90, Darmstadt 2020
;
_computing_structure_refinement    'SHELXL 2019/3 (Sheldrick, 2015)'
_computing_structure_solution      'SHELXT 2018/2 (Sheldrick, 2018)'
_refine_diff_density_max           1.665
_refine_diff_density_min           -1.363
_refine_diff_density_rms           0.183
_refine_ls_extinction_coef         .
_refine_ls_extinction_method       none
_refine_ls_goodness_of_fit_ref     1.052
_refine_ls_hydrogen_treatment      constr
_refine_ls_matrix_type             full
_refine_ls_number_parameters       703
_refine_ls_number_reflns           18232
_refine_ls_number_restraints       364
_refine_ls_R_factor_all            0.1240
_refine_ls_R_factor_gt             0.0881
_refine_ls_restrained_S_all        1.153
_refine_ls_shift/su_max            0.001
_refine_ls_shift/su_mean           0.000
_refine_ls_structure_factor_coef   Fsqd
_refine_ls_weighting_details      
 'w=1/[\s^2^(Fo^2^)+(0.1000P)^2^+27.0000P] where P=(Fo^2^+2Fc^2^)/3'
_refine_ls_weighting_scheme        calc
_refine_ls_wR_factor_gt            0.2227
_refine_ls_wR_factor_ref           0.2521
_refine_special_details
;
crystal was weakly diffracting and with a lot of disorder.
One atom on one of the ligands was not found in the diffrerence map.
H atoms on this ligand were therefore omitted as some C atoms could
either be a CH2 or a CH3.

several atoms had to be refined isotropically
a lot of SADI, EADP, DFIX and DANG had to used
;
_olex2_refinement_description
;
1. Fixed Uiso
 At 1.2 times of:
  All C(H) groups, All C(H,H) groups
 At 1.5 times of:
  All C(H,H,H) groups, All C(H,H,H,H,H,H) groups, All O(H) groups, All O(H,H)
  groups
2. Restrained distances
 C62-C13
 1.5 with sigma of 0.02
 C59-C64
 1.5 with sigma of 0.02
 C21-C64
 1.5 with sigma of 0.005
 C24-C7
 1.5 with sigma of 0.005
 C2-C63
 1.5 with sigma of 0.01
 C29-C54
 1.5 with sigma of 0.01
 C54-C29
 1 with sigma of 0.02
 C2-C20
 1.5 with sigma of 0.01
 C63-C2 = C2-C71
 1.5 with sigma of 0.02
 C55-C73 = C73-C9
 1.5 with sigma of 0.02
 C49-C40
 1.5 with sigma of 0.02
 C7-C24 = C24-C60
 1.5 with sigma of 0.02
 C57-C50 = C50-C77
 1.5 with sigma of 0.02
 C30-C51
 1.5 with sigma of 0.01
 C72-C42
 1.5 with sigma of 0.01
 C81-C21
 2.4 with sigma of 0.05
 C82-C21
 1.5 with sigma of 0.05
 C84-C7
 1.5 with sigma of 0.05
 C83-C79
 1.5 with sigma of 0.01
 C83-C57
 1.5 with sigma of 0.01
 C74-C44 = C78-C44
 1.5 with sigma of 0.01
 C85-C78
 1.5 with sigma of 0.01
 C44-C85
 2.4 with sigma of 0.05
 C52-C11
 1.5 with sigma of 0.03
 C86-C72
 1.5 with sigma of 0.03
 C13-C87
 1.5 with sigma of 0.03
 C88-C25
 1.5 with sigma of 0.03
 C70-C38
 1.5 with sigma of 0.03
 C69-C54 = C54-C29
 1.5 with sigma of 0.02
 C54-C29 = C69-C54
 1.5 with sigma of 0.01
 C56-C17
 1.5 with sigma of 0.03
 C5-C15 = C5-C38 = C70-C38
 1.5 with sigma of 0.03
 C28-C64
 1.43 with sigma of 0.01
 C64-C28
 1.43 with sigma of 0.02
 C41-C27 = C67-C27
 1.5 with sigma of 0.03
 C75-C40 = C49-C40 = C49-C37
 1.5 with sigma of 0.03
 C71-C2 = C63-C2 = C63-C46
 1.5 with sigma of 0.03
 C9-C3
 1.5 with sigma of 0.03
 C9-C73 = C73-C55
 1.5 with sigma of 0.03
 C73-C3
 2.4 with sigma of 0.03
 C9-C73
 1.5 with sigma of 0.01
 C3-C73
 2.45 with sigma of 0.005
 C47-C128
 1.5 with sigma of 0.005
 C128-C52
 2.45 with sigma of 0.01
 C48-O5
 1.35 with sigma of 0.01
 C77-C50 = C50-C43
 1.5 with sigma of 0.01
 C69-C48
 1.43 with sigma of 0.01
 C69-C19 = C69-C54 = C54-C29
 1.5 with sigma of 0.01
 C48-C54
 2.5 with sigma of 0.04
 C21-C59
 2.4 with sigma of 0.04
 C55-C9
 2.442 with sigma of 0.04
 C7-C60
 2.442 with sigma of 0.04
 C79-C43
 2.442 with sigma of 0.04
 C57-C77
 2.442 with sigma of 0.04
 C63-C20
 2.3 with sigma of 0.04
 C25-C51
 2.3 with sigma of 0.04
 C59-C81
 2.4 with sigma of 0.04
 C59-C21
 2.4 with sigma of 0.04
 C82-C59
 3 with sigma of 0.04
 C77-C83
 3 with sigma of 0.04
 C83-C50
 2.4 with sigma of 0.04
 C44-C85
 2.4 with sigma of 0.01
 H44-C78
 2.1 with sigma of 0.04
 H44-C74
 2.1 with sigma of 0.04
 C18-H44
 2.1 with sigma of 0.04
 C52-C128
 2.4 with sigma of 0.04
 C11-C128
 3 with sigma of 0.04
 C128-C11
 3.2 with sigma of 0.03
 H52-C16
 2.1 with sigma of 0.04
 H52-C11
 2.1 with sigma of 0.04
 H52-C47
 2.1 with sigma of 0.04
 H24-C8
 2.1 with sigma of 0.04
 H24-C60
 2.1 with sigma of 0.04
 H24-C7
 2.1 with sigma of 0.04
 C62-C87
 2.4 with sigma of 0.04
 C88-C30
 2.4 with sigma of 0.04
 C69-C29
 2.4 with sigma of 0.04
 C17-C34
 2.4 with sigma of 0.04
 C17-C10
 3 with sigma of 0.04
 C56-C45
 2.4 with sigma of 0.04
 H34-C56
 2.1 with sigma of 0.04
 H34-C45
 2.1 with sigma of 0.04
 H34-C10
 2.1 with sigma of 0.04
 C81-C28
 2.4 with sigma of 0.04
 C67-C14
 2.4 with sigma of 0.04
 C41-C67
 2.4 with sigma of 0.04
 C41-C14
 2.4 with sigma of 0.04
 C37-C40
 2.5 with sigma of 0.04
 C37-C75
 3 with sigma of 0.04
 C2-C46
 2.5 with sigma of 0.04
 C63-C71
 2.4 with sigma of 0.04
 C3-C73
 2.4 with sigma of 0.04
 C45-C55
 3.4 with sigma of 0.04
 C55-C45
 3.5 with sigma of 0.04
 C3-C71
 3.5 with sigma of 0.04
 C30-C88
 2.5 with sigma of 0.04
 C47-C11
 2.5 with sigma of 0.04
 C128-C52
 2.5 with sigma of 0.04
 C73-C3
 2.5 with sigma of 0.04
 C40-C37
 2.5 with sigma of 0.04
 H40-C75
 2.1 with sigma of 0.04
 H40-C49
 2.1 with sigma of 0.04
 H40-C22
 2.1 with sigma of 0.04
 H69-C54
 2.1 with sigma of 0.04
 H69-C19
 2.1 with sigma of 0.04
 H69-C48
 2.1 with sigma of 0.04
 H42-C72
 2.1 with sigma of 0.04
 H42-C80
 2.1 with sigma of 0.04
 H42-C6
 2.1 with sigma of 0.04
 C56-C34 \\sim C45-C34
 with sigma of 0.02
 C5-C38 \\sim C70-C38
 with sigma of 0.02
 C68-C62 \\sim C13-C62
 with sigma of 0.02
 C67-C14 \\sim C41-C14
 with sigma of 0.02
 C71-C2 \\sim C2-C63
 with sigma of 0.02
 O39-C48 \\sim O5-C48
 with sigma of 0.02
 C81-C64 \\sim C64-C59 \\sim C64-C21
 with sigma of 0.02
 C9-C73 \\sim C73-C3 \\sim C73-C55
 with sigma of 0.02
 C30-C25 \\sim C51-C30
 with sigma of 0.02
 C25-C51 \\sim C25-C76 \\sim C25-C4 \\sim C51-C76 \\sim C51-C4 \\sim C76-C4
 with sigma of 0.04
 C30-C25 \\sim C30-C51 \\sim C30-C76 \\sim C30-C4
 with sigma of 0.02
 C64-C28 \\sim C64-C21 \\sim C64-C59 \\sim C64-C81
 with sigma of 0.02
3. Uiso/Uaniso restraints and constraints
C80 \\sim C42 \\sim C72 \\sim C6 \\sim O22 \\sim O38: within 2A with sigma of
0.04 and sigma for terminal atoms of 0.08 within 2A
O20 \\sim C16 \\sim O32 \\sim C52 \\sim C11 \\sim C47: within 2A with sigma of
0.04 and sigma for terminal atoms of 0.08 within 2A
C56 \\sim C34 \\sim C45 \\sim C10: within 2A with sigma of 0.04 and sigma for
terminal atoms of 0.08 within 2A
C7 \\sim C24 \\sim C60 \\sim C8: within 2A with sigma of 0.04 and sigma for
terminal atoms of 0.08 within 2A
Uanis(C80) \\sim Ueq, Uanis(C72) \\sim Ueq: with sigma of 0.01 and sigma for
terminal atoms of 0.02
Uanis(C5) \\sim Ueq, Uanis(C70) \\sim Ueq: with sigma of 0.01 and sigma for
terminal atoms of 0.02
: with sigma of 0.01 and sigma for terminal atoms of 0.02
Uanis(C60) \\sim Ueq, Uanis(C24) \\sim Ueq, Uanis(C7) \\sim Ueq: with sigma of
0.1 and sigma for terminal atoms of 0.2
Uiso(C40) = Uiso(C49) = Uiso(C37) = Uiso(C75)
Uiso(C55) = Uiso(C73) = Uiso(C3) = Uiso(C9)
Uanis(C68) = Uanis(C62) = Uanis(C13)
Uiso(C55) = Uiso(C3)
Uiso(C46) = Uiso(C2) = Uiso(C63) = Uiso(C71)
Uiso(C37) = Uiso(C75)
Uiso(C21) = Uiso(C59) = Uiso(C81)
Uanis(C25) = Uanis(C51)
Uanis(C38) = Uanis(C5)
Uiso(C82) = Uiso(C21) = Uiso(C59) = Uiso(C81)
Uiso(C83) = Uiso(C57) = Uiso(C79) = Uiso(C50) = Uiso(C77) = Uiso(C43)
Uiso(C74) = Uiso(C44) = Uiso(C78) = Uiso(C85)
Uanis(C16) = Uanis(C52) = Uanis(C47) = Uanis(C128) = Uanis(C11)
Uanis(C8) = Uanis(C24) = Uanis(C60) = Uanis(C7) = Uanis(C84)
Uanis(C80) = Uanis(C42) = Uanis(C72) = Uanis(C86) = Uanis(C6)
Uanis(C26) = Uanis(C62) = Uanis(C68) = Uanis(C13) = Uanis(C87)
Uanis(C4) = Uanis(C30) = Uanis(C51) = Uanis(C25) = Uanis(C76) = Uanis(C88)
Uiso(C48) = Uiso(C29) = Uiso(C54) = Uiso(C69)
Uiso(C10) = Uiso(C34) = Uiso(C45) = Uiso(C56) = Uiso(C17)
Uanis(C1) = Uanis(C38) = Uanis(C70) = Uanis(C5) = Uanis(C15)
Uiso(C27) = Uiso(C41) = Uiso(C67)
Uiso(C46) = Uiso(C63) = Uiso(C2) = Uiso(C71)
4. Rigid body (RIGU) restrains
 O38, C6, O22, C42, C80, C72
 with sigma for 1-2 distances of 0.004 and sigma for 1-3 distances of 0.004
 O32, C16, O20, C52, C11, C47
 with sigma for 1-2 distances of 0.004 and sigma for 1-3 distances of 0.004
 C56, C34, C45, C10
 with sigma for 1-2 distances of 0.004 and sigma for 1-3 distances of 0.004
 C7, C24, C60, C8
 with sigma for 1-2 distances of 0.004 and sigma for 1-3 distances of 0.004
5. Others
 Fixed Sof: H30(0.5) H30A(0.5) H50(0.5) H50A(0.5) H64(0.5) H64A(0.5) C43(0.5)
 H43A(0.5) H43B(0.5) H43C(0.5) C51(0.5) H51A(0.5) H51B(0.5) H51C(0.5) C57(0.5)
 H57A(0.5) H57B(0.5) C59(0.5) H59A(0.5) H59B(0.5) H59C(0.5) C77(0.5) H77A(0.5)
 H77B(0.5) H77C(0.5) C79(0.5) H79A(0.5) H79B(0.5) C81(0.5) H81A(0.5) H81B(0.5)
 H81C(0.5) C76(0.5) H76A(0.5) H76B(0.5) H76C(0.5) H83A(0.5) H83B(0.5) H83C(0.5)
 H83D(0.5) H83E(0.5) H83F(0.5)
 Fixed Uiso: C40(0.3) C44(0.2) C46(0.3) C48(0.3) C50(0.2) C54(0.3) C74(0.2)
 C78(0.2) C41(0.28) C21(0.2) C43(0.2) C3(0.3) C49(0.3) C27(0.28) C55(0.3)
 C57(0.2) C29(0.3) C59(0.2) C63(0.3) C2(0.3) C67(0.28) C69(0.3) C71(0.3)
 C9(0.3) C73(0.3) C37(0.3) C75(0.3) C77(0.2) C79(0.2) C81(0.2) C82(0.2)
 C83(0.2) C85(0.2)
 Fixed X: C80(-0.165895)
 Fixed Y: C80(0.134622)
 Fixed Z: C80(0.662971)
6.a Riding coordinates:
 O34(H34A), O34(H34B), O17(H17), O37(H37), C24(H24), C30(H30), C30(H30A),
 C34(H34), C38(H38), C40(H40), C42(H42), C44(H44), C46(H46A,H46B,H46C),
 C50(H50), C50(H50A), C52(H52), C54(H54A,H54B), C56(H56A,H56B), C60(H60A,H60B,
 H60C), C62(H62), C64(H64), C64(H64A), C68(H68A,H68B,H68C), C70(H70A,H70B,H70C),
  C72(H72A,H72B), C74(H74A,H74B,H74C), C78(H78A,H78B), C5(H5A,H5B), C21(H21A,
 H21B), C43(H43A,H43B,H43C), C11(H11A,H11B,H11C), C45(H45A,H45B,H45C), C47(H47A,
 H47B), C3(H3A,H3B,H3C), C49(H49A,H49B), C25(H25A,H25B), C51(H51A,H51B,H51C),
 C13(H13A,H13B), C27(H27), C55(H55A,H55B,H55C), C7(H7A,H7B), C57(H57A,H57B),
 C29(H29A,H29B,H29C), C59(H59A,H59B,H59C), C63(H63A,H63B), C2(H2), C69(H69),
 C71(H71A,H71B,H71C), C9(H9A,H9B), C73(H73), O5(H5), C37(H37A,H37B,H37C),
 C75(H75A,H75B,H75C), C77(H77A,H77B,H77C), C79(H79A,H79B), C81(H81A,H81B,H81C),
 C76(H76A,H76B,H76C), C82(H82A,H82B,H82C), C83(H83A,H83B,H83C), C83(H83D,H83E,
 H83F), C84(H84A,H84B,H84C), C85(H85A,H85B,H85C), C128(H12A,H12B,H12C),
 C86(H86A,H86B,H86C), C87(H87A,H87B,H87C), C88(H88A,H88B,H88C), C17(H17A,H17B,
 H17C), C15(H15A,H15B,H15C), C19(H19A,H19B,H19C)
6.b Ternary CH refined with riding coordinates:
 O4(H4), O8(H8), O26(H26), O11(H11)
;
_atom_sites_solution_hydrogens     mixed
_atom_sites_solution_primary       ?
_atom_sites_solution_secondary     ?
loop_
  _atom_site_label
  _atom_site_type_symbol
  _atom_site_fract_x
  _atom_site_fract_y
  _atom_site_fract_z
  _atom_site_U_iso_or_equiv
  _atom_site_adp_type
  _atom_site_occupancy
  _atom_site_site_symmetry_order
  _atom_site_calc_flag
  _atom_site_refinement_flags_posn
  _atom_site_refinement_flags_adp
  _atom_site_refinement_flags_occupancy
  _atom_site_disorder_assembly
  _atom_site_disorder_group
 Hf1 Hf 0.24697(6) 0.15149(5) 0.75365(3) 0.0961(2) Uani 1 1 d . . . . .
 Hf4 Hf 0.49197(6) 0.30719(6) 0.76932(3) 0.1007(3) Uani 1 1 d . . . . .
 Hf6 Hf 0.15410(6) 0.33092(5) 0.77730(3) 0.0977(2) Uani 1 1 d . . . . .
 Hf3 Hf 0.33781(6) 0.30382(5) 0.87509(3) 0.0949(2) Uani 1 1 d . . . . .
 Hf2 Hf 0.30569(6) 0.33157(6) 0.67203(3) 0.1033(3) Uani 1 1 d . . . . .
 Hf5 Hf 0.39815(6) 0.48851(5) 0.79243(3) 0.0988(2) Uani 1 1 d . . . . .
 O1 O 0.4181(7) 0.3895(7) 0.7389(4) 0.093(3) Uani 1 1 d . . . . .
 O4 O 0.4695(7) 0.4067(6) 0.8444(4) 0.091(2) Uani 1 1 d . . . . .
 H4 H 0.530271 0.441020 0.872869 0.137 Uiso 1 1 calc R U . . .
 O6 O 0.2036(7) 0.2519(7) 0.7198(4) 0.099(3) Uani 1 1 d . . . . .
 O8 O 0.3540(8) 0.2211(7) 0.6985(4) 0.105(3) Uani 1 1 d . . . . .
 H8 H 0.369002 0.181758 0.668267 0.157 Uiso 1 1 calc R U . . .
 O10 O 0.4805(11) 0.2819(8) 0.9120(5) 0.124(4) Uani 1 1 d . . . . .
 O12 O 0.2337(10) 0.0689(7) 0.8236(5) 0.115(3) Uani 1 1 d . . . . .
 O14 O 0.3686(7) 0.2405(7) 0.8056(4) 0.092(2) Uani 1 1 d . . . . .
 O16 O 0.0957(9) 0.3308(8) 0.8577(6) 0.124(4) Uani 1 1 d . . . . .
 O18 O 0.6231(9) 0.4265(10) 0.7813(5) 0.115(3) Uani 1 1 d . . . . .
 O20 O 0.1389(11) 0.4649(11) 0.7955(5) 0.134(4) Uani 1 1 d . U . . .
 O22 O 0.0323(10) 0.3317(11) 0.7080(5) 0.134(4) Uani 1 1 d . U . . .
 O24 O 0.2876(10) 0.1691(8) 0.9026(5) 0.123(4) Uani 1 1 d . . . . .
 O26 O 0.1866(7) 0.2195(7) 0.8167(4) 0.096(3) Uani 1 1 d . . . . .
 H26 H 0.131334 0.179024 0.835422 0.144 Uiso 1 1 calc R U . . .
 O28 O 0.0825(10) 0.0568(8) 0.7398(5) 0.127(4) Uani 1 1 d . . . . .
 O30 O 0.5065(9) 0.1764(10) 0.7541(5) 0.121(4) Uani 1 1 d . . . . .
 O32 O 0.2912(14) 0.5623(9) 0.8029(6) 0.155(5) Uani 1 1 d . U . . .
 O34 O 0.4042(9) 0.4142(7) 0.9471(4) 0.122(4) Uani 1 1 d . . . . .
 H34A H 0.433428 0.462351 0.935028 0.183 Uiso 1 1 d R U . . .
 H34B H 0.425192 0.417510 0.980699 0.183 Uiso 1 1 d R U . . .
 O36 O 0.4600(10) 0.5810(8) 0.8681(5) 0.126(4) Uani 1 1 d . . . . .
 O38 O -0.0032(9) 0.2232(9) 0.7587(6) 0.131(3) Uani 1 1 d . U . . .
 O40 O 0.2154(10) 0.3112(8) 0.9207(4) 0.112(3) Uani 1 1 d . . . . .
 O41 O 0.5751(9) 0.2929(9) 0.8454(5) 0.118(3) Uani 1 1 d . . . . .
 O21 O 0.2888(7) 0.3871(6) 0.8263(4) 0.093(2) Uani 1 1 d . . . . .
 O11 O 0.2523(8) 0.4194(7) 0.7246(4) 0.102(3) Uani 1 1 d . . . . .
 H11 H 0.224072 0.461847 0.704883 0.153 Uiso 1 1 calc R U . . .
 O23 O 0.3647(10) 0.4671(9) 0.6431(5) 0.128(4) Uani 1 1 d . . . . .
 O3 O 0.4315(11) 0.3311(10) 0.6261(5) 0.129(4) Uani 1 1 d . . . . .
 O25 O 0.5708(11) 0.5465(9) 0.7914(5) 0.131(4) Uani 1 1 d . . . . .
 O13 O 0.1697(11) 0.0566(9) 0.6725(5) 0.134(4) Uani 1 1 d . . . . .
 O27 O 0.5501(10) 0.3138(11) 0.6897(6) 0.139(5) Uani 1 1 d . . . . .
 O7 O 0.1774(10) 0.3374(11) 0.6104(5) 0.139(4) Uani 1 1 d . . . . .
 O29 O 0.5578(10) 0.5654(9) 0.9380(5) 0.129(4) Uani 1 1 d . . . . .
 O15 O 0.4215(10) 0.5696(9) 0.7220(5) 0.129(4) Uani 1 1 d . . . . .
 O31 O 0.2286(11) 0.2229(11) 0.5963(5) 0.135(4) Uani 1 1 d . . . . .
 O2 O 0.3488(12) 0.0716(9) 0.7439(6) 0.134(4) Uani 1 1 d . . . . .
 O33 O 0.6124(11) -0.1082(11) 0.3856(6) 0.154(6) Uani 1 1 d . . . . .
 O17 O -0.1020(13) 0.0786(12) 0.8066(10) 0.201(8) Uani 1 1 d . . . . .
 H17 H -0.065451 0.125345 0.795882 0.302 Uiso 1 1 d R U . . .
 C1 C 0.088(3) 0.029(3) 0.6908(18) 0.219(6) Uani 1 1 d . . . . .
 O9 O 0.0329(12) 0.1015(11) 0.8651(5) 0.150(5) Uani 1 1 d . . . . .
 C4 C 0.258(3) 0.086(2) 0.8742(15) 0.245(9) Uani 1 1 d D . . . .
 C6 C -0.035(2) 0.262(3) 0.7239(13) 0.181(4) Uani 1 1 d D U . . .
 C8 C 0.562(3) 0.284(2) 0.8930(14) 0.200(5) Uani 1 1 d D U . . .
 C10 C 0.663(4) -0.055(4) 0.422(2) 0.275(9) Uiso 1 1 d D U . . .
 C12 C 0.1289(18) 0.3228(14) 0.9068(9) 0.125(6) Uani 1 1 d . . . . .
 C14 C 0.4034(17) 0.5473(15) 0.6684(11) 0.138(6) Uiso 1 1 d D . . . .
 O37 O 0.763(2) -0.0156(15) 0.4247(7) 0.225(10) Uani 1 1 d . . . . .
 H37 H 0.787651 -0.051655 0.411357 0.337 Uiso 1 1 d R U . . .
 C16 C 0.201(3) 0.545(3) 0.806(2) 0.247(6) Uani 1 1 d D U . . .
 C18 C 0.5280(16) 0.6126(13) 0.9063(9) 0.121(6) Uani 1 1 d D . . . .
 C20 C 0.6379(15) 0.509(2) 0.7849(9) 0.133(7) Uani 1 1 d D . . . .
 C22 C 0.4420(18) 0.0951(17) 0.7453(10) 0.134(7) Uani 1 1 d D . . . .
 C24 C 0.6339(17) 0.2588(16) 0.9396(10) 0.200(5) Uani 1 1 d D U . . .
 H24 H 0.595754 0.235514 0.971277 0.240 Uiso 1 1 d DR U . . .
 C26 C 0.174(3) 0.263(3) 0.5801(12) 0.216(7) Uani 1 1 d . . . . .
 C28 C -0.054(3) 0.048(3) 0.8467(16) 0.211(14) Uiso 1 1 d D . . . .
 C30 C 0.254(2) 0.0094(18) 0.9088(11) 0.245(9) Uani 1 1 d D . . . .
 H30 H 0.222194 0.018916 0.942940 0.294 Uiso 0.5 1 d R U P A 1
 H30A H 0.209644 -0.049704 0.886316 0.294 Uiso 0.5 1 d R U P B 2
 C32 C 0.5162(18) 0.3259(19) 0.6399(10) 0.147(8) Uani 1 1 d . . . . .
 C34 C 0.630(3) -0.019(2) 0.4777(18) 0.275(9) Uiso 1 1 d D U . . .
 H34 H 0.554012 -0.042032 0.476065 0.329 Uiso 1 1 d DR U . . .
 C38 C -0.001(3) -0.048(2) 0.6519(15) 0.219(6) Uani 1 1 d D . . . .
 H38 H 0.014705 -0.054050 0.612428 0.263 Uiso 1 1 d R U . G .
 C40 C 0.476(3) 0.010(3) 0.7207(13) 0.300 Uiso 1 1 d D U . . .
 H40 H 0.442885 0.001348 0.680505 0.360 Uiso 1 1 d DR U . . .
 C42 C -0.1439(19) 0.2325(16) 0.6903(10) 0.181(4) Uani 1 1 d D U . . .
 H42 H -0.135643 0.269286 0.657580 0.217 Uiso 1 1 d DR U . . .
 C44 C 0.577(2) 0.7157(18) 0.9297(9) 0.200 Uiso 1 1 d D U . . .
 H44 H 0.552146 0.721156 0.966760 0.240 Uiso 1 1 d DR U . . .
 C46 C 0.809(4) 0.547(3) 0.8642(16) 0.300 Uiso 1 1 d D U . . .
 H46A H 0.755882 0.491272 0.871398 0.450 Uiso 1 1 d R U . . .
 H46B H 0.860862 0.530802 0.846700 0.450 Uiso 1 1 d R U . . .
 H46C H 0.839459 0.586025 0.900020 0.450 Uiso 1 1 d R U . . .
 C48 C 0.088(3) 0.513(2) 0.6301(14) 0.300 Uiso 1 1 d D U . . .
 C50 C 0.067(2) 0.334(2) 0.9562(13) 0.200 Uiso 1 1 d D U . . .
 H50 H 0.107534 0.384894 0.985985 0.240 Uiso 0.5 1 d R U P C 1
 H50A H 0.118097 0.355801 0.991061 0.240 Uiso 0.5 1 d R U P D 2
 C52 C 0.146(2) 0.6133(18) 0.8174(14) 0.247(6) Uani 1 1 d D U . . .
 H52 H 0.080984 0.588397 0.790770 0.296 Uiso 1 1 d DR U . . .
 C54 C 0.032(3) 0.610(3) 0.5671(17) 0.300 Uiso 1 1 d D U . . .
 H54A H -0.003836 0.548874 0.545189 0.360 Uiso 1 1 d R U . . .
 H54B H -0.010573 0.648733 0.561928 0.360 Uiso 1 1 d R U . . .
 C56 C 0.679(3) -0.039(2) 0.5303(16) 0.275(9) Uiso 1 1 d D U . . .
 H56A H 0.659154 -0.013290 0.563979 0.329 Uiso 1 1 d R U . . .
 H56B H 0.754217 -0.013810 0.531996 0.329 Uiso 1 1 d R U . . .
 C60 C 0.674(2) 0.1885(18) 0.9160(11) 0.200(5) Uani 1 1 d D U . . .
 H60A H 0.618972 0.130446 0.903328 0.300 Uiso 1 1 d R U . . .
 H60B H 0.710970 0.209420 0.884377 0.300 Uiso 1 1 d R U . . .
 H60C H 0.721295 0.179722 0.946568 0.300 Uiso 1 1 d R U . . .
 C62 C 0.096(2) 0.234(2) 0.5266(10) 0.216(7) Uani 1 1 d D . . . .
 H62 H 0.051222 0.272005 0.524422 0.260 Uiso 1 1 d R U . . .
 C64 C -0.109(3) -0.0128(18) 0.8843(13) 0.247(16) Uiso 1 1 d D . . . .
 H64 H -0.171525 0.000832 0.890304 0.296 Uiso 0.5 1 d R U P E 1
 H64A H -0.066668 -0.021594 0.918313 0.296 Uiso 0.5 1 d R U P F 2
 C68 C 0.026(3) 0.141(2) 0.5278(10) 0.216(7) Uani 1 1 d D . . . .
 H68A H 0.070764 0.104547 0.525976 0.324 Uiso 1 1 d R U . . .
 H68B H -0.006781 0.131105 0.561911 0.324 Uiso 1 1 d R U . . .
 H68C H -0.026304 0.121677 0.494366 0.324 Uiso 1 1 d R U . . .
 C70 C -0.101(2) -0.033(2) 0.6559(14) 0.219(6) Uani 1 1 d D U . G 1
 H70A H -0.113404 -0.037287 0.695112 0.328 Uiso 1 1 d R U . . .
 H70B H -0.099647 0.026591 0.645304 0.328 Uiso 1 1 d R U . . .
 H70C H -0.154391 -0.081678 0.630944 0.328 Uiso 1 1 d R U . . .
 C72 C -0.198(2) 0.280(2) 0.7256(10) 0.181(4) Uani 1 1 d D U . . .
 H72A H -0.203196 0.331092 0.705152 0.217 Uiso 1 1 d R U . . .
 H72B H -0.265970 0.231650 0.721826 0.217 Uiso 1 1 d R U . . .
 C74 C 0.691(2) 0.746(2) 0.9446(12) 0.200 Uiso 1 1 d D U . . .
 H74A H 0.706036 0.715312 0.976612 0.300 Uiso 1 1 d R U . . .
 H74B H 0.720947 0.729999 0.912392 0.300 Uiso 1 1 d R U . . .
 H74C H 0.718955 0.812742 0.955346 0.300 Uiso 1 1 d R U . . .
 C78 C 0.523(2) 0.773(2) 0.8997(10) 0.200 Uiso 1 1 d D U . . .
 H78A H 0.540586 0.836087 0.917745 0.240 Uiso 1 1 d R U . . .
 H78B H 0.448901 0.740669 0.896448 0.240 Uiso 1 1 d R U . . .
 C80 C -0.165895 0.134622 0.662971 0.181(4) Uani 1 1 d D U . . .
 H80A H -0.116821 0.134525 0.637011 0.272 Uiso 1 1 d R U . . .
 H80B H -0.160894 0.094906 0.692083 0.272 Uiso 1 1 d R U . . .
 H80C H -0.234803 0.112011 0.641895 0.272 Uiso 1 1 d R U . . .
 C5 C 0.000(3) -0.132(2) 0.6795(14) 0.219(6) Uani 1 1 d D U . . .
 H5A H -0.018538 -0.125447 0.717842 0.263 Uiso 1 1 d R U . . .
 H5B H -0.054556 -0.183311 0.655840 0.263 Uiso 1 1 d R U . . .
 C41 C 0.541(3) 0.666(2) 0.6353(19) 0.280 Uiso 1 1 d D U . . .
 C21 C -0.154(2) -0.092(2) 0.8391(11) 0.200 Uiso 1 1 d D U . . .
 H21A H -0.182032 -0.084848 0.800722 0.240 Uiso 1 1 d R U . . .
 H21B H -0.204817 -0.141999 0.854153 0.240 Uiso 1 1 d R U . . .
 C43 C 0.027(5) 0.411(3) 0.950(3) 0.200 Uiso 0.5 1 d D U P H 2
 H43A H 0.069685 0.469614 0.939130 0.300 Uiso 0.5 1 d R U P H 2
 H43B H -0.028318 0.380480 0.918419 0.300 Uiso 0.5 1 d R U P H 2
 H43C H -0.002308 0.422530 0.983480 0.300 Uiso 0.5 1 d R U P H 2
 C11 C 0.166(2) 0.639(2) 0.8777(12) 0.247(6) Uani 1 1 d D U . . .
 H11A H 0.133201 0.583988 0.895244 0.370 Uiso 1 1 d R U . . .
 H11B H 0.238343 0.663657 0.892279 0.370 Uiso 1 1 d R U . . .
 H11C H 0.134342 0.684947 0.886606 0.370 Uiso 1 1 d R U . . .
 C45 C 0.668(3) 0.083(2) 0.4761(14) 0.275(9) Uiso 1 1 d D U . . .
 H45A H 0.742645 0.103401 0.480739 0.412 Uiso 1 1 d R U . . .
 H45B H 0.642901 0.106288 0.443079 0.412 Uiso 1 1 d R U . . .
 H45C H 0.646253 0.104872 0.509906 0.412 Uiso 1 1 d R U . . .
 C47 C 0.163(2) 0.7288(19) 0.7968(14) 0.247(6) Uani 1 1 d D U . . .
 H47A H 0.142227 0.777207 0.815071 0.296 Uiso 1 1 d R U . . .
 H47B H 0.140286 0.720068 0.755621 0.296 Uiso 1 1 d R U . . .
 C3 C 0.646(3) 0.4694(19) 0.5996(17) 0.300 Uiso 1 1 d D U . . .
 H3A H 0.621627 0.478409 0.561327 0.450 Uiso 1 1 d R U . . .
 H3B H 0.594712 0.469305 0.624217 0.450 Uiso 1 1 d R U . . .
 H3C H 0.709613 0.519164 0.614232 0.450 Uiso 1 1 d R U . . .
 C49 C 0.437(3) -0.064(3) 0.7571(18) 0.300 Uiso 1 1 d D U . . .
 H49A H 0.446857 -0.116678 0.736266 0.360 Uiso 1 1 d R U . . .
 H49B H 0.362863 -0.075363 0.755638 0.360 Uiso 1 1 d R U . . .
 C25 C 0.360(2) 0.008(2) 0.9268(13) 0.245(9) Uani 1 1 d D . . . .
 H25A H 0.409219 0.070522 0.939699 0.294 Uiso 1 1 d R U . . .
 H25B H 0.381626 -0.018917 0.894106 0.294 Uiso 1 1 d R U . . .
 C51 C 0.199(4) -0.080(2) 0.873(2) 0.245(9) Uani 0.5 1 d D . P I 1
 H51A H 0.130597 -0.079694 0.859941 0.367 Uiso 0.5 1 d R U P I 1
 H51B H 0.232088 -0.089375 0.840577 0.367 Uiso 0.5 1 d R U P I 1
 H51C H 0.193339 -0.129984 0.896542 0.367 Uiso 0.5 1 d R U P I 1
 C13 C 0.147(2) 0.244(2) 0.4763(9) 0.216(7) Uani 1 1 d D . . . .
 H13A H 0.099095 0.223922 0.440655 0.260 Uiso 1 1 d R U . . .
 H13B H 0.190150 0.205240 0.479230 0.260 Uiso 1 1 d R U . . .
 C27 C 0.428(3) 0.630(3) 0.6317(18) 0.280 Uiso 1 1 d D U . . .
 H27 H 0.401753 0.609188 0.590747 0.336 Uiso 1 1 d R U . . .
 C55 C 0.602(3) 0.217(2) 0.5746(17) 0.300 Uiso 1 1 d D U . . .
 H55A H 0.658235 0.225513 0.604545 0.450 Uiso 1 1 d R U . . .
 H55B H 0.546426 0.160160 0.577089 0.450 Uiso 1 1 d R U . . .
 H55C H 0.624758 0.214625 0.537698 0.450 Uiso 1 1 d R U . . .
 C7 C 0.7156(19) 0.3463(16) 0.9652(12) 0.200(5) Uani 1 1 d D U . . .
 H7A H 0.739066 0.381680 0.933666 0.240 Uiso 1 1 d R U . . .
 H7B H 0.773042 0.332717 0.985498 0.240 Uiso 1 1 d R U . . .
 C57 C 0.050(4) 0.244(3) 0.9782(18) 0.200 Uiso 0.5 1 d D U P H 1
 H57A H 0.009303 0.183360 0.957715 0.240 Uiso 0.5 1 d R U P H 1
 H57B H 0.120843 0.246385 0.989354 0.240 Uiso 0.5 1 d R U P H 1
 C29 C 0.120(3) 0.612(3) 0.5394(16) 0.300 Uiso 1 1 d D U . . .
 H29A H 0.113297 0.605375 0.498099 0.450 Uiso 1 1 d R U . . .
 H29B H 0.146736 0.676581 0.554271 0.450 Uiso 1 1 d R U . . .
 H29C H 0.166916 0.581569 0.554271 0.450 Uiso 1 1 d R U . . .
 C59 C -0.128(4) -0.045(3) 0.9398(13) 0.200 Uiso 0.5 1 d D U P J 1
 H59A H -0.068332 -0.057576 0.956480 0.300 Uiso 0.5 1 d R U P J 1
 H59B H -0.138562 0.003413 0.964480 0.300 Uiso 0.5 1 d R U P J 1
 H59C H -0.188137 -0.100211 0.935620 0.300 Uiso 0.5 1 d R U P J 1
 C63 C 0.798(3) 0.609(2) 0.8226(15) 0.300 Uiso 1 1 d D U . . .
 H63A H 0.745021 0.625875 0.840049 0.360 Uiso 1 1 d R U . . .
 H63B H 0.851072 0.665809 0.815092 0.360 Uiso 1 1 d R U . . .
 C2 C 0.737(2) 0.565(2) 0.7672(13) 0.300 Uiso 1 1 d D U . . .
 H2 H 0.778895 0.524988 0.761825 0.360 Uiso 1 1 d R U . . .
 C67 C 0.410(3) 0.706(2) 0.6674(19) 0.280 Uiso 1 1 d D U . . .
 C69 C 0.063(3) 0.595(2) 0.6263(14) 0.300 Uiso 1 1 d D U . . .
 H69 H 0.113269 0.647476 0.652398 0.360 Uiso 1 1 d DR U . . .
 C71 C 0.751(4) 0.632(2) 0.7247(13) 0.300 Uiso 1 1 d D U . . .
 H71A H 0.718962 0.677347 0.731650 0.450 Uiso 1 1 d R U . . .
 H71B H 0.824932 0.662554 0.726546 0.450 Uiso 1 1 d R U . . .
 H71C H 0.723505 0.597627 0.687143 0.450 Uiso 1 1 d R U . . .
 C9 C 0.671(2) 0.381(2) 0.601(2) 0.300 Uiso 1 1 d D U . . .
 H9A H 0.693749 0.368972 0.639200 0.360 Uiso 1 1 d R U . . .
 H9B H 0.720936 0.378166 0.575660 0.360 Uiso 1 1 d R U . . .
 C73 C 0.558(2) 0.308(2) 0.583(2) 0.300 Uiso 1 1 d D U . . .
 H73 H 0.523016 0.320749 0.547597 0.360 Uiso 1 1 d R U . . .
 O39 O 0.1693(14) 0.5335(11) 0.6688(7) 0.169(6) Uani 1 1 d D . . . .
 O5 O 0.0720(19) 0.4434(17) 0.5903(10) 0.234(9) Uiso 1 1 d D . . . .
 H5 H 0.057559 0.397104 0.606321 0.351 Uiso 1 1 d R U . . .
 C37 C 0.496(3) -0.022(3) 0.8175(14) 0.300 Uiso 1 1 d D U . . .
 H37A H 0.567654 -0.015263 0.817054 0.450 Uiso 1 1 d R U . . .
 H37B H 0.491667 0.033610 0.837196 0.450 Uiso 1 1 d R U . . .
 H37C H 0.463590 -0.074454 0.837196 0.450 Uiso 1 1 d R U . . .
 C75 C 0.587(3) 0.041(3) 0.7142(15) 0.300 Uiso 1 1 d D U . . .
 H75A H 0.604704 0.088734 0.689277 0.450 Uiso 1 1 d R U . . .
 H75B H 0.623816 0.064680 0.752301 0.450 Uiso 1 1 d R U . . .
 H75C H 0.606227 -0.010886 0.699658 0.450 Uiso 1 1 d R U . . .
 C77 C -0.027(3) 0.349(4) 0.931(2) 0.200 Uiso 0.5 1 d D U P H 1
 H77A H -0.011872 0.413864 0.925576 0.300 Uiso 0.5 1 d R U P H 1
 H77B H -0.066263 0.310872 0.896307 0.300 Uiso 0.5 1 d R U P H 1
 H77C H -0.067124 0.335340 0.962226 0.300 Uiso 0.5 1 d R U P H 1
 C79 C 0.006(5) 0.255(3) 0.9651(14) 0.200 Uiso 0.5 1 d D U P H 2
 H79A H -0.061657 0.256120 0.949048 0.240 Uiso 0.5 1 d R U P H 2
 H79B H 0.016931 0.200717 0.947621 0.240 Uiso 0.5 1 d R U P H 2
 C81 C -0.197(3) 0.013(3) 0.896(2) 0.200 Uiso 0.5 1 d D U P J 2
 H81A H -0.179058 0.073938 0.916045 0.300 Uiso 0.5 1 d R U P J 2
 H81B H -0.229826 0.011855 0.857112 0.300 Uiso 0.5 1 d R U P J 2
 H81C H -0.244489 -0.031884 0.915184 0.300 Uiso 0.5 1 d R U P J 2
 C76 C 0.206(4) 0.018(4) 0.960(2) 0.245(9) Uani 0.5 1 d D . P I 2
 H76A H 0.248030 0.076077 0.982589 0.367 Uiso 0.5 1 d R U P I 2
 H76B H 0.137276 0.019853 0.949081 0.367 Uiso 0.5 1 d R U P I 2
 H76C H 0.200940 -0.032168 0.983355 0.367 Uiso 0.5 1 d R U P I 2
 C82 C -0.060(2) -0.123(2) 0.8425(12) 0.200 Uiso 1 1 d D U . . .
 H82A H -0.031843 -0.131828 0.880071 0.300 Uiso 1 1 d R U . . .
 H82B H -0.077711 -0.180289 0.817088 0.300 Uiso 1 1 d R U . . .
 H82C H -0.008642 -0.074395 0.827585 0.300 Uiso 1 1 d R U . . .
 C83 C -0.012(2) 0.242(2) 1.0249(11) 0.200 Uiso 1 1 d D U . . .
 H83A H -0.075758 0.252353 1.011865 0.300 Uiso 0.5 1 d R U P H 1
 H83B H -0.027037 0.190935 1.047730 0.300 Uiso 0.5 1 d R U P H 1
 H83C H 0.035178 0.297295 1.047730 0.300 Uiso 0.5 1 d R U P H 1
 H83D H -0.056605 0.182869 1.033620 0.300 Uiso 0.5 1 d R U P H 2
 H83E H 0.057974 0.252365 1.041024 0.300 Uiso 0.5 1 d R U P H 2
 H83F H -0.034164 0.290803 1.041024 0.300 Uiso 0.5 1 d R U P H 2
 C84 C 0.681(2) 0.405(2) 0.9984(12) 0.200(5) Uani 1 1 d D . . . .
 H84A H 0.638816 0.433653 0.976705 0.300 Uiso 1 1 d R U . . .
 H84B H 0.639203 0.363983 1.022301 0.300 Uiso 1 1 d R U . . .
 H84C H 0.737505 0.452573 1.022301 0.300 Uiso 1 1 d R U . . .
 C85 C 0.556(2) 0.775(2) 0.8423(9) 0.200 Uiso 1 1 d D U . . .
 H85A H 0.496601 0.758130 0.812833 0.300 Uiso 1 1 d R U . . .
 H85B H 0.602452 0.835962 0.838358 0.300 Uiso 1 1 d R U . . .
 H85C H 0.590735 0.730447 0.838358 0.300 Uiso 1 1 d R U . . .
 C128 C 0.265(2) 0.7395(19) 0.7794(13) 0.247(6) Uani 1 1 d D . . . .
 H12A H 0.292752 0.740154 0.743566 0.370 Uiso 1 1 d R U . . .
 H12B H 0.295228 0.800264 0.801130 0.370 Uiso 1 1 d R U . . .
 H12C H 0.281992 0.694435 0.801130 0.370 Uiso 1 1 d R U . . .
 C86 C -0.1834(19) 0.3117(19) 0.7853(10) 0.181(4) Uani 1 1 d D . . . .
 H86A H -0.180124 0.375543 0.786915 0.272 Uiso 1 1 d R U . . .
 H86B H -0.239717 0.277016 0.804252 0.272 Uiso 1 1 d R U . . .
 H86C H -0.119394 0.308978 0.804252 0.272 Uiso 1 1 d R U . . .
 C87 C 0.219(2) 0.334(2) 0.4779(10) 0.216(7) Uani 1 1 d D . . . .
 H87A H 0.224311 0.349945 0.439236 0.324 Uiso 1 1 d R U . . .
 H87B H 0.188445 0.373378 0.497774 0.324 Uiso 1 1 d R U . . .
 H87C H 0.287058 0.344039 0.497774 0.324 Uiso 1 1 d R U . . .
 C88 C 0.358(3) -0.042(2) 0.9780(13) 0.245(9) Uani 1 1 d D . . . .
 H88A H 0.425687 -0.046319 0.989554 0.367 Uiso 1 1 d R U . . .
 H88B H 0.336611 -0.015212 1.010245 0.367 Uiso 1 1 d R U . . .
 H88C H 0.309549 -0.103713 0.965133 0.367 Uiso 1 1 d R U . . .
 C17 C 0.642(3) -0.143(2) 0.5272(15) 0.275(9) Uiso 1 1 d D . . . .
 H17A H 0.625258 -0.169546 0.487589 0.412 Uiso 1 1 d R U . . .
 H17B H 0.696422 -0.160573 0.546085 0.412 Uiso 1 1 d R U . . .
 H17C H 0.581502 -0.164334 0.546085 0.412 Uiso 1 1 d R U . . .
 C15 C 0.095(3) -0.156(2) 0.6772(14) 0.219(6) Uani 1 1 d D . . . .
 H15A H 0.110289 -0.169599 0.639262 0.328 Uiso 1 1 d R U . . .
 H15B H 0.151045 -0.103866 0.697661 0.328 Uiso 1 1 d R U . . .
 H15C H 0.086637 -0.209725 0.697661 0.328 Uiso 1 1 d R U . . .
 C19 C -0.042(3) 0.562(3) 0.6415(18) 0.31(2) Uiso 1 1 d D . . . .
 H19A H -0.033147 0.540829 0.678609 0.461 Uiso 1 1 d R U . . .
 H19B H -0.070458 0.611109 0.644779 0.461 Uiso 1 1 d R U . . .
 H19C H -0.088695 0.510772 0.614781 0.461 Uiso 1 1 d R U . . .

loop_
  _atom_site_aniso_label
  _atom_site_aniso_U_11
  _atom_site_aniso_U_22
  _atom_site_aniso_U_33
  _atom_site_aniso_U_23
  _atom_site_aniso_U_13
  _atom_site_aniso_U_12
 Hf1 0.0960(5) 0.0931(5) 0.0901(4) -0.0187(4) 0.0009(4) 0.0304(4)
 Hf4 0.0857(5) 0.1176(6) 0.0960(5) -0.0097(4) 0.0060(4) 0.0381(4)
 Hf6 0.0852(4) 0.1020(5) 0.1001(5) -0.0169(4) 0.0083(4) 0.0323(4)
 Hf3 0.0990(5) 0.0916(5) 0.0792(4) -0.0103(3) 0.0043(3) 0.0199(4)
 Hf2 0.1007(5) 0.1267(6) 0.0800(4) -0.0021(4) 0.0043(4) 0.0416(5)
 Hf5 0.0970(5) 0.0914(5) 0.0991(5) -0.0029(4) 0.0059(4) 0.0264(4)
 O1 0.080(6) 0.114(7) 0.084(5) 0.010(5) 0.014(4) 0.030(5)
 O4 0.072(5) 0.092(6) 0.091(6) -0.010(5) 0.005(4) 0.009(4)
 O6 0.088(6) 0.110(7) 0.092(6) -0.016(5) 0.000(5) 0.037(5)
 O8 0.107(7) 0.115(7) 0.094(6) -0.014(5) 0.021(5) 0.044(6)
 O10 0.136(10) 0.101(7) 0.106(7) -0.009(6) -0.034(7) 0.024(7)
 O12 0.135(9) 0.100(7) 0.098(7) 0.002(6) 0.002(6) 0.032(6)
 O14 0.080(5) 0.101(6) 0.091(6) -0.003(5) 0.004(4) 0.033(5)
 O16 0.098(8) 0.124(9) 0.134(10) -0.029(7) 0.035(7) 0.021(6)
 O18 0.090(7) 0.126(9) 0.121(8) -0.005(7) 0.011(6) 0.032(7)
 O20 0.133(8) 0.180(9) 0.122(8) 0.001(8) 0.011(7) 0.103(7)
 O22 0.119(8) 0.170(10) 0.120(8) -0.014(7) -0.017(6) 0.073(7)
 O24 0.149(10) 0.098(7) 0.094(7) 0.014(6) 0.001(6) 0.011(7)
 O26 0.089(6) 0.095(6) 0.092(6) -0.008(5) 0.014(5) 0.019(5)
 O28 0.130(9) 0.105(8) 0.112(8) -0.033(6) 0.009(7) 0.009(7)
 O30 0.104(8) 0.141(10) 0.128(9) -0.009(8) 0.009(7) 0.064(8)
 O32 0.202(10) 0.099(8) 0.158(11) -0.032(7) -0.004(10) 0.064(8)
 O34 0.136(9) 0.103(7) 0.086(6) -0.030(5) -0.003(6) 0.003(6)
 O36 0.134(10) 0.096(7) 0.117(8) -0.016(6) -0.006(7) 0.014(7)
 O38 0.103(8) 0.120(8) 0.152(9) -0.036(6) 0.031(6) 0.022(6)
 O40 0.134(10) 0.104(7) 0.082(6) -0.012(5) 0.012(6) 0.024(7)
 O41 0.095(7) 0.133(9) 0.116(8) -0.018(7) -0.003(6) 0.038(6)
 O21 0.083(6) 0.096(6) 0.091(6) -0.016(5) 0.017(4) 0.023(5)
 O11 0.108(7) 0.101(7) 0.099(6) 0.008(5) 0.009(5) 0.042(6)
 O23 0.134(10) 0.129(9) 0.113(8) 0.015(7) 0.015(7) 0.035(8)
 O3 0.129(10) 0.168(12) 0.101(8) 0.001(7) 0.030(7) 0.066(9)
 O25 0.123(10) 0.126(9) 0.115(9) 0.010(7) 0.004(7) 0.010(8)
 O13 0.158(11) 0.126(9) 0.093(7) -0.059(6) -0.031(7) 0.048(8)
 O27 0.111(9) 0.197(14) 0.110(9) -0.007(9) 0.033(7) 0.051(9)
 O7 0.115(9) 0.195(13) 0.094(7) 0.004(8) -0.014(6) 0.049(9)
 O29 0.133(10) 0.122(9) 0.093(7) -0.015(7) -0.001(7) 0.005(8)
 O15 0.135(10) 0.128(9) 0.114(9) 0.023(7) 0.006(7) 0.035(8)
 O31 0.135(10) 0.179(12) 0.076(6) -0.011(7) 0.000(6) 0.046(9)
 O2 0.143(12) 0.120(9) 0.130(9) -0.023(7) 0.003(8) 0.049(8)
 O33 0.130(10) 0.197(14) 0.131(10) -0.057(10) 0.000(8) 0.074(10)
 O17 0.128(12) 0.145(13) 0.28(2) 0.015(14) 0.046(14) -0.026(10)
 C1 0.222(9) 0.209(9) 0.212(9) 0.005(7) 0.027(8) 0.062(7)
 O9 0.136(11) 0.167(12) 0.114(9) -0.009(8) 0.033(8) 0.009(9)
 C4 0.30(2) 0.178(13) 0.237(19) 0.068(12) -0.027(16) 0.061(15)
 C6 0.151(6) 0.204(7) 0.190(7) -0.007(6) 0.026(5) 0.070(5)
 C8 0.183(11) 0.207(12) 0.212(12) -0.016(9) -0.053(9) 0.103(9)
 C12 0.133(16) 0.135(15) 0.104(13) -0.013(11) 0.029(12) 0.045(13)
 O37 0.29(3) 0.23(2) 0.149(13) -0.094(13) 0.010(15) 0.105(19)
 C16 0.220(10) 0.221(10) 0.285(13) -0.064(11) 0.013(12) 0.083(9)
 C18 0.136(15) 0.098(12) 0.109(13) -0.018(10) -0.012(11) 0.030(11)
 C20 0.093(13) 0.19(2) 0.115(14) 0.034(15) 0.036(10) 0.040(15)
 C22 0.104(14) 0.134(16) 0.167(18) -0.032(14) -0.007(13) 0.061(13)
 C24 0.183(11) 0.207(12) 0.212(12) -0.016(9) -0.053(9) 0.103(9)
 C26 0.25(2) 0.263(19) 0.105(7) 0.009(11) -0.025(9) 0.064(14)
 C30 0.30(2) 0.178(13) 0.237(19) 0.068(12) -0.027(16) 0.061(15)
 C32 0.111(15) 0.20(2) 0.111(15) -0.013(14) 0.037(12) 0.037(15)
 C38 0.222(9) 0.209(9) 0.212(9) 0.005(7) 0.027(8) 0.062(7)
 C42 0.151(6) 0.204(7) 0.190(7) -0.007(6) 0.026(5) 0.070(5)
 C52 0.220(10) 0.221(10) 0.285(13) -0.064(11) 0.013(12) 0.083(9)
 C60 0.183(11) 0.207(12) 0.212(12) -0.016(9) -0.053(9) 0.103(9)
 C62 0.25(2) 0.263(19) 0.105(7) 0.009(11) -0.025(9) 0.064(14)
 C68 0.25(2) 0.263(19) 0.105(7) 0.009(11) -0.025(9) 0.064(14)
 C70 0.222(9) 0.209(9) 0.212(9) 0.005(7) 0.027(8) 0.062(7)
 C72 0.151(6) 0.204(7) 0.190(7) -0.007(6) 0.026(5) 0.070(5)
 C80 0.151(6) 0.204(7) 0.190(7) -0.007(6) 0.026(5) 0.070(5)
 C5 0.222(9) 0.209(9) 0.212(9) 0.005(7) 0.027(8) 0.062(7)
 C11 0.220(10) 0.221(10) 0.285(13) -0.064(11) 0.013(12) 0.083(9)
 C47 0.220(10) 0.221(10) 0.285(13) -0.064(11) 0.013(12) 0.083(9)
 C25 0.30(2) 0.178(13) 0.237(19) 0.068(12) -0.027(16) 0.061(15)
 C51 0.30(2) 0.178(13) 0.237(19) 0.068(12) -0.027(16) 0.061(15)
 C13 0.25(2) 0.263(19) 0.105(7) 0.009(11) -0.025(9) 0.064(14)
 C7 0.183(11) 0.207(12) 0.212(12) -0.016(9) -0.053(9) 0.103(9)
 O39 0.179(15) 0.154(12) 0.170(13) 0.013(10) -0.005(11) 0.062(11)
 C76 0.30(2) 0.178(13) 0.237(19) 0.068(12) -0.027(16) 0.061(15)
 C84 0.183(11) 0.207(12) 0.212(12) -0.016(9) -0.053(9) 0.103(9)
 C128 0.220(10) 0.221(10) 0.285(13) -0.064(11) 0.013(12) 0.083(9)
 C86 0.151(6) 0.204(7) 0.190(7) -0.007(6) 0.026(5) 0.070(5)
 C87 0.25(2) 0.263(19) 0.105(7) 0.009(11) -0.025(9) 0.064(14)
 C88 0.30(2) 0.178(13) 0.237(19) 0.068(12) -0.027(16) 0.061(15)
 C15 0.222(9) 0.209(9) 0.212(9) 0.005(7) 0.027(8) 0.062(7)

_geom_special_details
;
 All esds (except the esd in the dihedral angle between two l.s. planes)
 are estimated using the full covariance matrix.  The cell esds are taken
 into account individually in the estimation of esds in distances, angles
 and torsion angles; correlations between esds in cell parameters are only
 used when they are defined by crystal symmetry.  An approximate (isotropic)
 treatment of cell esds is used for estimating esds involving l.s. planes.
;
loop_
  _geom_bond_atom_site_label_1
  _geom_bond_atom_site_label_2
  _geom_bond_distance
  _geom_bond_site_symmetry_2
  _geom_bond_publ_flag
 Hf1 Hf4 3.4608(11) . ?
 Hf1 Hf3 3.4495(9) . ?
 Hf1 Hf2 3.4732(12) . ?
 Hf1 O6 2.051(10) . ?
 Hf1 O8 2.185(11) . ?
 Hf1 O12 2.177(11) . ?
 Hf1 O14 2.027(9) . ?
 Hf1 O26 2.186(10) . ?
 Hf1 O28 2.269(12) . ?
 Hf1 O13 2.281(9) . ?
 Hf1 O2 2.210(14) . ?
 Hf1 C1 2.63(4) . ?
 Hf4 Hf3 3.5083(11) . ?
 Hf4 Hf2 3.4530(10) . ?
 Hf4 Hf5 3.5319(11) . ?
 Hf4 O1 2.031(10) . ?
 Hf4 O4 2.405(9) . ?
 Hf4 O8 2.381(10) . ?
 Hf4 O14 2.032(10) . ?
 Hf4 O18 2.118(13) . ?
 Hf4 O30 2.128(13) . ?
 Hf4 O41 2.125(12) . ?
 Hf4 O27 2.154(13) . ?
 Hf6 Hf3 3.4520(11) . ?
 Hf6 Hf2 3.4796(11) . ?
 Hf6 Hf5 3.4624(11) . ?
 Hf6 O6 2.106(9) . ?
 Hf6 O16 2.178(13) . ?
 Hf6 O20 2.190(14) . ?
 Hf6 O22 2.258(11) . ?
 Hf6 O26 2.193(10) . ?
 Hf6 O38 2.266(12) . ?
 Hf6 O21 2.001(9) . ?
 Hf6 O11 2.191(11) . ?
 Hf6 C6 2.65(3) . ?
 Hf3 Hf5 3.5458(11) . ?
 Hf3 O4 2.250(9) . ?
 Hf3 O10 2.247(13) . ?
 Hf3 O14 2.035(9) . ?
 Hf3 O24 2.164(11) . ?
 Hf3 O26 2.332(9) . ?
 Hf3 O34 2.225(9) . ?
 Hf3 O40 2.170(13) . ?
 Hf3 O21 2.045(10) . ?
 Hf2 Hf5 3.4688(11) . ?
 Hf2 O1 2.042(9) . ?
 Hf2 O6 2.078(11) . ?
 Hf2 O8 2.165(11) . ?
 Hf2 O11 2.162(10) . ?
 Hf2 O23 2.199(13) . ?
 Hf2 O3 2.189(13) . ?
 Hf2 O7 2.236(11) . ?
 Hf2 O31 2.288(12) . ?
 Hf2 C26 2.62(3) . ?
 Hf5 O1 2.046(10) . ?
 Hf5 O4 2.238(10) . ?
 Hf5 O32 2.202(16) . ?
 Hf5 O36 2.136(11) . ?
 Hf5 O21 2.096(10) . ?
 Hf5 O11 2.359(10) . ?
 Hf5 O25 2.301(15) . ?
 Hf5 O15 2.175(12) . ?
 O4 H4 1.0000 . ?
 O8 H8 1.0000 . ?
 O10 C8 1.27(4) . ?
 O12 C4 1.21(3) . ?
 O16 C12 1.25(2) . ?
 O18 C20 1.23(3) . ?
 O20 C16 1.26(4) . ?
 O22 C6 1.30(4) . ?
 O24 C4 1.33(4) . ?
 O26 H26 1.0000 . ?
 O28 C1 1.24(4) . ?
 O30 C22 1.28(2) . ?
 O32 C16 1.22(4) . ?
 O34 H34A 0.8200 . ?
 O34 H34B 0.8198 . ?
 O36 C18 1.19(2) . ?
 O38 C6 1.20(3) . ?
 O40 C12 1.30(2) . ?
 O41 C8 1.19(4) . ?
 O11 H11 1.0000 . ?
 O23 C14 1.26(2) . ?
 O3 C32 1.23(3) . ?
 O25 C20 1.28(3) . ?
 O13 C1 1.23(4) . ?
 O27 C32 1.29(3) . ?
 O7 C26 1.31(4) . ?
 O29 C18 1.23(2) . ?
 O15 C14 1.28(2) . ?
 O31 C26 1.19(4) . ?
 O2 C22 1.24(2) . ?
 O33 C10 1.15(6) . ?
 O17 H17 0.8201 . ?
 O17 C28 1.32(4) . ?
 C1 C38 1.57(5) . ?
 O9 C28 1.24(4) . ?
 C4 C30 1.501(18) . ?
 C6 C42 1.55(3) . ?
 C8 C24 1.59(3) . ?
 C10 O37 1.33(5) . ?
 C10 C34 1.58(4) . ?
 C12 C50 1.58(3) . ?
 C14 C27 1.58(5) . ?
 O37 H37 0.8201 . ?
 C16 C52 1.54(3) . ?
 C18 C44 1.56(3) . ?
 C20 C2 1.501(10) . ?
 C22 C40 1.64(4) . ?
 C24 H24 0.9998 . ?
 C24 C60 1.498(16) . ?
 C24 C7 1.498(5) . ?
 C26 C62 1.53(4) . ?
 C28 C64 1.446(8) . ?
 C30 H30 1.0000 . ?
 C30 H30A 1.0000 . ?
 C30 C25 1.511(18) . ?
 C30 C51 1.498(9) . ?
 C30 C76 1.497(19) . ?
 C32 C73 1.59(5) . ?
 C34 H34 1.0000 . ?
 C34 C56 1.49(2) . ?
 C34 C45 1.50(2) . ?
 C38 H38 1.0001 . ?
 C38 C70 1.509(16) . ?
 C38 C5 1.517(18) . ?
 C40 H40 1.0000 . ?
 C40 C49 1.497(16) . ?
 C40 C75 1.51(2) . ?
 C42 H42 1.0000 . ?
 C42 C72 1.504(10) . ?
 C42 C80 1.53(2) . ?
 C44 H44 0.9999 . ?
 C44 C74 1.502(10) . ?
 C44 C78 1.519(10) . ?
 C46 H46A 0.9800 . ?
 C46 H46B 0.9800 . ?
 C46 H46C 0.9800 . ?
 C46 C63 1.48(3) . ?
 C48 C69 1.436(10) . ?
 C48 O39 1.33(2) . ?
 C48 O5 1.340(10) . ?
 C50 H50 1.0000 . ?
 C50 H50A 1.0000 . ?
 C50 C43 1.508(10) . ?
 C50 C57 1.484(19) . ?
 C50 C77 1.496(9) . ?
 C50 C79 1.29(5) . ?
 C52 H52 1.0001 . ?
 C52 C11 1.44(2) . ?
 C52 C47 1.85(3) . ?
 C54 H54A 0.9900 . ?
 C54 H54B 0.9900 . ?
 C54 C29 1.465(5) . ?
 C54 C69 1.497(7) . ?
 C56 H56A 0.9900 . ?
 C56 H56B 0.9900 . ?
 C56 C17 1.51(2) . ?
 C60 H60A 0.9800 . ?
 C60 H60B 0.9800 . ?
 C60 H60C 0.9800 . ?
 C62 H62 0.9999 . ?
 C62 C68 1.46(2) . ?
 C62 C13 1.466(16) . ?
 C64 H64 1.0000 . ?
 C64 H64A 1.0000 . ?
 C64 C21 1.494(5) . ?
 C64 C59 1.479(13) . ?
 C64 C81 1.476(17) . ?
 C68 H68A 0.9800 . ?
 C68 H68B 0.9800 . ?
 C68 H68C 0.9799 . ?
 C70 H70A 0.9800 . ?
 C70 H70B 0.9800 . ?
 C70 H70C 0.9800 . ?
 C72 H72A 0.9900 . ?
 C72 H72B 0.9900 . ?
 C72 C86 1.45(2) . ?
 C74 H74A 0.9799 . ?
 C74 H74B 0.9801 . ?
 C74 H74C 0.9800 . ?
 C78 H78A 0.9901 . ?
 C78 H78B 0.9899 . ?
 C78 C85 1.499(10) . ?
 C80 H80A 0.9801 . ?
 C80 H80B 0.9799 . ?
 C80 H80C 0.9800 . ?
 C5 H5A 0.9899 . ?
 C5 H5B 0.9900 . ?
 C5 C15 1.52(2) . ?
 C41 C27 1.49(3) . ?
 C21 H21A 0.9902 . ?
 C21 H21B 0.9900 . ?
 C21 C82 1.56(3) . ?
 C43 H43A 0.9800 . ?
 C43 H43B 0.9800 . ?
 C43 H43C 0.9799 . ?
 C11 H11A 0.9800 . ?
 C11 H11B 0.9800 . ?
 C11 H11C 0.9800 . ?
 C45 H45A 0.9800 . ?
 C45 H45B 0.9800 . ?
 C45 H45C 0.9798 . ?
 C47 H47A 0.9900 . ?
 C47 H47B 0.9900 . ?
 C47 C128 1.499(5) . ?
 C3 H3A 0.9800 . ?
 C3 H3B 0.9800 . ?
 C3 H3C 0.9800 . ?
 C3 C9 1.54(3) . ?
 C49 H49A 0.9900 . ?
 C49 H49B 0.9900 . ?
 C49 C37 1.57(3) . ?
 C25 H25A 0.9900 . ?
 C25 H25B 0.9901 . ?
 C25 C88 1.51(2) . ?
 C51 H51A 0.9800 . ?
 C51 H51B 0.9800 . ?
 C51 H51C 0.9800 . ?
 C13 H13A 0.9901 . ?
 C13 H13B 0.9900 . ?
 C13 C87 1.43(2) . ?
 C27 H27 1.0000 . ?
 C27 C67 1.52(3) . ?
 C55 H55A 0.9800 . ?
 C55 H55B 0.9800 . ?
 C55 H55C 0.9800 . ?
 C55 C73 1.725(12) . ?
 C7 H7A 0.9900 . ?
 C7 H7B 0.9900 . ?
 C7 C84 1.41(3) . ?
 C57 H57A 0.9900 . ?
 C57 H57B 0.9900 . ?
 C57 C83 1.497(10) . ?
 C29 H29A 0.9800 . ?
 C29 H29B 0.9800 . ?
 C29 H29C 0.9800 . ?
 C59 H59A 0.9800 . ?
 C59 H59B 0.9800 . ?
 C59 H59C 0.9800 . ?
 C63 H63A 0.9900 . ?
 C63 H63B 0.9900 . ?
 C63 C2 1.486(8) . ?
 C2 H2 1.0000 . ?
 C2 C71 1.498(13) . ?
 C69 H69 1.0000 . ?
 C69 C19 1.496(10) . ?
 C71 H71A 0.9800 . ?
 C71 H71B 0.9800 . ?
 C71 H71C 0.9800 . ?
 C9 H9A 0.9901 . ?
 C9 H9B 0.9900 . ?
 C9 C73 1.604(8) . ?
 C73 H73 0.9999 . ?
 O5 H5 0.8200 . ?
 C37 H37A 0.9800 . ?
 C37 H37B 0.9800 . ?
 C37 H37C 0.9800 . ?
 C75 H75A 0.9800 . ?
 C75 H75B 0.9800 . ?
 C75 H75C 0.9800 . ?
 C77 H77A 0.9800 . ?
 C77 H77B 0.9802 . ?
 C77 H77C 0.9800 . ?
 C79 H79A 0.9900 . ?
 C79 H79B 0.9899 . ?
 C79 C83 1.502(10) . ?
 C81 H81A 0.9800 . ?
 C81 H81B 0.9799 . ?
 C81 H81C 0.9801 . ?
 C76 H76A 0.9800 . ?
 C76 H76B 0.9800 . ?
 C76 H76C 0.9800 . ?
 C82 H82A 0.9798 . ?
 C82 H82B 0.9801 . ?
 C82 H82C 0.9801 . ?
 C83 H83A 0.9800 . ?
 C83 H83B 0.9799 . ?
 C83 H83C 0.9800 . ?
 C83 H83D 0.9799 . ?
 C83 H83E 0.9799 . ?
 C83 H83F 0.9800 . ?
 C84 H84A 0.9800 . ?
 C84 H84B 0.9799 . ?
 C84 H84C 0.9800 . ?
 C85 H85A 0.9800 . ?
 C85 H85B 0.9801 . ?
 C85 H85C 0.9799 . ?
 C128 H12A 0.9800 . ?
 C128 H12B 0.9800 . ?
 C128 H12C 0.9800 . ?
 C86 H86A 0.9800 . ?
 C86 H86B 0.9800 . ?
 C86 H86C 0.9800 . ?
 C87 H87A 0.9801 . ?
 C87 H87B 0.9800 . ?
 C87 H87C 0.9800 . ?
 C88 H88A 0.9800 . ?
 C88 H88B 0.9799 . ?
 C88 H88C 0.9800 . ?
 C17 H17A 0.9799 . ?
 C17 H17B 0.9799 . ?
 C17 H17C 0.9800 . ?
 C15 H15A 0.9799 . ?
 C15 H15B 0.9800 . ?
 C15 H15C 0.9801 . ?
 C19 H19A 0.9800 . ?
 C19 H19B 0.9800 . ?
 C19 H19C 0.9800 . ?

loop_
  _geom_angle_atom_site_label_1
  _geom_angle_atom_site_label_2
  _geom_angle_atom_site_label_3
  _geom_angle
  _geom_angle_site_symmetry_1
  _geom_angle_site_symmetry_3
  _geom_angle_publ_flag
 Hf4 Hf1 Hf2 59.73(2) . . ?
 Hf3 Hf1 Hf4 61.02(2) . . ?
 Hf3 Hf1 Hf2 90.26(2) . . ?
 O6 Hf1 Hf4 85.7(3) . . ?
 O6 Hf1 Hf3 85.9(3) . . ?
 O6 Hf1 Hf2 33.0(3) . . ?
 O6 Hf1 O8 69.6(4) . . ?
 O6 Hf1 O12 143.9(4) . . ?
 O6 Hf1 O26 70.1(4) . . ?
 O6 Hf1 O28 90.1(5) . . ?
 O6 Hf1 O13 88.8(4) . . ?
 O6 Hf1 O2 142.1(5) . . ?
 O6 Hf1 C1 88.5(9) . . ?
 O8 Hf1 Hf4 42.9(3) . . ?
 O8 Hf1 Hf3 99.8(3) . . ?
 O8 Hf1 Hf2 36.8(3) . . ?
 O8 Hf1 O26 125.1(4) . . ?
 O8 Hf1 O28 134.7(4) . . ?
 O8 Hf1 O13 82.7(5) . . ?
 O8 Hf1 O2 73.6(5) . . ?
 O8 Hf1 C1 108.6(10) . . ?
 O12 Hf1 Hf4 108.8(3) . . ?
 O12 Hf1 Hf3 73.9(3) . . ?
 O12 Hf1 Hf2 164.0(3) . . ?
 O12 Hf1 O8 142.2(4) . . ?
 O12 Hf1 O26 75.0(4) . . ?
 O12 Hf1 O28 75.1(5) . . ?
 O12 Hf1 O13 108.2(5) . . ?
 O12 Hf1 O2 73.7(5) . . ?
 O12 Hf1 C1 92.5(10) . . ?
 O14 Hf1 Hf4 31.5(3) . . ?
 O14 Hf1 Hf3 31.9(3) . . ?
 O14 Hf1 Hf2 80.9(3) . . ?
 O14 Hf1 O6 94.3(4) . . ?
 O14 Hf1 O8 74.1(4) . . ?
 O14 Hf1 O12 84.2(4) . . ?
 O14 Hf1 O26 73.4(4) . . ?
 O14 Hf1 O28 149.9(4) . . ?
 O14 Hf1 O13 153.8(5) . . ?
 O14 Hf1 O2 84.0(4) . . ?
 O14 Hf1 C1 176.7(9) . . ?
 O26 Hf1 Hf4 98.8(3) . . ?
 O26 Hf1 Hf3 41.8(2) . . ?
 O26 Hf1 Hf2 95.0(3) . . ?
 O26 Hf1 O28 80.2(4) . . ?
 O26 Hf1 O13 131.5(5) . . ?
 O26 Hf1 O2 142.9(4) . . ?
 O26 Hf1 C1 106.0(10) . . ?
 O28 Hf1 Hf4 175.8(4) . . ?
 O28 Hf1 Hf3 119.3(3) . . ?
 O28 Hf1 Hf2 116.1(4) . . ?
 O28 Hf1 O13 55.9(5) . . ?
 O28 Hf1 C1 28.1(9) . . ?
 O13 Hf1 Hf4 123.3(4) . . ?
 O13 Hf1 Hf3 172.8(4) . . ?
 O13 Hf1 Hf2 87.8(4) . . ?
 O13 Hf1 C1 27.8(9) . . ?
 O2 Hf1 Hf4 73.2(4) . . ?
 O2 Hf1 Hf3 109.4(3) . . ?
 O2 Hf1 Hf2 110.3(4) . . ?
 O2 Hf1 O28 110.0(5) . . ?
 O2 Hf1 O13 77.8(5) . . ?
 O2 Hf1 C1 94.9(10) . . ?
 C1 Hf1 Hf4 150.8(9) . . ?
 C1 Hf1 Hf3 146.9(10) . . ?
 C1 Hf1 Hf2 102.4(9) . . ?
 Hf1 Hf4 Hf3 59.33(2) . . ?
 Hf1 Hf4 Hf5 90.09(2) . . ?
 Hf3 Hf4 Hf5 60.48(2) . . ?
 Hf2 Hf4 Hf1 60.31(2) . . ?
 Hf2 Hf4 Hf3 89.62(3) . . ?
 Hf2 Hf4 Hf5 59.54(2) . . ?
 O1 Hf4 Hf1 82.2(3) . . ?
 O1 Hf4 Hf3 81.0(3) . . ?
 O1 Hf4 Hf2 32.1(3) . . ?
 O1 Hf4 Hf5 30.1(3) . . ?
 O1 Hf4 O4 68.7(3) . . ?
 O1 Hf4 O8 70.2(4) . . ?
 O1 Hf4 O14 89.5(4) . . ?
 O1 Hf4 O18 85.0(5) . . ?
 O1 Hf4 O30 143.2(4) . . ?
 O1 Hf4 O41 139.9(4) . . ?
 O1 Hf4 O27 84.8(5) . . ?
 O4 Hf4 Hf1 95.5(2) . . ?
 O4 Hf4 Hf3 39.5(2) . . ?
 O4 Hf4 Hf2 95.0(2) . . ?
 O4 Hf4 Hf5 38.8(2) . . ?
 O8 Hf4 Hf1 38.6(3) . . ?
 O8 Hf4 Hf3 94.4(2) . . ?
 O8 Hf4 Hf2 38.3(3) . . ?
 O8 Hf4 Hf5 94.5(2) . . ?
 O8 Hf4 O4 121.2(3) . . ?
 O14 Hf4 Hf1 31.5(2) . . ?
 O14 Hf4 Hf3 30.4(3) . . ?
 O14 Hf4 Hf2 81.4(2) . . ?
 O14 Hf4 Hf5 81.2(3) . . ?
 O14 Hf4 O4 69.7(3) . . ?
 O14 Hf4 O8 69.8(4) . . ?
 O14 Hf4 O18 142.4(4) . . ?
 O14 Hf4 O30 85.2(5) . . ?
 O14 Hf4 O41 84.0(4) . . ?
 O14 Hf4 O27 141.9(5) . . ?
 O18 Hf4 Hf1 165.7(4) . . ?
 O18 Hf4 Hf3 112.2(3) . . ?
 O18 Hf4 Hf2 110.4(4) . . ?
 O18 Hf4 Hf5 75.6(4) . . ?
 O18 Hf4 O4 73.7(4) . . ?
 O18 Hf4 O8 140.4(4) . . ?
 O18 Hf4 O30 119.9(5) . . ?
 O18 Hf4 O41 76.8(5) . . ?
 O18 Hf4 O27 74.6(5) . . ?
 O30 Hf4 Hf1 74.5(4) . . ?
 O30 Hf4 Hf3 109.5(4) . . ?
 O30 Hf4 Hf2 111.2(3) . . ?
 O30 Hf4 Hf5 164.6(4) . . ?
 O30 Hf4 O4 140.5(4) . . ?
 O30 Hf4 O8 73.9(4) . . ?
 O30 Hf4 O27 77.6(6) . . ?
 O41 Hf4 Hf1 109.3(4) . . ?
 O41 Hf4 Hf3 73.5(3) . . ?
 O41 Hf4 Hf2 163.2(3) . . ?
 O41 Hf4 Hf5 109.9(3) . . ?
 O41 Hf4 O4 71.9(4) . . ?
 O41 Hf4 O8 141.0(4) . . ?
 O41 Hf4 O30 75.7(5) . . ?
 O41 Hf4 O27 122.9(5) . . ?
 O27 Hf4 Hf1 110.6(4) . . ?
 O27 Hf4 Hf3 163.5(4) . . ?
 O27 Hf4 Hf2 73.9(4) . . ?
 O27 Hf4 Hf5 109.2(4) . . ?
 O27 Hf4 O4 139.9(5) . . ?
 O27 Hf4 O8 72.9(4) . . ?
 Hf3 Hf6 Hf2 90.11(2) . . ?
 Hf3 Hf6 Hf5 61.70(2) . . ?
 Hf5 Hf6 Hf2 59.96(2) . . ?
 O6 Hf6 Hf3 85.0(3) . . ?
 O6 Hf6 Hf2 33.5(3) . . ?
 O6 Hf6 Hf5 86.2(3) . . ?
 O6 Hf6 O16 142.9(5) . . ?
 O6 Hf6 O20 143.6(5) . . ?
 O6 Hf6 O22 88.9(4) . . ?
 O6 Hf6 O26 69.0(4) . . ?
 O6 Hf6 O38 88.6(4) . . ?
 O6 Hf6 O11 70.0(4) . . ?
 O6 Hf6 C6 91.5(7) . . ?
 O16 Hf6 Hf3 74.5(4) . . ?
 O16 Hf6 Hf2 164.5(4) . . ?
 O16 Hf6 Hf5 109.5(3) . . ?
 O16 Hf6 O20 73.4(5) . . ?
 O16 Hf6 O22 108.8(5) . . ?
 O16 Hf6 O26 75.3(5) . . ?
 O16 Hf6 O38 76.2(5) . . ?
 O16 Hf6 O11 142.9(4) . . ?
 O16 Hf6 C6 89.7(8) . . ?
 O20 Hf6 Hf3 110.6(3) . . ?
 O20 Hf6 Hf2 111.4(4) . . ?
 O20 Hf6 Hf5 74.2(4) . . ?
 O20 Hf6 O22 76.4(5) . . ?
 O20 Hf6 O26 143.5(4) . . ?
 O20 Hf6 O38 108.8(5) . . ?
 O20 Hf6 O11 75.0(5) . . ?
 O20 Hf6 C6 91.2(8) . . ?
 O22 Hf6 Hf3 172.9(3) . . ?
 O22 Hf6 Hf2 86.7(4) . . ?
 O22 Hf6 Hf5 121.5(4) . . ?
 O22 Hf6 O38 55.8(6) . . ?
 O22 Hf6 C6 29.2(8) . . ?
 O26 Hf6 Hf3 41.8(2) . . ?
 O26 Hf6 Hf2 94.7(3) . . ?
 O26 Hf6 Hf5 99.5(3) . . ?
 O26 Hf6 O22 132.2(5) . . ?
 O26 Hf6 O38 80.9(5) . . ?
 O26 Hf6 C6 106.9(9) . . ?
 O38 Hf6 Hf3 120.4(4) . . ?
 O38 Hf6 Hf2 114.3(3) . . ?
 O38 Hf6 Hf5 174.3(3) . . ?
 O38 Hf6 C6 26.9(8) . . ?
 O21 Hf6 Hf3 31.8(3) . . ?
 O21 Hf6 Hf2 82.7(3) . . ?
 O21 Hf6 Hf5 33.1(3) . . ?
 O21 Hf6 O6 95.6(4) . . ?
 O21 Hf6 O16 83.1(4) . . ?
 O21 Hf6 O20 84.6(4) . . ?
 O21 Hf6 O22 153.2(5) . . ?
 O21 Hf6 O26 73.5(4) . . ?
 O21 Hf6 O38 150.5(5) . . ?
 O21 Hf6 O11 75.1(4) . . ?
 O21 Hf6 C6 172.4(7) . . ?
 O11 Hf6 Hf3 99.5(3) . . ?
 O11 Hf6 Hf2 36.6(3) . . ?
 O11 Hf6 Hf5 42.3(3) . . ?
 O11 Hf6 O22 81.7(5) . . ?
 O11 Hf6 O26 124.5(4) . . ?
 O11 Hf6 O38 133.1(5) . . ?
 O11 Hf6 C6 109.9(8) . . ?
 C6 Hf6 Hf3 147.2(8) . . ?
 C6 Hf6 Hf2 104.7(7) . . ?
 C6 Hf6 Hf5 150.7(8) . . ?
 Hf1 Hf3 Hf4 59.65(2) . . ?
 Hf1 Hf3 Hf6 60.91(2) . . ?
 Hf1 Hf3 Hf5 90.05(2) . . ?
 Hf4 Hf3 Hf5 60.09(2) . . ?
 Hf6 Hf3 Hf4 89.90(2) . . ?
 Hf6 Hf3 Hf5 59.29(2) . . ?
 O4 Hf3 Hf1 98.8(2) . . ?
 O4 Hf3 Hf4 42.8(2) . . ?
 O4 Hf3 Hf6 95.2(2) . . ?
 O4 Hf3 Hf5 37.7(2) . . ?
 O4 Hf3 O26 123.3(3) . . ?
 O10 Hf3 Hf1 105.3(3) . . ?
 O10 Hf3 Hf4 70.8(4) . . ?
 O10 Hf3 Hf6 160.5(4) . . ?
 O10 Hf3 Hf5 110.1(3) . . ?
 O10 Hf3 O4 72.5(4) . . ?
 O10 Hf3 O26 137.5(4) . . ?
 O14 Hf3 Hf1 31.8(3) . . ?
 O14 Hf3 Hf4 30.4(3) . . ?
 O14 Hf3 Hf6 82.0(2) . . ?
 O14 Hf3 Hf5 80.8(3) . . ?
 O14 Hf3 O4 72.9(4) . . ?
 O14 Hf3 O10 80.0(4) . . ?
 O14 Hf3 O24 85.2(4) . . ?
 O14 Hf3 O26 70.2(3) . . ?
 O14 Hf3 O34 144.4(4) . . ?
 O14 Hf3 O40 143.3(4) . . ?
 O14 Hf3 O21 90.6(4) . . ?
 O24 Hf3 Hf1 74.0(3) . . ?
 O24 Hf3 Hf4 109.6(4) . . ?
 O24 Hf3 Hf6 111.2(3) . . ?
 O24 Hf3 Hf5 164.0(3) . . ?
 O24 Hf3 O4 143.0(5) . . ?
 O24 Hf3 O10 74.7(5) . . ?
 O24 Hf3 O26 73.3(4) . . ?
 O24 Hf3 O34 112.4(4) . . ?
 O24 Hf3 O40 79.0(5) . . ?
 O26 Hf3 Hf1 38.7(2) . . ?
 O26 Hf3 Hf4 94.6(2) . . ?
 O26 Hf3 Hf6 38.8(3) . . ?
 O26 Hf3 Hf5 94.5(3) . . ?
 O34 Hf3 Hf1 173.4(3) . . ?
 O34 Hf3 Hf4 115.4(3) . . ?
 O34 Hf3 Hf6 116.4(3) . . ?
 O34 Hf3 Hf5 83.5(3) . . ?
 O34 Hf3 O4 75.2(4) . . ?
 O34 Hf3 O10 75.7(5) . . ?
 O34 Hf3 O26 143.1(4) . . ?
 O40 Hf3 Hf1 111.5(3) . . ?
 O40 Hf3 Hf4 163.2(3) . . ?
 O40 Hf3 Hf6 73.4(3) . . ?
 O40 Hf3 Hf5 108.0(3) . . ?
 O40 Hf3 O4 135.1(4) . . ?
 O40 Hf3 O10 126.0(5) . . ?
 O40 Hf3 O26 73.6(4) . . ?
 O40 Hf3 O34 72.1(4) . . ?
 O21 Hf3 Hf1 82.7(2) . . ?
 O21 Hf3 Hf4 82.4(3) . . ?
 O21 Hf3 Hf6 31.0(3) . . ?
 O21 Hf3 Hf5 31.5(3) . . ?
 O21 Hf3 O4 69.2(4) . . ?
 O21 Hf3 O10 141.6(4) . . ?
 O21 Hf3 O24 141.9(4) . . ?
 O21 Hf3 O26 69.7(4) . . ?
 O21 Hf3 O34 92.5(4) . . ?
 O21 Hf3 O40 82.3(4) . . ?
 Hf4 Hf2 Hf1 59.96(2) . . ?
 Hf4 Hf2 Hf5 61.36(2) . . ?
 Hf5 Hf2 Hf1 90.94(2) . . ?
 O1 Hf2 Hf1 81.7(3) . . ?
 O1 Hf2 Hf4 31.9(3) . . ?
 O1 Hf2 Hf5 32.0(3) . . ?
 O1 Hf2 O6 94.8(4) . . ?
 O1 Hf2 O8 74.6(4) . . ?
 O1 Hf2 O11 73.7(4) . . ?
 O1 Hf2 O23 83.3(4) . . ?
 O1 Hf2 O3 84.1(4) . . ?
 O1 Hf2 O7 150.9(5) . . ?
 O1 Hf2 O31 151.7(5) . . ?
 O1 Hf2 C26 174.7(9) . . ?
 O6 Hf2 Hf1 32.5(3) . . ?
 O6 Hf2 Hf4 85.5(3) . . ?
 O6 Hf2 Hf5 86.5(3) . . ?
 O6 Hf2 O8 69.5(4) . . ?
 O6 Hf2 O11 71.1(4) . . ?
 O6 Hf2 O23 144.8(5) . . ?
 O6 Hf2 O3 141.8(5) . . ?
 O6 Hf2 O7 90.8(5) . . ?
 O6 Hf2 O31 88.1(4) . . ?
 O6 Hf2 C26 90.3(9) . . ?
 O8 Hf2 Hf1 37.2(3) . . ?
 O8 Hf2 Hf4 43.0(3) . . ?
 O8 Hf2 Hf5 100.5(3) . . ?
 O8 Hf2 O23 141.5(5) . . ?
 O8 Hf2 O3 73.4(5) . . ?
 O8 Hf2 O7 133.6(5) . . ?
 O8 Hf2 O31 80.1(5) . . ?
 O8 Hf2 C26 106.1(11) . . ?
 O11 Hf2 Hf1 95.7(3) . . ?
 O11 Hf2 Hf4 99.4(3) . . ?
 O11 Hf2 Hf5 42.0(3) . . ?
 O11 Hf2 O8 126.2(4) . . ?
 O11 Hf2 O23 74.7(5) . . ?
 O11 Hf2 O3 142.7(5) . . ?
 O11 Hf2 O7 81.2(5) . . ?
 O11 Hf2 O31 133.1(5) . . ?
 O11 Hf2 C26 109.3(11) . . ?
 O23 Hf2 Hf1 164.1(3) . . ?
 O23 Hf2 Hf4 108.3(3) . . ?
 O23 Hf2 Hf5 73.4(3) . . ?
 O23 Hf2 O7 75.9(5) . . ?
 O23 Hf2 O31 110.0(5) . . ?
 O23 Hf2 C26 93.2(9) . . ?
 O3 Hf2 Hf1 110.5(4) . . ?
 O3 Hf2 Hf4 73.5(3) . . ?
 O3 Hf2 Hf5 109.4(4) . . ?
 O3 Hf2 O23 73.2(5) . . ?
 O3 Hf2 O7 108.5(5) . . ?
 O3 Hf2 O31 76.6(5) . . ?
 O3 Hf2 C26 91.1(10) . . ?
 O7 Hf2 Hf1 115.9(4) . . ?
 O7 Hf2 Hf4 175.8(4) . . ?
 O7 Hf2 Hf5 120.4(4) . . ?
 O7 Hf2 O31 56.9(6) . . ?
 O7 Hf2 C26 29.9(10) . . ?
 O31 Hf2 Hf1 85.9(4) . . ?
 O31 Hf2 Hf4 120.9(4) . . ?
 O31 Hf2 Hf5 173.9(4) . . ?
 O31 Hf2 C26 27.0(10) . . ?
 C26 Hf2 Hf1 102.1(9) . . ?
 C26 Hf2 Hf4 147.9(10) . . ?
 C26 Hf2 Hf5 150.2(11) . . ?
 Hf4 Hf5 Hf3 59.43(2) . . ?
 Hf6 Hf5 Hf4 89.34(3) . . ?
 Hf6 Hf5 Hf3 59.00(2) . . ?
 Hf6 Hf5 Hf2 60.27(2) . . ?
 Hf2 Hf5 Hf4 59.10(2) . . ?
 Hf2 Hf5 Hf3 88.75(2) . . ?
 O1 Hf5 Hf4 29.9(3) . . ?
 O1 Hf5 Hf6 81.7(3) . . ?
 O1 Hf5 Hf3 79.8(3) . . ?
 O1 Hf5 Hf2 31.9(3) . . ?
 O1 Hf5 O4 72.0(3) . . ?
 O1 Hf5 O32 140.7(5) . . ?
 O1 Hf5 O36 145.2(5) . . ?
 O1 Hf5 O21 89.6(4) . . ?
 O1 Hf5 O11 69.5(4) . . ?
 O1 Hf5 O25 78.9(5) . . ?
 O1 Hf5 O15 85.1(5) . . ?
 O4 Hf5 Hf4 42.3(2) . . ?
 O4 Hf5 Hf6 95.1(2) . . ?
 O4 Hf5 Hf3 37.9(2) . . ?
 O4 Hf5 Hf2 97.8(2) . . ?
 O4 Hf5 O11 122.3(3) . . ?
 O4 Hf5 O25 72.3(4) . . ?
 O32 Hf5 Hf4 160.6(4) . . ?
 O32 Hf5 Hf6 71.3(4) . . ?
 O32 Hf5 Hf3 108.1(5) . . ?
 O32 Hf5 Hf2 108.8(4) . . ?
 O32 Hf5 O4 136.9(5) . . ?
 O32 Hf5 O11 71.6(4) . . ?
 O32 Hf5 O25 129.0(6) . . ?
 O36 Hf5 Hf4 117.8(4) . . ?
 O36 Hf5 Hf6 120.5(4) . . ?
 O36 Hf5 Hf3 89.3(3) . . ?
 O36 Hf5 Hf2 176.9(4) . . ?
 O36 Hf5 O4 79.2(4) . . ?
 O36 Hf5 O32 74.2(5) . . ?
 O36 Hf5 O11 144.8(5) . . ?
 O36 Hf5 O25 74.0(5) . . ?
 O36 Hf5 O15 107.1(5) . . ?
 O21 Hf5 Hf4 81.1(3) . . ?
 O21 Hf5 Hf6 31.5(3) . . ?
 O21 Hf5 Hf3 30.7(3) . . ?
 O21 Hf5 Hf2 81.8(2) . . ?
 O21 Hf5 O4 68.6(3) . . ?
 O21 Hf5 O32 82.1(5) . . ?
 O21 Hf5 O36 97.8(4) . . ?
 O21 Hf5 O11 69.8(4) . . ?
 O21 Hf5 O25 140.9(4) . . ?
 O21 Hf5 O15 143.4(4) . . ?
 O11 Hf5 Hf4 93.4(2) . . ?
 O11 Hf5 Hf6 38.7(3) . . ?
 O11 Hf5 Hf3 93.6(3) . . ?
 O11 Hf5 Hf2 37.8(2) . . ?
 O25 Hf5 Hf4 70.3(4) . . ?
 O25 Hf5 Hf6 159.4(4) . . ?
 O25 Hf5 Hf3 110.2(3) . . ?
 O25 Hf5 Hf2 104.4(3) . . ?
 O25 Hf5 O11 136.1(4) . . ?
 O15 Hf5 Hf4 109.0(4) . . ?
 O15 Hf5 Hf6 112.0(3) . . ?
 O15 Hf5 Hf3 163.4(4) . . ?
 O15 Hf5 Hf2 74.7(4) . . ?
 O15 Hf5 O4 141.6(4) . . ?
 O15 Hf5 O32 79.4(6) . . ?
 O15 Hf5 O11 74.4(4) . . ?
 O15 Hf5 O25 73.3(5) . . ?
 Hf4 O1 Hf2 115.9(5) . . ?
 Hf4 O1 Hf5 120.0(4) . . ?
 Hf2 O1 Hf5 116.1(4) . . ?
 Hf4 O4 H4 117.5 . . ?
 Hf3 O4 Hf4 97.8(3) . . ?
 Hf3 O4 H4 117.5 . . ?
 Hf5 O4 Hf4 99.0(3) . . ?
 Hf5 O4 Hf3 104.4(4) . . ?
 Hf5 O4 H4 117.5 . . ?
 Hf1 O6 Hf6 114.6(5) . . ?
 Hf1 O6 Hf2 114.5(4) . . ?
 Hf2 O6 Hf6 112.5(5) . . ?
 Hf1 O8 Hf4 98.5(4) . . ?
 Hf1 O8 H8 116.9 . . ?
 Hf4 O8 H8 116.9 . . ?
 Hf2 O8 Hf1 106.0(4) . . ?
 Hf2 O8 Hf4 98.7(4) . . ?
 Hf2 O8 H8 116.9 . . ?
 C8 O10 Hf3 133.7(16) . . ?
 C4 O12 Hf1 134.1(16) . . ?
 Hf1 O14 Hf4 117.0(4) . . ?
 Hf1 O14 Hf3 116.2(4) . . ?
 Hf4 O14 Hf3 119.2(4) . . ?
 C12 O16 Hf6 133.6(13) . . ?
 C20 O18 Hf4 134.5(13) . . ?
 C16 O20 Hf6 134(2) . . ?
 C6 O22 Hf6 92.6(15) . . ?
 C4 O24 Hf3 131.7(15) . . ?
 Hf1 O26 Hf6 106.0(4) . . ?
 Hf1 O26 Hf3 99.5(4) . . ?
 Hf1 O26 H26 116.4 . . ?
 Hf6 O26 Hf3 99.4(4) . . ?
 Hf6 O26 H26 116.4 . . ?
 Hf3 O26 H26 116.4 . . ?
 C1 O28 Hf1 92(2) . . ?
 C22 O30 Hf4 133.0(11) . . ?
 C16 O32 Hf5 139(2) . . ?
 Hf3 O34 H34A 109.4 . . ?
 Hf3 O34 H34B 136.5 . . ?
 H34A O34 H34B 109.5 . . ?
 C18 O36 Hf5 148.1(14) . . ?
 C6 O38 Hf6 95(2) . . ?
 C12 O40 Hf3 134.5(12) . . ?
 C8 O41 Hf4 137.4(19) . . ?
 Hf6 O21 Hf3 117.1(5) . . ?
 Hf6 O21 Hf5 115.4(5) . . ?
 Hf3 O21 Hf5 117.8(4) . . ?
 Hf6 O11 Hf5 99.1(4) . . ?
 Hf6 O11 H11 116.3 . . ?
 Hf2 O11 Hf6 106.2(4) . . ?
 Hf2 O11 Hf5 100.1(4) . . ?
 Hf2 O11 H11 116.3 . . ?
 Hf5 O11 H11 116.3 . . ?
 C14 O23 Hf2 133.5(14) . . ?
 C32 O3 Hf2 133.9(14) . . ?
 C20 O25 Hf5 133.2(14) . . ?
 C1 O13 Hf1 92(2) . . ?
 C32 O27 Hf4 133.7(13) . . ?
 C26 O7 Hf2 91.7(18) . . ?
 C14 O15 Hf5 132.2(13) . . ?
 C26 O31 Hf2 92(2) . . ?
 C22 O2 Hf1 131.9(14) . . ?
 C28 O17 H17 113.4 . . ?
 O28 C1 Hf1 59.6(19) . . ?
 O28 C1 C38 124(4) . . ?
 O13 C1 Hf1 60.1(18) . . ?
 O13 C1 O28 120(4) . . ?
 O13 C1 C38 116(3) . . ?
 C38 C1 Hf1 175(3) . . ?
 O12 C4 O24 125(2) . . ?
 O12 C4 C30 119(3) . . ?
 O24 C4 C30 116(2) . . ?
 O22 C6 Hf6 58.2(13) . . ?
 O22 C6 C42 116(2) . . ?
 O38 C6 Hf6 58.3(15) . . ?
 O38 C6 O22 116(3) . . ?
 O38 C6 C42 128(3) . . ?
 C42 C6 Hf6 174(2) . . ?
 O10 C8 C24 110(3) . . ?
 O41 C8 O10 124(2) . . ?
 O41 C8 C24 126(3) . . ?
 O33 C10 O37 124(4) . . ?
 O33 C10 C34 128(4) . . ?
 O37 C10 C34 108(4) . . ?
 O16 C12 O40 123.9(18) . . ?
 O16 C12 C50 119(2) . . ?
 O40 C12 C50 117(2) . . ?
 O23 C14 O15 126(2) . . ?
 O23 C14 C27 118(2) . . ?
 O15 C14 C27 115(2) . . ?
 C10 O37 H37 110.8 . . ?
 O20 C16 C52 111(3) . . ?
 O32 C16 O20 122(4) . . ?
 O32 C16 C52 128(4) . . ?
 O36 C18 O29 123.0(18) . . ?
 O36 C18 C44 125.8(19) . . ?
 O29 C18 C44 110.4(16) . . ?
 O18 C20 O25 125.6(19) . . ?
 O18 C20 C2 114(3) . . ?
 O25 C20 C2 119(3) . . ?
 O30 C22 C40 120(2) . . ?
 O2 C22 O30 127.4(18) . . ?
 O2 C22 C40 111(2) . . ?
 C8 C24 H24 109.5 . . ?
 C60 C24 C8 112(2) . . ?
 C60 C24 H24 109.4 . . ?
 C60 C24 C7 113.3(18) . . ?
 C7 C24 C8 107(2) . . ?
 C7 C24 H24 105.1 . . ?
 O7 C26 Hf2 58.4(13) . . ?
 O7 C26 C62 115(3) . . ?
 O31 C26 Hf2 60.7(15) . . ?
 O31 C26 O7 119(3) . . ?
 O31 C26 C62 126(4) . . ?
 C62 C26 Hf2 173(3) . . ?
 O17 C28 C64 122(3) . . ?
 O9 C28 O17 113(3) . . ?
 O9 C28 C64 118(3) . . ?
 C4 C30 H30 107.8 . . ?
 C4 C30 H30A 109.1 . . ?
 C4 C30 C25 110.6(19) . . ?
 C25 C30 H30 109.7 . . ?
 C25 C30 H30A 111.3 . . ?
 C51 C30 C4 109.6(18) . . ?
 C51 C30 H30 113.9 . . ?
 C51 C30 C25 105.4(16) . . ?
 C76 C30 C4 111(2) . . ?
 C76 C30 H30A 105.9 . . ?
 C76 C30 C25 108.8(19) . . ?
 O3 C32 O27 124.8(19) . . ?
 O3 C32 C73 107(2) . . ?
 O27 C32 C73 126(3) . . ?
 C10 C34 H34 111.3 . . ?
 C56 C34 C10 113(3) . . ?
 C56 C34 H34 110.6 . . ?
 C56 C34 C45 109(3) . . ?
 C45 C34 C10 102(3) . . ?
 C45 C34 H34 110.8 . . ?
 C1 C38 H38 111.5 . . ?
 C70 C38 C1 110(3) . . ?
 C70 C38 H38 113.9 . . ?
 C70 C38 C5 109(3) . . ?
 C5 C38 C1 102(3) . . ?
 C5 C38 H38 109.4 . . ?
 C22 C40 H40 99.4 . . ?
 C49 C40 C22 105(3) . . ?
 C49 C40 H40 118.7 . . ?
 C49 C40 C75 118(3) . . ?
 C75 C40 C22 112(3) . . ?
 C75 C40 H40 101.7 . . ?
 C6 C42 H42 104.2 . . ?
 C72 C42 C6 104(2) . . ?
 C72 C42 H42 100.8 . . ?
 C72 C42 C80 136(2) . . ?
 C80 C42 C6 105.5(18) . . ?
 C80 C42 H42 103.7 . . ?
 C18 C44 H44 105.0 . . ?
 C74 C44 C18 113(2) . . ?
 C74 C44 H44 104.2 . . ?
 C74 C44 C78 123(2) . . ?
 C78 C44 C18 111(2) . . ?
 C78 C44 H44 96.8 . . ?
 H46A C46 H46B 109.5 . . ?
 H46A C46 H46C 109.5 . . ?
 H46B C46 H46C 109.5 . . ?
 C63 C46 H46A 127.0 . . ?
 C63 C46 H46B 94.0 . . ?
 C63 C46 H46C 105.8 . . ?
 O39 C48 C69 108(3) . . ?
 O39 C48 O5 117(3) . . ?
 O5 C48 C69 129(3) . . ?
 C12 C50 H50 112.0 . . ?
 C12 C50 H50A 105.4 . . ?
 C43 C50 C12 111(3) . . ?
 C43 C50 H50A 103.7 . . ?
 C57 C50 C12 100(2) . . ?
 C57 C50 H50 110.5 . . ?
 C57 C50 C77 116(2) . . ?
 C77 C50 C12 108(3) . . ?
 C77 C50 H50 110.6 . . ?
 C79 C50 C12 111(3) . . ?
 C79 C50 H50A 105.3 . . ?
 C79 C50 C43 119(4) . . ?
 C16 C52 H52 104.2 . . ?
 C16 C52 C47 133(3) . . ?
 C11 C52 C16 106(3) . . ?
 C11 C52 H52 130.9 . . ?
 C11 C52 C47 96.9(17) . . ?
 C47 C52 H52 89.7 . . ?
 H54A C54 H54B 109.5 . . ?
 C29 C54 H54A 86.8 . . ?
 C29 C54 H54B 127.5 . . ?
 C29 C54 C69 103(2) . . ?
 C69 C54 H54A 107.9 . . ?
 C69 C54 H54B 117.3 . . ?
 C34 C56 H56A 110.6 . . ?
 C34 C56 H56B 109.6 . . ?
 C34 C56 C17 106(3) . . ?
 H56A C56 H56B 109.5 . . ?
 C17 C56 H56A 109.6 . . ?
 C17 C56 H56B 111.8 . . ?
 C24 C60 H60A 110.6 . . ?
 C24 C60 H60B 110.8 . . ?
 C24 C60 H60C 107.0 . . ?
 H60A C60 H60B 109.5 . . ?
 H60A C60 H60C 109.5 . . ?
 H60B C60 H60C 109.5 . . ?
 C26 C62 H62 111.9 . . ?
 C68 C62 C26 110(3) . . ?
 C68 C62 H62 104.7 . . ?
 C68 C62 C13 113(3) . . ?
 C13 C62 C26 110(3) . . ?
 C13 C62 H62 107.0 . . ?
 C28 C64 H64 109.5 . . ?
 C28 C64 H64A 116.3 . . ?
 C28 C64 C21 94(3) . . ?
 C28 C64 C59 155(3) . . ?
 C28 C64 C81 108(2) . . ?
 C21 C64 H64 99.1 . . ?
 C21 C64 H64A 117.4 . . ?
 C59 C64 H64 77.4 . . ?
 C59 C64 C21 109.2(18) . . ?
 C81 C64 H64A 115.4 . . ?
 C81 C64 C21 103(2) . . ?
 C62 C68 H68A 102.4 . . ?
 C62 C68 H68B 114.9 . . ?
 C62 C68 H68C 110.9 . . ?
 H68A C68 H68B 109.5 . . ?
 H68A C68 H68C 109.5 . . ?
 H68B C68 H68C 109.5 . . ?
 C38 C70 H70A 107.4 . . ?
 C38 C70 H70B 112.4 . . ?
 C38 C70 H70C 108.5 . . ?
 H70A C70 H70B 109.5 . . ?
 H70A C70 H70C 109.5 . . ?
 H70B C70 H70C 109.5 . . ?
 C42 C72 H72A 105.3 . . ?
 C42 C72 H72B 100.9 . . ?
 H72A C72 H72B 109.5 . . ?
 C86 C72 C42 133(2) . . ?
 C86 C72 H72A 106.3 . . ?
 C86 C72 H72B 100.2 . . ?
 C44 C74 H74A 107.9 . . ?
 C44 C74 H74B 110.0 . . ?
 C44 C74 H74C 110.5 . . ?
 H74A C74 H74B 109.5 . . ?
 H74A C74 H74C 109.5 . . ?
 H74B C74 H74C 109.5 . . ?
 C44 C78 H78A 115.2 . . ?
 C44 C78 H78B 108.6 . . ?
 H78A C78 H78B 109.5 . . ?
 C85 C78 C44 104.3(9) . . ?
 C85 C78 H78A 109.0 . . ?
 C85 C78 H78B 110.0 . . ?
 C42 C80 H80A 109.5 . . ?
 C42 C80 H80B 110.2 . . ?
 C42 C80 H80C 108.7 . . ?
 H80A C80 H80B 109.5 . . ?
 H80A C80 H80C 109.5 . . ?
 H80B C80 H80C 109.5 . . ?
 C38 C5 H5A 107.9 . . ?
 C38 C5 H5B 104.7 . . ?
 H5A C5 H5B 109.5 . . ?
 C15 C5 C38 115(3) . . ?
 C15 C5 H5A 114.6 . . ?
 C15 C5 H5B 104.4 . . ?
 C64 C21 H21A 122.0 . . ?
 C64 C21 H21B 109.1 . . ?
 C64 C21 C82 96(2) . . ?
 H21A C21 H21B 109.5 . . ?
 C82 C21 H21A 115.4 . . ?
 C82 C21 H21B 102.8 . . ?
 C50 C43 H43A 120.9 . . ?
 C50 C43 H43B 97.7 . . ?
 C50 C43 H43C 109.0 . . ?
 H43A C43 H43B 109.5 . . ?
 H43A C43 H43C 109.5 . . ?
 H43B C43 H43C 109.5 . . ?
 C52 C11 H11A 107.2 . . ?
 C52 C11 H11B 112.6 . . ?
 C52 C11 H11C 108.6 . . ?
 H11A C11 H11B 109.5 . . ?
 H11A C11 H11C 109.5 . . ?
 H11B C11 H11C 109.5 . . ?
 C34 C45 H45A 108.2 . . ?
 C34 C45 H45B 117.8 . . ?
 C34 C45 H45C 102.0 . . ?
 H45A C45 H45B 109.5 . . ?
 H45A C45 H45C 109.5 . . ?
 H45B C45 H45C 109.5 . . ?
 C52 C47 H47A 128.2 . . ?
 C52 C47 H47B 106.0 . . ?
 H47A C47 H47B 109.5 . . ?
 C128 C47 C52 92.8(13) . . ?
 C128 C47 H47A 126.9 . . ?
 C128 C47 H47B 84.0 . . ?
 H3A C3 H3B 109.5 . . ?
 H3A C3 H3C 109.5 . . ?
 H3B C3 H3C 109.5 . . ?
 C9 C3 H3A 112.5 . . ?
 C9 C3 H3B 110.2 . . ?
 C9 C3 H3C 105.7 . . ?
 C40 C49 H49A 102.0 . . ?
 C40 C49 H49B 106.6 . . ?
 C40 C49 C37 104(2) . . ?
 H49A C49 H49B 109.5 . . ?
 C37 C49 H49A 121.4 . . ?
 C37 C49 H49B 111.6 . . ?
 C30 C25 H25A 112.3 . . ?
 C30 C25 H25B 108.1 . . ?
 H25A C25 H25B 109.5 . . ?
 C88 C25 C30 108.7(19) . . ?
 C88 C25 H25A 104.6 . . ?
 C88 C25 H25B 113.8 . . ?
 C30 C51 H51A 106.4 . . ?
 C30 C51 H51B 112.8 . . ?
 C30 C51 H51C 109.1 . . ?
 H51A C51 H51B 109.5 . . ?
 H51A C51 H51C 109.5 . . ?
 H51B C51 H51C 109.5 . . ?
 C62 C13 H13A 112.8 . . ?
 C62 C13 H13B 105.6 . . ?
 H13A C13 H13B 109.5 . . ?
 C87 C13 C62 112(2) . . ?
 C87 C13 H13A 112.8 . . ?
 C87 C13 H13B 103.6 . . ?
 C14 C27 H27 111.9 . . ?
 C41 C27 C14 106(3) . . ?
 C41 C27 H27 105.3 . . ?
 C41 C27 C67 101(3) . . ?
 C67 C27 C14 105(3) . . ?
 C67 C27 H27 126.3 . . ?
 H55A C55 H55B 109.5 . . ?
 H55A C55 H55C 109.5 . . ?
 H55B C55 H55C 109.5 . . ?
 C73 C55 H55A 109.3 . . ?
 C73 C55 H55B 109.6 . . ?
 C73 C55 H55C 109.5 . . ?
 C24 C7 H7A 107.1 . . ?
 C24 C7 H7B 109.6 . . ?
 H7A C7 H7B 109.5 . . ?
 C84 C7 C24 114(2) . . ?
 C84 C7 H7A 103.3 . . ?
 C84 C7 H7B 113.1 . . ?
 C50 C57 H57A 126.3 . . ?
 C50 C57 H57B 101.9 . . ?
 C50 C57 C83 106(2) . . ?
 H57A C57 H57B 109.5 . . ?
 C83 C57 H57A 97.4 . . ?
 C83 C57 H57B 116.3 . . ?
 C54 C29 H29A 119.3 . . ?
 C54 C29 H29B 84.8 . . ?
 C54 C29 H29C 120.7 . . ?
 H29A C29 H29B 109.5 . . ?
 H29A C29 H29C 109.5 . . ?
 H29B C29 H29C 109.5 . . ?
 C64 C59 H59A 108.0 . . ?
 C64 C59 H59B 109.6 . . ?
 C64 C59 H59C 110.8 . . ?
 H59A C59 H59B 109.5 . . ?
 H59A C59 H59C 109.5 . . ?
 H59B C59 H59C 109.5 . . ?
 C46 C63 H63A 94.3 . . ?
 C46 C63 H63B 127.4 . . ?
 C46 C63 C2 115(3) . . ?
 H63A C63 H63B 109.5 . . ?
 C2 C63 H63A 98.2 . . ?
 C2 C63 H63B 106.8 . . ?
 C20 C2 H2 109.4 . . ?
 C63 C2 C20 102(2) . . ?
 C63 C2 H2 92.3 . . ?
 C63 C2 C71 110(2) . . ?
 C71 C2 C20 127(4) . . ?
 C71 C2 H2 110.5 . . ?
 C48 C69 C54 114(2) . . ?
 C48 C69 H69 110.8 . . ?
 C48 C69 C19 99(3) . . ?
 C54 C69 H69 119.3 . . ?
 C19 C69 C54 96(3) . . ?
 C19 C69 H69 115.6 . . ?
 C2 C71 H71A 113.2 . . ?
 C2 C71 H71B 107.0 . . ?
 C2 C71 H71C 108.2 . . ?
 H71A C71 H71B 109.5 . . ?
 H71A C71 H71C 109.5 . . ?
 H71B C71 H71C 109.5 . . ?
 C3 C9 H9A 114.5 . . ?
 C3 C9 H9B 112.2 . . ?
 C3 C9 C73 99.1(12) . . ?
 H9A C9 H9B 109.5 . . ?
 C73 C9 H9A 105.6 . . ?
 C73 C9 H9B 115.7 . . ?
 C32 C73 C55 119(3) . . ?
 C32 C73 C9 96(3) . . ?
 C32 C73 H73 116.3 . . ?
 C55 C73 H73 115.1 . . ?
 C9 C73 C55 93.1(18) . . ?
 C9 C73 H73 112.3 . . ?
 C48 O5 H5 106.4 . . ?
 C49 C37 H37A 108.1 . . ?
 C49 C37 H37B 122.4 . . ?
 C49 C37 H37C 96.9 . . ?
 H37A C37 H37B 109.5 . . ?
 H37A C37 H37C 109.5 . . ?
 H37B C37 H37C 109.5 . . ?
 C40 C75 H75A 111.6 . . ?
 C40 C75 H75B 105.4 . . ?
 C40 C75 H75C 111.3 . . ?
 H75A C75 H75B 109.5 . . ?
 H75A C75 H75C 109.5 . . ?
 H75B C75 H75C 109.5 . . ?
 C50 C77 H77A 110.3 . . ?
 C50 C77 H77B 118.3 . . ?
 C50 C77 H77C 99.2 . . ?
 H77A C77 H77B 109.5 . . ?
 H77A C77 H77C 109.5 . . ?
 H77B C77 H77C 109.5 . . ?
 C50 C79 H79A 103.1 . . ?
 C50 C79 H79B 116.7 . . ?
 C50 C79 C83 118(4) . . ?
 H79A C79 H79B 109.5 . . ?
 C83 C79 H79A 99.4 . . ?
 C83 C79 H79B 108.6 . . ?
 C64 C81 H81A 113.7 . . ?
 C64 C81 H81B 101.5 . . ?
 C64 C81 H81C 113.0 . . ?
 H81A C81 H81B 109.5 . . ?
 H81A C81 H81C 109.5 . . ?
 H81B C81 H81C 109.5 . . ?
 C30 C76 H76A 106.6 . . ?
 C30 C76 H76B 109.2 . . ?
 C30 C76 H76C 112.5 . . ?
 H76A C76 H76B 109.5 . . ?
 H76A C76 H76C 109.5 . . ?
 H76B C76 H76C 109.5 . . ?
 C21 C82 H82A 116.4 . . ?
 C21 C82 H82B 108.1 . . ?
 C21 C82 H82C 103.7 . . ?
 H82A C82 H82B 109.5 . . ?
 H82A C82 H82C 109.5 . . ?
 H82B C82 H82C 109.4 . . ?
 C57 C83 H83A 111.4 . . ?
 C57 C83 H83B 120.1 . . ?
 C57 C83 H83C 95.9 . . ?
 C79 C83 H83D 120.2 . . ?
 C79 C83 H83E 97.5 . . ?
 C79 C83 H83F 109.9 . . ?
 H83A C83 H83B 109.5 . . ?
 H83A C83 H83C 109.5 . . ?
 H83B C83 H83C 109.5 . . ?
 H83D C83 H83E 109.5 . . ?
 H83D C83 H83F 109.5 . . ?
 H83E C83 H83F 109.5 . . ?
 C7 C84 H84A 114.2 . . ?
 C7 C84 H84B 103.0 . . ?
 C7 C84 H84C 111.0 . . ?
 H84A C84 H84B 109.5 . . ?
 H84A C84 H84C 109.5 . . ?
 H84B C84 H84C 109.5 . . ?
 C78 C85 H85A 110.5 . . ?
 C78 C85 H85B 110.6 . . ?
 C78 C85 H85C 107.3 . . ?
 H85A C85 H85B 109.5 . . ?
 H85A C85 H85C 109.5 . . ?
 H85B C85 H85C 109.5 . . ?
 C47 C128 H12A 135.8 . . ?
 C47 C128 H12B 91.3 . . ?
 C47 C128 H12C 98.8 . . ?
 H12A C128 H12B 109.5 . . ?
 H12A C128 H12C 109.5 . . ?
 H12B C128 H12C 109.5 . . ?
 C72 C86 H86A 105.2 . . ?
 C72 C86 H86B 112.4 . . ?
 C72 C86 H86C 110.8 . . ?
 H86A C86 H86B 109.5 . . ?
 H86A C86 H86C 109.5 . . ?
 H86B C86 H86C 109.5 . . ?
 C13 C87 H87A 109.5 . . ?
 C13 C87 H87B 103.7 . . ?
 C13 C87 H87C 115.1 . . ?
 H87A C87 H87B 109.5 . . ?
 H87A C87 H87C 109.5 . . ?
 H87B C87 H87C 109.5 . . ?
 C25 C88 H88A 110.3 . . ?
 C25 C88 H88B 113.6 . . ?
 C25 C88 H88C 104.4 . . ?
 H88A C88 H88B 109.5 . . ?
 H88A C88 H88C 109.5 . . ?
 H88B C88 H88C 109.5 . . ?
 C56 C17 H17A 109.7 . . ?
 C56 C17 H17B 108.1 . . ?
 C56 C17 H17C 110.7 . . ?
 H17A C17 H17B 109.5 . . ?
 H17A C17 H17C 109.5 . . ?
 H17B C17 H17C 109.5 . . ?
 C5 C15 H15A 115.8 . . ?
 C5 C15 H15B 105.8 . . ?
 C5 C15 H15C 106.6 . . ?
 H15A C15 H15B 109.5 . . ?
 H15A C15 H15C 109.5 . . ?
 H15B C15 H15C 109.5 . . ?
 C69 C19 H19A 103.9 . . ?
 C69 C19 H19B 111.5 . . ?
 C69 C19 H19C 112.8 . . ?
 H19A C19 H19B 109.5 . . ?
 H19A C19 H19C 109.5 . . ?
 H19B C19 H19C 109.5 . . ?

loop_
  _geom_torsion_atom_site_label_1
  _geom_torsion_atom_site_label_2
  _geom_torsion_atom_site_label_3
  _geom_torsion_atom_site_label_4
  _geom_torsion
  _geom_torsion_site_symmetry_1
  _geom_torsion_site_symmetry_2
  _geom_torsion_site_symmetry_3
  _geom_torsion_site_symmetry_4
  _geom_torsion_publ_flag
 Hf1 O12 C4 O24 11(6) . . . . ?
 Hf1 O12 C4 C30 -168.6(15) . . . . ?
 Hf1 O28 C1 O13 3(4) . . . . ?
 Hf1 O28 C1 C38 176(3) . . . . ?
 Hf1 O13 C1 O28 -3(4) . . . . ?
 Hf1 O13 C1 C38 -176(3) . . . . ?
 Hf1 O2 C22 O30 1(4) . . . . ?
 Hf1 O2 C22 C40 -166.4(15) . . . . ?
 Hf4 O18 C20 O25 13(3) . . . . ?
 Hf4 O18 C20 C2 -153.5(17) . . . . ?
 Hf4 O30 C22 O2 -1(4) . . . . ?
 Hf4 O30 C22 C40 166.0(15) . . . . ?
 Hf4 O41 C8 O10 -1(5) . . . . ?
 Hf4 O41 C8 C24 169.6(16) . . . . ?
 Hf4 O27 C32 O3 -5(4) . . . . ?
 Hf4 O27 C32 C73 -166.1(17) . . . . ?
 Hf6 O16 C12 O40 0(3) . . . . ?
 Hf6 O16 C12 C50 175.5(15) . . . . ?
 Hf6 O20 C16 O32 5(7) . . . . ?
 Hf6 O20 C16 C52 -178.1(16) . . . . ?
 Hf6 O22 C6 O38 -10(3) . . . . ?
 Hf6 O22 C6 C42 177(2) . . . . ?
 Hf6 O38 C6 O22 10(3) . . . . ?
 Hf6 O38 C6 C42 -178(3) . . . . ?
 Hf3 O10 C8 O41 -6(5) . . . . ?
 Hf3 O10 C8 C24 -178.0(11) . . . . ?
 Hf3 O24 C4 O12 -15(5) . . . . ?
 Hf3 O24 C4 C30 164.8(15) . . . . ?
 Hf3 O40 C12 O16 2(3) . . . . ?
 Hf3 O40 C12 C50 -174.0(15) . . . . ?
 Hf2 O23 C14 O15 2(4) . . . . ?
 Hf2 O23 C14 C27 -174.3(16) . . . . ?
 Hf2 O3 C32 O27 4(4) . . . . ?
 Hf2 O3 C32 C73 168.0(15) . . . . ?
 Hf2 O7 C26 O31 4(4) . . . . ?
 Hf2 O7 C26 C62 -178(3) . . . . ?
 Hf2 O31 C26 O7 -4(4) . . . . ?
 Hf2 O31 C26 C62 178(3) . . . . ?
 Hf5 O32 C16 O20 -9(7) . . . . ?
 Hf5 O32 C16 C52 175(2) . . . . ?
 Hf5 O36 C18 O29 -56(4) . . . . ?
 Hf5 O36 C18 C44 136(2) . . . . ?
 Hf5 O25 C20 O18 -6(3) . . . . ?
 Hf5 O25 C20 C2 159.6(16) . . . . ?
 Hf5 O15 C14 O23 0(3) . . . . ?
 Hf5 O15 C14 C27 177.2(16) . . . . ?
 O10 C8 C24 C60 132(3) . . . . ?
 O10 C8 C24 C7 -103(3) . . . . ?
 O12 C4 C30 C25 104(3) . . . . ?
 O12 C4 C30 C51 -12(4) . . . . ?
 O12 C4 C30 C76 -135(4) . . . . ?
 O16 C12 C50 C43 -41(4) . . . . ?
 O16 C12 C50 C57 123(3) . . . . ?
 O16 C12 C50 C77 2(4) . . . . ?
 O16 C12 C50 C79 94(4) . . . . ?
 O18 C20 C2 C63 -106(3) . . . . ?
 O18 C20 C2 C71 127(3) . . . . ?
 O20 C16 C52 C11 104(3) . . . . ?
 O20 C16 C52 C47 -140(3) . . . . ?
 O22 C6 C42 C72 -96(3) . . . . ?
 O22 C6 C42 C80 118(2) . . . . ?
 O24 C4 C30 C25 -76(3) . . . . ?
 O24 C4 C30 C51 168(4) . . . . ?
 O24 C4 C30 C76 45(4) . . . . ?
 O28 C1 C38 C70 44(5) . . . . ?
 O28 C1 C38 C5 -72(4) . . . . ?
 O30 C22 C40 C49 133(3) . . . . ?
 O30 C22 C40 C75 3(3) . . . . ?
 O32 C16 C52 C11 -80(5) . . . . ?
 O32 C16 C52 C47 36(7) . . . . ?
 O36 C18 C44 C74 -140(2) . . . . ?
 O36 C18 C44 C78 3(3) . . . . ?
 O38 C6 C42 C72 93(3) . . . . ?
 O38 C6 C42 C80 -53(4) . . . . ?
 O40 C12 C50 C43 135(3) . . . . ?
 O40 C12 C50 C57 -61(3) . . . . ?
 O40 C12 C50 C77 178(3) . . . . ?
 O40 C12 C50 C79 -90(4) . . . . ?
 O41 C8 C24 C60 -40(4) . . . . ?
 O41 C8 C24 C7 85(4) . . . . ?
 O23 C14 C27 C41 -107(3) . . . . ?
 O23 C14 C27 C67 147(3) . . . . ?
 O3 C32 C73 C55 -128(3) . . . . ?
 O3 C32 C73 C9 135(2) . . . . ?
 O25 C20 C2 C63 87(3) . . . . ?
 O25 C20 C2 C71 -40(4) . . . . ?
 O13 C1 C38 C70 -143(3) . . . . ?
 O13 C1 C38 C5 101(4) . . . . ?
 O27 C32 C73 C55 36(4) . . . . ?
 O27 C32 C73 C9 -61(3) . . . . ?
 O7 C26 C62 C68 -123(4) . . . . ?
 O7 C26 C62 C13 112(4) . . . . ?
 O29 C18 C44 C74 51(3) . . . . ?
 O29 C18 C44 C78 -166.2(18) . . . . ?
 O15 C14 C27 C41 75(3) . . . . ?
 O15 C14 C27 C67 -30(3) . . . . ?
 O31 C26 C62 C68 55(5) . . . . ?
 O31 C26 C62 C13 -70(5) . . . . ?
 O2 C22 C40 C49 -58(3) . . . . ?
 O2 C22 C40 C75 172(2) . . . . ?
 O33 C10 C34 C56 118(4) . . . . ?
 O33 C10 C34 C45 -126(5) . . . . ?
 O17 C28 C64 C21 70(4) . . . . ?
 O17 C28 C64 C59 -133(8) . . . . ?
 O17 C28 C64 C81 -35(5) . . . . ?
 C1 C38 C5 C15 -65(4) . . . . ?
 O9 C28 C64 C21 -141(3) . . . . ?
 O9 C28 C64 C59 16(10) . . . . ?
 O9 C28 C64 C81 114(4) . . . . ?
 C4 C30 C25 C88 158(3) . . . . ?
 C6 C42 C72 C86 -26(4) . . . . ?
 C8 C24 C7 C84 69(3) . . . . ?
 C10 C34 C56 C17 -64(4) . . . . ?
 C12 C50 C57 C83 -178(3) . . . . ?
 C12 C50 C79 C83 146(4) . . . . ?
 O37 C10 C34 C56 -60(4) . . . . ?
 O37 C10 C34 C45 57(4) . . . . ?
 C16 C52 C47 C128 -15(4) . . . . ?
 C18 C44 C78 C85 -73(3) . . . . ?
 C22 C40 C49 C37 -63(4) . . . . ?
 C26 C62 C13 C87 -53(4) . . . . ?
 C28 C64 C21 C82 82(3) . . . . ?
 C46 C63 C2 C20 56(5) . . . . ?
 C46 C63 C2 C71 -167(4) . . . . ?
 C60 C24 C7 C84 -167(2) . . . . ?
 C68 C62 C13 C87 -177(3) . . . . ?
 C70 C38 C5 C15 178(3) . . . . ?
 C74 C44 C78 C85 66(3) . . . . ?
 C80 C42 C72 C86 104(4) . . . . ?
 C43 C50 C79 C83 -84(6) . . . . ?
 C11 C52 C47 C128 105(2) . . . . ?
 C45 C34 C56 C17 -177(3) . . . . ?
 C3 C9 C73 C32 -70(4) . . . . ?
 C3 C9 C73 C55 170(3) . . . . ?
 C51 C30 C25 C88 -84(3) . . . . ?
 C29 C54 C69 C48 -58(5) . . . . ?
 C29 C54 C69 C19 -161(4) . . . . ?
 C59 C64 C21 C82 -87(3) . . . . ?
 O39 C48 C69 C54 139(3) . . . . ?
 O39 C48 C69 C19 -120(4) . . . . ?
 O5 C48 C69 C54 -11(7) . . . . ?
 O5 C48 C69 C19 89(5) . . . . ?
 C75 C40 C49 C37 63(5) . . . . ?
 C77 C50 C57 C83 -62(5) . . . . ?
 C81 C64 C21 C82 -168(3) . . . . ?
 C76 C30 C25 C88 36(4) . . . . ?

_shelx_res_file
;
TITL mjp169_150k_new_a.res in P-1
    mjp169_150k_new.res
    created by SHELXL-2019/3 at 21:14:48 on 13-Jan-2026
REM Old TITL
REM SHELXT solution in P-1: R1 0.210, Rweak 0.009, Alpha 0.046
REM <I/s> 0.000 for 0 systematic absences, Orientation as input
REM Formula found by SHELXT: Hf6 O36 C29
CELL 1.54186 14.0863 15.614 23.9826 94.31 96.311 109.356
ZERR 2 0.0005 0.0006 0.0008 0.003 0.003 0.003
LATT 1
SFAC C H Hf O
UNIT 148 272 12 78
DFIX 1.5 C62 C13
EADP C40 C49 C37 C75
EADP C55 C73 C3 C9
DANG 2.5 C48 C54
SIMU C80 C42 C72 C6 O22 O38
RIGU O38 C6 O22 C42 C80 C72
ISOR 0.01 0.02 C80 C72
RIGU O32 C16 O20 C52 C11 C47
SIMU O20 C16 O32 C52 C11 C47
DFIX 1.5 C59 C64
DFIX 1.5 0.005 C21 C64
DFIX 1.5 0.005 C24 C7
SADI C56 C34 C45 C34
SADI C5 C38 C70 C38
ISOR 0.01 0.02 C5 C70
SADI C68 C62 C13 C62
EADP C68 C62 C13
EADP C55 C3
DANG 2.4 C21 C59
DFIX 1.5 0.01 C2 C63
SADI C67 C14 C41 C14
DFIX 1.5 0.01 C29 C54
DFIX 1 C54 C29
SADI C71 C2 C2 C63
DFIX 1.5 0.01 C2 C20
DFIX 1.5 C63 C2 C2 C71
DFIX 1.5 C55 C73 C73 C9
DANG 2.442 C55 C9
SADI O39 C48 O5 C48
EADP C46 C2 C63 C71
DFIX 1.5 C49 C40
EADP C37 C75
DFIX 1.5 C7 C24 C24 C60
DANG 2.442 C7 C60
DANG 2.442 C79 C43
DFIX 1.5 C57 C50 C50 C77
DANG 2.442 C57 C77
SIMU C56 C34 C45 C10
RIGU C56 C34 C45 C10
SADI C81 C64 C64 C59 C64 C21
EADP C21 C59 C81
ISOR 0.01 0.02 C64
DANG 2.3 C63 C20
EADP C25 C51
EADP C38 C5
DFIX 1.5 0.01 C30 C51
SADI C9 C73 C73 C3 C73 C55
DFIX 1.5 0.01 C72 C42
DANG 2.3 C25 C51
SADI C30 C25 C51 C30
SIMU C7 C24 C60 C8
RIGU C7 C24 C60 C8
ISOR C60 C24 C7
SADI 0.04 C25 C51 C25 C76 C25 C4 C51 C76 C51 C4 C76 C4
SADI C30 C25 C30 C51 C30 C76 C30 C4
SADI C64 C28 C64 C21 C64 C59 C64 C81
DANG 2.4 C59 C81
DANG 2.4 C59 C21
DFIX 2.4 0.05 C81 C21
DFIX 1.5 0.05 C82 C21
EADP C82 C21 C59 C81
DANG 3 C82 C59
EADP C83 C57 C79 C50 C77 C43
DANG 3 C77 C83
DFIX 1.5 0.05 C84 C7
DANG 2.4 C83 C50
DFIX 1.5 0.01 C83 C79
DFIX 1.5 0.01 C83 C57
DFIX 1.5 0.01 C74 C44 C78 C44
DFIX 1.5 0.01 C85 C78
EADP C74 C44 C78 C85
DFIX 2.4 0.05 C44 C85
DANG 2.4 0.01 C44 C85
DANG 2.1 H44 C78
DANG 2.1 H44 C74
DANG 2.1 C18 H44
DANG 2.4 C52 C128
DANG 3 C11 C128
DFIX 1.5 0.03 C52 C11
DANG 3.2 0.03 C128 C11
EADP C16 C52 C47 C128 C11
DANG 2.1 H52 C16
DANG 2.1 H52 C11
DANG 2.1 H52 C47
EADP C8 C24 C60 C7 C84
DANG 2.1 H24 C8
DANG 2.1 H24 C60
DANG 2.1 H24 C7
DFIX 1.5 0.03 C86 C72
EADP C80 C42 C72 C86 C6
DFIX 1.5 0.03 C13 C87
DANG 2.4 C62 C87
EADP C26 C62 C68 C13 C87
DFIX 1.5 0.03 C88 C25
DANG 2.4 C88 C30
EADP C4 C30 C51 C25 C76 C88
DFIX 1.5 0.03 C70 C38
DANG 2.4 C69 C29
DFIX 1.5 C69 C54 C54 C29
EADP C48 C29 C54 C69
DFIX 1.5 0.01 C54 C29 C69 C54
DFIX 1.5 0.03 C56 C17
DANG 2.4 C17 C34
DANG 3 C17 C10
EADP C10 C34 C45 C56 C17
DANG 2.4 C56 C45
DANG 2.1 H34 C56
DANG 2.1 H34 C45
DANG 2.1 H34 C10
DFIX 1.5 0.03 C5 C15 C5 C38 C70 C38
EADP C1 C38 C70 C5 C15
DFIX 1.43 0.01 C28 C64
DANG 2.4 C81 C28
DFIX 1.43 C64 C28
DFIX 1.5 0.03 C41 C27 C67 C27
DANG 2.4 C67 C14
DANG 2.4 C41 C67
DANG 2.4 C41 C14
EADP C27 C41 C67
DFIX 1.5 0.03 C75 C40 C49 C40 C49 C37
DANG 2.5 C37 C40
DANG 3 C37 C75
DFIX 1.5 0.03 C71 C2 C63 C2 C63 C46
DANG 2.5 C2 C46
DANG 2.4 C63 C71
EADP C46 C63 C2 C71
DFIX 1.5 0.03 C9 C3
DFIX 1.5 0.03 C9 C73 C73 C55
DANG 2.4 C3 C73
DFIX 2.4 0.03 C73 C3
DFIX 1.5 0.01 C9 C73
DANG 3.4 C45 C55
DANG 3.5 C55 C45
DFIX 2.45 0.005 C3 C73
DANG 3.5 C3 C71
DFIX 1.5 0.005 C47 C128
DANG 2.5 C30 C88
DANG 2.5 C47 C11
DANG 2.5 C128 C52
DFIX 2.45 0.01 C128 C52
DANG 2.5 C73 C3
DFIX 1.35 0.01 C48 O5
DFIX 1.5 0.01 C77 C50 C50 C43
DANG 2.5 C40 C37
DANG 2.1 H40 C75
DANG 2.1 H40 C49
DANG 2.1 H40 C22
DFIX 1.43 0.01 C69 C48
DFIX 1.5 0.01 C69 C19 C69 C54 C54 C29
DANG 2.1 H69 C54
DANG 2.1 H69 C19
DANG 2.1 H69 C48
DANG 2.1 H42 C72
DANG 2.1 H42 C80
DANG 2.1 H42 C6

L.S. 25
PLAN  41
SIZE 0.06 0.097 0.13
TEMP -123.15
CONF
list 4
MORE -1
BOND $H
fmap 2
acta
OMIT -2 3 1
OMIT -1 -1 1
OMIT -1 -1 2
OMIT 0 -1 3
OMIT 1 -1 5
OMIT 1 1 0
OMIT 1 2 3
REM <olex2.extras>
REM <HklSrc "%.\\mjp169_150k_new.hkl">
REM </olex2.extras>

WGHT    0.100000   27.000000
FVAR       0.18429
HF1   3    0.246973    0.151488    0.753650    11.00000    0.09596    0.09310 =
         0.09006   -0.01873    0.00092    0.03044
HF4   3    0.491966    0.307191    0.769318    11.00000    0.08575    0.11756 =
         0.09596   -0.00973    0.00603    0.03810
HF6   3    0.154101    0.330916    0.777298    11.00000    0.08520    0.10201 =
         0.10012   -0.01686    0.00825    0.03232
HF3   3    0.337808    0.303821    0.875088    11.00000    0.09897    0.09162 =
         0.07916   -0.01029    0.00427    0.01986
HF2   3    0.305692    0.331568    0.672032    11.00000    0.10074    0.12670 =
         0.08003   -0.00210    0.00431    0.04164
HF5   3    0.398147    0.488507    0.792433    11.00000    0.09705    0.09139 =
         0.09911   -0.00292    0.00593    0.02635
O1    4    0.418063    0.389459    0.738893    11.00000    0.08006    0.11435 =
         0.08353    0.01037    0.01405    0.02959
O4    4    0.469472    0.406654    0.844375    11.00000    0.07208    0.09150 =
         0.09112   -0.01027    0.00470    0.00882
AFIX  13
H4    2    0.530271    0.441020    0.872869    11.00000   -1.50000
AFIX   0
O6    4    0.203591    0.251886    0.719812    11.00000    0.08831    0.10960 =
         0.09239   -0.01554   -0.00019    0.03681
O8    4    0.353994    0.221131    0.698464    11.00000    0.10652    0.11524 =
         0.09427   -0.01362    0.02059    0.04352
AFIX  13
H8    2    0.369002    0.181758    0.668267    11.00000   -1.50000
AFIX   0
O10   4    0.480500    0.281896    0.911965    11.00000    0.13587    0.10124 =
         0.10560   -0.00938   -0.03394    0.02400
O12   4    0.233678    0.068949    0.823559    11.00000    0.13500    0.10009 =
         0.09762    0.00204    0.00162    0.03229
O14   4    0.368588    0.240512    0.805559    11.00000    0.08004    0.10085 =
         0.09095   -0.00315    0.00388    0.03267
O16   4    0.095700    0.330804    0.857722    11.00000    0.09807    0.12358 =
         0.13357   -0.02887    0.03460    0.02104
O18   4    0.623125    0.426500    0.781310    11.00000    0.09020    0.12642 =
         0.12075   -0.00500    0.01132    0.03156
O20   4    0.138899    0.464949    0.795488    11.00000    0.13298    0.18008 =
         0.12217    0.00138    0.01143    0.10284
O22   4    0.032252    0.331672    0.707966    11.00000    0.11857    0.16996 =
         0.11969   -0.01378   -0.01661    0.07331
O24   4    0.287632    0.169107    0.902558    11.00000    0.14897    0.09757 =
         0.09419    0.01438    0.00135    0.01078
O26   4    0.186581    0.219489    0.816698    11.00000    0.08914    0.09540 =
         0.09166   -0.00793    0.01414    0.01912
AFIX  13
H26   2    0.131334    0.179024    0.835422    11.00000   -1.50000
AFIX   0
O28   4    0.082521    0.056786    0.739763    11.00000    0.12966    0.10451 =
         0.11241   -0.03293    0.00903    0.00862
O30   4    0.506467    0.176359    0.754068    11.00000    0.10394    0.14113 =
         0.12842   -0.00856    0.00940    0.06365
O32   4    0.291228    0.562286    0.802857    11.00000    0.20182    0.09878 =
         0.15817   -0.03150   -0.00388    0.06448
O34   4    0.404172    0.414164    0.947061    11.00000    0.13648    0.10294 =
         0.08589   -0.02951   -0.00271    0.00323
AFIX   3
H34A  2    0.433428    0.462351    0.935028    11.00000   -1.50000
AFIX   3
H34B  2    0.425192    0.417510    0.980699    11.00000   -1.50000
AFIX   0
O36   4    0.460050    0.580982    0.868093    11.00000    0.13436    0.09610 =
         0.11726   -0.01631   -0.00565    0.01420
O38   4   -0.003162    0.223196    0.758666    11.00000    0.10321    0.11956 =
         0.15152   -0.03592    0.03139    0.02179
O40   4    0.215355    0.311229    0.920661    11.00000    0.13352    0.10383 =
         0.08172   -0.01198    0.01186    0.02382
O41   4    0.575135    0.292853    0.845373    11.00000    0.09515    0.13296 =
         0.11555   -0.01777   -0.00295    0.03816
O21   4    0.288808    0.387087    0.826299    11.00000    0.08266    0.09574 =
         0.09093   -0.01558    0.01724    0.02289
O11   4    0.252269    0.419449    0.724615    11.00000    0.10774    0.10142 =
         0.09859    0.00775    0.00858    0.04201
AFIX  13
H11   2    0.224072    0.461847    0.704883    11.00000   -1.50000
AFIX   0
O23   4    0.364718    0.467118    0.643070    11.00000    0.13361    0.12896 =
         0.11316    0.01462    0.01465    0.03528
O3    4    0.431485    0.331115    0.626094    11.00000    0.12876    0.16798 =
         0.10107    0.00056    0.02994    0.06569
O25   4    0.570803    0.546495    0.791403    11.00000    0.12283    0.12591 =
         0.11504    0.00991    0.00417    0.01025
O13   4    0.169675    0.056632    0.672475    11.00000    0.15838    0.12576 =
         0.09251   -0.05930   -0.03056    0.04801
O27   4    0.550097    0.313805    0.689741    11.00000    0.11066    0.19698 =
         0.10959   -0.00665    0.03337    0.05136
O7    4    0.177431    0.337448    0.610408    11.00000    0.11480    0.19537 =
         0.09401    0.00362   -0.01372    0.04884
O29   4    0.557759    0.565382    0.938036    11.00000    0.13329    0.12192 =
         0.09287   -0.01550   -0.00140    0.00533
O15   4    0.421507    0.569591    0.721995    11.00000    0.13537    0.12829 =
         0.11423    0.02273    0.00577    0.03550
O31   4    0.228614    0.222937    0.596319    11.00000    0.13535    0.17926 =
         0.07626   -0.01099    0.00027    0.04618
O2    4    0.348786    0.071589    0.743883    11.00000    0.14324    0.12036 =
         0.13012   -0.02264    0.00313    0.04918

O33   4    0.612423   -0.108219    0.385639    11.00000    0.13048    0.19656 =
         0.13148   -0.05735    0.00044    0.07363
O17   4   -0.102020    0.078593    0.806612    11.00000    0.12797    0.14513 =
         0.27729    0.01477    0.04628   -0.02597
AFIX   3
H17   2   -0.065451    0.125345    0.795882    11.00000   -1.50000
AFIX   0

C1    1    0.088154    0.029420    0.690817    11.00000    0.22233    0.20932 =
         0.21167    0.00498    0.02719    0.06187
O9    4    0.032866    0.101474    0.865089    11.00000    0.13622    0.16664 =
         0.11444   -0.00860    0.03287    0.00937
C4    1    0.257614    0.086276    0.874174    11.00000    0.29644    0.17767 =
         0.23716    0.06781   -0.02673    0.06132
C6    1   -0.035096    0.262371    0.723898    11.00000    0.15116    0.20358 =
         0.19042   -0.00746    0.02621    0.06967
C8    1    0.561619    0.283836    0.892973    11.00000    0.18259    0.20656 =
         0.21197   -0.01553   -0.05339    0.10315
C10   1    0.662796   -0.054896    0.422193    11.00000    0.27458
C12   1    0.128938    0.322833    0.906810    11.00000    0.13282    0.13486 =
         0.10448   -0.01343    0.02895    0.04494
C14   1    0.403419    0.547321    0.668352    11.00000    0.13771
O37   4    0.762646   -0.015595    0.424691    11.00000    0.28834    0.22672 =
         0.14878   -0.09385    0.01022    0.10534
AFIX   3
H37   2    0.787651   -0.051655    0.411357    11.00000   -1.50000
AFIX   0

C16   1    0.201164    0.545147    0.805611    11.00000    0.21959    0.22127 =
         0.28451   -0.06406    0.01336    0.08285
C18   1    0.527952    0.612559    0.906284    11.00000    0.13617    0.09827 =
         0.10906   -0.01780   -0.01191    0.03043
C20   1    0.637867    0.509347    0.784889    11.00000    0.09306    0.19221 =
         0.11507    0.03412    0.03642    0.03967
C22   1    0.442013    0.095127    0.745269    11.00000    0.10360    0.13355 =
         0.16716   -0.03161   -0.00721    0.06114
C24   1    0.633944    0.258819    0.939625    11.00000    0.18259    0.20656 =
         0.21197   -0.01553   -0.05339    0.10315
AFIX   3
H24   2    0.595754    0.235514    0.971277    11.00000   -1.20000
AFIX   0
C26   1    0.174009    0.262987    0.580075    11.00000    0.24944    0.26274 =
         0.10463    0.00887   -0.02468    0.06410

C28   1   -0.054210    0.047657    0.846695    11.00000    0.21137
C30   1    0.253955    0.009355    0.908781    11.00000    0.29644    0.17767 =
         0.23716    0.06781   -0.02673    0.06132
PART 1
AFIX   3
H30   2    0.222194    0.018916    0.942940    10.50000   -1.20000
AFIX   3
PART 2
H30A  2    0.209644   -0.049704    0.886316    10.50000   -1.20000
AFIX   0
PART 0
C32   1    0.516172    0.325857    0.639917    11.00000    0.11098    0.20477 =
         0.11126   -0.01309    0.03695    0.03665

C34   1    0.629613   -0.018620    0.477689    11.00000    0.27458
AFIX   3
H34   2    0.554012   -0.042032    0.476065    11.00000   -1.20000
AFIX   0

C38   1   -0.000743   -0.047768    0.651933    11.00000    0.22233    0.20932 =
         0.21167    0.00498    0.02719    0.06187
AFIX   3
H38   2    0.014705   -0.054050    0.612428    11.00000   -1.20000
AFIX   0
C40   1    0.475690    0.010134    0.720658    11.00000   10.30000
AFIX   3
H40   2    0.442885    0.001348    0.680505    11.00000   -1.20000
AFIX   0
C42   1   -0.143880    0.232537    0.690251    11.00000    0.15116    0.20358 =
         0.19042   -0.00746    0.02621    0.06967
AFIX   3
H42   2   -0.135643    0.269286    0.657580    11.00000   -1.20000
AFIX   0
C44   1    0.577156    0.715714    0.929672    11.00000   10.20000
AFIX   3
H44   2    0.552146    0.721156    0.966760    11.00000   -1.20000
AFIX   0
C46   1    0.808536    0.547048    0.864230    11.00000   10.30000
AFIX   3
H46A  2    0.755882    0.491272    0.871398    11.00000   -1.50000
H46B  2    0.860862    0.530802    0.846700    11.00000   -1.50000
H46C  2    0.839459    0.586025    0.900020    11.00000   -1.50000
AFIX   0

C48   1    0.087806    0.513483    0.630142    11.00000   10.30000
C50   1    0.066703    0.333639    0.956207    11.00000   10.20000
PART 1
AFIX   3
H50   2    0.107534    0.384894    0.985985    10.50000   -1.20000
AFIX   3
PART 2
H50A  2    0.118097    0.355801    0.991061    10.50000   -1.20000
AFIX   0
PART 0
C52   1    0.146263    0.613302    0.817357    11.00000    0.21959    0.22127 =
         0.28451   -0.06406    0.01336    0.08285
AFIX   3
H52   2    0.080984    0.588397    0.790770    11.00000   -1.20000
AFIX   0

C54   1    0.031787    0.609659    0.567103    11.00000   10.30000
AFIX   3
H54A  2   -0.003836    0.548874    0.545189    11.00000   -1.20000
H54B  2   -0.010573    0.648733    0.561928    11.00000   -1.20000
AFIX   0

C56   1    0.679440   -0.039476    0.530292    11.00000    0.27458
AFIX   3
H56A  2    0.659154   -0.013290    0.563979    11.00000   -1.20000
H56B  2    0.754217   -0.013810    0.531996    11.00000   -1.20000
AFIX   0

C60   1    0.674377    0.188480    0.916029    11.00000    0.18259    0.20656 =
         0.21197   -0.01553   -0.05339    0.10315
AFIX   3
H60A  2    0.618972    0.130446    0.903328    11.00000   -1.50000
H60B  2    0.710970    0.209420    0.884377    11.00000   -1.50000
H60C  2    0.721295    0.179722    0.946568    11.00000   -1.50000
AFIX   0
C62   1    0.095710    0.233670    0.526613    11.00000    0.24944    0.26274 =
         0.10463    0.00887   -0.02468    0.06410
AFIX   3
H62   2    0.051222    0.272005    0.524422    11.00000   -1.20000
AFIX   0

C64   1   -0.108628   -0.012803    0.884251    11.00000    0.24704
PART 1
AFIX   3
H64   2   -0.171525    0.000832    0.890304    10.50000   -1.20000
AFIX   3
PART 2
H64A  2   -0.066668   -0.021594    0.918313    10.50000   -1.20000
AFIX   0

PART 0
C68   1    0.025882    0.140756    0.527764    11.00000    0.24944    0.26274 =
         0.10463    0.00887   -0.02468    0.06410
AFIX   3
H68A  2    0.070764    0.104547    0.525976    11.00000   -1.50000
H68B  2   -0.006781    0.131105    0.561911    11.00000   -1.50000
H68C  2   -0.026304    0.121677    0.494366    11.00000   -1.50000
AFIX   0
PART 1
C70   1   -0.100534   -0.033046    0.655902    11.00000    0.22233    0.20932 =
         0.21167    0.00498    0.02719    0.06187
PART 0
AFIX   3
H70A  2   -0.113404   -0.037287    0.695112    11.00000   -1.50000
H70B  2   -0.099647    0.026591    0.645304    11.00000   -1.50000
H70C  2   -0.154391   -0.081678    0.630944    11.00000   -1.50000
AFIX   0
C72   1   -0.198077    0.279633    0.725562    11.00000    0.15116    0.20358 =
         0.19042   -0.00746    0.02621    0.06967
AFIX   3
H72A  2   -0.203196    0.331092    0.705152    11.00000   -1.20000
H72B  2   -0.265970    0.231650    0.721826    11.00000   -1.20000
AFIX   0
C74   1    0.690708    0.746445    0.944638    11.00000   10.20000
AFIX   3
H74A  2    0.706036    0.715312    0.976612    11.00000   -1.50000
H74B  2    0.720947    0.729999    0.912392    11.00000   -1.50000
H74C  2    0.718955    0.812742    0.955346    11.00000   -1.50000
AFIX   0
C78   1    0.523186    0.772615    0.899725    11.00000   10.20000
AFIX   3
H78A  2    0.540586    0.836087    0.917745    11.00000   -1.20000
H78B  2    0.448901    0.740669    0.896448    11.00000   -1.20000
AFIX   0
C80   1    9.834105   10.134622   10.662971    11.00000    0.15116    0.20358 =
         0.19042   -0.00746    0.02621    0.06967
AFIX   3
H80A  2   -0.116821    0.134525    0.637011    11.00000   -1.50000
H80B  2   -0.160894    0.094906    0.692083    11.00000   -1.50000
H80C  2   -0.234803    0.112011    0.641895    11.00000   -1.50000
AFIX   0
C5    1   -0.000158   -0.131972    0.679473    11.00000    0.22233    0.20932 =
         0.21167    0.00498    0.02719    0.06187
AFIX   3
H5A   2   -0.018538   -0.125447    0.717842    11.00000   -1.20000
H5B   2   -0.054556   -0.183311    0.655840    11.00000   -1.20000
AFIX   0
C41   1    0.540999    0.666166    0.635336    11.00000   10.28000

C21   1   -0.154042   -0.092004    0.839111    11.00000   10.20000
AFIX   3
H21A  2   -0.182032   -0.084848    0.800722    11.00000   -1.20000
H21B  2   -0.204817   -0.141999    0.854153    11.00000   -1.20000
AFIX   0

PART 2
C43   1    0.026705    0.411266    0.949530    10.50000   10.20000
AFIX   3
H43A  2    0.069685    0.469614    0.939130    10.50000   -1.50000
H43B  2   -0.028318    0.380480    0.918419    10.50000   -1.50000
H43C  2   -0.002308    0.422530    0.983480    10.50000   -1.50000
AFIX   0
PART 0
C11   1    0.165584    0.639024    0.877691    11.00000    0.21959    0.22127 =
         0.28451   -0.06406    0.01336    0.08285
AFIX   3
H11A  2    0.133201    0.583988    0.895244    11.00000   -1.50000
H11B  2    0.238343    0.663657    0.892279    11.00000   -1.50000
H11C  2    0.134342    0.684947    0.886606    11.00000   -1.50000
AFIX   0

C45   1    0.668207    0.082529    0.476068    11.00000    0.27458
AFIX   3
H45A  2    0.742645    0.103401    0.480739    11.00000   -1.50000
H45B  2    0.642901    0.106288    0.443079    11.00000   -1.50000
H45C  2    0.646253    0.104872    0.509906    11.00000   -1.50000
AFIX   0

C47   1    0.163387    0.728801    0.796812    11.00000    0.21959    0.22127 =
         0.28451   -0.06406    0.01336    0.08285
AFIX   3
H47A  2    0.142227    0.777207    0.815071    11.00000   -1.20000
H47B  2    0.140286    0.720068    0.755621    11.00000   -1.20000
AFIX   0
C3    1    0.645849    0.469436    0.599592    11.00000   10.30000
AFIX   3
H3A   2    0.621627    0.478409    0.561327    11.00000   -1.50000
H3B   2    0.594712    0.469305    0.624217    11.00000   -1.50000
H3C   2    0.709613    0.519164    0.614232    11.00000   -1.50000
AFIX   0
C49   1    0.436587   -0.063993    0.757091    11.00000   10.30000
AFIX   3
H49A  2    0.446857   -0.116678    0.736266    11.00000   -1.20000
H49B  2    0.362863   -0.075363    0.755638    11.00000   -1.20000
AFIX   0
C25   1    0.359828    0.008437    0.926780    11.00000    0.29644    0.17767 =
         0.23716    0.06781   -0.02673    0.06132
AFIX   3
H25A  2    0.409219    0.070522    0.939699    11.00000   -1.20000
H25B  2    0.381626   -0.018917    0.894106    11.00000   -1.20000
AFIX   0
PART 1
C51   1    0.198745   -0.080187    0.873161    10.50000    0.29644    0.17767 =
         0.23716    0.06781   -0.02673    0.06132
AFIX   3
H51A  2    0.130597   -0.079694    0.859941    10.50000   -1.50000
H51B  2    0.232088   -0.089375    0.840577    10.50000   -1.50000
H51C  2    0.193339   -0.129984    0.896542    10.50000   -1.50000
AFIX   0
PART 0
C13   1    0.147121    0.244058    0.476341    11.00000    0.24944    0.26274 =
         0.10463    0.00887   -0.02468    0.06410
AFIX   3
H13A  2    0.099095    0.223922    0.440655    11.00000   -1.20000
H13B  2    0.190150    0.205240    0.479230    11.00000   -1.20000
AFIX   0
C27   1    0.427875    0.629892    0.631734    11.00000   10.28000
AFIX   3
H27   2    0.401753    0.609188    0.590747    11.00000   -1.20000
AFIX   0
C55   1    0.601560    0.217259    0.574638    11.00000   10.30000
AFIX   3
H55A  2    0.658235    0.225513    0.604545    11.00000   -1.50000
H55B  2    0.546426    0.160160    0.577089    11.00000   -1.50000
H55C  2    0.624758    0.214625    0.537698    11.00000   -1.50000
AFIX   0
C7    1    0.715644    0.346349    0.965153    11.00000    0.18259    0.20656 =
         0.21197   -0.01553   -0.05339    0.10315
AFIX   3
H7A   2    0.739066    0.381680    0.933666    11.00000   -1.20000
H7B   2    0.773042    0.332717    0.985498    11.00000   -1.20000
AFIX   0
PART 1
C57   1    0.050234    0.244208    0.978150    10.50000   10.20000
AFIX   3
H57A  2    0.009303    0.183360    0.957715    10.50000   -1.20000
H57B  2    0.120843    0.246385    0.989354    10.50000   -1.20000
AFIX   0

PART 0
C29   1    0.120076    0.611612    0.539446    11.00000   10.30000
AFIX   3
H29A  2    0.113297    0.605375    0.498099    11.00000   -1.50000
H29B  2    0.146736    0.676581    0.554271    11.00000   -1.50000
H29C  2    0.166916    0.581569    0.554271    11.00000   -1.50000
AFIX   0

PART 1
C59   1   -0.128091   -0.044625    0.939804    10.50000   10.20000
AFIX   3
H59A  2   -0.068332   -0.057576    0.956480    10.50000   -1.50000
H59B  2   -0.138562    0.003413    0.964480    10.50000   -1.50000
H59C  2   -0.188137   -0.100211    0.935620    10.50000   -1.50000
AFIX   0

PART 0
C63   1    0.798141    0.609494    0.822595    11.00000   10.30000
AFIX   3
H63A  2    0.745021    0.625875    0.840049    11.00000   -1.20000
H63B  2    0.851072    0.665809    0.815092    11.00000   -1.20000
AFIX   0
C2    1    0.736795    0.564644    0.767216    11.00000   10.30000
AFIX   3
H2    2    0.778895    0.524988    0.761825    11.00000   -1.20000
AFIX   0
C67   1    0.410257    0.706301    0.667356    11.00000   10.28000

C69   1    0.063141    0.595198    0.626326    11.00000   10.30000
AFIX   3
H69   2    0.113269    0.647476    0.652398    11.00000   -1.20000
AFIX   0

C71   1    0.751492    0.631733    0.724684    11.00000   10.30000
AFIX   3
H71A  2    0.718962    0.677347    0.731650    11.00000   -1.50000
H71B  2    0.824932    0.662554    0.726546    11.00000   -1.50000
H71C  2    0.723505    0.597627    0.687143    11.00000   -1.50000
AFIX   0
C9    1    0.670791    0.380932    0.600977    11.00000   10.30000
AFIX   3
H9A   2    0.693749    0.368972    0.639200    11.00000   -1.20000
H9B   2    0.720936    0.378166    0.575660    11.00000   -1.20000
AFIX   0
C73   1    0.558298    0.308028    0.582859    11.00000   10.30000
AFIX   3
H73   2    0.523016    0.320749    0.547597    11.00000   -1.20000
AFIX   0

O39   4    0.169261    0.533490    0.668841    11.00000    0.17950    0.15450 =
         0.16959    0.01341   -0.00477    0.06218
O5    4    0.071983    0.443361    0.590290    11.00000    0.23408
AFIX   3
H5    2    0.057559    0.397104    0.606321    11.00000   -1.50000
AFIX   0

C37   1    0.496074   -0.021978    0.817521    11.00000   10.30000
AFIX   3
H37A  2    0.567654   -0.015263    0.817054    11.00000   -1.50000
H37B  2    0.491667    0.033610    0.837196    11.00000   -1.50000
H37C  2    0.463590   -0.074454    0.837196    11.00000   -1.50000
AFIX   0
C75   1    0.587126    0.040550    0.714175    11.00000   10.30000
AFIX   3
H75A  2    0.604704    0.088734    0.689277    11.00000   -1.50000
H75B  2    0.623816    0.064680    0.752301    11.00000   -1.50000
H75C  2    0.606227   -0.010886    0.699658    11.00000   -1.50000
AFIX   0
PART 1
C77   1   -0.027212    0.349333    0.930998    10.50000   10.20000
AFIX   3
H77A  2   -0.011872    0.413864    0.925576    10.50000   -1.50000
H77B  2   -0.066263    0.310872    0.896307    10.50000   -1.50000
H77C  2   -0.067124    0.335340    0.962226    10.50000   -1.50000
AFIX   0
PART 2
C79   1    0.005884    0.255478    0.965115    10.50000   10.20000
AFIX   3
H79A  2   -0.061657    0.256120    0.949048    10.50000   -1.20000
H79B  2    0.016931    0.200717    0.947621    10.50000   -1.20000
AFIX   0

C81   1   -0.197289    0.012722    0.895528    10.50000   10.20000
AFIX   3
H81A  2   -0.179058    0.073938    0.916045    10.50000   -1.50000
H81B  2   -0.229826    0.011855    0.857112    10.50000   -1.50000
H81C  2   -0.244489   -0.031884    0.915184    10.50000   -1.50000
AFIX   0

C76   1    0.205509    0.018040    0.960422    10.50000    0.29644    0.17767 =
         0.23716    0.06781   -0.02673    0.06132
AFIX   3
H76A  2    0.248030    0.076077    0.982589    10.50000   -1.50000
H76B  2    0.137276    0.019853    0.949081    10.50000   -1.50000
H76C  2    0.200940   -0.032168    0.983355    10.50000   -1.50000
AFIX   0

PART 0
C82   1   -0.059671   -0.123322    0.842451    11.00000   10.20000
AFIX   3
H82A  2   -0.031843   -0.131828    0.880071    11.00000   -1.50000
H82B  2   -0.077711   -0.180289    0.817088    11.00000   -1.50000
H82C  2   -0.008642   -0.074395    0.827585    11.00000   -1.50000
AFIX   0

C83   1   -0.012462    0.241994    1.024871    11.00000   10.20000
PART 1
AFIX   3
H83A  2   -0.075758    0.252353    1.011865    10.50000   -1.50000
H83B  2   -0.027037    0.190935    1.047730    10.50000   -1.50000
H83C  2    0.035178    0.297295    1.047730    10.50000   -1.50000
AFIX   3
PART 2
H83D  2   -0.056605    0.182869    1.033620    10.50000   -1.50000
H83E  2    0.057974    0.252365    1.041024    10.50000   -1.50000
H83F  2   -0.034164    0.290803    1.041024    10.50000   -1.50000
AFIX   0
PART 0
C84   1    0.680663    0.405069    0.998447    11.00000    0.18259    0.20656 =
         0.21197   -0.01553   -0.05339    0.10315
AFIX   3
H84A  2    0.638816    0.433653    0.976705    11.00000   -1.50000
H84B  2    0.639203    0.363983    1.022301    11.00000   -1.50000
H84C  2    0.737505    0.452573    1.022301    11.00000   -1.50000
AFIX   0
C85   1    0.555801    0.774930    0.842270    11.00000   10.20000
AFIX   3
H85A  2    0.496601    0.758130    0.812833    11.00000   -1.50000
H85B  2    0.602452    0.835962    0.838358    11.00000   -1.50000
H85C  2    0.590735    0.730447    0.838358    11.00000   -1.50000
AFIX   0
C128  1    0.265320    0.739544    0.779414    11.00000    0.21959    0.22127 =
         0.28451   -0.06406    0.01336    0.08285
AFIX   3
H12A  2    0.292752    0.740154    0.743566    11.00000   -1.50000
H12B  2    0.295228    0.800264    0.801130    11.00000   -1.50000
H12C  2    0.281992    0.694435    0.801130    11.00000   -1.50000
AFIX   0
C86   1   -0.183430    0.311699    0.785290    11.00000    0.15116    0.20358 =
         0.19042   -0.00746    0.02621    0.06967
AFIX   3
H86A  2   -0.180124    0.375543    0.786915    11.00000   -1.50000
H86B  2   -0.239717    0.277016    0.804252    11.00000   -1.50000
H86C  2   -0.119394    0.308978    0.804252    11.00000   -1.50000
AFIX   0
C87   1    0.219070    0.334373    0.477883    11.00000    0.24944    0.26274 =
         0.10463    0.00887   -0.02468    0.06410
AFIX   3
H87A  2    0.224311    0.349945    0.439236    11.00000   -1.50000
H87B  2    0.188445    0.373378    0.497774    11.00000   -1.50000
H87C  2    0.287058    0.344039    0.497774    11.00000   -1.50000
AFIX   0
C88   1    0.358487   -0.042321    0.978042    11.00000    0.29644    0.17767 =
         0.23716    0.06781   -0.02673    0.06132
AFIX   3
H88A  2    0.425687   -0.046319    0.989554    11.00000   -1.50000
H88B  2    0.336611   -0.015212    1.010245    11.00000   -1.50000
H88C  2    0.309549   -0.103713    0.965133    11.00000   -1.50000
AFIX   0

C17   1    0.641888   -0.142558    0.527198    11.00000    0.27458
AFIX   3
H17A  2    0.625258   -0.169546    0.487589    11.00000   -1.50000
H17B  2    0.696422   -0.160573    0.546085    11.00000   -1.50000
H17C  2    0.581502   -0.164334    0.546085    11.00000   -1.50000
AFIX   0

C15   1    0.095017   -0.156293    0.677170    11.00000    0.22233    0.20932 =
         0.21167    0.00498    0.02719    0.06187
AFIX   3
H15A  2    0.110289   -0.169599    0.639262    11.00000   -1.50000
H15B  2    0.151045   -0.103866    0.697661    11.00000   -1.50000
H15C  2    0.086637   -0.209725    0.697661    11.00000   -1.50000
AFIX   0

C19   1   -0.042118    0.561775    0.641524    11.00000    0.30734
AFIX   3
H19A  2   -0.033147    0.540829    0.678609    11.00000   -1.50000
H19B  2   -0.070458    0.611109    0.644779    11.00000   -1.50000
H19C  2   -0.088695    0.510772    0.614781    11.00000   -1.50000
AFIX   0
HKLF 4


REM  mjp169_150k_new_a.res in P-1
REM wR2 = 0.2521, GooF = S = 1.052, Restrained GooF = 1.153 for all data
REM R1 = 0.0881 for 10640 Fo > 4sig(Fo) and 0.1240 for all 18232 data
REM 703 parameters refined using 364 restraints

END

WGHT      0.1750      5.7278

REM Highest difference peak  1.665,  deepest hole -1.363,  1-sigma level  0.183
Q1    1   0.3595  0.2704  0.8991  11.00000  0.05    1.67
Q2    1   0.1745  0.2930  0.8028  11.00000  0.05    1.63
Q3    1   0.2731  0.1188  0.7802  11.00000  0.05    1.46
Q4    1   0.1128  0.2754  0.7808  11.00000  0.05    1.28
Q5    1   0.4642  0.3506  0.7471  11.00000  0.05    1.25
Q6    1   0.4865  0.0112  0.7434  11.00000  0.05    1.24
Q7    1   0.6006  0.7191  0.8983  11.00000  0.05    1.21
Q8    1  -0.1514  0.2324  0.6309  11.00000  0.05    1.12
Q9    1   0.3613  0.5196  0.7607  11.00000  0.05    1.11
Q10   1   0.7431  0.5901  0.7924  11.00000  0.05    1.09
Q11   1   0.5983  0.3314  0.5982  11.00000  0.05    1.07
Q12   1   0.1698  0.6297  0.7989  11.00000  0.05    1.07
Q13   1   0.2804  0.3800  0.6624  11.00000  0.05    1.06
Q14   1   0.3434  0.4725  0.8071  11.00000  0.05    1.06
Q15   1   0.4184  0.4573  0.8304  11.00000  0.05    1.05
Q16   1   0.4063  0.4242  0.6899  11.00000  0.05    0.91
Q17   1   0.2372  0.0192  0.9124  11.00000  0.05    0.90
Q18   1   0.3647  0.4399  0.7925  11.00000  0.05    0.90
Q19   1   0.2628  0.3566  0.6791  11.00000  0.05    0.89
Q20   1   0.2477  0.3226  0.6893  11.00000  0.05    0.85
Q21   1   0.5179  0.2787  0.8061  11.00000  0.05    0.84
Q22   1  -0.0884 -0.0728  0.8935  11.00000  0.05    0.80
Q23   1   0.2180  0.0926  0.7511  11.00000  0.05    0.79
Q24   1   0.5380  0.3651  0.7722  11.00000  0.05    0.78
Q25   1   0.2178  0.2031  0.7320  11.00000  0.05    0.78
Q26   1   0.3029  0.1452  0.7412  11.00000  0.05    0.77
Q27   1   0.2255  0.2045  0.8520  11.00000  0.05    0.77
Q28   1   0.4672  0.2397  0.7642  11.00000  0.05    0.76
Q29   1   0.6232  0.1153  0.4439  11.00000  0.05    0.76
Q30   1   0.1183  0.3777  0.7537  11.00000  0.05    0.76
Q31   1   0.2025  0.6849  0.7875  11.00000  0.05    0.75
Q32   1   0.2760  0.2970  0.7084  11.00000  0.05    0.74
Q33   1   0.5043  0.2500  0.5397  11.00000  0.05    0.73
Q34   1   0.3760  0.3915  0.6735  11.00000  0.05    0.72
Q35   1   0.4809  0.2796  0.8204  11.00000  0.05    0.72
Q36   1   0.5187  0.7216  0.6734  11.00000  0.05    0.72
Q37   1  -0.0964 -0.0899  0.6804  11.00000  0.05    0.71
Q38   1   0.0004  0.4381  0.6446  11.00000  0.05    0.69
Q39   1   0.4270  0.2796  0.7878  11.00000  0.05    0.69
Q40   1   0.3630  0.2917  0.6383  11.00000  0.05    0.69
Q41   1   0.2777  0.2736  0.6698  11.00000  0.05    0.68
;
_shelx_res_checksum                6228
_shelx_hkl_file
;
  -6   6   9   54.94    5.48
  -6   6  10    0.66    3.08
  -6   6  11  652.41   13.01
  -6   6  13  410.09   10.10
  -6   7   8  181.17    7.91
  -6   7   9   15.91    4.61
  -6   7  10  694.86   13.61
  -6   7  11  245.37    8.53
  -6   7  12  648.57   13.10
  -6   7  13  220.98    7.79
  -6   7  14  136.00    6.54
  -6   7  15   62.21    4.98
  -6   8   7  186.17    8.36
  -6   8   8   28.74    4.98
  -6   8   9  292.18    9.73
  -6   8  10  269.18    9.35
  -6   8  11  341.80   10.11
  -6   8  12  283.08    9.29
  -6   8  13  101.82    6.25
  -6   8  14  130.13    6.68
  -6   8  15    2.58    2.85
  -6   9   7    4.92    3.76
  -6   9   9   15.50    4.28
  -6   9  10   29.42    5.23
  -6   9  11   97.93    6.67
  -6   9  12   14.53    4.45
  -6   9  13   65.17    5.49
  -6   9  14    3.26    3.11
  -6   9  15    9.29    3.85
  -6  10   8  110.00    7.29
  -6  10   9    5.69    3.81
  -6  10  10    0.37    3.74
  -6  10  11    6.60    4.19
  -6  10  12   10.31    5.10
  -6  10  13   -1.59    3.06
  -6  10  14    9.35    3.79
  -6  11  10    3.50    3.64
  -6  11  11    6.05    3.85
  -5   4  13   22.76    3.84
  -5   4  14   14.82    3.63
  -5   4  15    2.76    2.62
  -5   4  16   87.90    5.12
  -5   4  17    2.20    2.65
  -5   5  12   -2.44    2.84
  -5   5  13  248.68    7.70
  -5   5  15   11.96    3.70
  -5   5  16   10.38    3.08
  -5   5  17   18.48    3.41
  -5   5  18   82.31    4.72
  -5   6  11  314.68    8.70
  -5   6  12 1220.82   16.63
  -5   6  14  171.61    6.81
  -5   6  16   19.79    3.60
  -5   6  17  105.22    5.29
  -5   6  18   13.59    2.96
  -5   7   9  998.77   15.54
  -5   7  10  762.24   13.87
  -5   7  11 1031.59   16.06
  -5   7  12  953.20   15.24
  -5   7  13  282.96    8.54
  -5   7  14  271.12    8.26
  -5   7  15    9.55    3.24
  -5   7  16   38.22    4.17
  -5   7  17    7.84    3.65
  -5   7  18   42.74    4.07
  -5   7  19   -0.77    2.21
  -5   8   5  188.94    7.62
  -5   8   7   65.79    5.47
  -5   8   8  177.29    7.70
  -5   8   9  313.86    9.48
  -5   8  10  199.19    8.12
  -5   8  11  580.94   12.51
  -5   8  12  105.10    5.97
  -5   8  13  285.59    9.05
  -5   8  14    9.36    3.60
  -5   8  15    9.86    3.51
  -5   8  16    9.16    4.04
  -5   8  17   12.40    3.15
  -5   8  18    4.44    2.59
  -5   9   4  322.26    9.74
  -5   9   5  104.20    6.50
  -5   9   6    3.75    3.29
  -5   9   7   -1.27    3.13
  -5   9   8    1.39    3.18
  -5   9   9   13.81    4.39
  -5   9  10  107.15    6.69
  -5   9  11    3.03    3.45
  -5   9  12  129.55    6.85
  -5   9  14    2.35    2.90
  -5   9  15   11.02    3.60
  -5   9  16   29.42    4.20
  -5   9  17   28.38    3.84
  -5  10   5   21.42    4.65
  -5  10   7  140.39    7.18
  -5  10   8    7.47    3.78
  -5  10   9    0.10    3.08
  -5  10  10   12.47    4.24
  -5  10  11   63.63    5.46
  -5  10  12   31.31    4.80
  -5  10  13   11.22    4.07
  -5  10  14    3.19    3.31
  -5  10  15    9.70    4.05
  -5  10  17    1.81    2.53
  -5  11   4   21.25    4.30
  -5  11   5   -1.04    2.98
  -5  11   6   37.87    4.82
  -5  11   7    8.33    3.67
  -5  11   8   10.23    4.45
  -5  11   9   13.00    4.12
  -5  11  11   96.86    6.35
  -5  11  12   30.68    4.83
  -5  11  13  124.59    6.79
  -5  11  14   -4.04    2.97
  -5  11  16    2.53    2.57
  -5  12   6   19.24    4.89
  -5  12   7    2.23    3.79
  -5  12   8   20.67    4.46
  -5  12   9   14.24    4.66
  -5  12  11   11.21    4.52
  -4   3  14  810.79   12.78
  -4   4  14   20.41    3.52
  -4   4  15  352.01    8.59
  -4   4  16   49.93    3.96
  -4   4  17   40.19    3.76
  -4   4  18    5.95    2.71
  -4   5  13   86.43    4.92
  -4   5  14   -0.85    2.24
  -4   5  15    1.43    2.23
  -4   5  16    4.92    2.69
  -4   5  17   24.64    3.47
  -4   5  18    2.14    2.19
  -4   5  19  172.27    5.95
  -4   5  20    1.04    1.87
  -4   6  11  775.36   12.88
  -4   6  13  114.52    5.77
  -4   6  14  186.69    6.84
  -4   6  15    1.32    2.58
  -4   6  16   44.87    3.88
  -4   6  17    1.06    2.37
  -4   6  18   87.36    4.83
  -4   6  19    4.00    2.13
  -4   6  21   56.79    3.38
  -4   7   8  118.78    6.25
  -4   7   9  269.86    8.43
  -4   7  11  920.09   14.70
  -4   7  12   73.82    5.09
  -4   7  13  376.04    9.64
  -4   7  14    3.37    2.97
  -4   7  15    4.24    2.72
  -4   7  16   -1.26    2.33
  -4   7  17    1.26    2.47
  -4   7  18    1.81    2.43
  -4   7  19   16.68    3.03
  -4   7  21   23.84    2.62
  -4   8   6   18.28    3.93
  -4   8   7   11.17    3.47
  -4   8   8   24.49    4.48
  -4   8   9    6.81    3.41
  -4   8  10  160.01    7.04
  -4   8  11    1.47    2.95
  -4   8  12  139.19    6.70
  -4   8  13   18.18    3.97
  -4   8  14   -1.69    2.56
  -4   8  15   21.32    3.94
  -4   8  16   20.29    3.48
  -4   8  17   65.52    4.80
  -4   8  18   -1.02    2.32
  -4   8  20    3.89    1.94
  -4   9   4    0.49    3.04
  -4   9   5   83.24    5.84
  -4   9   6   -0.46    2.99
  -4   9   7  609.33   12.63
  -4   9   8   25.34    4.52
  -4   9   9   60.36    5.43
  -4   9  10    1.33    3.31
  -4   9  12   36.15    4.39
  -4   9  13    0.34    2.61
  -4   9  14    9.89    3.70
  -4   9  15   14.27    3.33
  -4   9  16   82.21    5.09
  -4   9  17    1.01    2.40
  -4   9  19    0.56    1.92
  -4   9  20    1.30    1.84
  -4  10   3   -1.53    2.92
  -4  10   4   29.02    4.38
  -4  10   5    4.25    3.27
  -4  10   6  425.09   10.70
  -4  10   8  159.89    7.47
  -4  10   9   34.11    4.88
  -4  10  10    5.12    3.45
  -4  10  11   57.76    5.51
  -4  10  12   24.26    4.12
  -4  10  13   28.60    4.43
  -4  10  14    0.60    2.86
  -4  10  15   11.76    3.51
  -4  10  18    2.44    2.14
  -4  11   4    1.31    3.04
  -4  11   5   11.88    4.18
  -4  11   6   12.29    4.29
  -4  11   7   45.01    5.13
  -4  11   8    3.40    3.18
  -4  11   9    2.20    3.14
  -4  11  11   17.69    3.92
  -4  11  13    6.21    3.39
  -4  11  16    1.51    2.51
  -4  11  17    2.94    2.45
  -4  11  18    5.60    2.31
  -4  12   4   48.94    5.03
  -4  12   6    3.76    3.64
  -4  12   7   10.20    3.94
  -4  12   8    8.51    3.58
  -4  12  10    0.94    3.11
  -4  12  11  298.62    9.47
  -4  12  15   33.26    4.33
  -4  12  16   17.52    3.42
  -4  12  17    5.79    2.50
  -4  13   5   -4.56    2.93
  -4  13   8   35.95    4.99
  -4  13  14   27.99    4.16
  -3   3  15 1746.44   17.58
  -3   4  13   31.91    3.51
  -3   4  14  358.65    8.37
  -3   4  15  470.77    9.64
  -3   4  16  119.70    5.26
  -3   4  17  174.91    6.07
  -3   4  18    6.87    2.67
  -3   4  19    1.72    1.91
  -3   5  13    0.18    2.40
  -3   5  14   14.85    3.41
  -3   5  15    3.95    2.34
  -3   5  16   91.66    4.87
  -3   5  17   -0.70    2.04
  -3   5  18    3.90    2.18
  -3   5  19    7.15    2.64
  -3   5  20   69.66    3.87
  -3   6  10   93.80    5.45
  -3   6  11  487.65   10.28
  -3   6  12   22.70    3.84
  -3   6  14    2.72    2.56
  -3   6  15   41.57    4.05
  -3   6  16    9.11    3.09
  -3   6  17   10.80    3.21
  -3   6  18   16.20    3.14
  -3   6  19   16.31    3.00
  -3   6  20   21.48    2.83
  -3   6  21   16.31    2.33
  -3   6  22    4.16    1.52
  -3   7   9   10.14    3.52
  -3   7  10  150.72    6.57
  -3   7  11    1.05    2.76
  -3   7  12  131.73    6.28
  -3   7  13   10.37    3.29
  -3   7  14   37.57    4.25
  -3   7  15   44.21    4.05
  -3   7  16   94.09    5.37
  -3   7  17  212.70    7.10
  -3   7  18   11.27    3.15
  -3   7  19   36.14    3.48
  -3   7  21    0.48    1.62
  -3   7  22    1.61    1.29
  -3   8  10   19.21    4.12
  -3   8  11    2.77    2.80
  -3   8  12    8.85    3.12
  -3   8  13   36.52    4.23
  -3   8  14  109.31    5.57
  -3   8  15   46.91    4.45
  -3   8  16  421.72    9.64
  -3   8  17    0.59    2.49
  -3   8  18  193.03    6.48
  -3   8  20   16.23    2.67
  -3   8  21    4.28    1.80
  -3   8  22    3.56    1.42
  -3   9   4  465.03   10.39
  -3   9   5   28.17    4.41
  -3   9   6 1886.60   20.83
  -3   9   7  343.46    9.36
  -3   9  10   81.03    5.59
  -3   9  11   45.86    4.75
  -3   9  12    1.84    2.72
  -3   9  13   47.74    4.62
  -3   9  14    3.52    2.79
  -3   9  15  291.28    8.42
  -3   9  16    4.82    2.67
  -3   9  17  183.86    6.65
  -3   9  19    8.94    2.51
  -3   9  20    3.13    1.86
  -3   9  21    0.17    1.50
  -3  10   2    6.78    3.09
  -3  10   3  173.91    7.12
  -3  10   4   47.80    4.86
  -3  10   5  522.82   11.52
  -3  10   6  361.54    9.72
  -3  10   8  407.40   10.35
  -3  10   9   43.86    4.45
  -3  10  11    2.91    3.03
  -3  10  12   13.48    4.18
  -3  10  13    0.09    2.83
  -3  10  14   25.06    4.22
  -3  10  15   -1.75    2.71
  -3  10  17   27.52    3.57
  -3  10  18    5.45    2.58
  -3  10  19    2.09    1.84
  -3  10  20    2.71    1.66
  -3  11   2    3.11    3.08
  -3  11   3    0.05    2.91
  -3  11   4   15.84    3.95
  -3  11   5   33.77    4.37
  -3  11   6   44.93    4.77
  -3  11   7  138.11    6.83
  -3  11   8    5.05    3.11
  -3  11   9   13.23    3.80
  -3  11  10   -2.04    2.75
  -3  11  11   76.83    5.86
  -3  11  12   12.69    4.21
  -3  11  13   31.93    4.36
  -3  11  16    7.53    3.37
  -3  11  17   -0.54    2.14
  -3  11  18    1.60    2.06
  -3  12   3    9.71    3.49
  -3  12   5    5.71    3.23
  -3  12   8   16.45    4.37
  -3  12  10   29.59    4.73
  -3  12  11   38.43    4.64
  -3  12  14    6.17    3.40
  -3  12  15    1.71    2.59
  -3  12  16    2.23    2.56
  -3  12  17    7.09    2.82
  -3  12  18    3.41    2.05
  -3  13   4    9.84    3.58
  -3  13   5    5.18    3.32
  -3  13   6    9.05    4.35
  -3  13   8   17.65    4.29
  -3  13   9   -0.06    3.30
  -3  13  11   28.80    4.44
  -3  13  12   28.39    4.51
  -3  13  13   14.04    3.94
  -3  13  14   -1.29    2.54
  -3  13  15    7.36    3.46
  -3  13  16   14.41    3.09
  -3  14   5    1.37    2.95
  -3  14   8   -1.99    2.87
  -3  14   9   43.95    4.88
  -3  14  10   13.47    3.90
  -3  14  11    1.85    2.68
  -3  14  12    7.84    3.47
  -3  14  13    1.65    2.42
  -2   3  15 1092.56   13.80
  -2   3  16  248.52    6.84
  -2   3  17  492.55    9.47
  -2   4  13   32.42    3.51
  -2   4  15   21.56    3.41
  -2   4  16  405.34    8.78
  -2   4  17    0.33    2.02
  -2   4  18   30.55    3.24
  -2   4  19   14.64    2.62
  -2   5  12   -3.08    2.28
  -2   5  13   15.29    3.48
  -2   5  14    2.51    2.52
  -2   5  15  197.43    6.66
  -2   5  16   32.16    3.77
  -2   5  17   45.94    3.91
  -2   5  18    7.15    2.47
  -2   5  19   19.08    3.04
  -2   5  20   40.71    3.27
  -2   6  10  357.90    8.74
  -2   6  11    1.41    2.77
  -2   6  12  169.37    6.35
  -2   6  13   19.95    3.59
  -2   6  14   82.84    5.01
  -2   6  15   69.55    4.76
  -2   6  16  131.85    5.71
  -2   6  17  176.39    6.37
  -2   6  18   -1.16    2.26
  -2   6  19    3.74    2.08
  -2   6  21   -0.50    1.44
  -2   6  22    2.30    1.38
  -2   7   9   37.88    4.41
  -2   7  10    2.18    2.80
  -2   7  11    3.83    2.95
  -2   7  12   -0.27    2.74
  -2   7  13   71.29    4.82
  -2   7  15   97.99    5.31
  -2   7  16  539.43   10.77
  -2   7  17    2.46    2.55
  -2   7  18  299.71    7.77
  -2   7  19    7.39    2.72
  -2   7  20   22.34    2.74
  -2   7  21   13.88    2.27
  -2   7  22   16.33    2.12
  -2   8   8  776.85   13.27
  -2   8  10   89.93    5.36
  -2   8  11  172.51    6.92
  -2   8  12   50.97    4.56
  -2   8  13  235.37    7.70
  -2   8  14   18.97    3.25
  -2   8  15  641.21   12.05
  -2   8  16   42.37    4.21
  -2   8  17  566.93   10.92
  -2   8  18   68.79    4.49
  -2   8  19   59.41    3.87
  -2   8  20   27.94    2.96
  -2   8  21    6.85    2.09
  -2   8  22   10.52    1.88
  -2   8  23    4.26    1.39
  -2   9   6 1141.69   16.05
  -2   9   7  891.51   14.29
  -2   9   8 1012.95   15.27
  -2   9   9  113.96    6.03
  -2   9  10  456.80   10.75
  -2   9  11    4.78    3.07
  -2   9  12  105.24    5.91
  -2   9  13    3.75    2.86
  -2   9  14  291.36    8.69
  -2   9  15   73.53    4.89
  -2   9  16  325.27    8.67
  -2   9  18   25.21    3.36
  -2   9  19    9.38    2.61
  -2   9  20    0.11    1.67
  -2   9  21    1.32    1.34
  -2   9  22    0.81    1.12
  -2  10   2  234.91    7.65
  -2  10   4  223.56    7.67
  -2  10   6  189.11    7.30
  -2  10   7  765.91   13.63
  -2  10   8   20.50    3.96
  -2  10  10    4.16    3.10
  -2  10  11   -1.50    2.89
  -2  10  12    4.23    3.17
  -2  10  13    5.51    3.21
  -2  10  14   -3.18    2.81
  -2  10  17    5.46    2.70
  -2  10  18    9.55    2.94
  -2  10  19    0.75    1.69
  -2  10  20    8.03    2.19
  -2  10  21    0.86    1.18
  -2  11   3    8.83    3.29
  -2  11   4   18.92    3.89
  -2  11   5   13.73    3.90
  -2  11   7    0.76    2.93
  -2  11   9   -2.94    2.69
  -2  11  10    9.51    4.39
  -2  11  12   23.33    4.51
  -2  11  13   44.53    5.14
  -2  11  15    4.21    2.83
  -2  11  16    0.98    2.33
  -2  11  17   26.00    3.45
  -2  11  18    4.73    2.04
  -2  11  19   -1.21    1.59
  -2  11  20    0.62    1.36
  -2  12   4   19.46    4.09
  -2  12   5    6.43    3.48
  -2  12   6    1.78    3.14
  -2  12   8    1.72    3.11
  -2  12   9   -0.65    2.85
  -2  12  10    1.57    3.00
  -2  12  11   20.45    4.45
  -2  12  13   -0.36    2.92
  -2  12  14   -1.17    2.72
  -2  12  17   14.62    2.91
  -2  12  19    7.93    1.90
  -2  13   4    3.79    3.14
  -2  13   5    0.70    2.97
  -2  13  11    6.27    3.10
  -2  13  12    8.73    4.04
  -2  13  13    8.58    3.34
  -2  13  14    5.78    2.55
  -2  13  17   23.98    2.65
  -2  14   7    2.23    2.79
  -2  14  11   20.84    3.53
  -2  14  14   13.71    2.84
  -1   3  14  231.22    6.78
  -1   3  15    4.79    2.45
  -1   3  16  200.66    6.22
  -1   3  17    7.14    2.77
  -1   3  18    0.06    1.94
  -1   4  13   91.51    5.01
  -1   4  15   24.32    3.30
  -1   4  16   12.41    2.76
  -1   4  17    5.90    2.43
  -1   4  18   12.92    2.78
  -1   4  19   56.30    3.70
  -1   4  20  200.51    5.66
  -1   5  12  696.60   11.73
  -1   5  13  118.81    5.43
  -1   5  14    1.44    2.42
  -1   5  15   10.54    3.06
  -1   5  16   33.62    3.55
  -1   5  17   17.35    3.09
  -1   5  18    0.23    2.04
  -1   5  20    5.96    2.38
  -1   5  22   -0.19    1.27
  -1   6  10  145.57    6.13
  -1   6  11  381.71    9.02
  -1   6  12  219.23    6.97
  -1   6  13    1.81    2.60
  -1   6  14   15.19    3.32
  -1   6  15   37.38    3.75
  -1   6  16  197.61    6.68
  -1   6  17    1.55    2.46
  -1   6  18   51.05    3.75
  -1   6  19    8.41    3.00
  -1   6  21    0.62    1.54
  -1   6  22    1.54    1.38
  -1   6  23   14.92    1.72
  -1   7   8   14.88    3.87
  -1   7   9    3.36    2.83
  -1   7  10    9.40    3.19
  -1   7  11    7.14    2.96
  -1   7  12    1.35    2.58
  -1   7  13   46.27    4.25
  -1   7  14    2.03    2.61
  -1   7  15  312.06    8.33
  -1   7  16   46.43    3.92
  -1   7  17  347.44    8.53
  -1   7  18   69.42    4.40
  -1   7  20   10.16    2.37
  -1   7  21   -0.56    1.47
  -1   7  22    6.87    1.77
  -1   7  23    6.54    1.45
  -1   8   6  704.59   12.09
  -1   8   7  424.94    9.76
  -1   8   9   17.79    3.78
  -1   8  11    2.40    2.77
  -1   8  12   82.25    5.12
  -1   8  13    1.17    2.70
  -1   8  14  284.72    8.36
  -1   8  15  120.84    6.03
  -1   8  16  325.69    8.78
  -1   8  19   10.72    2.77
  -1   8  20   -1.21    1.56
  -1   8  21    1.14    1.54
  -1   8  22   -0.48    1.02
  -1   8  23    3.96    1.28
  -1   9   4  263.20    7.82
  -1   9   6  242.58    7.67
  -1   9   7  892.22   14.31
  -1   9   8   14.98    3.52
  -1   9  10   12.20    3.62
  -1   9  11   12.69    3.69
  -1   9  12    3.38    2.94
  -1   9  13   52.17    4.91
  -1   9  14   39.59    4.62
  -1   9  15  111.91    6.01
  -1   9  16  123.14    5.90
  -1   9  18    2.34    2.30
  -1   9  19   -0.51    1.71
  -1   9  20   21.95    2.46
  -1   9  21    3.93    1.47
  -1   9  22    8.35    1.53
  -1  10   2   11.19    3.35
  -1  10   3   13.66    3.51
  -1  10   5   29.20    4.17
  -1  10   6  282.35    8.42
  -1  10   7    0.43    2.79
  -1  10  10    4.10    3.28
  -1  10  11   76.29    5.85
  -1  10  12   11.09    4.18
  -1  10  16    2.47    2.66
  -1  10  17    2.90    2.58
  -1  10  18   -1.08    1.85
  -1  10  19   13.74    2.54
  -1  10  20    5.58    1.95
  -1  10  21   16.21    1.83
  -1  10  22    9.77    1.38
  -1  11   4   21.58    3.94
  -1  11   5    0.64    2.70
  -1  11   6   15.91    3.96
  -1  11   7   35.29    4.36
  -1  11   8    7.76    3.30
  -1  11   9    1.75    3.13
  -1  11  11   28.94    4.63
  -1  11  15   -3.77    2.35
  -1  11  16   17.80    3.24
  -1  11  17    6.08    2.25
  -1  11  18    1.50    1.89
  -1  11  19    5.08    2.03
  -1  11  20    1.59    1.26
  -1  11  21    3.20    1.34
  -1  12   4   42.25    4.63
  -1  12   5   54.08    5.09
  -1  12   6   10.46    3.73
  -1  12   7   -3.67    3.03
  -1  12   8    2.46    3.42
  -1  12   9    2.33    3.23
  -1  12  10    2.36    3.04
  -1  12  13    4.41    2.79
  -1  12  14    1.46    2.35
  -1  12  18   30.41    2.57
  -1  12  19   -0.37    1.07
  -1  13   4    2.90    3.04
  -1  13  10   23.82    3.67
  -1  13  11    8.52    3.46
  -1  13  12    6.72    3.22
  -1  13  13   12.49    3.22
  -1  13  14   20.70    3.06
  -1  14   6    0.35    2.62
  -1  14  11    2.80    2.28
  -1  14  12   14.51    2.88
  -1  14  13    7.02    2.72
  -1  14  15    1.05    1.35
  -1  15   8   23.34    2.89
   0   2  15   -1.09    1.92
   0   2  16   53.81    3.79
   0   3  14    7.14    3.01
   0   3  15   16.15    2.97
   0   3  16   11.04    2.86
   0   3  18   96.89    4.55
   0   4  12 1616.35   16.69
   0   4  13  354.24    8.30
   0   4  14  216.38    6.79
   0   4  15   49.98    3.83
   0   4  16   13.77    3.13
   0   4  17   80.31    4.53
   0   4  18   13.18    2.83
   0   4  20    8.16    2.37
   0   5  11 1462.46   16.21
   0   5  12  992.51   13.76
   0   5  13  205.47    6.77
   0   5  14  179.15    6.47
   0   5  15    3.22    2.45
   0   5  16    5.38    2.33
   0   5  17    0.30    2.35
   0   5  18   99.89    4.89
   0   5  19   -0.68    1.82
   0   5  21   13.90    2.23
   0   5  22   16.16    2.02
   0   6   9  608.36   10.93
   0   6  11  886.07   13.43
   0   6  12   69.04    4.48
   0   6  13  248.05    7.58
   0   6  14    1.64    2.54
   0   6  15   -2.33    2.24
   0   6  16    3.27    2.43
   0   6  17   19.82    3.38
   0   6  18   11.35    2.73
   0   6  19   10.64    2.79
   0   6  21    8.63    2.14
   0   6  22    0.93    1.23
   0   6  23    3.34    1.49
   0   7   7   -2.32    2.68
   0   7   9   32.46    3.89
   0   7  10  210.40    7.22
   0   7  11   16.31    3.81
   0   7  13   -3.12    2.48
   0   7  14    9.24    3.42
   0   7  15   19.24    3.63
   0   7  16   89.98    5.21
   0   7  17   62.11    4.53
   0   7  18   10.11    2.82
   0   7  20    1.39    1.71
   0   7  21   13.61    2.23
   0   7  22    1.66    1.17
   0   7  23   -0.57    0.87
   0   8   5  424.52    9.49
   0   8   6  113.47    5.59
   0   8   7  269.14    8.13
   0   8   8   -1.02    2.48
   0   8  10    5.05    3.34
   0   8  11   33.51    4.49
   0   8  12   13.51    3.46
   0   8  13    3.53    3.07
   0   8  14    4.37    2.93
   0   8  15   44.19    4.20
   0   8  16   58.63    4.47
   0   8  17    8.98    3.25
   0   8  19    0.09    2.05
   0   8  21    8.94    1.91
   0   8  22   10.37    1.66
   0   8  23    5.81    1.23
   0   9   3   -0.10    2.50
   0   9   4   38.44    4.01
   0   9   5   54.77    4.76
   0   9   6  245.09    8.06
   0   9   7   -2.42    2.74
   0   9   8   16.40    3.85
   0   9   9    4.23    3.18
   0   9  10   59.91    5.26
   0   9  11  159.97    7.40
   0   9  12    8.81    3.73
   0   9  13   98.75    5.82
   0   9  14    1.82    3.12
   0   9  15    1.34    2.71
   0   9  18    1.86    1.97
   0   9  20   20.74    2.44
   0  10   2    4.01    2.71
   0  10   4   43.42    4.36
   0  10   5    5.11    2.72
   0  10   6    9.41    4.03
   0  10   7   -0.15    3.03
   0  10   8   19.62    3.86
   0  10  11   21.70    4.41
   0  10  13   -1.83    2.89
   0  10  16    5.91    2.45
   0  10  17    2.57    2.07
   0  11   6    0.33    2.92
   0  11   8    8.92    3.57
   0  11  10    7.22    3.29
   0  11  12   16.47    4.10
   0  11  14   19.17    3.86
   0  11  15    4.55    2.39
   0  11  16    1.80    2.07
   0  11  17   -0.48    1.74
   0  11  18   -1.25    1.38
   0  11  19    1.26    1.22
   0  11  20    6.93    1.55
   0  12   5   -2.76    2.62
   0  12   6   28.14    4.09
   0  12   7    3.74    3.00
   0  12   8   15.06    3.97
   0  12  11   11.37    3.69
   0  12  12   24.88    3.92
   0  12  14    3.53    2.27
   0  12  15    7.93    2.34
   0  12  16    2.68    1.84
   0  12  17   22.48    2.53
   0  12  18    2.69    1.27
   0  12  19    2.15    1.05
   0  13   5    3.14    2.68
   0  13   8    9.24    3.07
   0  13   9    2.81    2.67
   0  13  10   -0.97    2.19
   0  13  11    1.13    2.18
   0  13  12    0.64    1.97
   0  13  13    2.69    1.95
   0  13  14   14.42    2.61
   0  13  15    3.50    1.72
   0  13  17   -0.30    1.09
   0  14   9   22.52    2.89
   0  14  10   -0.55    1.79
   0  14  11    0.57    1.73
   0  14  12   -1.43    1.44
   0  14  14    2.09    1.25
   1   2  14    2.00    2.24
   1   2  15   28.37    3.28
   1   2  16   -0.39    1.93
   1   2  17   19.45    2.73
   1   2  18   49.91    3.56
   1   3  14  101.22    4.72
   1   3  15   65.87    4.21
   1   3  16   24.02    3.23
   1   3  17  131.98    5.31
   1   3  18   29.57    3.17
   1   3  20   -0.55    1.51
   1   4  13  261.49    7.26
   1   4  15   13.06    3.14
   1   4  16   88.50    4.67
   1   4  17   -0.94    2.06
   1   4  19   15.57    2.83
   1   4  21   36.22    2.81
   1   5  10  826.64   12.45
   1   5  11 1353.38   15.92
   1   5  12  132.47    5.74
   1   5  13  550.63   10.54
   1   5  14   10.69    2.97
   1   5  15   31.03    3.81
   1   5  16    0.47    2.17
   1   5  17   13.13    3.15
   1   5  18    5.14    2.47
   1   5  19   96.29    4.56
   1   5  21   16.78    2.35
   1   5  22   15.33    1.94
   1   6   8  368.53    9.01
   1   6  10  806.49   13.03
   1   6  11   26.42    3.57
   1   6  12  457.55   10.15
   1   6  13    5.61    2.79
   1   6  14   25.44    3.72
   1   6  15   19.46    3.37
   1   6  16   36.95    4.12
   1   6  17   10.09    2.85
   1   6  18    1.94    2.13
   1   6  20    1.65    1.66
   1   6  21   22.00    2.45
   1   6  22    0.29    1.16
   1   6  23    0.32    0.86
   1   7   6    2.45    2.65
   1   7   7   46.49    4.50
   1   7   8    1.40    3.04
   1   7   9  172.52    7.05
   1   7  11  181.58    7.27
   1   7  12    4.94    2.94
   1   7  13    5.63    2.91
   1   7  14    7.10    3.30
   1   7  15   32.73    3.91
   1   7  16   42.15    4.15
   1   7  17    0.74    2.26
   1   7  19    1.95    1.87
   1   7  21   10.11    1.91
   1   7  22   10.88    1.69
   1   7  23    7.93    1.26
   1   8   6  409.33    9.81
   1   8   7   27.79    3.91
   1   8   8    1.33    2.81
   1   8   9    1.48    2.86
   1   8  11  137.75    6.95
   1   8  12   13.91    3.97
   1   8  13   54.60    5.14
   1   8  14   10.93    3.67
   1   8  15    3.62    2.72
   1   8  16   -0.13    2.52
   1   8  18    5.70    2.70
   1   9   4   25.35    4.01
   1   9   5   37.33    4.32
   1   9   6    7.30    3.31
   1   9   7   -1.15    2.68
   1   9   8    8.68    3.74
   1   9  11   21.49    4.47
   1   9  13    3.76    3.06
   1   9  16   19.61    3.19
   1   9  17   15.47    3.06
   1   9  22    5.27    1.28
   1  10   6    4.55    3.19
   1  10   8   20.94    3.87
   1  10  10    2.07    3.33
   1  10  15   17.15    3.13
   1  10  16   13.10    2.85
   1  10  17    5.82    2.18
   1  10  18   20.13    2.47
   1  10  19    9.23    1.93
   1  10  21    1.86    0.91
   1  11   5    3.73    2.77
   1  11   7   -0.12    2.65
   1  11  14    2.41    2.30
   1  11  15    8.40    2.73
   1  11  16    0.52    1.76
   1  11  17   -0.34    1.44
   1  11  18   -0.77    1.24
   1  11  19    9.52    1.70
   1  12   4   -0.10    2.44
   1  12  11   25.53    3.60
   1  12  12   30.68    3.39
   1  12  13   -0.22    2.15
   1  12  14    1.03    1.81
   1  12  15    3.03    1.75
   1  12  18    1.19    0.99
   1  13   6   13.72    3.08
   1  13   8   -0.15    2.01
   1  13   9   -0.73    1.91
   1  13  12   -0.95    1.56
   1  13  13    2.38    1.71
   1  13  14    0.51    1.42
   1  13  15    7.29    1.91
   1  13  16    0.45    1.04
   1  14   8   11.85    2.32
   1  14   9    0.87    1.58
   1  14  11   -1.52    1.13
   1  14  13    4.84    1.61
   2   1  15  657.92   10.34
   2   1  16   95.39    4.42
   2   1  17   32.03    3.14
   2   2  13   14.39    2.77
   2   2  14  101.50    4.73
   2   2  15   44.77    3.65
   2   2  16   17.94    2.85
   2   2  17    4.83    2.15
   2   2  18    6.85    2.77
   2   3  13   15.64    3.15
   2   3  14    3.12    2.39
   2   3  15    0.68    2.04
   2   3  16    5.01    2.45
   2   3  17    1.06    2.23
   2   3  18  225.22    6.55
   2   3  19   23.32    3.08
   2   3  21   51.04    3.03
   2   4  12   41.03    3.97
   2   4  14    5.19    2.41
   2   4  15    6.36    2.99
   2   4  16    2.14    2.47
   2   4  17   14.84    3.14
   2   4  18    9.61    2.93
   2   4  19  104.28    4.64
   2   4  21   10.26    2.22
   2   4  22    5.37    1.61
   2   5  10  411.43    9.44
   2   5  11    9.43    3.29
   2   5  12  119.53    5.56
   2   5  13   27.71    3.81
   2   5  14   27.87    3.75
   2   5  15   71.91    4.77
   2   5  17   37.59    3.85
   2   5  18   -0.36    2.01
   2   5  20    1.66    1.84
   2   5  21    2.92    1.55
   2   5  22    0.79    1.19
   2   5  23   13.10    1.45
   2   6   7  123.16    5.76
   2   6   9   16.07    3.48
   2   6  10    4.66    3.05
   2   6  11   30.81    4.19
   2   6  12   19.49    3.86
   2   6  13   29.75    4.13
   2   6  15  143.22    6.30
   2   6  17   15.02    3.35
   2   6  19    0.66    1.90
   2   6  20   11.59    2.24
   2   6  21    2.82    1.56
   2   6  22    0.98    1.07
   2   6  23   -0.23    0.75
   2   7   5   -1.07    2.49
   2   7   7   79.01    5.31
   2   7   8  121.06    5.93
   2   7   9   41.91    4.59
   2   7  10    8.03    3.10
   2   7  11    5.05    3.18
   2   7  12    2.39    2.84
   2   7  14   41.77    4.56
   2   7  15  137.27    6.33
   2   7  16    7.15    2.87
   2   7  18    0.31    1.96
   2   7  19   19.68    2.74
   2   7  20   13.02    2.24
   2   7  21   11.59    1.98
   2   7  22   14.36    1.60
   2   7  23   -0.23    0.57
   2   8   4   13.89    3.52
   2   8   5  558.55   11.46
   2   8   7  113.61    6.00
   2   8   8   47.84    4.71
   2   8   9   15.08    3.68
   2   8  11   -1.59    3.00
   2   8  13    2.35    2.88
   2   8  14    2.14    2.69
   2   8  15   -0.42    2.33
   2   8  17    3.34    2.16
   2   8  20   21.23    2.29
   2   8  22    1.59    0.88
   2   9   3   11.97    3.43
   2   9   4    7.80    3.16
   2   9   5   29.50    3.84
   2   9   6    1.71    2.79
   2   9   7    3.70    2.80
   2   9   8    3.46    3.29
   2   9   9  156.21    7.17
   2   9  10   -2.13    2.68
   2   9  12   39.97    4.79
   2   9  15    4.28    2.45
   2   9  16    9.49    2.89
   2   9  17    3.52    1.94
   2   9  18   22.73    2.65
   2   9  19   12.40    2.08
   2   9  21    1.07    0.94
   2  10   4   80.91    5.29
   2  10   5    5.11    2.96
   2  10   6   10.50    3.62
   2  10   7    0.15    2.78
   2  10   9    0.35    3.04
   2  10  14   -0.44    2.23
   2  10  15    2.07    2.13
   2  10  16    0.80    1.82
   2  10  17    0.61    1.77
   2  10  18   -0.20    1.35
   2  10  20    2.86    1.30
   2  11   4    0.99    2.47
   2  11   5   24.59    3.77
   2  11   6   -1.57    2.56
   2  11   7    5.33    2.73
   2  11   8    0.61    2.52
   2  11   9   58.08    4.49
   2  11  13    0.87    2.03
   2  11  14    0.89    1.95
   2  11  15   -0.24    1.77
   2  11  16    4.51    1.74
   2  11  17    3.04    1.41
   2  11  18    0.32    1.10
   2  12   8    1.78    2.36
   2  12   9    0.44    2.04
   2  12  10    4.72    2.20
   2  12  11    6.72    2.24
   2  12  12   -1.71    1.67
   2  12  13    1.79    1.74
   2  12  16    7.74    1.97
   2  12  17    3.34    1.48
   2  13  10    1.88    1.74
   2  13  11   -0.17    1.42
   2  13  12    1.63    1.39
   2  13  13   -0.51    1.19
   2  13  14    1.50    1.13
   2  14  10    1.04    1.07
   2  14  11   10.37    1.58
   3   0  14  165.10    5.58
   3   0  15 1275.14   14.16
   3   1  14  842.02   11.93
   3   1  15  548.78    9.72
   3   1  16  113.99    4.89
   3   1  17   87.75    4.41
   3   1  18   -0.45    1.76
   3   2  12   43.85    3.71
   3   2  14  412.36    8.83
   3   2  15   36.80    3.50
   3   2  16   82.76    4.41
   3   2  17   -2.14    1.92
   3   2  18   67.25    4.11
   3   2  19    7.44    2.52
   3   3  10  156.19    6.16
   3   3  12    2.16    2.43
   3   3  13   72.95    4.41
   3   3  14    1.28    2.18
   3   3  15   92.18    4.72
   3   3  16   11.26    2.92
   3   3  18    4.89    2.23
   3   3  19   75.45    4.17
   3   3  21    2.42    1.43
   3   4  12   -1.90    2.46
   3   4  13   16.69    3.25
   3   4  14  165.05    6.18
   3   4  15  136.00    5.81
   3   4  16   83.89    4.86
   3   4  17   78.24    4.58
   3   4  18    7.52    2.65
   3   4  20    1.08    1.68
   3   4  21    1.94    1.41
   3   4  22    1.78    1.09
   3   5   7  274.08    8.00
   3   5   8   12.33    3.66
   3   5   9    8.86    3.55
   3   5  10   19.76    3.86
   3   5  11    6.82    3.04
   3   5  12   83.67    5.02
   3   5  17    9.89    3.13
   3   5  19    1.79    1.88
   3   5  20    7.48    2.27
   3   5  21   -0.43    1.27
   3   5  23    8.97    1.14
   3   6   6 1903.25   19.67
   3   6   8  607.42   11.86
   3   6   9  201.94    7.24
   3   6  10   59.29    4.60
   3   6  11  135.32    6.05
   3   6  12   72.94    4.84
   3   6  14   86.60    5.34
   3   6  16   -1.17    2.30
   3   6  18    7.67    2.76
   3   6  19    6.83    2.23
   3   6  20   -0.42    1.41
   3   6  21    4.33    1.75
   3   6  22    1.36    0.93
   3   6  23    6.02    0.90
   3   7   3 1186.92   15.32
   3   7   6  637.20   11.97
   3   7   7  624.68   12.06
   3   7   8  440.89   10.39
   3   7   9   30.79    4.00
   3   7  12   95.22    5.56
   3   7  13    1.10    2.65
   3   7  15   11.22    3.21
   3   7  17   10.83    2.66
   3   7  18    0.71    1.84
   3   7  19    6.36    2.25
   3   7  20    1.47    1.46
   3   7  22   -0.11    0.73
   3   8   2  161.07    6.18
   3   8   5  508.63   10.78
   3   8   6   82.98    5.26
   3   8   7  292.41    8.62
   3   8   8    2.86    2.94
   3   8   9    0.93    2.56
   3   8  10    1.81    2.74
   3   8  11   37.76    4.44
   3   8  12    2.99    3.12
   3   8  13    7.77    3.52
   3   8  14   -1.38    2.54
   3   8  16    5.75    2.40
   3   8  17    0.01    1.81
   3   8  18    4.82    1.81
   3   8  19    7.68    1.99
   3   8  21    0.70    0.83
   3   9   2    1.18    2.26
   3   9   3    3.26    2.60
   3   9   4   41.62    4.24
   3   9   5   -3.36    2.49
   3   9   6   72.46    4.88
   3   9   7    7.03    3.42
   3   9   8    1.09    2.67
   3   9   9    0.07    2.60
   3   9  12   45.82    4.59
   3   9  14    6.10    2.48
   3   9  15    3.64    2.20
   3   9  16    1.66    1.98
   3   9  17    0.65    1.72
   3   9  18    2.63    1.55
   3   9  20    0.59    0.91
   3  10   4   -0.45    2.36
   3  10   5   -0.30    2.43
   3  10   7    4.21    3.04
   3  10   8    0.95    2.59
   3  10   9   54.30    4.55
   3  10  10   48.03    4.48
   3  10  13    2.28    2.17
   3  10  14    6.40    2.64
   3  10  15   -0.69    1.70
   3  10  17    6.99    2.10
   3  10  18   -0.62    1.19
   3  10  19    1.52    0.87
   3  11   5    3.64    2.47
   3  11  10    4.47    2.27
   3  11  11    0.34    2.21
   3  11  12    0.49    1.89
   3  11  13   14.26    2.77
   3  11  14    7.85    2.42
   3  12   7    2.44    2.10
   3  12   9    6.27    2.78
   3  12  10   14.15    2.63
   3  12  11    4.65    1.81
   3  12  12   13.28    2.39
   3  12  14   20.15    2.26
   3  12  15   31.12    2.07
   3  13   8   17.43    2.27
   3  13   9    9.77    2.07
   3  13  10    7.38    1.90
   3  13  11    1.28    1.25
   3  13  12    1.04    1.02
   3  13  13    1.09    0.87
   4  -1  13 1554.21   16.08
   4   0  14  752.84   11.49
   4   0  16   60.62    3.90
   4   0  17  144.11    5.17
   4   1  15   10.27    2.84
   4   1  16  133.49    5.37
   4   1  17    0.23    2.00
   4   1  18    8.97    2.55
   4   1  19   12.06    2.48
   4   2  11   85.74    4.78
   4   2  12   -0.09    2.11
   4   2  14    5.96    2.66
   4   2  15   82.92    4.45
   4   2  16    6.50    2.57
   4   2  17   21.64    3.04
   4   2  18   25.62    3.01
   4   2  19   70.30    3.87
   4   2  20   48.80    3.10
   4   2  21    6.06    1.77
   4   3   9   24.20    3.54
   4   3  11   -0.95    2.34
   4   3  12   29.35    3.75
   4   3  13    8.50    3.41
   4   3  14   62.63    4.40
   4   3  15   69.55    4.45
   4   3  16    9.46    2.65
   4   3  17    8.82    2.94
   4   3  18   13.99    2.74
   4   3  20    0.82    1.55
   4   3  21   -0.90    1.13
   4   4   7   18.64    3.43
   4   4   8    3.53    2.76
   4   4  11   56.20    4.38
   4   4  12    0.98    2.48
   4   4  14  244.32    7.36
   4   4  17    2.31    2.13
   4   4  19    0.22    1.75
   4   4  20    3.13    1.63
   4   4  21   -0.16    1.24
   4   4  22   28.59    1.75
   4   5   5   19.36    3.56
   4   5   6  820.07   13.24
   4   5   7   28.79    4.04
   4   5   8  142.46    6.27
   4   5   9   74.76    5.06
   4   5  10    7.91    3.69
   4   5  11   51.47    4.20
   4   5  12   44.37    4.25
   4   5  13  386.23    9.28
   4   5  14   85.96    5.17
   4   5  16    0.36    2.22
   4   5  18   11.39    2.85
   4   5  20    3.67    1.68
   4   5  22   11.33    1.30
   4   6   3  968.77   13.82
   4   6   5 1620.84   17.97
   4   6   7  556.78   11.08
   4   6   9   21.73    3.84
   4   6  10   95.57    5.42
   4   6  11    3.08    2.73
   4   6  12  263.54    8.09
   4   6  13    2.26    2.48
   4   6  18   15.27    2.84
   4   6  19    1.88    1.68
   4   6  20    1.33    1.32
   4   6  21    0.02    0.91
   4   6  22    0.45    0.59
   4   7   5  941.98   14.17
   4   7   6  190.88    6.72
   4   7   7  699.17   12.67
   4   7   8    1.94    2.59
   4   7   9   43.17    4.39
   4   7  10    2.54    2.71
   4   7  11    8.34    3.06
   4   7  12    0.89    2.48
   4   7  17    4.61    2.24
   4   7  18   -0.06    1.77
   4   7  19    1.05    1.43
   4   7  20    8.12    1.63
   4   7  21    0.78    0.75
   4   8   5    7.36    2.91
   4   8   6  296.05    8.28
   4   8   7   12.88    3.26
   4   8   8   37.14    3.90
   4   8   9    1.54    2.72
   4   8  10   56.67    4.48
   4   8  11   26.57    4.05
   4   8  12    5.09    2.89
   4   8  15   23.47    3.29
   4   8  16    1.71    1.88
   4   8  17    2.72    1.84
   4   8  18    0.15    1.41
   4   8  19    9.01    1.73
   4   8  20    1.20    0.88
   4   9   3   -2.90    2.07
   4   9   4    0.99    2.28
   4   9   7   48.73    4.41
   4   9   8    4.29    2.66
   4   9   9   38.57    4.03
   4   9  13   11.04    3.30
   4   9  14   13.59    3.00
   4   9  15   -0.64    1.83
   4   9  17    5.41    1.99
   4   9  18   -0.29    0.98
   4   9  19   -0.45    0.81
   4  10   3   -0.27    2.03
   4  10   4    7.80    3.07
   4  10   8    2.39    2.63
   4  10  10    4.16    2.38
   4  10  11    3.20    2.44
   4  10  12   -0.04    1.81
   4  10  13   16.82    2.74
   4  10  14    2.56    1.81
   4  10  17    7.30    1.57
   4  10  18   15.67    1.39
   4  11   7    1.74    2.07
   4  11   9    7.60    2.47
   4  11  10   15.26    2.76
   4  11  11    6.39    2.44
   4  11  12   26.20    2.82
   4  11  13   24.34    2.66
   4  11  15   55.63    2.54
   4  12   8   23.75    2.62
   4  12  11    8.39    1.93
   4  12  13    8.58    1.50
   4  12  14   24.40    1.58
   5  -2  12    4.57    2.37
   5  -2  13  178.76    6.07
   5  -1  11   -2.87    2.20
   5  -1  12  297.70    7.89
   5  -1  13  302.77    7.74
   5  -1  14  246.21    6.92
   5  -1  15  184.88    5.96
   5  -1  16   10.38    2.46
   5   0  10   40.55    3.91
   5   0  12  123.56    5.61
   5   0  13   76.41    4.62
   5   0  15    1.32    2.11
   5   0  16   23.66    3.06
   5   0  17   -0.21    1.79
   5   0  18   34.99    2.94
   5   1   9  244.32    7.56
   5   1  10   87.84    4.96
   5   1  11  126.54    5.77
   5   1  12   -1.20    2.16
   5   1  13   25.46    3.53
   5   1  14    7.79    2.69
   5   1  15    1.19    2.27
   5   1  16    5.22    2.39
   5   1  17   89.51    4.52
   5   2  11    2.81    2.54
   5   2  12  133.29    5.89
   5   2  13    0.90    2.30
   5   2  14    3.95    2.39
   5   2  15   -0.91    2.09
   5   2  16   34.29    3.54
   5   2  20    5.23    1.98
   5   3   6    3.99    2.82
   5   3   8    0.94    2.62
   5   3  10   86.22    5.20
   5   3  11  339.80    8.75
   5   3  12   36.56    4.00
   5   3  13    2.43    2.34
   5   3  14   26.65    3.54
   5   3  15    3.30    2.53
   5   3  16    7.21    2.98
   5   3  17    1.45    2.11
   5   3  19    1.85    1.85
   5   3  20   16.42    2.16
   5   3  21    0.62    1.02
   5   3  22    2.10    0.78
   5   4   5   20.31    3.66
   5   4   6    1.23    2.86
   5   4   7    2.67    2.60
   5   4   9   44.65    4.44
   5   4  10  101.37    5.27
   5   4  11   32.05    4.01
   5   4  12    0.74    2.31
   5   4  13   52.44    4.13
   5   4  14   19.12    3.46
   5   4  16    0.59    2.21
   5   4  18    0.17    2.08
   5   4  19    0.16    1.65
   5   4  20   -0.77    1.19
   5   4  21    1.54    0.94
   5   5   3   61.11    4.27
   5   5   4   45.23    4.04
   5   5   6  136.14    6.00
   5   5   7   47.82    4.31
   5   5   8   41.10    4.23
   5   5   9   11.71    3.45
   5   5  10   -1.25    2.55
   5   5  11    3.09    2.55
   5   5  12   73.65    4.95
   5   5  13    2.44    2.42
   5   5  14  310.84    8.40
   5   5  15   32.01    3.79
   5   5  17   20.73    3.25
   5   5  18    9.34    2.56
   5   5  19   -0.06    1.55
   5   5  20    0.15    1.14
   5   5  21   -0.33    0.72
   5   5  22    0.41    0.56
   5   6   1    6.62    3.12
   5   6   5  587.93   11.39
   5   6   6   71.96    4.62
   5   6   7  306.71    8.41
   5   6   8   19.26    3.78
   5   6  10   -1.53    2.43
   5   6  11    2.22    2.76
   5   6  12    0.95    2.38
   5   6  13  123.73    5.78
   5   6  14   35.67    3.95
   5   6  16   31.86    3.56
   5   6  17    5.60    2.24
   5   6  18    1.14    1.69
   5   6  19   -0.84    1.16
   5   6  21    1.47    0.67
   5   7   1    0.75    1.98
   5   7   2   11.74    2.98
   5   7   4  256.96    7.44
   5   7   6  200.71    6.80
   5   7   7    8.40    3.25
   5   7   8   -2.30    2.25
   5   7   9    1.61    2.78
   5   7  10   59.73    4.79
   5   7  11   46.41    4.48
   5   7  12   -1.08    2.47
   5   7  17    2.27    1.82
   5   7  18    0.43    1.31
   5   7  20    5.71    1.13
   5   8   2   -1.33    2.04
   5   8   3    6.13    2.64
   5   8   4    2.17    2.41
   5   8   5   42.93    3.82
   5   8   6   -0.58    2.16
   5   8   7    8.80    3.14
   5   8   9   92.03    5.07
   5   8  13   17.67    3.39
   5   8  14    2.35    2.15
   5   8  15    1.56    1.99
   5   8  16    1.68    1.62
   5   8  17   -1.00    1.20
   5   8  18    0.49    1.03
   5   8  19    5.96    1.21
   5   9   3   29.13    3.26
   5   9   4    0.98    2.17
   5   9   5    2.01    2.30
   5   9   6   14.67    3.20
   5   9   7    0.91    2.23
   5   9   8   13.05    3.27
   5   9  12    6.98    2.86
   5   9  13    6.28    2.96
   5   9  14    0.49    1.79
   5   9  16    6.95    1.83
   5   9  17   -0.21    0.93
   5   9  18    1.63    0.79
   5  10   4    2.68    2.16
   5  10   5   12.92    2.94
   5  10   8    4.01    2.12
   5  10   9    6.33    2.53
   5  10  10    7.79    2.75
   5  10  11    1.74    1.84
   5  10  12   -0.04    1.61
   5  10  14   12.02    2.07
   5  11   9    9.35    2.21
   5  11  11    0.95    1.32
   5  11  12    3.94    1.69
   5  11  13    6.09    1.51
   5  11  14   21.17    1.59
   5  12   8   16.18    1.86
   5  12   9    8.73    1.57
   5  12  11    0.19    0.76
   6  -3  10  118.38    5.35
   6  -3  11  534.08   10.18
   6  -3  12   -0.10    1.91
   6  -3  13    6.59    2.53
   6  -2  10  350.34    8.82
   6  -2  11    0.91    2.40
   6  -2  12   20.43    3.44
   6  -2  13   57.13    3.96
   6  -2  14   49.15    3.73
   6  -2  15    5.57    2.28
   6  -1   9  277.48    8.54
   6  -1  10   49.63    4.87
   6  -1  11    0.27    2.63
   6  -1  12   76.54    4.97
   6  -1  13   29.40    3.75
   6  -1  15    0.24    1.85
   6  -1  16    5.68    2.65
   6  -1  17    3.57    1.92
   6   0   8  251.07    8.09
   6   0   9  424.81   10.42
   6   0  10   91.49    5.58
   6   0  12   -0.78    2.63
   6   0  13    2.23    2.60
   6   0  14    2.16    2.32
   6   0  15   13.47    2.76
   6   0  16   10.45    2.58
   6   1   8 1168.17   16.77
   6   1  10  985.82   15.46
   6   1  11   13.51    3.71
   6   1  15   39.27    3.92
   6   1  20   12.79    1.78
   6   2   5  345.31    9.21
   6   2   9 1499.91   18.63
   6   2  11  459.00   10.54
   6   2  12  164.20    6.74
   6   2  13   48.88    4.22
   6   2  15   14.24    3.42
   6   2  19   -0.83    1.28
   6   2  21    1.70    0.94
   6   3   5    8.63    3.33
   6   3   7   99.03    5.47
   6   3   9  421.22   10.10
   6   3  11  263.43    8.14
   6   3  12   13.25    3.53
   6   3  13    8.69    3.47
   6   3  14   -1.52    2.43
   6   3  15    5.83    2.77
   6   3  16    0.82    2.21
   6   3  18    4.69    2.21
   6   3  19   37.03    2.57
   6   3  20    6.55    1.39
   6   3  21    3.09    1.05
   6   4   2    1.33    2.44
   6   4   4    7.18    3.50
   6   4   5   -1.13    2.40
   6   4   6    6.14    2.79
   6   4   8  115.86    5.99
   6   4   9   56.38    4.50
   6   4  11    7.52    3.70
   6   4  12    1.39    2.49
   6   4  13   -0.89    2.59
   6   4  14   84.25    5.18
   6   4  15   11.30    3.25
   6   4  17   -1.22    1.62
   6   4  18    0.97    1.53
   6   4  19    5.09    1.70
   6   4  20    2.12    0.98
   6   4  21    1.18    0.68
   6   5   0  643.96   10.82
   6   5   1   37.56    3.66
   6   5   2   36.65    3.72
   6   5   3    7.62    2.76
   6   5   4   94.46    5.13
   6   5   5  160.97    6.31
   6   5   6    4.60    2.54
   6   5   7   10.25    3.05
   6   5   8   13.38    3.10
   6   5   9   96.06    5.45
   6   5  10   -1.78    2.40
   6   5  11    7.43    2.91
   6   5  12    0.74    2.55
   6   5  13   48.91    4.33
   6   5  14   19.70    3.59
   6   5  16    9.13    2.71
   6   5  17    1.02    1.68
   6   5  18    9.51    1.98
   6   5  19    0.72    1.04
   6   5  20   16.58    1.44
   6   5  21    0.44    0.61
   6   6   0   41.69    3.56
   6   6   1   43.81    3.51
   6   6   2    9.62    2.79
   6   6   3   31.39    3.52
   6   6   4  154.06    5.86
   6   6   5   -0.18    2.32
   6   6   6   43.40    3.88
   6   6   7   -0.24    2.58
   6   6  11   48.00    4.60
   6   6  12    3.51    2.60
   6   6  14   13.61    2.96
   6   6  15   -0.49    1.92
   6   6  18    2.01    1.30
   6   6  20    9.16    1.11
   6   7   2   -1.39    1.82
   6   7   4    4.39    2.40
   6   7   5    3.38    2.31
   6   7   6    7.37    2.72
   6   7   7   33.42    3.89
   6   7   9  164.40    6.58
   6   7  13    1.45    2.16
   6   7  14    9.90    2.70
   6   7  16   14.63    2.26
   6   8   6   19.38    3.31
   6   8   8   86.36    4.89
   6   8  12   10.56    2.95
   6   8  14    5.63    1.83
   6   8  15    3.31    1.58
   6   8  16    0.44    1.18
   6   8  17    7.08    1.34
   6   9   5    1.44    2.06
   6   9   9   -2.35    2.14
   6   9  10  172.26    5.80
   6   9  11    7.81    2.44
   6   9  13    1.36    1.51
   6   9  14   -0.16    1.17
   6   9  15    1.39    1.12
   6   9  16    0.40    0.83
   6  10   5   -0.56    1.75
   6  10   6    1.28    1.81
   6  10   7    0.19    1.67
   6  10   8    2.14    1.76
   6  10   9   14.27    2.49
   6  10  10    0.73    1.39
   6  10  12   -0.40    1.12
   6  10  13   -0.48    0.92
   6  10  14    5.17    1.33
   6  11   7    4.78    1.68
   6  11   8    0.39    1.10
   6  11   9    1.49    1.07
   6  11  10    3.83    1.49
   6  11  11    0.54    0.83
   6  11  12   -0.73    0.60
   7  -6   8   56.57    3.66
   7  -5   9  276.51    6.62
   7  -5  10  327.78    7.15
   7  -4   8  321.87    7.40
   7  -4   9  991.30   12.46
   7  -4  10   56.01    3.63
   7  -4  11  312.26    7.06
   7  -3   7   63.86    4.26
   7  -3  11    3.53    1.90
   7  -3  12    6.30    2.38
   7  -3  14   29.81    2.84
   7  -2  10   -0.51    1.83
   7  -2  15   -0.30    1.56
   7  -2  16    2.65    1.52
   7  -2  17    2.34    1.46
   7  -1   7   -1.66    2.47
   7  -1   9   57.65    4.31
   7  -1  10    6.63    2.85
   7  -1  11    1.46    2.32
   7  -1  12    0.34    2.09
   7  -1  13  125.83    5.24
   7  -1  14    4.68    2.13
   7  -1  16    2.47    1.74
   7   0   5  281.20    8.22
   7   0   6   -3.01    2.46
   7   0   7    9.52    3.43
   7   0   8  289.77    8.35
   7   0   9   10.95    3.16
   7   0  11    0.44    2.30
   7   0  12   13.52    3.20
   7   0  13    0.41    2.05
   7   0  14   -0.59    1.87
   7   0  15    4.91    2.37
   7   0  18   42.20    2.65
   7   1   3   -0.65    2.71
   7   1   6   -1.25    2.50
   7   1   9  677.32   12.67
   7   1  10  102.03    5.65
   7   1  11  248.58    7.81
   7   1  13   16.57    3.28
   7   1  14   20.63    2.97
   7   1  15    5.54    2.57
   7   1  16   69.29    3.78
   7   1  18  229.78    5.23
   7   1  19    3.28    1.39
   7   2   2  396.53    9.37
   7   2   3    2.58    2.72
   7   2   5   -2.33    2.47
   7   2   6  380.40    9.65
   7   2  10  243.82    7.81
   7   2  11  251.06    7.88
   7   2  12   16.70    3.23
   7   2  13   24.74    3.49
   7   2  14    0.38    2.16
   7   2  15    3.58    2.04
   7   2  17   66.61    3.30
   7   2  18   12.23    1.89
   7   2  20   10.79    1.37
   7   2  21    2.92    0.92
   7   3   1 1179.61   15.61
   7   3   2   10.28    3.49
   7   3   3   92.34    5.41
   7   3   4   13.39    3.74
   7   3   6   71.76    5.07
   7   3   8  259.58    8.10
   7   3   9   70.11    5.11
   7   3  11   -1.74    2.28
   7   3  12   25.60    3.37
   7   3  13    2.82    2.42
   7   3  16    1.57    1.77
   7   3  17    1.89    1.42
   7   3  18   15.32    1.89
   7   3  19   10.25    1.54
   7   3  20    2.20    0.84
   7   3  21    0.47    0.55
   7   4  -2  871.43   12.80
   7   4  -1   22.04    3.09
   7   4   1   49.85    4.24
   7   4   2   50.57    4.27
   7   4   3    3.52    2.71
   7   4   5   20.90    3.79
   7   4   6    2.41    2.57
   7   4   7   10.07    3.13
   7   4   8    3.07    2.70
   7   4   9  109.97    5.87
   7   4  10   -1.78    2.35
   7   4  11    7.10    2.89
   7   4  12    1.09    2.30
   7   4  13   39.69    3.64
   7   4  16    6.33    2.21
   7   4  17    0.28    1.30
   7   4  18    5.95    1.60
   7   4  19   -0.72    0.78
   7   4  20    8.85    1.13
   7   5  -1  229.53    6.63
   7   5   0   76.02    4.26
   7   5   1   55.90    3.96
   7   5   2    4.20    2.33
   7   5   3   32.28    3.71
   7   5   5    5.04    2.67
   7   5   7    2.93    2.92
   7   5   8   24.18    3.96
   7   5   9    8.22    3.40
   7   5  10   18.11    3.34
   7   5  11    4.14    2.59
   7   5  12    3.69    2.34
   7   5  14    8.42    2.58
   7   5  15    7.96    2.27
   7   5  16   -0.45    1.45
   7   5  17   13.46    1.82
   7   5  20    7.02    0.91
   7   6   0   16.22    2.73
   7   6   1   25.84    3.21
   7   6   2    3.97    2.44
   7   6   3   20.79    3.42
   7   6   4    6.66    3.29
   7   6   5   24.73    3.41
   7   6   6   -1.01    2.46
   7   6   7    9.75    3.33
   7   6  12   48.16    3.82
   7   6  13   -1.89    1.74
   7   6  14    2.29    1.75
   7   6  15   -0.53    1.39
   7   6  17    7.85    1.57
   7   7   1    5.38    2.53
   7   7   3   15.62    3.07
   7   7   5   13.84    3.23
   7   7   6   12.34    3.14
   7   7   7   76.48    4.70
   7   7   8   69.12    4.45
   7   7  12   13.61    2.55
   7   7  15    8.50    1.73
   7   7  16    4.82    1.43
   7   7  17   15.67    1.44
   7   8   5   12.07    2.86
   7   8   8  279.24    7.00
   7   8   9    3.16    2.12
   7   8  11   35.71    3.08
   7   8  14    1.60    1.15
   7   8  15    0.90    0.95
   7   8  16    1.21    0.75
   7   9   4    0.87    1.75
   7   9   5   27.37    2.93
   7   9   6    1.31    1.82
   7   9   7   40.83    3.13
   7   9   8    2.54    1.64
   7   9   9   74.99    3.50
   7   9  11   17.35    2.00
   7   9  13    0.46    0.96
   7  10   6    4.53    1.75
   7  10   7    1.61    1.22
   7  10   8    1.16    1.24
   7  10   9    1.47    1.03
   7  10  10    0.47    0.95
   7  10  11    1.05    0.84
   7  10  12    0.58    0.70
   8  -6   9    0.16    1.73
   8  -6  10    2.19    1.70
   8  -5   7  148.27    5.37
   8  -5  10   17.32    2.56
   8  -5  12   10.84    2.11
   8  -4   6   92.44    4.52
   8  -4   7   11.82    2.62
   8  -4   9    6.67    2.44
   8  -4  10   78.03    3.82
   8  -3   8    2.92    1.94
   8  -3   9    1.69    1.83
   8  -3  10   33.95    2.98
   8  -3  15    8.74    2.00
   8  -2   4 1253.92   15.15
   8  -2   6  303.84    7.69
   8  -2   9   39.30    3.53
   8  -2  10   25.41    2.92
   8  -2  14    1.18    1.70
   8  -2  16    1.67    1.33
   8  -2  17   17.66    1.93
   8  -1   4  570.66   10.79
   8  -1   5  673.64   11.73
   8  -1   6  372.61    8.61
   8  -1   8   31.42    3.52
   8  -1   9   -1.37    1.92
   8  -1  10   25.34    3.21
   8  -1  11    1.46    1.93
   8  -1  12  188.02    5.80
   8  -1  13   28.60    2.99
   8  -1  14  105.77    4.38
   8  -1  15    6.46    2.06
   8  -1  17    5.51    1.72
   8  -1  18    3.70    1.56
   8   0   0   92.57    5.40
   8   0   1  141.23    6.12
   8   0   3  780.06   13.18
   8   0   5  465.75   10.07
   8   0   7    1.38    2.35
   8   0   8    1.05    2.18
   8   0   9   52.81    4.09
   8   0  10    2.38    2.40
   8   0  11    3.75    2.15
   8   0  12    3.22    2.20
   8   0  13   18.96    2.56
   8   0  14    7.53    2.32
   8   0  15    6.32    2.11
   8   0  17    1.22    1.30
   8   0  19    1.71    0.90
   8   1  -3   11.89    3.10
   8   1  -2   18.47    3.16
   8   1  -1   71.54    4.52
   8   1   3    1.92    2.52
   8   1   4  232.03    7.48
   8   1   5    9.18    3.02
   8   1   6    4.47    2.63
   8   1   7    8.15    3.17
   8   1   8  126.19    5.83
   8   1  10   64.38    4.51
   8   1  12    0.37    1.95
   8   1  13    5.55    2.48
   8   1  14   -1.15    1.54
   8   1  16   -0.47    1.28
   8   1  17   32.12    2.29
   8   1  18    7.30    1.55
   8   2  -4   -3.07    1.81
   8   2  -3   45.42    3.79
   8   2   0   18.15    3.39
   8   2   2    2.74    2.55
   8   2   3   38.59    3.72
   8   2   4    7.42    3.55
   8   2   5    7.39    3.57
   8   2   6    6.74    2.72
   8   2   8  119.36    5.76
   8   2   9   27.60    3.59
   8   2  10   89.47    4.85
   8   2  11    0.69    2.21
   8   2  12    1.14    1.96
   8   2  13    0.72    1.79
   8   2  15    8.84    2.20
   8   2  16    1.48    1.41
   8   2  17    0.53    1.13
   8   2  18    8.41    1.52
   8   2  19    2.26    0.89
   8   3  -3    5.17    2.29
   8   3  -2  307.66    7.60
   8   3  -1   -0.26    2.03
   8   3   0  375.66    8.54
   8   3   1    7.97    3.00
   8   3   2    0.64    2.18
   8   3   6    5.00    2.79
   8   3   7    0.55    2.40
   8   3   8   10.46    3.57
   8   3   9   23.45    3.34
   8   3  10    2.53    2.55
   8   3  11    0.46    2.10
   8   3  12   -0.16    1.89
   8   3  14   46.05    3.30
   8   3  17   -0.27    1.07
   8   3  18   -0.28    0.84
   8   3  19    1.54    0.82
   8   3  20    0.03    0.53
   8   4  -2    4.90    2.10
   8   4  -1  241.64    6.77
   8   4   1   20.73    3.19
   8   4   3   48.80    4.14
   8   4   7    7.06    3.10
   8   4   9   -1.54    2.01
   8   4  10    1.25    2.18
   8   4  11   10.16    2.76
   8   4  13   75.56    4.08
   8   4  14   18.61    2.55
   8   4  16   -0.36    1.09
   8   4  17    1.34    1.15
   8   4  18   -0.97    0.76
   8   4  19    2.44    0.93
   8   5  -1    0.38    1.81
   8   5   0   10.45    2.74
   8   5   2    5.96    2.98
   8   5   8    8.04    2.73
   8   5   9    1.33    2.15
   8   5  12   15.08    2.57
   8   5  13    2.87    1.74
   8   5  16   -0.52    1.00
   8   5  17   -0.25    0.80
   8   5  18    6.57    1.10
   8   6   0    3.29    2.08
   8   6   1    0.74    1.99
   8   6   2   43.23    3.50
   8   6   7    1.85    2.06
   8   6  10    1.72    2.00
   8   6  12    2.65    1.80
   8   6  13   -0.03    1.32
   8   6  14    1.28    1.29
   8   6  15    0.43    1.01
   8   6  16    0.32    0.89
   8   6  17    3.95    1.06
   8   7   2   11.96    2.74
   8   7   3    7.78    2.70
   8   7   4   -0.04    1.66
   8   7   9    1.91    1.83
   8   7  11   24.16    2.55
   8   7  12   21.83    2.22
   8   7  13    5.33    1.69
   8   7  14   -0.95    1.00
   8   7  15    0.17    0.79
   8   7  16    0.86    0.68
   8   8   4    4.41    2.08
   8   8   5    2.81    1.67
   8   8   6    0.01    1.64
   8   8   7   22.69    2.49
   8   8   8    2.13    1.54
   8   8   9   57.91    2.94
   8   8  11   17.88    1.84
   8   8  13    0.39    0.89
   8   8  14    0.95    0.75
   8   9   5   -0.48    1.08
   8   9   6    1.87    1.27
   8   9   7    0.50    1.14
   8   9   8    4.55    1.50
   8   9   9    0.83    1.02
   8   9  11    0.11    0.79
   8   9  12   -0.53    0.65
   9  -7   8   19.52    2.74
   9  -7  10   62.61    3.32
   9  -6   7    0.91    1.68
   9  -6   9    4.64    2.06
   9  -6  10   -1.00    1.59
   9  -6  11   22.00    2.50
   9  -5   7    2.63    1.90
   9  -5   8   66.59    3.77
   9  -5   9   -0.72    1.57
   9  -5  10    5.25    2.19
   9  -5  11    7.45    2.03
   9  -5  13   14.70    2.11
   9  -4   7   20.25    2.76
   9  -4   8   -2.44    1.58
   9  -4   9    5.47    1.97
   9  -4  10   18.89    2.44
   9  -3   4  570.60   10.29
   9  -3   7   24.04    3.13
   9  -3   8   12.07    2.61
   9  -3  10   21.06    2.68
   9  -3  12   17.36    2.48
   9  -3  14    2.30    1.48
   9  -3  16    4.30    1.55
   9  -2   3 1105.60   14.59
   9  -2   4  628.25   11.12
   9  -2   6  390.02    8.49
   9  -2   7   31.64    3.41
   9  -2   8   98.39    4.50
   9  -2   9    2.56    2.03
   9  -2  10  239.36    6.39
   9  -2  11    9.01    2.48
   9  -2  14  190.73    5.15
   9  -2  16   26.08    2.10
   9  -2  17    4.72    1.39
   9  -1   1  420.57    9.28
   9  -1   5  888.88   13.00
   9  -1   6    0.46    2.37
   9  -1   8    8.73    2.56
   9  -1  10   13.78    2.75
   9  -1  11   74.74    3.87
   9  -1  12   52.27    3.50
   9  -1  13   64.66    3.50
   9  -1  14   54.90    3.11
   9  -1  16    4.79    1.40
   9  -1  17   -1.17    0.95
   9  -1  18   12.88    1.44
   9   0  -2   44.85    4.06
   9   0   2  679.75   11.93
   9   0   3   11.67    3.00
   9   0   5   28.80    3.64
   9   0   6   28.09    3.43
   9   0   7    1.31    2.05
   9   0   8   25.19    3.10
   9   0   9   11.15    2.74
   9   0  10    2.05    2.07
   9   0  11    1.16    1.95
   9   0  12    5.97    2.14
   9   0  13   42.18    3.10
   9   0  15   10.25    1.92
   9   0  16    0.89    1.14
   9   0  17   10.42    1.53
   9   0  18    1.66    0.90
   9   0  19    9.11    1.12
   9   1  -4   60.83    4.02
   9   1  -3   10.87    3.03
   9   1  -2    3.77    2.27
   9   1   1   12.64    2.88
   9   1   3  195.02    6.78
   9   1   4   38.45    3.71
   9   1   5   30.21    3.74
   9   1   8   58.58    4.21
   9   1  10   13.38    2.86
   9   1  11    6.07    2.68
   9   1  12   20.34    2.72
   9   1  14   44.48    2.98
   9   1  17    1.35    1.03
   9   1  18    3.80    1.16
   9   1  19    0.43    0.69
   9   2  -4   51.73    3.61
   9   2  -3    2.40    1.97
   9   2  -2   71.68    4.31
   9   2  -1    0.33    2.01
   9   2   1    1.13    2.28
   9   2   2   27.74    3.50
   9   2   6    4.33    2.48
   9   2   7    3.09    2.30
   9   2   8    2.26    2.33
   9   2   9    1.80    2.06
   9   2  10   -0.20    1.84
   9   2  11   13.32    2.66
   9   2  15   30.51    2.39
   9   2  17   -0.41    0.89
   9   2  19    0.05    0.53
   9   3  -3    7.19    2.25
   9   3  -2    0.91    1.84
   9   3  -1   27.53    3.13
   9   3   0   -0.51    1.99
   9   3   1    5.23    2.21
   9   3   3   73.22    4.48
   9   3   5    7.64    3.27
   9   3   7    5.88    2.59
   9   3   9    8.18    2.66
   9   3  10   16.59    2.94
   9   3  14   22.57    2.18
   9   3  16   -0.03    0.98
   9   3  18    1.81    0.77
   9   4  -2   -0.03    1.67
   9   4  -1   12.67    2.65
   9   4   0    1.12    1.82
   9   4  11    6.60    2.26
   9   4  12  113.60    4.22
   9   4  13    1.47    1.47
   9   4  14  118.37    3.65
   9   4  15    4.00    1.39
   9   4  16   17.75    1.60
   9   4  17    1.07    0.80
   9   4  18   -0.53    0.50
   9   5  -1    0.24    1.76
   9   5   1   -0.53    1.60
   9   5   9    3.06    1.83
   9   5  10    0.12    1.82
   9   5  11    9.03    2.06
   9   5  12    0.06    1.51
   9   5  14    5.07    1.52
   9   5  16    0.98    0.79
   9   5  17    0.27    0.54
   9   6   1   13.24    2.37
   9   6   2    7.08    2.35
   9   6   7    0.02    1.56
   9   6   8    4.57    1.75
   9   6   9    1.52    1.46
   9   6  10   14.87    2.20
   9   6  11    2.50    1.55
   9   6  12    0.11    1.12
   9   6  13    0.77    1.01
   9   6  14    2.55    1.18
   9   6  15    4.86    1.08
   9   6  16   -0.19    0.53
   9   7   2    9.09    2.08
   9   7   3    4.81    2.13
   9   7   4    8.66    2.03
   9   7   5   22.44    2.34
   9   7   6    0.90    1.36
   9   7   7    2.41    1.42
   9   7   8    0.55    1.29
   9   7  10    5.61    1.67
   9   7  12    1.44    1.02
   9   7  13    0.75    0.81
   9   8   4   14.55    1.86
   9   8   7    3.25    1.40
   9   8   8    2.32    1.12
   9   8   9   -0.57    0.90
   9   8  10    2.64    0.98
   9   8  11    0.47    0.72
   9   8  12    0.56    0.60
   9   9   7   -0.15    0.62
   9   9   8    7.60    1.04
  10  -9   7    2.58    1.43
  10  -9   8    4.27    1.93
  10  -8   7    1.08    1.55
  10  -8   8    0.56    1.53
  10  -7   8    0.99    1.55
  10  -7   9    9.47    2.17
  10  -7  10   -0.88    1.26
  10  -7  11   19.79    2.20
  10  -6   7    2.08    1.80
  10  -6   9    5.54    2.14
  10  -6  11    1.43    1.55
  10  -6  12   -1.78    1.13
  10  -5   8   22.60    2.79
  10  -5  11   -0.01    1.49
  10  -5  12   11.26    2.09
  10  -5  14    3.53    1.53
  10  -4   4   19.64    2.91
  10  -4   8   30.05    2.88
  10  -4   9    3.09    1.90
  10  -4  10    0.07    1.72
  10  -4  12   -0.68    1.52
  10  -4  15   18.43    1.81
  10  -3   3  122.48    5.11
  10  -3   5   41.38    3.50
  10  -3   6   31.44    3.33
  10  -3   7    1.94    1.88
  10  -3   8    0.96    1.84
  10  -3   9   -0.38    1.67
  10  -3  10   73.82    3.87
  10  -3  11    8.05    2.06
  10  -3  14   89.37    3.46
  10  -3  15   16.83    1.90
  10  -3  16    7.45    1.42
  10  -2   1  127.55    5.35
  10  -2   3  384.67    8.60
  10  -2   5  285.57    7.43
  10  -2   6    1.29    2.05
  10  -2   7   11.19    2.70
  10  -2   8   -1.88    1.64
  10  -2   9    8.19    2.17
  10  -2  10   13.44    2.59
  10  -2  11   72.51    3.58
  10  -2  14   45.56    2.74
  10  -2  15    5.88    1.58
  10  -2  16    2.10    1.06
  10  -2  17   -0.02    0.79
  10  -1  -1    1.87    2.17
  10  -1   0   59.26    4.01
  10  -1   1    8.66    3.03
  10  -1   2  295.82    7.76
  10  -1   3    3.77    2.33
  10  -1   4  292.08    7.50
  10  -1   5   21.24    2.94
  10  -1   6   14.16    2.87
  10  -1   7    1.62    2.14
  10  -1   8   21.35    2.97
  10  -1   9    3.43    1.87
  10  -1  10   -0.82    1.63
  10  -1  11    6.58    2.13
  10  -1  14    3.30    1.40
  10  -1  15    2.37    1.21
  10  -1  16   -0.04    0.96
  10  -1  17   16.17    1.48
  10  -1  18    4.10    1.02
  10   0  -4   27.13    3.31
  10   0  -3    2.97    2.29
  10   0  -2    2.93    2.20
  10   0   0   -0.03    2.15
  10   0   2    3.69    2.39
  10   0   3   72.93    4.49
  10   0   4   17.78    2.84
  10   0   5   -0.73    2.15
  10   0   6    3.74    2.05
  10   0   9    8.90    2.51
  10   0  11   -0.37    1.55
  10   0  13    0.19    1.32
  10   0  14   12.24    1.86
  10   0  15    0.42    1.07
  10   0  17    2.85    1.14
  10   0  18    8.61    1.07
  10   1  -5    6.89    2.61
  10   1  -4    2.11    1.93
  10   1  -3   -0.34    1.83
  10   1   1    8.03    2.85
  10   1   2    7.02    3.12
  10   1   3   -0.16    2.07
  10   1   4    1.62    2.20
  10   1   5    1.30    2.30
  10   1   6   10.10    2.52
  10   1   8    0.13    1.89
  10   1  10    0.34    1.63
  10   1  13   24.79    2.32
  10   1  17    0.62    0.76
  10   1  18   -0.22    0.55
  10   2  -4   10.60    2.51
  10   2  -3   28.96    3.05
  10   2  -2   36.61    3.43
  10   2   0   36.47    3.54
  10   2   3   10.09    2.84
  10   2   5    1.02    2.07
  10   2   6   24.49    3.03
  10   2   8   -0.50    1.70
  10   2   9    0.89    1.84
  10   2  14    8.69    1.67
  10   2  16    0.85    0.87
  10   3  -3    0.43    1.65
  10   3  -2    3.60    1.83
  10   3  -1   10.68    2.53
  10   3   0    1.91    1.85
  10   3   2    2.03    1.95
  10   3  11    7.97    2.00
  10   3  13    2.45    1.26
  10   3  16   15.47    1.33
  10   4  -1   -0.20    1.61
  10   4   1    3.28    1.89
  10   4   8    4.01    1.86
  10   4   9   11.49    2.30
  10   4  10    1.93    1.44
  10   4  12    0.64    1.24
  10   4  15    9.83    1.23
  10   5   0    2.64    1.64
  10   5   1   17.48    2.43
  10   5   5   21.38    2.62
  10   5   7    0.95    1.41
  10   5   8   -0.29    1.35
  10   5   9    0.17    1.31
  10   5  10    0.25    1.35
  10   5  11   -0.70    1.04
  10   5  12    5.60    1.36
  10   5  14    0.70    0.76
  10   6   1    1.58    1.34
  10   6   2    3.69    1.42
  10   6   3   14.88    2.05
  10   6   4    4.79    1.72
  10   6   6   -0.64    1.17
  10   6   7   -0.48    1.25
  10   6   8   -0.35    1.19
  10   6  12   -0.38    0.78
  10   6  13    0.02    0.63
  10   7   3    0.22    0.99
  10   7   4   11.13    1.64
  10   7   5    2.84    1.16
  10   7   6    0.90    1.00
  10   7   7   -0.30    0.94
  10   7   8    4.95    1.36
  10   7  10    0.39    0.74
  10   7  11    0.15    0.67
  10   8   6   10.37    1.16
  10   8   7    0.06    0.60
  10   8   8    0.85    0.61
  11 -10   7    3.36    1.33
  11  -8   6    7.95    2.21
  11  -7   7   -0.44    1.75
  11  -7   9    2.12    1.54
  11  -6  12    9.33    1.62
  11  -6  13    1.93    1.01
  11  -5   5   16.05    2.74
  11  -5   6  130.63    4.90
  11  -5  10   12.51    2.19
  11  -5  13    0.67    1.08
  11  -5  14    0.35    0.96
  11  -4   4    1.60    1.86
  11  -4   5    7.17    2.37
  11  -4   6   55.36    3.55
  11  -4   7   17.51    2.42
  11  -4   9   -0.03    1.54
  11  -4  10    2.13    1.65
  11  -4  12   31.40    2.50
  11  -4  14    4.49    1.37
  11  -4  15   -0.29    0.70
  11  -3   1   -0.26    2.11
  11  -3   2    1.05    1.86
  11  -3   3   35.75    3.36
  11  -3   5    4.88    2.07
  11  -3   6   -0.81    1.65
  11  -3   7   40.78    3.26
  11  -3   9   12.79    2.19
  11  -3  10    1.35    1.65
  11  -3  12   15.42    2.08
  11  -3  15    2.13    1.06
  11  -3  16    1.17    0.83
  11  -2  -1   12.04    2.74
  11  -2   0    0.49    2.00
  11  -2   1   -0.85    1.81
  11  -2   2   61.51    3.97
  11  -2   3    0.38    1.90
  11  -2   4   90.16    4.47
  11  -2   5   -0.89    1.67
  11  -2   6    2.77    1.84
  11  -2  10    1.34    1.72
  11  -2  13    5.88    1.64
  11  -2  15    2.60    1.06
  11  -1  -4   -1.04    1.69
  11  -1  -3   36.47    3.42
  11  -1  -2    6.63    2.33
  11  -1   0    1.30    1.88
  11  -1   1    1.68    1.91
  11  -1   2    3.93    2.22
  11  -1   3   24.10    3.06
  11  -1   4    2.86    1.97
  11  -1   5    0.95    2.00
  11  -1   9   23.41    2.62
  11  -1  11    0.93    1.51
  11  -1  12    3.47    1.45
  11  -1  13   -1.87    1.12
  11  -1  14    4.59    1.41
  11   0  -7   27.33    2.89
  11   0  -6   -1.33    1.62
  11   0  -5    6.40    2.21
  11   0  -3   -0.68    2.02
  11   0   4    8.69    2.63
  11   0   6   22.55    2.92
  11   0   8    4.56    2.02
  11   0  12    1.84    1.34
  11   0  13    1.54    1.14
  11   0  14    0.19    0.98
  11   0  15    3.70    1.25
  11   1  -6   -1.75    1.59
  11   1  -3  241.61    6.45
  11   1   5    0.08    1.79
  11   1  11   -0.20    1.20
  11   1  12    0.90    1.19
  11   1  13    7.51    1.60
  11   1  14    0.57    0.91
  11   1  15    3.40    1.08
  11   1  16   -0.48    0.63
  11   2  -4   67.31    3.67
  11   2   0   17.78    2.80
  11   2   2   -1.20    1.94
  11   2   4   -0.24    1.78
  11   2   5    3.72    1.97
  11   2   8    8.76    2.16
  11   2   9    6.06    1.91
  11   2  11    0.87    1.24
  11   2  13   -0.11    0.94
  11   2  15    2.12    0.79
  11   2  16    2.55    0.83
  11   3  -3    4.89    1.86
  11   3  -1   -1.35    1.42
  11   3   0    4.12    1.80
  11   3   1    0.21    1.74
  11   3   7    1.35    1.47
  11   3   8    1.27    1.46
  11   3   9    1.04    1.22
  11   3  10    0.16    1.22
  11   3  14    5.72    1.06
  11   3  15    2.37    0.87
  11   4   5    8.24    1.94
  11   4   6    8.87    2.01
  11   4   7   -0.51    1.22
  11   4   8    5.82    1.64
  11   4   9    0.62    1.19
  11   4  11   -0.33    0.96
  11   4  12    1.40    0.93
  11   4  13    1.31    0.71
  11   4  14    0.44    0.58
  11   5   1    7.66    1.71
  11   5   2    0.70    1.36
  11   5   3    0.49    1.20
  11   5   4    0.59    1.23
  11   5   5    2.18    1.28
  11   5   6    1.66    1.18
  11   5   7   13.96    1.73
  11   5  11    1.06    0.81
  11   5  12    1.45    0.68
  11   6   3    1.69    1.08
  11   6   4    0.07    0.94
  11   6   5    1.82    1.02
  11   6   6    5.32    1.37
  11   7   6   -0.04    0.53
  12 -11   5   -0.05    1.10
  12 -10   6    1.37    1.31
  12 -10   7   10.15    1.65
  12  -9   5   -0.45    1.26
  12  -9   8    1.52    1.10
  12  -9   9   -0.48    0.89
  12  -8   5    1.89    1.64
  12  -8   9    0.80    1.12
  12  -8  10    4.73    1.33
  12  -7   4    1.20    1.76
  12  -7   6    8.24    2.22
  12  -7   7  173.06    4.91
  12  -7   9   75.39    3.20
  12  -7  11    8.00    1.38
  12  -7  12    9.66    1.31
  12  -6   3    0.58    1.77
  12  -6   4   53.69    3.51
  12  -6   5   29.10    2.93
  12  -6   6  139.85    4.81
  12  -6  10    7.52    1.67
  12  -6  12   -0.39    0.92
  12  -6  13    7.24    1.22
  12  -5   2    5.88    2.45
  12  -5   3   15.04    2.61
  12  -5   4   10.30    2.21
  12  -5   7   19.62    2.55
  12  -5  10   13.41    1.87
  12  -5  11    0.28    1.15
  12  -5  12    0.06    0.93
  12  -5  13   -0.02    0.89
  12  -5  14    0.45    0.74
  12  -4   2    1.83    1.76
  12  -4   4    0.87    1.71
  12  -4   5   12.55    2.22
  12  -4   6   -0.98    1.52
  12  -4  10    2.23    1.37
  12  -4  12    2.22    1.19
  12  -4  13    5.86    1.34
  12  -4  14    0.39    0.78
  12  -4  15    1.01    0.63
  12  -3  -1   39.46    3.36
  12  -3   0    5.64    2.46
  12  -3   1   -0.75    1.93
  12  -3   3   -0.04    1.82
  12  -3   5    0.16    1.71
  12  -3   6   10.49    2.33
  12  -3   7   12.59    2.27
  12  -3  10    0.53    1.20
  12  -3  11    0.31    1.22
  12  -3  13    2.97    1.11
  12  -3  14    1.31    0.88
  12  -3  15    2.88    0.94
  12  -2  -5    6.42    2.12
  12  -2  -4    2.67    1.81
  12  -2  -2    8.79    2.46
  12  -2  -1   21.34    2.65
  12  -2   0    4.17    1.95
  12  -2   1    0.91    1.78
  12  -2   2    2.84    1.77
  12  -2   4    2.15    1.78
  12  -2   5    0.18    1.77
  12  -2   6   23.91    2.57
  12  -2   9   10.99    1.88
  12  -2  11    1.81    1.26
  12  -2  12    3.31    1.21
  12  -2  13    0.40    0.87
  12  -1  -8    6.56    2.13
  12  -1  -6   -1.16    1.45
  12  -1  -5    1.98    1.78
  12  -1  -3    1.21    1.74
  12  -1  -1    0.59    1.75
  12  -1   1   11.80    2.43
  12  -1   2    5.75    2.21
  12  -1   3    7.19    2.05
  12  -1   4    2.97    1.66
  12  -1   5   56.09    3.41
  12  -1   8    0.25    1.42
  12  -1  10    7.95    1.80
  12  -1  12    4.71    1.44
  12  -1  14    8.89    1.24
  12  -1  15    6.82    1.05
  12   0  -7    4.00    1.55
  12   0  -6    0.68    1.51
  12   0   3    7.23    2.16
  12   0  13    3.27    1.14
  12   0  14    1.54    0.77
  12   1  -4  139.90    4.63
  12   1   0   33.39    2.78
  12   1   5   34.96    2.81
  12   1  11    1.17    0.96
  12   1  12    1.30    0.90
  12   1  13    0.47    0.74
  12   1  15   -0.13    0.47
  12   2   3    1.20    1.46
  12   2   4    5.13    1.94
  12   2   5   -0.03    1.44
  12   2   6   -1.16    1.23
  12   2   8    2.89    1.30
  12   2  10   -1.11    0.90
  12   2  11   -0.77    0.79
  12   2  12    0.07    0.72
  12   2  14    1.25    0.58
  12   3  -2    2.52    1.39
  12   3   1   -0.12    1.18
  12   3   2   -0.13    1.27
  12   3   3   12.54    1.93
  12   3   5    5.02    1.65
  12   3   6    0.45    1.13
  12   3   7    0.36    1.11
  12   3   9    0.57    0.94
  12   3  10    4.61    1.17
  12   3  11    1.18    0.74
  12   3  12    0.75    0.63
  12   3  13    1.27    0.54
  12   4   0    7.79    1.57
  12   4   1    6.86    1.53
  12   4   2    2.28    1.15
  12   4   3    0.48    1.13
  12   4   4    0.25    1.03
  12   4   5   -0.25    1.00
  12   4   6    1.94    1.07
  12   4  11    0.75    0.59
  12   5   2   12.59    1.38
  12   5   4    1.29    0.89
  12   5   5    1.51    0.81
  12   5   6    9.40    1.19
  12   5   9   53.71    1.58
  13 -13   3    0.23    0.95
  13 -12   4    3.83    1.38
  13 -12   5   -0.48    0.82
  13 -11   4   -0.25    1.09
  13 -11   6    0.78    0.85
  13 -10   7    2.04    1.03
  13 -10   8    1.16    0.83
  13  -9   5    3.67    1.41
  13  -9   6    5.55    1.56
  13  -9   7   -0.09    1.02
  13  -9   8    4.33    1.31
  13  -9   9    1.83    0.83
  13  -8   5   -0.57    1.34
  13  -8   6    3.30    1.62
  13  -8   7    6.32    1.64
  13  -8   8    0.79    1.02
  13  -8   9    1.21    0.91
  13  -8  10    1.06    0.82
  13  -7   2    6.43    2.10
  13  -7   6   23.97    2.33
  13  -7   9   16.27    1.65
  13  -7  10    0.33    0.87
  13  -7  11    1.10    0.81
  13  -7  12    2.39    0.90
  13  -6   1    1.94    1.89
  13  -6   2    1.97    1.76
  13  -6   3    2.14    1.70
  13  -6   7    7.53    1.89
  13  -6   8   40.50    2.42
  13  -6   9    0.01    1.12
  13  -6  10   -0.01    1.01
  13  -6  11   -0.03    0.87
  13  -6  12    4.22    1.04
  13  -6  13    0.53    0.55
  13  -5   0    4.87    2.04
  13  -5   1    1.72    1.92
  13  -5   2    5.07    1.93
  13  -5   7   18.64    2.07
  13  -5   8   -0.63    1.20
  13  -5   9    1.96    1.23
  13  -5  10    0.45    1.06
  13  -5  13    6.83    1.02
  13  -5  14    5.01    0.79
  13  -4  -2    5.61    1.99
  13  -4  -1   -0.21    1.63
  13  -4   1    5.95    2.00
  13  -4   3    1.13    1.51
  13  -4   6    1.48    1.42
  13  -4   7    1.20    1.30
  13  -4   8   -0.91    1.07
  13  -4   9   -0.41    1.04
  13  -4  10    3.94    1.42
  13  -4  12    5.16    1.23
  13  -4  14    0.26    0.49
  13  -3  -4    2.75    1.81
  13  -3  -3    0.74    1.59
  13  -3  -2   -0.21    1.66
  13  -3  -1    9.43    2.05
  13  -3   0    0.60    1.51
  13  -3   6    0.59    1.32
  13  -3   7    1.87    1.29
  13  -3   9   -0.51    1.00
  13  -3  10    1.86    1.15
  13  -3  11    1.11    0.93
  13  -3  13   -0.38    0.65
  13  -3  14    0.44    0.55
  13  -2  -4    0.95    1.58
  13  -2  -3   -0.31    1.62
  13  -2  -1    1.35    1.75
  13  -2   0    1.35    1.56
  13  -2   5    2.56    1.43
  13  -2   8   -0.85    1.14
  13  -2  11    2.96    1.01
  13  -2  12    0.05    0.78
  13  -2  13    0.16    0.64
  13  -2  14    2.01    0.81
  13  -1   3    0.39    1.37
  13  -1   5    0.43    1.44
  13  -1  13    1.15    0.66
  13  -1  14    0.15    0.52
  13   0  -6    0.94    1.19
  13   0  -5    1.60    1.38
  13   0   0    5.96    1.98
  13   0   2    0.73    1.30
  13   0   3    3.38    1.42
  13   0   4    3.96    1.78
  13   0  11    0.03    0.74
  13   0  13    0.28    0.57
  13   1  -4   26.90    2.15
  13   1  -3    7.57    1.75
  13   1  -1    5.03    1.83
  13   1   1    7.05    1.70
  13   1   2    0.22    1.20
  13   1   3    0.64    1.14
  13   1   4    1.09    1.13
  13   1   5    0.07    1.04
  13   1   6    4.27    1.44
  13   1   8    2.95    1.44
  13   1  10   -0.11    0.69
  13   1  11    0.00    0.66
  13   1  12    0.04    0.53
  13   2  -3   17.18    1.71
  13   2  -2    0.96    1.04
  13   2   0    3.74    1.43
  13   2   1    1.99    1.12
  13   2   2    2.28    1.19
  13   2   5    1.18    1.02
  13   2   6    0.06    0.87
  13   2   7   -0.11    0.78
  13   2   8    3.98    1.18
  13   2   9   -0.45    0.67
  13   2  10    0.55    0.63
  13   2  11    0.44    0.55
  13   3   0    0.39    0.87
  13   3   1   -0.28    0.80
  13   3   2    2.94    1.17
  13   3   4    1.98    0.90
  13   3   5    3.74    0.97
  13   3   6   -0.93    0.69
  13   3   7    3.83    1.03
  13   3   8    1.26    0.73
  13   3   9    5.31    0.94
  13   3  10    3.75    0.81
  13   4   2    0.03    0.65
  13   4   3    0.25    0.63
  13   4   4    1.30    0.68
  13   4   5    0.35    0.59
  13   4   6    5.18    0.89
  13   4   7    8.70    0.90
  14 -13   1    5.02    1.32
  14 -12   2    0.82    0.96
  14 -12   4   -0.15    0.75
  14 -11   3    7.63    1.47
  14 -11   5    1.84    0.84
  14 -10   3   39.94    2.30
  14 -10   7    0.80    0.74
  14  -9   2   17.74    2.00
  14  -9   4    1.04    1.15
  14  -9   6    1.30    0.99
  14  -9   8    3.00    1.03
  14  -8   1   -0.61    1.31
  14  -8   4   11.07    1.70
  14  -8   5    0.15    1.03
  14  -8   6    0.64    0.99
  14  -8   7    0.79    0.91
  14  -8   8   -0.21    0.84
  14  -8  10   -0.17    0.55
  14  -7   2    6.14    2.01
  14  -7   3    4.93    1.76
  14  -7   4    0.32    1.32
  14  -7   5    2.14    1.29
  14  -7   6    4.39    1.54
  14  -7   7    1.73    1.02
  14  -7   8    1.18    1.01
  14  -7   9   -0.17    0.80
  14  -7  10    2.59    0.97
  14  -7  11    0.54    0.55
  14  -6  -1   -0.24    1.50
  14  -6   2    6.31    1.95
  14  -6   4    0.83    1.33
  14  -6   5   -0.19    1.24
  14  -6   6   -0.79    1.12
  14  -6   7    0.78    1.01
  14  -6   9    4.86    1.22
  14  -6  10    5.68    1.10
  14  -5  -4   -0.23    1.49
  14  -5  -3    5.38    2.32
  14  -5  -2    0.88    1.59
  14  -5  -1    0.80    1.71
  14  -5   1    0.02    1.56
  14  -5   3    1.73    1.48
  14  -5   5    0.81    1.25
  14  -5   6    7.36    1.58
  14  -5  12    3.40    0.84
  14  -4 -11    0.46    1.11
  14  -4 -10    6.71    1.74
  14  -4  -9    4.78    1.52
  14  -4  -4    5.00    2.07
  14  -4   6   10.89    1.60
  14  -4   7    4.26    1.35
  14  -4   8    7.60    1.39
  14  -4   9    3.67    1.27
  14  -4  11    0.64    0.68
  14  -3  -5    7.45    1.77
  14  -3  -3    0.15    1.39
  14  -3   4   24.39    2.16
  14  -3   6    0.42    1.11
  14  -3   7    0.90    1.01
  14  -3   8    0.82    0.95
  14  -3  10   -0.22    0.72
  14  -3  11    5.57    1.04
  14  -2  -8   16.26    1.78
  14  -2  -6   -1.15    1.20
  14  -2  -4    4.12    1.56
  14  -2  -3    0.99    1.28
  14  -2  -2   -0.43    1.23
  14  -2  -1    3.29    1.44
  14  -2   0   14.97    2.00
  14  -2   3    3.24    1.33
  14  -2   4   12.87    1.76
  14  -2   5   -0.39    1.12
  14  -2   6    1.76    1.09
  14  -2   7    0.68    0.95
  14  -2   9   -0.23    0.75
  14  -2  10    0.50    0.75
  14  -2  11    0.82    0.63
  14  -2  12    0.35    0.52
  14  -1  -7    3.96    1.63
  14  -1  -6   37.57    2.21
  14  -1  -5    4.18    1.42
  14  -1  -4    0.94    1.21
  14  -1  -3    1.86    1.26
  14  -1  -2    3.18    1.35
  14  -1  -1    1.91    1.24
  14  -1   0   -0.53    1.07
  14  -1   1    5.39    1.52
  14  -1   2   -0.69    1.12
  14  -1   3    6.38    1.60
  14  -1   4   -0.38    1.12
  14  -1   5   -0.06    0.92
  14  -1   6    2.16    1.04
  14  -1   7    5.16    1.18
  14  -1   9    0.49    0.73
  14  -1  10   -0.19    0.62
  14  -1  11    0.70    0.57
  14   0  -5    1.45    1.04
  14   0  -4   -0.51    0.88
  14   0  -3   -0.82    0.95
  14   0  -1    1.36    1.08
  14   0   0    0.94    1.11
  14   0   1   -0.67    0.94
  14   0   3    1.99    1.14
  14   0   5    0.36    0.90
  14   0   6    0.95    0.85
  14   0   7    0.71    0.85
  14   0   8   -0.13    0.67
  14   0   9    0.75    0.67
  14   0  10   -0.92    0.49
  14   1  -3   -0.81    0.76
  14   1  -2   -0.01    0.82
  14   1  -1    0.31    0.90
  14   1   0    1.58    0.95
  14   1   1   13.27    1.44
  14   1   5    0.42    0.76
  14   1   6    5.39    1.14
  14   1   7    0.16    0.67
  14   1   8    0.44    0.65
  14   1   9    2.20    0.88
  14   2  -1    4.17    1.01
  14   2   2    3.01    0.85
  14   2   4    0.90    0.69
  14   2   6    3.37    0.90
  14   2   7    1.12    0.52
  14   3   2   24.46    1.15
  14   3   3    3.56    0.77
  15 -13  -2    0.49    0.80
  15 -13  -1    0.39    0.77
  15 -13   0   -0.09    0.66
  15 -13   1    2.52    0.98
  15 -12  -1    0.45    0.92
  15 -12   3    0.37    0.61
  15 -11   4    6.80    1.09
  15 -11   5    0.61    0.60
  15 -10   2    6.53    1.41
  15 -10   4    0.04    0.80
  15 -10   5    7.29    1.10
  15 -10   6    0.15    0.59
  15 -10   7    2.97    0.79
  15  -9  -2   11.04    1.83
  15  -9  -1    0.14    1.24
  15  -9   1    0.06    1.00
  15  -9   3    1.56    0.95
  15  -9   4    7.16    1.28
  15  -9   5   -0.04    0.73
  15  -9   6    0.34    0.71
  15  -9   7    2.42    0.99
  15  -9   8   -0.15    0.46
  15  -8  -2    0.57    1.29
  15  -8  -1    4.05    1.64
  15  -8   0    2.27    1.31
  15  -8   2    4.36    1.49
  15  -8   3    4.90    1.47
  15  -8   6    2.13    0.88
  15  -8   7    1.16    0.72
  15  -8   9    1.02    0.51
  15  -7 -13    1.31    0.79
  15  -7  -5    0.06    1.36
  15  -7  -4   10.65    2.04
  15  -7  -3   -0.73    1.18
  15  -7  -2    8.07    1.93
  15  -7  -1    0.61    1.26
  15  -7   0    2.29    1.30
  15  -7   2    4.01    1.57
  15  -7   3    3.85    1.24
  15  -7   4   -0.60    0.89
  15  -7   5    2.67    1.02
  15  -7   6    1.29    0.87
  15  -7   8   -0.35    0.59
  15  -7   9    0.07    0.51
  15  -6 -12    3.75    1.21
  15  -6 -11    1.63    1.04
  15  -6 -10    0.30    1.02
  15  -6  -9    3.68    1.25
  15  -6  -8    0.91    1.20
  15  -6  -7    4.60    1.93
  15  -6  -6    0.47    1.27
  15  -6  -1    0.58    1.24
  15  -6   0    7.70    1.76
  15  -6   4   12.03    1.55
  15  -6   5    0.03    0.96
  15  -6   6    0.64    0.92
  15  -6   7    0.61    0.77
  15  -6   8    1.66    0.78
  15  -6  10    2.73    0.75
  15  -5 -11    3.20    1.16
  15  -5 -10    0.30    0.92
  15  -5  -9    0.83    1.02
  15  -5  -8   13.07    1.69
  15  -5  -7    9.95    1.75
  15  -5  -5    6.62    1.70
  15  -5  -4   -0.23    1.14
  15  -5   0    0.65    1.23
  15  -5   7    2.58    0.92
  15  -5   9    0.31    0.61
  15  -4 -10    8.90    1.30
  15  -4  -9   23.01    1.74
  15  -4  -8   41.45    2.20
  15  -4  -7   22.29    1.94
  15  -4  -5    2.76    1.30
  15  -4  -3    0.15    1.06
  15  -4  -1    5.90    1.68
  15  -4   6    3.82    1.16
  15  -4   7    5.89    1.16
  15  -4   8    1.58    0.77
  15  -4  10    1.40    0.54
  15  -3  -8    9.19    1.41
  15  -3  -6   -0.44    0.96
  15  -3  -4    3.25    1.20
  15  -3  -2    6.25    1.57
  15  -3   3   12.76    1.56
  15  -3   5    0.30    0.87
  15  -3   6    1.05    0.88
  15  -3   7   -0.81    0.71
  15  -3   9    0.12    0.58
  15  -2  -6   36.89    1.90
  15  -2  -5    4.39    1.25
  15  -2  -4    2.41    1.00
  15  -2  -3   -0.14    0.88
  15  -2  -2   -0.30    0.89
  15  -2  -1    0.12    1.07
  15  -2   0    0.28    0.95
  15  -2   2    1.06    0.96
  15  -2   4    0.19    0.92
  15  -2   5   -0.12    0.74
  15  -2   6    0.50    0.79
  15  -2   8    0.80    0.60
  15  -2   9   -0.11    0.48
  15  -1  -5    1.94    0.75
  15  -1  -3    0.24    0.79
  15  -1  -2    6.51    1.24
  15  -1  -1    0.25    0.78
  15  -1   0    1.51    0.88
  15  -1   1    1.34    0.94
  15  -1   4    3.19    1.07
  15  -1   6    0.43    0.66
  15  -1   8   -0.15    0.45
  15   0  -2   -0.29    0.59
  15   0  -1    0.65    0.67
  15   0   0    2.38    0.78
  15   0   5    0.69    0.59
  15   1   0    3.49    0.82
  15   1   2    1.60    0.78
  16 -12  -5   29.61    1.57
  16 -12  -4    0.64    0.76
  16 -12  -3   24.82    1.45
  16 -11  -8    0.88    0.76
  16 -11  -7   -0.19    0.70
  16 -11  -6    5.55    1.24
  16 -11  -5    1.15    0.84
  16 -11  -3    0.60    0.78
  16 -11  -2    3.08    1.10
  16 -11  -1   -0.11    0.67
  16 -11   0    0.05    0.67
  16 -11   2    0.04    0.56
  16 -10  -9    4.45    1.13
  16 -10  -8   -0.20    0.73
  16 -10  -7    2.86    1.22
  16 -10  -6    0.27    0.85
  16 -10  -5    0.13    0.82
  16 -10  -3    0.74    0.93
  16 -10  -2    0.26    0.79
  16 -10  -1    0.06    0.75
  16 -10   0    8.40    1.21
  16 -10   1   -0.21    0.74
  16 -10   3   -0.33    0.54
  16 -10   4   -0.25    0.49
  16  -9 -10    3.92    1.08
  16  -9  -9    0.68    0.79
  16  -9  -8    3.53    1.22
  16  -9  -7   -0.18    0.87
  16  -9  -5    2.77    1.26
  16  -9  -2    0.19    0.88
  16  -9  -1    0.08    0.85
  16  -9   0    0.07    0.81
  16  -9   1    0.26    0.76
  16  -9   2   -0.02    0.69
  16  -9   3    0.80    0.67
  16  -9   5    1.38    0.56
  16  -8 -10   -0.19    0.67
  16  -8  -9    1.00    0.82
  16  -8  -8    1.02    0.85
  16  -8  -7    0.53    0.87
  16  -8  -5   -0.76    0.90
  16  -8   1    1.11    0.94
  16  -8   6    0.53    0.51
  16  -7 -10   -0.04    0.67
  16  -7  -9    2.39    0.88
  16  -7  -8    0.13    0.88
  16  -7  -7    5.99    1.31
  16  -7  -6    2.28    1.07
  16  -7  -1    6.04    1.42
  16  -7   1   -0.13    0.89
  16  -7   2    1.57    0.88
  16  -7   3    0.66    0.77
  16  -7   4    5.65    1.06
  16  -7   5    0.49    0.63
  16  -6 -10   11.44    1.14
  16  -6  -9   -0.48    0.66
  16  -6  -8    3.94    1.14
  16  -6  -7    1.07    0.88
  16  -6  -6    4.62    1.35
  16  -6  -5   15.48    1.59
  16  -6  -2    3.28    1.52
  16  -6   0   -0.58    0.89
  16  -6   1    1.04    0.89
  16  -6   3    0.96    0.85
  16  -6   4    0.49    0.69
  16  -6   5    0.17    0.64
  16  -6   6    0.26    0.58
  16  -5  -9    0.47    0.62
  16  -5  -8    0.53    0.69
  16  -5  -7   -0.28    0.71
  16  -5  -6   -0.50    0.76
  16  -5  -5    4.07    1.20
  16  -5  -3    0.30    0.94
  16  -5  -2    3.17    1.00
  16  -5  -1   -0.45    0.86
  16  -5   0    4.40    1.17
  16  -5   6   -0.07    0.57
  16  -4  -8    1.02    0.63
  16  -4  -7   14.65    1.25
  16  -4  -6    0.21    0.73
  16  -4  -5    1.60    0.83
  16  -4  -4    1.26    0.86
  16  -4  -3    0.45    0.83
  16  -4  -2   -0.33    0.77
  16  -4   0    4.68    1.21
  16  -4   3    3.93    1.09
  16  -4   5    0.61    0.63
  16  -4   6   -0.39    0.51
  16  -3  -6    6.18    0.97
  16  -3  -5   -0.38    0.57
  16  -3  -4    0.41    0.74
  16  -3  -3    2.84    1.03
  16  -3  -2    0.35    0.73
  16  -3  -1   -0.19    0.74
  16  -3   0    0.08    0.66
  16  -3   2   -0.11    0.70
  16  -3   4   -0.51    0.54
  16  -3   5    0.43    0.58
  16  -2  -3    0.65    0.57
  16  -2  -1   -0.08    0.59
  16  -2   0    0.80    0.63
  16  -2   1   -0.06    0.63
  16  -2   2    0.74    0.62
  16  -2   3   -0.40    0.52
  16  -2   4    0.30    0.52
  17  -8  -4   17.43    1.21
  17  -8  -3   20.83    1.29
  17  -8  -2   20.29    1.26
  17  -8  -1    3.42    0.95
  17  -7  -5   27.43    1.33
  17  -7  -4   12.15    1.12
  17  -7  -3   45.67    1.63
  17  -7  -2    1.54    0.71
  17  -7  -1   24.81    1.29
  17  -7   0    0.10    0.52
  17  -6  -4   25.81    1.31
  17  -6  -3   -0.02    0.56
  17  -6  -2   20.42    1.22
  17  -6  -1    0.99    0.60
  17  -6   0    0.65    0.57
  -9   4  14    0.61    5.10
  -9   4  15  149.89   10.97
  -9   4  16   -4.20    4.43
  -9   4  17  225.70   11.36
  -9   4  18   17.68    6.20
  -9   5  13   -2.88    5.99
  -9   5  15   15.72    6.85
  -9   5  16  273.91   12.44
  -9   5  17   89.79    8.08
  -9   5  18  114.16    8.53
  -9   5  19   26.65    5.73
  -9   6  12   -1.08    4.85
  -9   6  14    2.83    5.10
  -9   6  15   95.32    9.11
  -9   6  16   86.09    8.73
  -9   6  17   47.16    6.98
  -9   6  18   77.55    7.53
  -8   1  14    4.03    4.92
  -8   1  15   15.36    7.60
  -8   1  16   41.98    6.75
  -8   1  18    7.90    4.44
  -8   1  19   -0.61    4.01
  -8   2  11  108.38   10.27
  -8   2  12   52.03    9.07
  -8   2  13   53.35    9.02
  -8   2  14    9.13    5.63
  -8   2  15   -5.61    5.19
  -8   2  16   34.14    7.04
  -8   2  18   10.19    5.78
  -8   2  19    6.66    4.39
  -8   2  20    0.94    3.92
  -8   3  12   36.70    7.92
  -8   3  13   18.04    6.92
  -8   3  14    0.67    5.76
  -8   3  15   82.38    8.89
  -8   3  16   -4.48    4.77
  -8   3  17  196.48   11.36
  -8   3  18   -0.19    4.66
  -8   3  19   27.62    5.99
  -8   3  20    4.36    3.93
  -8   4  10   40.28    7.95
  -8   4  11    0.16    5.97
  -8   4  12   13.44    6.75
  -8   4  13   17.26    6.72
  -8   4  15   23.16    6.93
  -8   4  16  502.71   17.21
  -8   4  17  107.58    9.67
  -8   4  18  157.74   10.45
  -8   4  19   54.72    7.63
  -8   5   8  153.08   10.04
  -8   5  10    5.45    6.18
  -8   5  12    4.70    6.83
  -8   5  14   76.99    8.88
  -8   5  16  333.33   14.74
  -8   5  17  155.37   10.30
  -8   5  18  196.08   11.57
  -8   5  19   10.55    5.27
  -8   5  20   31.70    6.38
  -8   6   8 1713.52   27.99
  -8   6  10  438.74   16.53
  -8   6  12   80.69   10.05
  -8   6  13   22.05    8.49
  -8   6  14   51.48    8.98
  -8   6  17  245.10   12.71
  -8   6  18    5.38    4.86
  -8   6  19   40.96    6.33
  -8   7  11    2.43    5.01
  -8   7  12    9.17    6.39
  -8   7  13   -0.23    5.57
  -8   7  14    6.03    6.17
  -8   7  15   -3.77    5.28
  -8   7  17    0.34    4.58
  -8   7  18   33.30    6.97
  -7  -1  15  160.51    9.28
  -7  -1  16   12.20    5.56
  -7  -1  17   75.23    7.85
  -7  -1  18   -1.90    4.04
  -7  -1  19   -1.85    3.31
  -7   0  11    4.21    5.21
  -7   0  13    2.30    4.94
  -7   0  14    4.65    5.35
  -7   0  15   13.35    5.56
  -7   0  16   17.84    6.71
  -7   0  18   -0.14    4.16
  -7   0  19   15.66    6.92
  -7   0  20   -0.71    3.67
  -7   0  21   58.29    6.12
  -7   1   9  226.89   13.69
  -7   1  12  134.93   11.33
  -7   1  13  194.19   12.58
  -7   1  14   68.65    8.41
  -7   1  15   22.45    7.44
  -7   1  16    6.21    5.47
  -7   1  17   -3.18    5.24
  -7   1  18   10.78    5.56
  -7   1  19    1.71    4.82
  -7   1  21   -0.45    3.70
  -7   2   9  180.41   12.33
  -7   2  12  263.13   13.91
  -7   2  13  387.73   16.12
  -7   2  15   32.33    8.28
  -7   2  16   -4.05    5.22
  -7   2  17   22.51    7.96
  -7   2  18    2.68    5.11
  -7   2  19    8.87    5.39
  -7   2  20    3.64    4.95
  -7   2  21   28.76    6.04
  -7   3   7   -1.80    5.76
  -7   3   8   -2.44    5.81
  -7   3   9   60.75    9.99
  -7   3  12  307.37   15.35
  -7   3  13    6.77    6.77
  -7   3  14    0.03    5.68
  -7   3  15    5.54    5.97
  -7   3  16  157.34   11.35
  -7   3  17   47.02    8.34
  -7   3  18   51.47    8.08
  -7   3  19    8.39    6.19
  -7   3  20    1.22    5.01
  -7   4   6   71.00    8.54
  -7   4   7  513.41   17.29
  -7   4   8    7.26    6.86
  -7   4   9   79.85   10.31
  -7   4  10   -0.24    6.64
  -7   4  12   15.98    7.07
  -7   4  13   58.41    8.98
  -7   4  14   56.71    8.78
  -7   4  15  285.73   14.98
  -7   4  16  231.66   13.24
  -7   4  17  121.13   11.15
  -7   4  18  166.30   11.09
  -7   4  19    8.22    5.45
  -7   4  20    4.32    4.62
  -7   4  21    1.42    4.24
  -7   5   6 1424.53   25.07
  -7   5   7   21.58    7.44
  -7   5   8  902.57   22.41
  -7   5  12   13.31    6.87
  -7   5  13   21.90    7.87
  -7   5  15  245.08   14.31
  -7   5  16   40.08    8.99
  -7   5  17  305.05   14.34
  -7   5  18   -1.71    5.04
  -7   5  20   -0.15    4.17
  -7   6   6  126.93    8.98
  -7   6   7  849.44   20.14
  -7   6   8  338.33   14.56
  -7   6   9  225.16   12.78
  -7   6  11   -4.04    5.55
  -7   6  12    4.25    6.15
  -7   6  13    3.81    6.71
  -7   6  14    1.16    6.30
  -7   6  15   -8.00    5.91
  -7   6  16  133.02   10.56
  -7   6  17   -1.47    6.11
  -7   6  18   29.70    7.95
  -7   6  19   -2.20    5.22
  -7   6  20    2.60    3.88
  -7   7   9   91.10    9.05
  -7   7  11   89.60   10.19
  -7   7  12    5.21    6.24
  -7   7  13  115.71   11.50
  -7   7  14    5.67    6.08
  -7   7  15    1.59    6.27
  -7   7  16    4.84    5.85
  -7   7  17   28.97    7.99
  -7   7  18    2.28    5.71
  -7   7  19   -2.46    4.02
  -6  -2  13   -1.67    4.20
  -6  -2  14    0.70    4.68
  -6  -2  15   74.89    6.98
  -6  -2  16   19.54    5.77
  -6  -2  17   18.39    6.16
  -6  -2  18   -0.05    3.64
  -6  -2  20   36.77    5.02
  -6  -2  21    7.09    3.41
  -6  -1  12  185.21   11.20
  -6  -1  13    3.77    5.90
  -6  -1  15   17.24    6.53
  -6  -1  16   18.85    5.75
  -6  -1  17    4.97    4.60
  -6  -1  18    4.19    5.27
  -6  -1  19   61.40    6.82
  -6  -1  20    2.84    4.07
  -6  -1  21  123.57    7.77
  -6  -1  22    0.50    2.93
  -6   0   8    4.23    7.30
  -6   0   9  988.21   23.27
  -6   0  10  103.46    9.48
  -6   0  13  268.59   13.01
  -6   0  14   68.39    9.21
  -6   0  15   13.92    5.96
  -6   0  16   13.56    6.61
  -6   0  17    3.70    5.07
  -6   0  18   77.26    8.70
  -6   0  19    2.91    5.55
  -6   0  20  270.72   12.29
  -6   0  21    9.53    4.81
  -6   0  22  106.38    7.57
  -6   1   7   48.36    8.98
  -6   1  10 1376.38   28.78
  -6   1  13  928.63   23.47
  -6   1  14   83.18   10.07
  -6   1  15  166.82   12.23
  -6   1  16   -0.07    6.04
  -6   1  17   72.21    8.51
  -6   1  18   16.32    7.75
  -6   1  20   91.80    8.59
  -6   1  21  108.93    9.30
  -6   1  22   65.93    6.58
  -6   2   6   90.54    9.81
  -6   2   7  480.02   18.23
  -6   2   8 1243.89   27.89
  -6   2   9  861.05   24.76
  -6   2  10 2177.02   37.25
  -6   2  11  169.34   12.18
  -6   2  13    3.01    7.32
  -6   2  14  243.03   13.56
  -6   2  15    4.67    6.02
  -6   2  16   -1.94    6.33
  -6   2  17    3.53    5.88
  -6   2  18   25.08    8.41
  -6   2  19   60.23    9.61
  -6   2  20   38.61    8.16
  -6   2  21   69.56    7.63
  -6   2  22    3.47    4.59
  -6   3   5  112.50   10.72
  -6   3   6   51.45    9.47
  -6   3   7  115.42   11.35
  -6   3   9 1000.96   26.50
  -6   3  10   -1.50    6.80
  -6   3  11 1318.23   28.86
  -6   3  13  138.40   12.75
  -6   3  14    5.16    6.77
  -6   3  15   52.86    9.70
  -6   3  16   72.50    9.18
  -6   3  17   24.86    8.67
  -6   3  18    7.37    6.02
  -6   3  20   28.13    7.97
  -6   3  21   -3.34    4.37
  -6   3  22   20.20    6.57
  -6   4   4    2.71    5.22
  -6   4   5   73.70    9.27
  -6   4   6  200.60   11.78
  -6   4   7  121.17   11.68
  -6   4   8    1.14    6.81
  -6   4   9    0.94    6.62
  -6   4  11   96.14   10.30
  -6   4  13   20.72    7.47
  -6   4  14   24.75    7.50
  -6   4  15  117.98   11.67
  -6   4  16   34.62    7.79
  -6   4  17   80.78   10.09
  -6   4  18   -4.79    6.27
  -6   4  19    9.57    5.73
  -6   4  20   -3.98    4.49
  -6   4  21   37.70    7.29
  -6   5   4   50.54    6.75
  -6   5   6  158.90   10.96
  -6   5   7  306.47   14.26
  -6   5   8   51.38    9.48
  -6   5   9    3.53    6.90
  -6   5  10   33.29    7.85
  -6   5  13   -0.50    6.49
  -6   5  14    5.35    6.85
  -6   5  15   17.94    6.61
  -6   5  17   -3.16    5.79
  -6   5  18   -5.94    5.11
  -6   5  19   25.23    7.68
  -6   5  20   41.69    7.01
  -6   5  21   84.02    8.10
  -6   6   5    4.83    4.68
  -6   6   6   36.00    7.40
  -6   6   7   36.59    7.68
  -6   6   8    3.91    5.62
  -6   6  10    4.64    6.18
  -6   6  12   22.24    8.06
  -6   6  13  417.05   17.38
  -6   6  14   62.82    9.43
  -6   6  16   19.36    7.38
  -6   6  18   41.06    7.78
  -6   6  19   24.87    7.28
  -6   6  20  171.24   10.70
  -6   7   8  185.11   11.67
  -6   7   9   27.07    7.84
  -6   7  10  717.06   21.51
  -6   7  13  225.71   13.27
  -6   7  14  129.68   11.65
  -6   7  15   68.46    8.89
  -6   7  16    4.88    5.85
  -6   7  17    4.86    5.69
  -6   7  18   -0.08    5.17
  -6   7  19   66.72    8.79
  -6   8  15    5.34    6.30
  -6   8  16   -7.68    5.42
  -6   8  17    0.33    5.54
  -6   8  18   -0.15    4.45
  -5  -3  13   40.01    6.57
  -5  -3  14   -0.39    4.23
  -5  -3  15  125.58    8.11
  -5  -3  16    2.66    4.25
  -5  -3  17   17.49    5.64
  -5  -3  18    1.64    3.72
  -5  -3  19    6.43    4.11
  -5  -3  20    8.27    3.97
  -5  -3  21    1.07    2.88
  -5  -2   9   -1.80    4.94
  -5  -2  14  127.53    8.95
  -5  -2  15   65.14    8.19
  -5  -2  16   61.44    7.75
  -5  -2  17   14.68    6.16
  -5  -2  18   -0.90    4.10
  -5  -2  19   38.56    6.67
  -5  -2  20    5.98    4.36
  -5  -2  21   70.95    6.90
  -5  -2  22   -2.55    2.83
  -5  -1   7  528.06   16.84
  -5  -1   8    6.16    6.71
  -5  -1   9  379.17   14.74
  -5  -1  10   61.09    8.12
  -5  -1  14    0.47    4.99
  -5  -1  15   -2.55    5.21
  -5  -1  16    5.06    5.47
  -5  -1  17   -0.42    4.65
  -5  -1  18   67.16    8.82
  -5  -1  19    0.84    4.44
  -5  -1  20  220.75   11.14
  -5  -1  21   18.82    6.04
  -5   0   6  129.32   10.89
  -5   0   7   45.69    8.96
  -5   0   8  977.02   23.74
  -5   0  10 1301.53   26.44
  -5   0  12  410.11   16.14
  -5   0  14   27.13    7.88
  -5   0  16    3.54    5.49
  -5   0  20  119.04   10.22
  -5   0  22   91.78    8.26
  -5   1   5  100.77   11.17
  -5   1   6   23.34    8.22
  -5   1   7  349.24   16.42
  -5   1   8 2193.29   36.10
  -5   1   9  944.02   23.84
  -5   1  10 3413.87   42.84
  -5   1  11  293.92   14.54
  -5   1  12 2018.30   33.61
  -5   1  14  399.89   16.38
  -5   1  15    6.02    5.80
  -5   1  16   43.46    8.80
  -5   1  17    6.11    6.15
  -5   1  19  161.97   11.24
  -5   1  22    3.86    4.92
  -5   1  23   27.10    5.88
  -5   2   4  636.71   18.03
  -5   2   5   23.90    9.12
  -5   2   6   11.98    7.43
  -5   2   7  243.87   14.94
  -5   2   8   86.26   10.61
  -5   2   9 4069.68   46.88
  -5   2  10    5.02    7.48
  -5   2  11 2423.14   37.04
  -5   2  14   14.88    6.97
  -5   2  15   -2.45    5.76
  -5   2  16   11.63    7.38
  -5   2  17    4.33    5.85
  -5   2  19    0.69    6.10
  -5   2  21    4.28    5.35
  -5   2  22   42.22    6.79
  -5   3   3  406.51   13.88
  -5   3   4  248.43   11.98
  -5   3   5    1.09    6.84
  -5   3   6  181.85   13.52
  -5   3   7    2.17    7.27
  -5   3   9   33.12    8.09
  -5   3  10 1074.71   25.18
  -5   3  11  444.50   17.04
  -5   3  12  451.54   18.08
  -5   3  14   -2.09    5.75
  -5   3  15  176.92   12.88
  -5   3  16   18.00    7.23
  -5   3  17   83.57    9.68
  -5   3  18    2.03    5.51
  -5   3  19   21.70    8.16
  -5   3  20   13.83    6.88
  -5   3  21   35.68    7.93
  -5   3  22   21.97    6.22
  -5   4   3   65.94    7.46
  -5   4   4   -1.98    5.39
  -5   4   5  152.83   11.52
  -5   4   6   65.38    9.88
  -5   4   7  264.47   14.26
  -5   4   8   49.86    9.70
  -5   4   9    3.44    6.16
  -5   4  10  169.06   11.97
  -5   4  11  193.38   12.19
  -5   4  15    2.68    5.56
  -5   4  16   82.88    9.42
  -5   4  17    1.75    5.85
  -5   4  18    2.59    5.50
  -5   4  19   40.92    8.41
  -5   4  20   35.92    7.86
  -5   4  21  104.79    8.92
  -5   5   3    5.16    4.36
  -5   5   5   34.32    7.82
  -5   5   6  220.10   12.05
  -5   5   7  244.72   12.89
  -5   5  13  260.22   14.36
  -5   5  14   17.35    6.71
  -5   5  15   14.22    7.05
  -5   5  16   10.78    6.62
  -5   5  17   14.60    6.50
  -5   5  18   57.07    8.61
  -5   5  20  276.10   13.73
  -5   5  21   -0.86    4.21
  -5   6   3  765.00   15.13
  -5   6   4  400.84   12.65
  -5   6   5   42.71    7.20
  -5   6   7   -4.02    4.66
  -5   6   9   -2.86    5.10
  -5   6  10 1982.37   32.77
  -5   6  11  320.19   14.95
  -5   6  13  333.32   15.73
  -5   6  14  165.08   11.79
  -5   6  17   99.82   10.43
  -5   6  18   11.49    6.12
  -5   6  19  272.04   14.14
  -5   6  20   -0.62    4.35
  -5   6  21  327.41   13.11
  -5   7   6    9.10    5.02
  -5   7   7  506.83   15.70
  -5   7   8   44.49    7.75
  -5   7  10  802.31   22.00
  -5   7  14  282.88   14.44
  -5   7  15    4.57    5.55
  -5   7  16   55.33    8.31
  -5   7  17   -4.38    5.57
  -5   7  18   44.87    7.73
  -5   7  19   -0.99    5.25
  -5   7  20  156.05   10.36
  -5   8   9  317.25   14.49
  -5   8  12  113.07   10.64
  -5   8  14   11.84    7.26
  -5   8  16    3.42    5.53
  -5   8  17    5.45    5.51
  -5   8  18   -1.47    4.63
  -5   8  19    6.06    4.80
  -4  -4  13  196.77    9.56
  -4  -4  14    7.27    4.41
  -4  -4  15  296.36   11.14
  -4  -4  16   26.83    5.62
  -4  -4  17   21.30    5.21
  -4  -4  18    3.43    3.38
  -4  -4  19    5.26    3.61
  -4  -4  20    2.90    3.01
  -4  -3  10    7.02    4.82
  -4  -3  11    6.22    4.63
  -4  -3  12  205.00   10.26
  -4  -3  14  668.33   17.24
  -4  -3  15  198.68   10.72
  -4  -3  16  193.27   10.61
  -4  -3  17  114.37    8.89
  -4  -3  18   10.85    4.69
  -4  -3  19   10.01    4.93
  -4  -3  20    4.43    3.71
  -4  -3  21    2.87    3.25
  -4  -3  22    0.03    3.06
  -4  -2   7 4711.98   46.78
  -4  -2   9  215.87   11.97
  -4  -2  10   -4.18    5.10
  -4  -2  11   17.90    7.07
  -4  -2  12   26.34    7.48
  -4  -2  16  294.54   13.03
  -4  -2  17    5.03    5.37
  -4  -2  18    7.34    5.00
  -4  -2  19   -3.95    4.11
  -4  -2  20   41.39    6.28
  -4  -2  21   -2.41    3.59
  -4  -2  22   -0.49    3.51
  -4  -2  23    0.68    3.20
  -4  -1   7  236.47   14.29
  -4  -1   8  243.62   13.43
  -4  -1   9  106.52    9.45
  -4  -1  10  138.90   10.19
  -4  -1  11  235.95   12.75
  -4  -1  12    6.36    6.31
  -4  -1  13    0.17    5.50
  -4  -1  17    3.99    5.43
  -4  -1  18    4.30    5.49
  -4  -1  19  102.55    9.84
  -4  -1  20   64.03    8.52
  -4  -1  21   52.36    6.98
  -4  -1  22   29.54    6.19
  -4  -1  23   -3.66    3.58
  -4   0   4   31.43    7.87
  -4   0   5  454.43   16.06
  -4   0   7   23.97   11.71
  -4   0   9  241.40   13.10
  -4   0  10 1675.11   28.69
  -4   0  11   63.53    8.32
  -4   0  12  995.29   23.04
  -4   0  13    7.67    5.95
  -4   0  15   -2.71    5.30
  -4   0  16   -2.87    5.00
  -4   0  17    1.23    5.88
  -4   0  18   53.86    9.00
  -4   0  19  131.45   10.99
  -4   0  21   94.39    9.50
  -4   0  22    1.29    4.42
  -4   0  23   11.74    5.75
  -4   1   5    4.96    7.36
  -4   1   6   28.94   10.48
  -4   1   8   28.82    8.30
  -4   1   9 2087.71   31.72
  -4   1  11 2375.92   34.68
  -4   1  12  118.51   11.12
  -4   1  15   14.89    7.10
  -4   1  16   15.07    6.83
  -4   1  17   -3.69    4.98
  -4   1  18   13.88    6.74
  -4   1  19   -3.51    5.47
  -4   1  20   70.12    8.90
  -4   1  21    0.50    5.64
  -4   1  22   16.20    6.77
  -4   1  23    0.18    4.05
  -4   2   2 3466.27   33.17
  -4   2   4  237.95   13.20
  -4   2   6  899.50   22.15
  -4   2   7   25.46    9.28
  -4   2   8   56.04    9.27
  -4   2   9   -2.82    5.83
  -4   2  10 1201.53   25.20
  -4   2  11  318.20   15.17
  -4   2  12  206.43   13.09
  -4   2  13   19.80    8.34
  -4   2  15  367.85   16.39
  -4   2  16   27.62    8.01
  -4   2  17  178.43   12.38
  -4   2  18   -3.82    5.50
  -4   2  19    5.07    6.18
  -4   2  20    1.18    5.26
  -4   2  21   -0.57    4.94
  -4   2  22   -0.14    4.48
  -4   3   4   61.47    9.49
  -4   3   5  902.55   20.84
  -4   3   7 1029.91   23.04
  -4   3   9   42.52    9.18
  -4   3  10   10.55    6.40
  -4   3  11  101.69    9.89
  -4   3  12   -3.29    5.84
  -4   3  14  760.65   22.99
  -4   3  15    2.58    6.42
  -4   3  16  748.64   23.22
  -4   3  17   28.31    9.01
  -4   3  19   -2.36    6.72
  -4   3  20   -2.84    5.55
  -4   3  21   17.10    6.61
  -4   3  22    1.38    4.89
  -4   4   2   39.97    6.13
  -4   4   3   93.44    8.43
  -4   4   6 1023.41   22.70
  -4   4   8  340.51   13.85
  -4   4   9  843.27   21.03
  -4   4  10   11.00    6.26
  -4   4  11   33.08    7.62
  -4   4  12    5.06    7.14
  -4   4  14   21.35    7.35
  -4   4  15  392.70   16.86
  -4   4  16   77.55   10.14
  -4   4  18    0.74    5.52
  -4   4  19    3.20    5.69
  -4   4  20   85.03    8.98
  -4   4  21   -3.54    4.23
  -4   5   2    5.12    3.91
  -4   5   3  180.21    8.70
  -4   5   4  400.29   12.64
  -4   5   6 3727.57   38.90
  -4   5   7    4.08    5.47
  -4   5   8 1392.78   25.74
  -4   5   9   56.11    8.42
  -4   5  10  211.87   12.21
  -4   5  14   -0.41    6.62
  -4   5  15    1.13    5.80
  -4   5  16    4.76    6.25
  -4   5  17   31.47    8.92
  -4   5  18   -5.36    5.40
  -4   5  19  194.87   12.14
  -4   5  20   -1.31    4.62
  -4   5  21  244.91   12.15
  -4   6   3  707.10   14.45
  -4   6   4    8.31    4.38
  -4   6   5   16.16    5.66
  -4   6   6   16.47    7.26
  -4   6   8    9.91    6.22
  -4   6   9  360.26   14.54
  -4   6  10  328.22   14.71
  -4   6  14  192.31   12.90
  -4   6  15    2.93    5.77
  -4   6  16   50.97    9.48
  -4   6  17    1.05    5.64
  -4   6  18   89.72    9.57
  -4   6  19   -2.21    5.01
  -4   6  20  180.93   11.14
  -4   6  21   75.53    7.50
  -4   7   5   44.64    5.95
  -4   7   6  151.64    9.38
  -4   7   7   17.72    6.72
  -4   7  10  259.16   12.93
  -4   7  14    2.88    6.27
  -4   7  15    6.18    6.07
  -4   7  16    0.05    5.92
  -4   7  17    6.31    6.09
  -4   7  18    4.81    5.57
  -4   7  19   26.42    7.12
  -4   7  20   14.79    5.71
  -4   8   7    4.15    4.59
  -4   8   8   28.69    7.34
  -4   8   9   -1.23    4.88
  -4   8  11   -4.70    4.94
  -4   8  13   17.88    8.29
  -4   8  14    0.96    6.31
  -4   8  15   25.94    7.22
  -4   8  16   35.05    8.49
  -4   8  17   52.56    8.86
  -4   8  18   -4.03    4.54
  -4   8  19    7.26    4.84
  -4   9  13   -5.57    4.61
  -4   9  14   21.18    6.91
  -4   9  16   90.23    9.76
  -3  -5  14    4.15    4.04
  -3  -5  15  248.78    9.50
  -3  -5  16   29.59    5.16
  -3  -5  17   14.51    4.49
  -3  -5  18    1.45    3.01
  -3  -5  19    0.27    3.16
  -3  -5  20    0.31    2.87
  -3  -4   9    5.50    4.62
  -3  -4  10   -3.97    4.21
  -3  -4  12  390.66   12.77
  -3  -4  15  352.02   12.56
  -3  -4  18    6.92    4.22
  -3  -4  20    0.18    3.12
  -3  -4  21   30.71    4.98
  -3  -4  22   -1.86    2.43
  -3  -3   7 4281.83   43.70
  -3  -3   8   36.84    7.05
  -3  -3   9  683.03   17.05
  -3  -3  10   -5.71    4.29
  -3  -3  11  410.68   13.85
  -3  -3  12  208.02   11.23
  -3  -3  15  321.82   13.37
  -3  -3  16  772.09   19.91
  -3  -3  17    5.10    4.85
  -3  -3  18   49.16    7.50
  -3  -3  19   -6.64    3.71
  -3  -3  20    1.70    4.40
  -3  -3  21    5.49    3.66
  -3  -3  23   23.65    4.48
  -3  -2   6 6926.62   54.06
  -3  -2   8  938.92   21.04
  -3  -2   9  117.89    9.23
  -3  -2  10   65.00    7.69
  -3  -2  11   44.22    7.62
  -3  -2  12  183.60   10.62
  -3  -2  13  634.90   18.33
  -3  -2  15  934.32   22.53
  -3  -2  18    7.64    5.08
  -3  -2  20   18.12    7.50
  -3  -2  21    3.43    4.22
  -3  -2  22    0.21    3.60
  -3  -2  23   -0.41    2.95
  -3  -1   6 1982.11   32.22
  -3  -1   7  627.15   18.05
  -3  -1   9    3.38    6.31
  -3  -1  10   45.48    7.48
  -3  -1  11   15.58    7.23
  -3  -1  12   32.95    8.34
  -3  -1  13    0.84    5.40
  -3  -1  17    8.47    6.39
  -3  -1  18   13.31    6.57
  -3  -1  19   67.12    8.43
  -3  -1  20    2.21    4.64
  -3  -1  21   39.80    6.70
  -3  -1  22   -1.93    3.78
  -3  -1  23    3.18    3.68
  -3   0   5 1895.59   29.96
  -3   0   6  465.94   15.35
  -3   0   8   22.68    7.81
  -3   0   9   13.30    6.43
  -3   0  10    5.88    6.26
  -3   0  11  659.20   18.43
  -3   0  12   32.90    7.62
  -3   0  16  130.31   10.55
  -3   0  17    0.66    5.15
  -3   0  19    8.42    5.74
  -3   0  21   -3.18    5.36
  -3   0  22   -5.18    4.00
  -3   0  23   -2.38    4.22
  -3   1   3    2.77    7.20
  -3   1   4  530.94   15.41
  -3   1   5  387.20   14.48
  -3   1   6 1522.54   24.71
  -3   1   7   26.17    8.45
  -3   1   9   10.64    7.26
  -3   1  10  231.02   11.95
  -3   1  11   77.04    8.84
  -3   1  12   18.25    6.96
  -3   1  13  116.43   11.46
  -3   1  15  688.52   21.27
  -3   1  16   14.73    6.85
  -3   1  17  316.32   16.04
  -3   1  18    6.42    5.91
  -3   1  19   10.24    6.45
  -3   1  20   10.17    7.17
  -3   1  21    4.71    5.86
  -3   1  22    6.50    5.72
  -3   1  23   39.34    6.84
  -3   2   1 4705.55   34.18
  -3   2   2  101.08    9.54
  -3   2   3  305.05   11.60
  -3   2   4  199.55   11.14
  -3   2   5 2933.92   32.99
  -3   2   6  600.90   15.86
  -3   2   7 2176.98   29.49
  -3   2   9   39.33    7.85
  -3   2  10  105.68    9.67
  -3   2  11   27.65    9.00
  -3   2  12  202.01   12.33
  -3   2  13   20.29    7.29
  -3   2  15   58.25    9.17
  -3   2  16 1602.21   33.01
  -3   2  17   95.98   11.34
  -3   2  19   22.74    7.66
  -3   2  22   16.53    6.79
  -3   2  23   67.86    8.45
  -3   3   2 1227.60   19.15
  -3   3   3 1968.99   24.01
  -3   3   4 3299.40   33.68
  -3   3   6 3746.14   37.87
  -3   3   9 2897.58   37.71
  -3   3  11  170.01   11.94
  -3   3  12   30.39    8.43
  -3   3  16  659.53   22.37
  -3   3  17  343.89   17.49
  -3   3  18  142.07   11.91
  -3   3  20   12.99    6.36
  -3   3  21    9.48    5.82
  -3   3  22   13.80    6.14
  -3   4   2 1569.91   19.61
  -3   4   3 1982.55   23.81
  -3   4   8 8087.48   59.08
  -3   4  10  345.43   14.92
  -3   4  18    5.79    6.63
  -3   4  19    4.41    6.09
  -3   4  20   16.96    8.04
  -3   4  21   22.62    6.61
  -3   4  22    4.87    5.21
  -3   5   2  207.78    7.66
  -3   5   3  731.28   14.40
  -3   5   4  151.15    8.49
  -3   5   5 4207.93   36.92
  -3   5   7 5333.60   45.45
  -3   5  10    5.82    5.93
  -3   5  11   89.52    9.81
  -3   5  12  153.13   12.35
  -3   5  14   21.97    8.31
  -3   5  15    9.41    6.27
  -3   5  16  100.84   10.15
  -3   5  17    3.09    6.21
  -3   5  18    3.50    5.92
  -3   5  19    1.61    5.56
  -3   5  20   82.70    8.85
  -3   5  21   25.71    7.00
  -3   6   2   30.41    4.46
  -3   6   3    3.16    3.31
  -3   6   4   90.32    7.02
  -3   6   5  248.40   10.25
  -3   6   6  534.42   14.63
  -3   6   9   14.40    6.49
  -3   6  10  109.31    9.60
  -3   6  13  188.66   13.15
  -3   6  14    5.78    6.18
  -3   6  15   47.94    9.46
  -3   6  16    7.40    7.34
  -3   6  17    9.92    7.24
  -3   6  18    9.52    6.98
  -3   6  19   13.83    6.20
  -3   6  21   14.78    6.01
  -3   7   6  114.16    8.27
  -3   7   7   14.49    5.95
  -3   7   8   39.66    6.71
  -3   7   9    9.26    5.13
  -3   7  14   35.52    7.87
  -3   7  15   42.76    8.43
  -3   7  17  214.76   13.33
  -3   7  18    7.26    5.90
  -3   7  20    2.51    4.61
  -3   8   6    7.44    4.64
  -3   8   7 1465.64   25.62
  -3   8   8   35.53    6.64
  -3   8   9  221.27   12.00
  -3   8  11   18.49    7.26
  -3   8  12    6.42    6.15
  -3   8  17   -0.64    4.85
  -3   9  11   50.85    7.87
  -3   9  12    7.58    6.60
  -3   9  13   56.95    8.04
  -3   9  14   -3.03    4.77
  -3   9  15  324.26   15.11
  -3   9  16    1.73    4.91
  -2  -5  10  324.74   10.69
  -2  -5  11   12.67    4.61
  -2  -5  13   37.50    5.90
  -2  -5  16   60.37    5.89
  -2  -5  17   20.10    5.02
  -2  -5  18    1.30    2.91
  -2  -5  19    9.07    4.45
  -2  -4   7  485.05   15.08
  -2  -4  12  124.25    8.86
  -2  -4  18   10.09    4.19
  -2  -4  19    2.79    3.54
  -2  -4  20   -3.82    2.99
  -2  -4  21    2.98    3.29
  -2  -3   6 3494.91   39.04
  -2  -3   7  381.20   13.60
  -2  -3   8  265.97   12.45
  -2  -3  10  159.04   10.54
  -2  -3  11   64.57    7.57
  -2  -3  12  246.37   11.65
  -2  -3  13  863.62   20.51
  -2  -3  16   11.51    5.29
  -2  -3  19   35.42    5.97
  -2  -3  20    6.30    4.96
  -2  -3  21    1.55    3.70
  -2  -3  22    7.19    3.64
  -2  -3  23    6.92    3.25
  -2  -2   5 5657.18   47.94
  -2  -2   6  829.98   19.64
  -2  -2   7  467.33   14.39
  -2  -2   9   -0.91    5.15
  -2  -2  10    0.21    5.15
  -2  -2  11   96.75    9.26
  -2  -2  12   78.77    8.15
  -2  -2  14  615.90   18.24
  -2  -2  16  293.97   13.92
  -2  -2  17   23.71    7.13
  -2  -2  18    8.74    5.91
  -2  -2  19   87.08    8.23
  -2  -2  20   26.91    6.94
  -2  -2  21   47.34    6.93
  -2  -2  22   -1.01    3.33
  -2  -2  23   11.62    5.65
  -2  -1   3 2123.24   27.55
  -2  -1   4  743.95   19.06
  -2  -1   5 2147.91   29.56
  -2  -1   8   -3.74    4.99
  -2  -1   9   41.26    8.26
  -2  -1  10   49.67    8.79
  -2  -1  11  131.19    9.77
  -2  -1  12   35.21    7.30
  -2  -1  13    9.96    6.88
  -2  -1  14  114.15    9.67
  -2  -1  16  162.13   11.21
  -2  -1  17   15.84    6.51
  -2  -1  18   70.61    8.94
  -2  -1  19    5.07    5.65
  -2  -1  21   -3.29    4.17
  -2  -1  22   -2.01    3.77
  -2  -1  23    6.73    4.37
  -2   0   3    7.08    6.39
  -2   0   5  550.11   14.35
  -2   0   7   -0.57    5.47
  -2   0   9   14.51    6.35
  -2   0  10   58.38    8.59
  -2   0  11   98.90    9.42
  -2   0  12   22.27    8.45
  -2   0  13   68.12    8.58
  -2   0  14   19.37    7.19
  -2   0  16    8.02    6.47
  -2   0  17  135.62   11.19
  -2   0  18    1.17    5.74
  -2   0  19    9.34    7.09
  -2   0  20   20.52    8.14
  -2   0  21    0.74    5.90
  -2   0  23   37.44    6.05
  -2   1   3   11.26    6.46
  -2   1   4   43.83    7.85
  -2   1   5 3277.26   31.92
  -2   1   6 1017.63   19.73
  -2   1   7  221.61   11.03
  -2   1   8   25.00    8.81
  -2   1   9   -1.22    7.04
  -2   1  14 1518.87   31.31
  -2   1  16 1378.19   30.40
  -2   1  17  109.79   11.77
  -2   1  18  133.14   12.42
  -2   1  19    3.35    6.49
  -2   1  20   10.98    7.29
  -2   1  21    2.51    5.76
  -2   1  23  124.59    9.75
  -2   2   3 1079.75   17.19
  -2   2   4 2469.24   26.10
  -2   2   5 1719.99   23.29
  -2   2   7 1325.22   23.00
  -2   2   8  246.48   12.12
  -2   2   9  265.33   12.87
  -2   2  10   83.26    9.01
  -2   2  11  134.00   11.45
  -2   2  16  986.23   26.85
  -2   2  18  182.00   13.40
  -2   2  20   12.52    6.90
  -2   2  21   20.22    8.13
  -2   2  22   45.35    8.01
  -2   2  23    1.72    4.69
  -2   3   3 2548.04   23.87
  -2   3   4 2763.89   26.73
  -2   3   5 2306.72   26.34
  -2   3   6 5809.12   43.28
  -2   3   9  104.11    9.47
  -2   3  10  281.84   14.03
  -2   3  12  267.44   14.79
  -2   3  13  333.99   15.88
  -2   3  18   17.54    8.45
  -2   3  19   20.45    7.85
  -2   3  20   18.82    7.14
  -2   3  22   -0.54    4.77
  -2   4   2  281.80    7.91
  -2   4   4  485.06   11.74
  -2   4   5 4011.02   33.16
  -2   4   6   16.58    6.29
  -2   4   7 4592.51   39.80
  -2   4   8  384.18   13.07
  -2   4   9  358.80   13.84
  -2   4  10   11.18    6.00
  -2   4  11   51.26    8.89
  -2   4  12    5.68    6.20
  -2   4  15   25.64    7.80
  -2   4  17    2.83    6.09
  -2   4  18   26.84    8.97
  -2   4  19   21.37    8.82
  -2   4  20   41.86    7.66
  -2   4  21   16.76    7.86
  -2   4  22    2.31    4.69
  -2   5   3   18.64    4.46
  -2   5   4  474.15   11.25
  -2   5   8   76.03    7.34
  -2   5  10   75.00    8.79
  -2   5  11  395.93   14.95
  -2   5  14    0.27    5.40
  -2   5  16   36.97    8.90
  -2   5  17   47.01    9.89
  -2   5  18   -0.34    5.70
  -2   5  19   20.38    7.19
  -2   5  20   37.98    8.39
  -2   5  21    3.96    4.68
  -2   6   1    6.66    2.59
  -2   6   2    1.18    2.61
  -2   6   3   10.45    4.69
  -2   6   5   19.55    5.43
  -2   6   9   22.94    6.12
  -2   6  10  356.51   14.12
  -2   6  11    3.51    5.75
  -2   6  13   19.24    8.19
  -2   6  14   88.45   10.41
  -2   6  18   -2.82    5.51
  -2   6  19    2.70    5.25
  -2   6  20    8.81    5.29
  -2   6  21    0.29    4.69
  -2   7   2   66.10    5.07
  -2   7   3   26.90    4.73
  -2   7   4    2.30    4.16
  -2   7   5  189.77    9.00
  -2   7   6   18.58    5.45
  -2   7   8   16.30    6.52
  -2   7   9   33.97    6.85
  -2   7  10    4.39    5.29
  -2   7  12    4.76    5.51
  -2   7  14  135.02   11.01
  -2   7  17    1.94    5.65
  -2   7  19   15.23    6.33
  -2   7  20   21.42    6.86
  -2   8   5   30.06    5.84
  -2   8   7  390.01   13.52
  -2   8   8  871.24   20.56
  -2   8   9  311.18   13.84
  -2   8  12   44.07    7.61
  -2   8  13  250.01   13.42
  -2   8  14   17.90    8.86
  -2   9   9  118.66    9.88
  -2   9  11   -1.72    4.53
  -2   9  12  109.44    9.45
  -2   9  13   -5.17    5.03
  -2   9  16  326.06   14.78
  -2   9  17  142.18   10.53
  -1  -6  12  114.32    6.46
  -1  -6  13    1.73    2.79
  -1  -5   8   23.52    4.92
  -1  -5   9 1405.82   20.99
  -1  -5  10  212.02    9.30
  -1  -5  12    0.06    4.02
  -1  -5  13   26.53    5.75
  -1  -5  14  147.97    8.53
  -1  -5  16   57.33    6.43
  -1  -5  17    1.67    3.38
  -1  -5  18   10.59    3.77
  -1  -4   6  584.45   16.05
  -1  -4   7   42.54    7.54
  -1  -4   8    3.96    4.93
  -1  -4   9  107.43    8.18
  -1  -4  10   14.27    5.59
  -1  -4  11   13.58    6.13
  -1  -4  12   13.94    5.24
  -1  -4  13  283.80   12.05
  -1  -4  14   13.83    5.71
  -1  -4  16    0.31    3.82
  -1  -4  17   25.91    6.10
  -1  -4  19   52.62    6.15
  -1  -4  21    4.47    3.50
  -1  -3   4   83.62    8.78
  -1  -3   5 1876.26   27.44
  -1  -3   6  501.72   15.66
  -1  -3   7  113.20    8.38
  -1  -3   8    1.13    5.13
  -1  -3  11   12.70    5.54
  -1  -3  12   25.57    7.24
  -1  -3  13   -0.58    4.58
  -1  -3  14  335.20   13.96
  -1  -3  16   92.50    8.25
  -1  -3  17    0.36    4.40
  -1  -3  18   53.02    7.51
  -1  -3  19  192.20   10.31
  -1  -3  20   52.11    6.97
  -1  -3  22   -0.20    3.44
  -1  -3  23   -1.19    2.83
  -1  -2   3  144.34    9.53
  -1  -2   4 2300.29   29.60
  -1  -2   5 1801.38   25.22
  -1  -2   7  470.07   13.22
  -1  -2   8    4.68    5.27
  -1  -2   9  729.16   17.60
  -1  -2  10   60.99    8.82
  -1  -2  11  634.81   17.78
  -1  -2  12   33.98    7.99
  -1  -2  13   33.87    7.29
  -1  -2  16   -0.28    4.84
  -1  -2  18  415.41   15.45
  -1  -2  19   15.34    7.25
  -1  -2  20  388.44   14.77
  -1  -2  21    2.00    4.16
  -1  -2  23   -0.22    3.26
  -1  -1   3   94.74    8.23
  -1  -1   6 1042.83   18.32
  -1  -1   7   47.23    7.03
  -1  -1   8 3261.26   34.77
  -1  -1   9  224.67   11.82
  -1  -1  10 1747.81   28.31
  -1  -1  11  773.78   19.71
  -1  -1  12  622.23   18.76
  -1  -1  13  165.78   11.73
  -1  -1  14  101.44    9.95
  -1  -1  16   -0.53    5.47
  -1  -1  18   -0.61    5.13
  -1  -1  20   55.89    8.55
  -1  -1  21   96.10    9.22
  -1  -1  23    5.34    4.10
  -1   0   4   44.08    6.48
  -1   0   5   57.44    6.93
  -1   0   6  152.51    9.86
  -1   0   8  485.73   14.33
  -1   0  12  239.33   13.15
  -1   0  16  146.63   12.92
  -1   0  18   34.14    8.94
  -1   0  20   21.82    7.84
  -1   0  22   -2.57    4.93
  -1   0  23   35.70    6.41
  -1   1   4    8.30    4.32
  -1   1   5  531.13   12.17
  -1   1   6  252.55   10.23
  -1   1   7   45.62    6.79
  -1   1   9  373.16   14.02
  -1   1  12   29.00    8.99
  -1   1  14  286.74   15.25
  -1   1  16  415.23   18.73
  -1   1  18   16.02    7.31
  -1   1  19   -0.17    7.03
  -1   1  20   17.20    8.15
  -1   1  21    0.93    5.16
  -1   1  22    4.96    4.97
  -1   1  23   -0.23    4.06
  -1   2   4  673.96   12.48
  -1   2   5  722.09   14.62
  -1   2   6 2090.46   24.52
  -1   2   8  207.37   10.09
  -1   2  10   59.09    8.51
  -1   2  13  228.93   13.73
  -1   2  18    0.11    6.79
  -1   2  19    1.29    6.35
  -1   2  20   13.71    7.90
  -1   2  21   12.71    6.27
  -1   2  22   -0.37    4.82
  -1   2  23    9.75    4.95
  -1   3   7 1070.47   18.99
  -1   3   8  172.27    9.36
  -1   3  10  130.77   10.53
  -1   3  12   17.25    6.80
  -1   3  13    8.13    6.29
  -1   3  15   11.18    6.90
  -1   3  16  243.69   15.01
  -1   3  17   -0.57    7.47
  -1   3  18    0.79    6.75
  -1   3  19   39.91    9.99
  -1   3  21   61.12    9.41
  -1   3  22    9.87    5.68
  -1   4  11  912.63   21.13
  -1   4  14   -0.03    5.48
  -1   4  16   11.28    6.37
  -1   4  17    6.36    6.49
  -1   5   8  554.18   15.28
  -1   5   9   58.16    6.88
  -1   5  10 1842.45   28.90
  -1   5  13  132.23   10.07
  -1   5  15   16.56    7.74
  -1   5  16   32.53    7.95
  -1   5  18    2.21    5.73
  -1   5  19   78.51    9.07
  -1   5  20    3.80    5.05
  -1   5  21   81.11    8.72
  -1   6   8    1.66    4.81
  -1   6   9  485.56   15.10
  -1   6  10  147.32   10.25
  -1   6  12  242.33   13.02
  -1   6  13    2.33    5.44
  -1   6  14   10.45    5.68
  -1   6  15   36.44    8.28
  -1   6  17    1.44    5.93
  -1   6  20    3.77    4.98
  -1   7   8   19.26    6.06
  -1   7  11    8.04    6.33
  -1   7  12    3.28    5.21
  -1   7  13   39.33    8.42
  -1   7  16   37.85    7.91
  -1   7  18   79.71    9.85
  -1   7  19   35.71    7.23
  -1   8   7  415.23   13.96
  -1   8  10  126.51    9.87
  -1   8  11   -1.78    4.24
  -1   8  12   90.34    9.40
  -1   8  13   -3.54    4.94
  -1   8  14  295.62   14.79
  -1   8  18   45.86    7.71
  -1   9   6  254.46   11.08
  -1   9  10   11.83    5.26
  -1   9  11    6.53    5.41
  -1   9  12    4.06    5.55
  -1   9  13   58.10    8.03
  -1   9  14   35.54    8.50
  -1   9  15  103.58    9.88
  -1   9  17   13.50    5.91
   0  -6  11  252.08    8.42
   0  -5   7  135.46    7.38
   0  -5  10  272.20    9.80
   0  -5  11  179.41    8.43
   0  -5  12    2.64    4.03
   0  -5  13   50.68    6.12
   0  -5  16    5.20    3.75
   0  -5  17    1.09    3.36
   0  -4   5  726.55   15.94
   0  -4   6  149.90    9.52
   0  -4   7   34.49    6.70
   0  -4   8   13.03    6.10
   0  -4  11    0.47    4.22
   0  -4  12    2.64    4.34
   0  -4  13    2.06    4.08
   0  -4  14  278.86   11.85
   0  -4  16   49.15    6.26
   0  -4  17   17.15    4.88
   0  -4  18   43.70    6.54
   0  -4  19  144.63    8.97
   0  -4  20   21.35    4.84
   0  -3   4  912.86   17.57
   0  -3   5 1623.33   22.33
   0  -3   7    2.89    4.55
   0  -3   8    1.91    4.86
   0  -3  10   23.31    6.21
   0  -3  12   20.86    6.04
   0  -3  13    9.37    5.22
   0  -3  14   -1.02    4.99
   0  -3  16   50.86    7.01
   0  -3  19   14.18    5.01
   0  -3  20  513.10   15.43
   0  -3  21    1.80    4.05
   0  -3  22   80.92    6.97
   0  -2   4  105.43    6.86
   0  -2   5  162.39    7.94
   0  -2   6  918.72   16.86
   0  -2   7   51.53    6.76
   0  -2   9  706.43   17.60
   0  -2  13  936.70   22.80
   0  -2  14  175.42   11.25
   0  -2  16   19.36    6.26
   0  -2  18   13.29    6.16
   0  -2  20  107.47    8.52
   0  -2  22   41.38    5.93
   0  -2  23   15.21    4.96
   0  -1   4   35.81    4.81
   0  -1   5 6306.72   36.67
   0  -1   6  415.76   11.25
   0  -1   8 2016.00   25.99
   0  -1  11  824.68   20.34
   0  -1  12 3682.38   43.85
   0  -1  14  789.45   22.45
   0  -1  17   57.86    8.22
   0  -1  19  223.03   13.11
   0  -1  21  126.36    9.89
   0  -1  22    4.89    4.37
   0  -1  23    2.68    3.52
   0   0   4  576.49   10.39
   0   0   5  208.70    7.84
   0   0   6 1055.85   16.55
   0   0   7 2544.92   26.94
   0   0   8  388.19   12.19
   0   0   9 3822.39   36.97
   0   0  14   10.32    6.95
   0   0  16   12.05    6.70
   0   0  17    6.63    6.61
   0   0  19    5.42    5.74
   0   0  20  121.76   10.87
   0   0  21    4.31    5.07
   0   0  22    1.66    4.32
   0   0  23   -4.80    3.69
   0   1   9   74.50    8.33
   0   1  10  559.12   16.07
   0   1  12    0.47    5.58
   0   1  13   76.51    9.05
   0   1  18    2.72    7.32
   0   1  20    4.81    6.31
   0   1  22    1.71    4.52
   0   1  23    6.85    4.46
   0   2  11  114.74    9.46
   0   2  13   -1.72    5.63
   0   2  15   -1.21    6.62
   0   2  16   68.34   10.33
   0   2  17   -0.72    7.95
   0   2  18   36.63   11.93
   0   2  21   79.09   10.30
   0   2  22    7.19    5.54
   0   3  10  240.98   11.85
   0   3  14   -0.18    6.17
   0   3  22  113.72    9.10
   0   4  16   18.69    7.53
   0   4  17   78.93    9.49
   0   4  18   21.11    7.66
   0   4  20    8.32    6.73
   0   4  21  330.04   14.29
   0   5  14  193.77   11.92
   0   5  15    1.62    5.38
   0   5  16    6.48    5.68
   0   5  17   -4.09    5.31
   0   5  18   98.85   10.75
   0   5  19    5.66    5.97
   0   5  21    7.51    5.36
   0   6  12   69.32    7.92
   0   6  13  265.53   13.35
   0   6  15    8.21    5.78
   0   6  16   -3.63    5.11
   0   6  18   12.03    6.14
   0   6  19   16.92    6.29
   0   6  20    5.11    4.91
   0   7  11   14.16    5.42
   0   7  12   79.12    8.20
   0   7  13   -1.72    4.62
   0   7  14    2.19    6.08
   0   7  15   20.83    7.70
   0   7  16   92.52    9.58
   0   7  17   77.14    9.14
   0   7  18   11.51    6.06
   0   7  19    0.80    4.99
   0   8  10    1.09    4.77
   0   8  12   20.73    6.36
   0   8  14    1.24    5.02
   0   8  16   67.70    8.61
   0   8  17   10.45    5.87
   0   8  18   -0.53    4.86
   0   9   9    0.71    4.72
   0   9  12    2.11    5.31
   0   9  13  106.22    9.62
   0   9  14    2.18    5.68
   0   9  15   -6.17    4.95
   0   9  16   -3.12    4.72
   0  10   9   43.47    7.06
   0  10  13   -0.40    4.89
   0  10  14   96.52    9.87
   1  -5   7    2.79    2.65
   1  -5   9   20.89    4.57
   1  -5  11   -1.08    3.19
   1  -5  12  193.08    9.02
   1  -5  13   26.12    5.04
   1  -5  14  455.20   13.37
   1  -5  15   67.88    6.39
   1  -4   5 1968.28   22.81
   1  -4   7  185.79    8.35
   1  -4   9   16.23    5.80
   1  -4  10    2.04    4.67
   1  -4  11    3.94    4.12
   1  -4  12   95.17    7.89
   1  -4  13  121.46    8.15
   1  -4  14  274.57   11.28
   1  -4  17    5.94    4.14
   1  -4  18  206.45   10.24
   1  -4  19   -0.71    3.71
   1  -3   6  410.39   11.29
   1  -3   9  276.34   12.03
   1  -3  10  483.96   14.74
   1  -3  11  114.02    8.69
   1  -3  12  105.93    8.44
   1  -3  13    5.70    5.22
   1  -3  14   15.97    5.44
   1  -3  16    2.27    4.84
   1  -3  17  418.60   14.94
   1  -3  18   10.31    5.08
   1  -3  19  595.04   17.11
   1  -3  20   94.14    7.72
   1  -3  21  146.96    9.27
   1  -2   5  141.51    7.08
   1  -2   6    0.95    3.88
   1  -2   7 1218.49   18.48
   1  -2  12 1527.26   26.69
   1  -2  13    7.64    5.46
   1  -2  19  260.75   12.97
   1  -2  22    0.69    4.30
   1  -2  23   -0.18    3.42
   1  -1   7 2454.40   25.51
   1  -1   9 4149.96   38.32
   1  -1  10   18.17    6.06
   1  -1  12   31.33    6.78
   1  -1  13  249.15   12.67
   1  -1  14   18.20    7.54
   1  -1  16   15.02    7.02
   1  -1  18  155.56   11.57
   1  -1  19   27.23    7.00
   1  -1  20  140.50   10.02
   1  -1  22   -3.28    4.01
   1  -1  23    2.64    3.74
   1   0   9  281.70   11.23
   1   0  10 1496.70   24.83
   1   0  11   73.54    8.01
   1   0  12    7.13    5.55
   1   0  16   30.93    8.68
   1   0  17    9.65    6.23
   1   0  18    0.98    5.67
   1   0  19   48.27    8.60
   1   0  20    3.35    5.65
   1   0  21   11.44    6.09
   1   0  23   21.79    5.71
   1   1  11   21.18    6.54
   1   1  15    3.56    5.67
   1   1  17    7.23    6.81
   1   1  18   20.08    9.32
   1   1  19   13.85    6.74
   1   1  21   15.88    7.13
   1   1  22   -2.37    4.21
   1   2  12    1.44    6.40
   1   2  14    2.84    7.44
   1   2  15   30.13    9.55
   1   2  16    2.46    6.74
   1   2  17   29.95    9.00
   1   2  22  131.89   10.23
   1   3  12 1247.68   25.32
   1   3  16   25.28    7.36
   1   3  20   -1.78    5.13
   1   3  22   12.71    5.54
   1   4  13  274.58   12.65
   1   4  14  247.64   12.63
   1   4  16   89.23    9.75
   1   4  17    0.84    5.06
   1   4  19   22.00    7.93
   1   4  21   48.00    7.45
   1   5  12  133.28    9.40
   1   5  13  547.28   17.29
   1   5  14   13.25    6.12
   1   5  15   28.96    6.73
   1   5  16    0.85    4.99
   1   5  17   15.96    7.15
   1   5  18   11.49    6.40
   1   5  20   23.27    7.78
   1   6  12  443.49   16.23
   1   6  14   15.39    6.81
   1   6  15   18.14    6.42
   1   6  16   36.27    7.89
   1   6  18    6.30    5.78
   1   6  19   12.52    6.11
   1   7  12    2.27    4.93
   1   7  13    6.10    5.01
   1   7  14    7.92    5.51
   1   7  15   29.92    7.29
   1   7  17    0.12    5.24
   1   7  18    9.72    5.36
   1   8  11  119.35    9.56
   1   8  12   12.92    6.08
   1   8  14    9.98    5.75
   1   8  15    2.43    5.44
   1   8  16    3.39    5.16
   1   8  17    5.18    5.07
   1   9  10  335.54   14.40
   1   9  12  410.24   16.32
   1   9  13   -0.48    5.11
   1   9  14   66.77    9.04
   1   9  15   28.24    7.25
   1  10   9  309.69   13.93
   1  10  10    6.15    5.41
   1  10  12   29.65    7.62
   2  -5   9   89.55    5.80
   2  -5  11  607.80   13.63
   2  -4   6 1400.21   17.20
   2  -4   7   38.02    4.97
   2  -4   9    7.79    4.36
   2  -4  10    9.65    4.83
   2  -4  12  264.03   11.19
   2  -4  13  837.11   18.40
   2  -4  15  345.66   13.09
   2  -4  16    2.40    3.84
   2  -4  17   27.80    5.65
   2  -3   5 1982.45   18.33
   2  -3   6  229.67    7.90
   2  -3   7   -1.30    3.11
   2  -3   8  166.53    8.21
   2  -3  10  166.05    9.10
   2  -3  11    6.83    4.72
   2  -3  12   20.29    6.14
   2  -3  13    2.53    4.92
   2  -3  14  295.89   13.07
   2  -3  16    2.41    4.15
   2  -3  18  162.28    9.75
   2  -3  20   47.78    6.96
   2  -2   8    0.57    4.35
   2  -2  11  290.27   11.33
   2  -2  12    2.81    4.26
   2  -2  14    9.93    5.00
   2  -2  16    2.54    5.05
   2  -2  18   93.48    9.02
   2  -2  20   52.37    7.75
   2  -2  21   -2.85    4.11
   2  -2  22   10.38    4.68
   2  -1  11    2.14    4.24
   2  -1  13  263.00   11.56
   2  -1  14  229.24   11.44
   2  -1  16    4.62    4.90
   2  -1  18    3.51    6.03
   2  -1  19   22.68    7.05
   2  -1  20   -2.32    5.13
   2   0  12  662.56   17.60
   2   0  15   -0.52    4.44
   2   0  19    3.55    5.64
   2   0  20    5.98    5.55
   2   0  21    5.97    6.05
   2   0  22    8.96    4.90
   2   1  19   25.67    7.37
   2   1  21    4.21    5.37
   2   1  22   -1.07    4.12
   2   2  14   99.11    9.50
   2   2  15   43.22    8.93
   2   2  16   21.82    8.17
   2   2  17    8.12    5.84
   2   2  18   12.32    6.22
   2   2  20    6.53    6.59
   2   3  14   -0.05    4.70
   2   3  15   -0.91    4.35
   2   3  17    1.78    5.17
   2   3  19   19.65    7.04
   2   4  14   -0.70    4.87
   2   4  15    3.05    4.82
   2   4  16    0.88    4.81
   2   4  17   12.52    6.03
   2   4  18    6.83    6.30
   2   4  19  105.67    9.37
   2   4  20   62.27    8.19
   2   5  14   30.68    6.86
   2   5  15   76.63    8.53
   2   5  16   87.97    9.89
   2   5  18    0.53    5.07
   2   5  19    1.79    4.89
   2   6  13   18.77    7.49
   2   6  14  141.95   10.88
   2   6  18   10.21    5.75
   2   7  13   36.80    7.12
   2   7  14   38.12    8.29
   2   7  15  142.26   11.33
   2   7  16    6.42    5.24
   2   7  17   12.47    5.76
   2   8  12   50.42    8.27
   2   8  13    3.46    5.63
   2   8  14    1.91    6.00
   2   8  15   -1.52    4.90
   2   8  16   -3.28    4.26
   2   9  11  344.84   14.86
   2   9  12   34.58    7.46
   2   9  13   87.30    9.25
   2   9  14   32.47    7.44
   2  10  11  112.08    9.00
   2  10  12  136.79    9.43
   3  -4   6  389.63    8.56
   3  -4   7  247.34    7.75
   3  -4   8   70.77    5.42
   3  -4   9   21.93    4.62
   3  -4  10    3.96    3.38
   3  -4  11    0.73    3.31
   3  -4  13   15.27    5.74
   3  -4  14  675.21   17.38
   3  -3   8   -0.59    2.96
   3  -3   9  237.52    8.88
   3  -3  10   47.61    5.82
   3  -3  11   47.46    6.14
   3  -3  13  272.26   11.15
   3  -3  14  106.99    7.90
   3  -3  17    9.13    5.06
   3  -3  18   52.60    7.26
   3  -3  19    7.95    4.64
   3  -2  11    1.17    3.53
   3  -2  12   81.33    7.33
   3  -2  13  414.81   13.25
   3  -2  15  407.88   14.17
   3  -2  16    0.67    4.03
   3  -2  17   20.00    5.64
   3  -2  18    1.13    4.63
   3  -2  19    1.99    4.63
   3  -2  20    1.16    4.71
   3  -2  21   25.45    5.98
   3  -1  12  849.56   18.57
   3  -1  13  243.79   10.78
   3  -1  15   -1.70    4.90
   3  -1  17   50.85    7.08
   3  -1  18   40.44    7.36
   3  -1  20   22.35    7.54
   3  -1  22   36.70    6.37
   3   0  14  162.40    9.92
   3   0  19   -2.60    5.35
   3   0  20    8.37    5.54
   3   0  21    5.88    4.95
   3   1  14  922.28   22.15
   3   1  15  590.69   18.36
   3   1  17   95.58   10.16
   3   1  19    7.77    5.85
   3   1  20    2.30    5.35
   3   1  21   -2.54    4.85
   3   2  14  434.38   15.74
   3   2  16   89.99    9.54
   3   2  17   -1.61    4.68
   3   2  19    8.61    5.64
   3   2  21   19.96    6.91
   3   3  15   98.14    9.15
   3   3  16   11.19    5.44
   3   3  18    6.35    5.24
   3   3  19   76.47    8.63
   3   3  20   51.67    8.66
   3   4  14  166.21   10.41
   3   4  15  125.38   10.10
   3   4  16   72.29    8.81
   3   4  19    3.29    4.76
   3   5  18   86.12    8.68
   3   5  19    1.29    5.16
   3   6  14   90.91    9.60
   3   6  17  180.03   11.23
   3   6  18    3.07    4.64
   3   7  13    0.06    4.78
   3   7  14  311.23   14.69
   3   7  15   13.66    6.46
   3   7  16  107.99    9.25
   3   8  14   -4.35    3.97
   3   8  15   17.23    7.59
   3   9  12   41.05    7.60
   3   9  13   30.89    6.49
   3  10  10   39.69    7.46
   3  10  11   26.22    6.58
   4  -4   8  126.02    5.86
   4  -4   9  848.38   14.78
   4  -4  11   75.33    6.14
   4  -4  12   -0.07    3.28
   4  -3  10 1051.01   17.27
   4  -3  11   86.44    6.16
   4  -3  12    5.42    3.99
   4  -3  15   26.00    6.15
   4  -3  16    5.45    4.18
   4  -3  17   42.11    6.36
   4  -2  16   90.32    8.47
   4  -2  18   -3.28    4.48
   4  -2  19    2.42    4.56
   4  -1  14  134.79    9.24
   4  -1  17   56.68    7.28
   4  -1  21    9.19    4.27
   4   0  14  826.79   20.32
   4   0  15  701.35   19.08
   4   0  18    3.90    4.92
   4   0  19    9.75    5.66
   4   0  20   -0.68    4.03
   4   1  15   10.98    5.22
   4   1  16  137.60   10.67
   4   1  17    5.13    5.20
   4   1  19    6.41    5.85
   4   1  20   13.65    5.86
   4   2  15   79.14    8.30
   4   2  18   34.63    8.35
   4   3  15   68.14    8.92
   4   3  16    3.25    5.15
   4   3  17    5.75    6.28
   4   3  18   15.22    6.09
   4   3  19   25.18    7.02
   4   4  16  303.05   13.80
   4   4  18   31.93    7.18
   4   5  16   -1.88    4.50
   4   5  17  257.53   13.04
   4   5  18    4.27    4.48
   4   6  16  242.52   12.50
   4   7  15  115.00    9.16
   4   8  13    1.89    4.65
   4   9  12   42.96    6.90
   5  -4  10 1295.15   18.87
   5  -3  12  208.99    9.04
   5  -3  15    3.85    4.03
   5  -2  15   71.17    7.38
   5  -2  16    9.20    4.34
   5  -2  17    1.54    4.65
   5  -2  18   10.21    4.41
   5  -1  15  205.20   11.03
   5  -1  17   11.23    5.30
   5  -1  18   -0.82    3.59
   5  -1  20    2.50    3.36
   5   0  15    4.17    4.60
   5   0  16   21.29    6.25
   5   0  17   -1.74    4.53
   5   0  18   31.54    6.15
   5   0  19    9.31    4.18
   5   0  20   25.89    5.13
   5   1  15    1.17    4.50
   5   1  16   -1.77    4.01
   5   1  18   64.30    7.74
   5   1  19  120.59    8.54
   5   2  15   -0.20    5.18
   5   2  16   26.53    6.40
   5   2  17   68.85    7.49
   5   2  19  148.81    9.35
   5   3  15    5.88    4.70
   5   3  16    9.73    4.87
   5   3  17    4.49    4.63
   5   3  18   40.76    6.38
   5   4  15  183.34   10.71
   5   4  16   -0.87    3.82
   5   4  17   31.39    5.36
   5   5  16  109.15    8.35
   5   6  15   52.71    6.86
   5   7  14   20.87    5.74
   6  -2  14   40.46    5.68
   6  -2  15    2.86    3.64
   6  -2  16    6.17    3.42
   6  -1  15    1.81    3.28
   6  -1  16    3.78    3.47
   6  -1  18   82.56    6.55
   6   0  15    5.55    3.57
   6   0  16    7.42    3.92
   6   0  17  123.92    7.96
   6   0  18   81.45    6.77
   6   0  19  117.27    7.31
   6   1  16   81.92    7.25
   6   1  17  173.14    8.93
   6   1  18  107.93    7.18
   6   2  17    6.22    3.89
   6   2  18  193.76    9.41
   6   3  16    1.23    3.87
   6   3  17   13.97    5.03
   6   4  15   12.35    4.96
   6   4  16    9.96    3.59
   6   5  15   21.06    4.62
   7  -2  14  136.36    7.20
   7  -1  15   15.21    4.29
   7   0  15    2.81    3.40
   7   0  16   15.82    4.64
   7   0  17   98.69    6.74
   7   1  15   12.23    4.02
   7   1  16   65.01    6.20
   7   1  17    3.13    3.05
   7   2  15    4.83    3.36
   7   2  16   -0.81    2.89
   7   3  15    6.30    3.42
   8  -1  15    2.84    2.58
   8   0  15    4.07    2.78
   8   0  16   11.90    3.53
   8   1  15    1.46    2.71
  -2  -3   7  443.64    4.17
  -2  -3   9   18.39    1.53
  -2  -3  12  273.97    4.57
  -2  -3  13 1027.96    8.81
  -2  -3  15 1292.50   10.38
  -2  -2   6  801.52    5.38
  -2  -2   7  522.48    5.02
  -2  -2   8   87.35    2.54
  -2  -2   9    5.67    1.55
  -2  -2  10    2.82    1.42
  -2  -2  11  112.26    3.24
  -2  -2  13    5.67    1.80
  -2  -2  14  650.47    7.65
  -2  -2  15  155.47    4.10
  -2  -1   6 1085.03    6.89
  -2  -1   7   14.68    1.74
  -2  -1   8    2.53    1.37
  -2  -1   9   42.06    2.41
  -2  -1  10   44.13    2.50
  -2  -1  11  156.04    3.93
  -2  -1  12   49.92    2.75
  -2  -1  13   12.35    2.10
  -2  -1  14  120.30    3.78
  -2  -1  15  126.31    3.95
  -2   0   7    1.20    1.40
  -2   0   8   14.96    2.06
  -2   0   9   12.99    1.91
  -2   0  10   55.55    2.68
  -2   0  11   95.27    3.48
  -2   0  12   19.09    2.27
  -2   0  13   58.14    2.93
  -2   0  14   12.67    2.27
  -2   1   8   22.50    2.29
  -2   1   9    0.51    1.58
  -2   1  10   40.23    2.59
  -2   1  11   43.13    2.75
  -2   1  12  126.86    4.02
  -1  -4   7   49.96    1.73
  -1  -4   8    5.15    1.17
  -1  -4  11   20.42    1.81
  -1  -4  12    9.43    1.69
  -1  -4  17   30.25    2.15
  -1  -3   6  511.86    4.65
  -1  -3   8    1.94    1.17
  -1  -3  11   11.85    1.84
  -1  -3  12   30.55    2.20
  -1  -3  13   -0.07    1.24
  -1  -3  15   44.51    2.61
  -1  -3  17    1.82    1.37
  -1  -3  18   58.68    2.83
  -1  -2   6  123.14    2.80
  -1  -2   7  539.77    5.50
  -1  -2   8    3.58    1.63
  -1  -2   9  799.92    7.49
  -1  -2  10   75.96    2.80
  -1  -2  11  680.25    7.42
  -1  -2  13   39.60    2.54
  -1  -2  14    5.32    2.13
  -1  -2  15    0.84    1.48
  -1  -2  17   10.30    2.06
  -1  -1   5  258.34    3.61
  -1  -1   6 1035.25    7.32
  -1  -1   8 2907.49   13.46
  -1  -1   9  211.58    4.29
  -1  -1  10 1664.40   11.22
  -1  -1  11  694.49    7.74
  -1  -1  12  552.21    7.14
  -1  -1  13  171.21    4.32
  -1  -1  14   96.17    3.50
  -1  -1  17  149.07    4.34
  -1  -1  18    4.85    1.82
  -1   0   4   39.86    1.85
  -1   0   5   51.62    2.22
  -1   0   6  133.01    3.21
  -1   0   7 1519.99    9.69
  -1   0   8  458.44    6.01
  -1   0   9  766.77    7.79
  -1   0  10 1561.85   11.23
  -1   0  11  264.28    5.11
  -1   0  12  195.87    4.59
  -1   0  13   73.35    3.11
  -1   0  14  114.44    3.83
  -1   0  16  124.30    4.11
  -1   0  17    5.02    2.04
  -1   1   4   11.12    1.65
  -1   1   5  469.50    5.31
  -1   1   7   39.84    2.56
  -1   1   8   26.15    2.47
  -1   1   9  322.44    5.39
  -1   1  10  140.82    4.00
  -1   1  11  193.59    4.69
  -1   1  12   14.30    2.33
  -1   2   7   24.26    2.24
  -1   2   9  138.77    3.94
  -1   2  10   52.25    2.85
  -1   2  11   23.21    2.63
  -1   2  12  113.53    4.04
  -1   3   9   34.51    2.78
  -1   3  11   84.36    3.52
   0  -5   7  165.15    3.29
   0  -5   9  778.47    7.25
   0  -5  12    1.55    1.22
   0  -5  16    3.62    1.53
   0  -4   5  772.29    6.14
   0  -4   8    8.00    1.61
   0  -4  11    1.17    1.24
   0  -4  12    1.04    1.36
   0  -4  13    3.36    1.46
   0  -4  17   24.25    2.10
   0  -3   4  777.36    5.73
   0  -3   5 1443.30    8.07
   0  -3   6   29.78    1.85
   0  -3   7    4.63    1.48
   0  -3   8   10.01    1.68
   0  -3   9  490.96    5.90
   0  -3  10   40.23    2.34
   0  -3  12   22.17    2.00
   0  -3  14    0.16    1.33
   0  -3  19   14.04    2.00
   0  -2   8 2377.67   12.03
   0  -2  10 2085.43   12.34
   0  -2  11 1094.95    9.48
   0  -2  12  889.72    8.86
   0  -2  13  813.47    8.72
   0  -2  14  186.64    4.52
   0  -2  16   13.26    2.00
   0  -2  18   11.27    2.15
   0  -2  20  111.23    3.72
   0  -1   8 1916.36   11.22
   0  -1   9 2089.90   12.22
   0  -1  11  675.42    7.69
   0  -1  12 2998.98   16.22
   0  -1  13   60.20    2.99
   0  -1  14  597.33    7.89
   0  -1  16  198.87    4.86
   0  -1  17   47.71    2.95
   0  -1  19  209.26    5.12
   0   0   4  544.37    5.02
   0   0   5  206.80    3.67
   0   0   6 1028.52    7.96
   0   0   7 2459.26   12.71
   0   0   8  393.79    5.68
   0   0   9 3614.79   16.68
   0   0  10    9.37    2.09
   0   0  11 2247.41   14.23
   0   0  12   29.39    2.41
   0   0  13   65.98    3.12
   0   0  14    6.54    2.12
   0   0  16    4.69    2.16
   0   0  17    2.37    1.66
   0   0  18   44.50    2.96
   0   0  19    5.03    2.06
   0   1   4   28.20    2.11
   0   1   5  189.68    3.91
   0   1   6   22.53    2.15
   0   1   7    1.59    1.71
   0   1   8   74.72    2.96
   0   1   9   65.36    3.16
   0   1  10  579.47    7.66
   0   1  11  134.63    4.29
   0   1  12    4.13    1.90
   0   1  15  326.31    6.70
   0   1  16   53.84    3.37
   0   1  17   44.73    3.14
   0   1  18    5.50    2.01
   0   2   3   96.80    2.51
   0   2   4   90.20    2.73
   0   2   5 2111.08   11.28
   0   2   8   53.71    2.90
   0   2   9  121.74    3.82
   0   2  11  113.63    4.04
   0   2  12  111.95    4.34
   0   2  13    2.24    2.00
   0   2  15    1.51    1.93
   0   2  16   54.42    3.32
   0   2  17    4.71    2.15
   0   3   5  343.05    5.15
   0   3   8  268.64    5.41
   0   3  11 1824.20   14.60
   0   3  12    6.85    2.59
   0   3  14    1.10    2.13
   1  -7   8   48.82    2.40
   1  -7  10  267.89    4.79
   1  -6   6  278.89    4.89
   1  -6   7  220.99    4.39
   1  -6  11   13.82    1.78
   1  -6  12   10.24    1.76
   1  -6  14   11.66    1.88
   1  -6  16    4.65    1.54
   1  -5   6  118.22    3.32
   1  -5   7    0.93    1.45
   1  -5   8   44.81    2.47
   1  -5  10   99.79    3.14
   1  -5  11    2.26    1.41
   1  -5  13   26.03    2.21
   1  -5  16   88.10    3.30
   1  -5  17    6.38    1.58
   1  -5  18   16.27    1.91
   1  -5  19   62.37    2.78
   1  -5  20   -0.71    1.01
   1  -4   7  197.99    4.22
   1  -4   8   12.57    1.88
   1  -4   9   17.30    2.00
   1  -4  10    2.45    1.40
   1  -4  11    4.16    1.77
   1  -4  14  287.27    5.53
   1  -4  16    5.79    1.75
   1  -4  17    6.85    1.87
   1  -4  19    2.79    1.37
   1  -4  22   10.62    1.43
   1  -3   6  361.49    5.24
   1  -3   7    9.93    2.00
   1  -3   8  470.74    6.07
   1  -3  10  420.54    6.05
   1  -3  11  103.92    3.37
   1  -3  12  103.51    3.50
   1  -3  13    2.68    1.54
   1  -3  14   15.99    2.11
   1  -3  16    6.51    1.95
   1  -3  18   10.26    2.05
   1  -3  20  101.95    3.60
   1  -3  22   34.30    2.24
   1  -2   4   34.74    2.19
   1  -2   5  136.30    3.42
   1  -2   6    2.20    1.66
   1  -2   8 1578.13   10.79
   1  -2   9 1165.29    9.62
   1  -2  10 2608.09   14.65
   1  -2  11  222.07    4.79
   1  -2  12 1429.00   11.69
   1  -2  13   10.91    2.17
   1  -2  14  307.18    6.03
   1  -2  16  248.52    5.57
   1  -2  17   82.36    3.52
   1  -2  21  125.36    3.86
   1  -1   7 2398.03   12.99
   1  -1   8  388.85    5.92
   1  -1   9 3827.38   17.56
   1  -1  10   11.90    2.10
   1  -1  11 2622.35   15.58
   1  -1  12   33.99    2.58
   1  -1  13  246.18    5.41
   1  -1  14   23.59    2.66
   1  -1  16   17.60    2.31
   1  -1  17   80.86    3.68
   1  -1  18  135.44    4.46
   1  -1  20  136.50    4.28
   1  -1  21    2.46    1.47
   1   0   3  245.59    3.75
   1   0   4  164.32    3.60
   1   0   5    3.22    1.86
   1   0   6  611.01    6.92
   1   0   7    6.27    2.23
   1   0   8 1202.81   10.19
   1   0   9  281.26    5.54
   1   0  10 1441.93   11.87
   1   0  11   78.34    3.56
   1   0  12    3.42    1.93
   1   0  13   66.78    3.54
   1   0  15  232.81    5.72
   1   0  16   15.40    2.36
   1   0  17   13.31    2.48
   1   0  18   -0.35    1.50
   1   0  19   43.52    3.12
   1   0  20   -0.24    1.42
   1   1   3   69.85    2.45
   1   1   4   12.36    2.21
   1   1   5 3380.18   14.65
   1   1   9   55.84    3.29
   1   1  10  337.78    6.47
   1   1  11   24.42    2.95
   1   1  12   33.50    3.02
   1   1  13   40.23    3.16
   1   1  15   -1.53    1.70
   1   1  16  211.00    5.69
   1   1  17    2.54    1.94
   1   1  18    7.52    2.10
   1   1  19   13.04    2.44
   1   2   2   38.02    1.90
   1   2   3  298.11    4.37
   1   2   4 5135.43   17.10
   1   2   6 1039.06    9.13
   1   2   7  299.52    5.48
   1   2   8   -0.68    1.89
   1   2  12    7.43    2.70
   1   2  14    0.27    2.09
   1   2  15   27.79    2.85
   1   2  16    1.84    1.89
   1   2  17   21.79    2.76
   1   2  18   65.07    3.75
   1   3   2  831.38    6.28
   1   3   3  108.66    2.88
   1   3   6  292.79    5.34
   1   3   7    6.03    2.08
   1   3   9    1.59    1.95
   1   3  10 3458.76   19.64
   1   3  11   82.78    4.03
   1   3  15   68.69    4.07
   1   3  16   18.40    2.87
   1   4   5   29.78    2.37
   1   4   6    4.33    1.91
   1   4   7 1422.54   11.64
   1   4   9 4254.81   21.19
   1   4  10  839.63    9.99
   1   4  11 2025.19   15.83
   2  -8   7  252.51    4.77
   2  -8   8    3.70    1.60
   2  -8  11    0.32    1.18
   2  -7   7   58.76    2.77
   2  -7   8  562.51    7.31
   2  -7   9  323.24    5.80
   2  -7  16   -1.06    1.10
   2  -6   8    7.04    2.02
   2  -6  11    1.77    1.48
   2  -6  13   40.76    2.63
   2  -6  17    5.95    1.52
   2  -6  18   15.10    1.82
   2  -6  19   -0.53    1.09
   2  -5   8    9.84    2.22
   2  -5  10   55.60    2.90
   2  -5  17    4.17    1.72
   2  -5  19    6.28    1.74
   2  -5  20    7.68    1.57
   2  -4   6 1233.10   10.42
   2  -4   7   36.25    2.67
   2  -4   9    4.83    2.18
   2  -4  10    5.24    2.03
   2  -4  11  268.60    5.39
   2  -4  12  252.28    5.27
   2  -4  16    1.37    1.49
   2  -4  17   28.11    2.41
   2  -4  18    5.14    1.92
   2  -4  20   38.39    2.56
   2  -4  21   10.82    1.78
   2  -4  22    0.60    1.10
   2  -3   5 1867.25   12.28
   2  -3   6  203.32    4.52
   2  -3   7    2.32    1.76
   2  -3   8  153.75    4.11
   2  -3   9  114.18    3.71
   2  -3  10  155.33    4.12
   2  -3  11   11.07    1.97
   2  -3  12   22.32    2.36
   2  -3  13    1.83    1.79
   2  -3  15    2.13    1.64
   2  -3  16    2.06    1.71
   2  -3  17   11.85    2.07
   2  -3  21   30.07    2.30
   2  -3  22   -0.37    1.06
   2  -2   7  177.74    4.28
   2  -2   8    7.45    2.19
   2  -2  11  283.84    5.70
   2  -2  12    5.38    2.18
   2  -2  13   54.88    3.17
   2  -2  16    4.66    1.91
   2  -2  17   32.09    2.54
   2  -2  18  100.59    3.81
   2  -2  19   15.78    2.14
   2  -2  20   59.45    3.09
   2  -2  21   -0.32    1.32
   2  -2  22    9.06    1.80
   2  -1   3   28.48    2.50
   2  -1   4 2741.85   13.11
   2  -1   6   69.77    3.12
   2  -1   7   49.10    2.66
   2  -1  10  473.87    7.14
   2  -1  11    0.01    1.65
   2  -1  13  261.58    5.68
   2  -1  15  328.32    6.61
   2  -1  16    0.72    1.64
   2  -1  18    5.61    2.15
   2  -1  19   18.83    2.46
   2  -1  20   -0.13    1.51
   2  -1  21   -0.29    1.38
   2  -1  22    5.04    2.06
   2   0   2    2.35    1.49
   2   0   3   10.12    2.14
   2   0   4   67.17    2.94
   2   0   5 2395.56   12.75
   2   0   8   48.41    3.02
   2   0   9  170.98    4.49
   2   0  10   75.89    3.44
   2   0  11   39.99    3.01
   2   0  12  699.44    9.27
   2   0  13  316.31    6.46
   2   0  15   -0.10    1.86
   2   0  17   38.62    2.97
   2   0  19   -0.23    1.48
   2   0  20    4.00    1.81
   2   0  21    1.87    1.43
   2   1   2   28.83    1.99
   2   1   3   26.53    2.05
   2   1   4 2741.06   13.11
   2   1   5 1235.36    9.66
   2   1   6 2017.54   12.75
   2   1   7 1059.72    9.97
   2   1  10    7.22    2.77
   2   1  12   63.87    3.57
   2   1  14   83.52    3.81
   2   1  16   98.95    4.17
   2   1  17   39.46    3.15
   2   1  18    0.68    1.71
   2   1  19   22.77    2.69
   2   1  20   23.39    2.37
   2   2   2 1735.18    9.06
   2   2   3 1484.20    9.26
   2   2   4 1977.52   11.37
   2   2   5 1019.05    8.86
   2   2   6 3245.59   16.12
   2   2   8   84.57    3.50
   2   2  11   19.83    2.80
   2   2  12    3.63    2.21
   2   2  15   53.59    3.50
   2   2  16   20.79    2.59
   2   2  17    5.35    2.01
   2   2  18    8.52    2.43
   2   2  19  203.64    5.35
   2   3   2   14.59    1.66
   2   3   3  419.85    5.30
   2   3   5 1146.71    9.47
   2   3   7   84.13    3.43
   2   3   9 1488.20   12.68
   2   3  10  475.81    7.76
   2   3  13   11.31    2.46
   2   3  14    1.40    2.07
   2   3  15    2.53    2.19
   2   3  16   12.86    2.72
   2   3  17   -1.18    1.88
   2   4   4   94.34    3.05
   2   4   5   90.00    3.22
   2   4   6   32.34    2.57
   2   4   8 1177.36   11.07
   2   4  10  654.59    8.98
   2   4  12   49.93    3.40
   2   4  13   67.75    3.75
   2   4  14    4.51    2.04
   3  -9   8    0.70    1.16
   3  -8   7   31.21    2.31
   3  -8   9  125.68    3.88
   3  -8  14    1.78    1.22
   3  -7   7    4.42    2.14
   3  -7   8   37.11    2.71
   3  -7  11   -0.39    1.32
   3  -7  13   30.90    2.30
   3  -7  17    9.85    1.64
   3  -7  18   40.94    2.32
   3  -6  10   32.33    2.56
   3  -6  12  471.34    7.59
   3  -6  21    2.05    1.09
   3  -5   9  110.09    4.07
   3  -5  11  406.41    6.94
   3  -5  16    1.77    1.54
   3  -5  19   11.05    1.86
   3  -5  20    2.52    1.22
   3  -5  21    6.76    1.55
   3  -5  22   12.28    1.58
   3  -4   6  402.66    6.85
   3  -4   8   72.03    3.64
   3  -4  10    2.65    1.79
   3  -4  11    2.16    1.67
   3  -4  12  493.28    7.53
   3  -4  14  675.15    8.98
   3  -4  15   13.26    2.23
   3  -4  17    1.78    1.52
   3  -4  18   37.80    2.68
   3  -4  20   14.51    2.02
   3  -4  21   -0.29    1.05
   3  -4  22   -0.22    1.02
   3  -3   7   83.75    3.70
   3  -3   8    1.31    2.06
   3  -3   9  262.55    5.56
   3  -3  10   51.79    3.04
   3  -3  12   26.78    2.55
   3  -3  14  108.78    3.97
   3  -3  16   23.89    2.39
   3  -3  19    6.07    1.89
   3  -3  20   11.61    1.94
   3  -3  22   20.79    1.86
   3  -2   6  419.15    6.63
   3  -2   7    9.67    2.48
   3  -2   8   39.47    2.90
   3  -2   9   24.05    2.54
   3  -2  11    4.12    1.87
   3  -2  12   93.97    3.74
   3  -2  16    0.35    1.77
   3  -2  17   18.39    2.48
   3  -2  18    2.63    1.59
   3  -2  19    3.60    1.72
   3  -2  20    3.31    1.50
   3  -2  21   25.26    2.35
   3  -2  22   26.26    2.17
   3  -1   6  184.44    4.41
   3  -1   7  437.12    6.60
   3  -1   8    5.17    1.83
   3  -1  12  945.55   10.61
   3  -1  14 1931.07   15.42
   3  -1  15    2.65    1.85
   3  -1  17   49.27    3.21
   3  -1  18   30.46    2.76
   3  -1  19   13.56    2.36
   3  -1  20   17.51    2.31
   3  -1  21   34.26    2.58
   3  -1  22   30.36    2.17
   3   0   3  546.08    6.39
   3   0   6 2458.31   14.09
   3   0   7 1087.68    9.91
   3   0   9   28.32    2.50
   3   0  10   11.29    2.24
   3   0  11  873.66   10.05
   3   0  12   26.44    2.59
   3   0  14  178.46    5.17
   3   0  16  325.67    6.93
   3   0  17  112.87    4.20
   3   0  21    6.21    1.99
   3   1   2  670.09    6.29
   3   1   3 2572.77   12.50
   3   1   4 4497.19   17.36
   3   1   5 2945.94   14.93
   3   1   6 6329.13   22.76
   3   1   8 1123.43   10.75
   3   1   9    1.69    2.06
   3   1  11    4.93    2.08
   3   1  17   90.99    3.97
   3   1  18    2.04    1.92
   3   1  19   10.33    2.16
   3   1  20   -0.58    1.44
   3   2   1 1131.51    7.06
   3   2   3 3866.35   15.03
   3   2   7 3765.29   18.44
   3   2   8   -1.11    1.79
   3   2   9    5.89    2.32
   3   2  10   11.18    2.45
   3   2  11   -0.01    1.95
   3   2  15   37.27    3.24
   3   2  16   93.60    4.17
   3   2  17   -0.10    1.58
   3   2  18   68.30    3.73
   3   2  19    9.19    2.09
   3   3   1   71.81    2.08
   3   3   2  510.59    5.43
   3   3   3   31.85    2.07
   3   3   5    6.66    1.71
   3   3   6 1421.37   11.06
   3   3   7   27.73    2.47
   3   3   8   35.98    2.75
   3   3   9  353.58    6.44
   3   3  10  192.87    5.10
   3   3  12    0.45    1.76
   3   3  14   -0.55    1.97
   3   3  16   13.89    2.69
   3   3  17    4.20    1.93
   3   4   4    1.60    1.36
   3   4   5  152.05    3.81
   3   4   7    5.34    1.95
   3   4   8  143.21    4.20
   3   4   9   45.55    2.97
   3   4  10  244.18    5.64
   3   4  12    0.98    1.73
   3   4  13   21.94    2.74
   3   4  14  170.95    5.20
   3   4  15  132.32    4.64
   3   5   7  284.63    5.41
   3   5   8   10.69    2.04
   3   5   9    5.57    2.10
   4 -10  10   10.03    1.70
   4  -9   7  113.81    3.49
   4  -9  12    3.18    1.25
   4  -9  13    1.57    1.10
   4  -9  14    0.58    1.03
   4  -8  11    0.25    1.45
   4  -8  13    7.71    1.61
   4  -8  18    1.17    0.96
   4  -7   8    5.39    2.18
   4  -7  10    0.45    1.63
   4  -7  12  129.70    4.16
   4  -7  20   33.07    1.96
   4  -6   7   19.11    2.22
   4  -6   8   -1.09    1.52
   4  -6   9    1.06    1.68
   4  -6  10   85.02    3.70
   4  -6  13  819.02    9.79
   4  -6  16   12.46    1.93
   4  -6  18    8.66    1.86
   4  -6  19    2.31    1.29
   4  -6  20    2.65    1.16
   4  -6  21    8.33    1.35
   4  -5   7   21.53    2.25
   4  -5   8   -0.06    1.72
   4  -5  10    6.22    2.22
   4  -5  11    4.19    1.85
   4  -5  13    6.31    2.14
   4  -5  15    7.04    2.02
   4  -5  17    5.39    1.83
   4  -5  21    3.67    1.45
   4  -4  10   11.54    2.66
   4  -4  11   73.78    3.60
   4  -4  13   47.51    3.04
   4  -4  14   38.74    2.97
   4  -4  16    0.20    1.49
   4  -4  21    1.55    1.26
   4  -3   7   25.25    3.33
   4  -3   9  138.77    4.66
   4  -3  13   36.08    2.96
   4  -3  14    4.52    2.15
   4  -3  15   41.81    2.98
   4  -3  16    5.00    1.99
   4  -3  17   43.17    3.04
   4  -3  18    0.09    1.44
   4  -3  20    5.80    1.86
   4  -3  21    2.38    1.31
   4  -2   5  247.38    5.52
   4  -2   6   17.64    3.19
   4  -2   8  411.70    7.11
   4  -2  10  386.79    7.05
   4  -2  11   15.85    2.29
   4  -2  15    2.85    1.75
   4  -2  16   96.09    3.91
   4  -2  17    5.83    2.12
   4  -2  18    0.64    1.71
   4  -2  19    6.24    2.07
   4  -2  20    3.34    1.55
   4  -2  21   29.85    2.44
   4  -1   3    4.80    2.15
   4  -1   4 1498.19   12.40
   4  -1   5  626.45    8.29
   4  -1   6  875.34    9.66
   4  -1   7  100.77    3.88
   4  -1   8    6.65    2.29
   4  -1   9  178.58    4.83
   4  -1  10    0.71    1.76
   4  -1  11  207.69    5.33
   4  -1  14  151.46    4.89
   4  -1  16  194.65    5.51
   4  -1  18   50.49    3.31
   4  -1  19    9.23    2.35
   4  -1  20   35.51    2.80
   4  -1  21    3.86    1.69
   4   0   2  295.93    5.37
   4   0   3 1834.77   12.49
   4   0   5 2021.20   13.31
   4   0   6 4229.11   19.41
   4   0   7  340.03    6.12
   4   0   9    0.22    1.85
   4   0  10  228.02    5.42
   4   0  11    2.97    1.85
   4   0  13  501.52    8.36
   4   0  14  830.09   10.75
   4   0  16   63.11    3.56
   4   0  18    4.95    2.18
   4   0  20    3.03    1.52
   4   0  21   17.33    2.05
   4   1   4  786.54    8.04
   4   1   5 8291.82   25.94
   4   1   6  283.55    5.66
   4   1   7 2830.79   16.73
   4   1   8   16.26    2.53
   4   1   9  165.72    4.77
   4   1  10    2.60    1.83
   4   1  13  221.46    5.83
   4   1  14  691.37   10.11
   4   1  15   15.64    2.33
   4   1  17   -0.09    1.63
   4   1  18    7.68    2.09
   4   1  19    8.07    2.26
   4   1  20   16.09    2.33
   4   2   1   16.99    1.54
   4   2   3   20.78    1.89
   4   2   5   19.83    2.23
   4   2   6 2624.66   15.09
   4   2   7   60.98    3.01
   4   2   8    7.12    2.03
   4   2   9   73.41    3.50
   4   2  12    4.64    2.18
   4   2  13  144.39    5.01
   4   2  14    0.83    2.00
   4   2  16    6.82    2.71
   4   2  17   23.23    2.73
   4   2  18   25.58    2.85
   4   2  19   68.11    3.38
   4   3   2   59.72    2.19
   4   3   6  201.35    4.49
   4   3   7    6.02    1.85
   4   3   8  190.55    4.73
   4   3   9   36.77    2.68
   4   3  11   -0.79    1.65
   4   3  12   24.11    2.72
   4   3  13   11.74    2.37
   4   3  17    6.69    2.41
   4   4   3   60.71    2.37
   4   4   4   66.15    2.58
   4   4   5  276.87    4.85
   4   4   7   19.48    2.16
   4   4   8   -1.53    1.32
   4   4   9  148.53    4.25
   4   4  12    5.28    2.00
   4   4  13   76.29    3.72
   4   5   7   36.52    2.37
   5 -11   7   63.97    2.56
   5 -11   8    9.07    1.52
   5 -11  10    5.73    1.60
   5 -10   7  149.28    3.77
   5 -10  12   13.94    1.79
   5 -10  14    3.10    1.34
   5  -9  11    4.99    1.74
   5  -9  13    4.85    1.73
   5  -8  10   20.02    2.22
   5  -8  11   11.80    2.15
   5  -8  13    5.64    1.88
   5  -8  14    1.76    1.38
   5  -8  16   23.53    2.23
   5  -8  17    0.81    1.27
   5  -8  18   25.49    2.00
   5  -8  19    0.09    1.00
   5  -7   8  318.26    5.89
   5  -7  11   17.88    2.23
   5  -7  16    4.58    1.77
   5  -7  18    4.72    1.77
   5  -6   8  125.39    3.77
   5  -6  11    1.87    1.71
   5  -6  12  117.67    4.17
   5  -6  13    0.79    1.48
   5  -6  15    0.83    1.51
   5  -6  16    5.15    2.09
   5  -6  20   11.22    1.75
   5  -5   7  548.53    7.40
   5  -5   8   81.15    3.25
   5  -5   9  601.64    8.31
   5  -5  12   -1.54    1.72
   5  -5  13    1.10    1.82
   5  -5  14    1.39    1.59
   5  -5  15    4.12    1.61
   5  -5  20   97.67    3.37
   5  -4   6 1134.96   10.13
   5  -4   8 2782.62   17.28
   5  -4  18    1.15    1.53
   5  -4  20    5.46    1.55
   5  -4  21   23.13    1.94
   5  -3   5  684.10    7.99
   5  -3   6  183.50    4.69
   5  -3   8 1344.52   13.05
   5  -3   9 2380.62   17.41
   5  -3  10  957.50   11.67
   5  -3  14    0.59    1.95
   5  -3  15    2.45    1.75
   5  -3  19   18.59    2.37
   5  -3  21    0.42    1.16
   5  -2   4    6.48    2.05
   5  -2   5   41.81    2.87
   5  -2   6  483.42    7.71
   5  -2   7 1531.37   13.81
   5  -2   8  911.33   10.93
   5  -2   9 1588.03   14.37
   5  -2  10  109.25    4.33
   5  -2  12    7.13    2.23
   5  -2  14   36.29    2.93
   5  -2  15   69.80    3.80
   5  -2  16    5.73    2.65
   5  -2  17    1.52    1.78
   5  -2  18    7.00    2.03
   5  -2  19    8.77    2.18
   5  -2  20    0.19    1.43
   5  -2  21    0.20    1.16
   5  -1   3  126.72    3.89
   5  -1   4   83.72    3.49
   5  -1   5  137.52    4.29
   5  -1   6   41.34    3.20
   5  -1   7    7.29    2.84
   5  -1   8  717.01    9.68
   5  -1   9    5.48    2.36
   5  -1  15  220.02    5.88
   5  -1  18   -0.96    1.55
   5  -1  19    3.07    1.74
   5  -1  20   -0.37    1.35
   5   0   1   94.19    3.12
   5   0   2  224.49    4.70
   5   0   5 2008.52   14.57
   5   0   6   55.04    3.11
   5   0   7  216.91    5.34
   5   0   8   31.28    2.68
   5   0   9   59.55    3.49
   5   0  12  140.51    4.93
   5   0  13   85.93    4.12
   5   0  15    1.30    1.80
   5   0  16   19.92    2.66
   5   0  17    0.09    1.62
   5   0  18   35.15    2.75
   5   0  19   12.59    2.06
   5   0  20   29.28    2.34
   5   1  -1    4.65    1.45
   5   1   0   12.32    1.76
   5   1   1    1.41    1.50
   5   1   4 1824.40   12.78
   5   1   5   12.74    2.27
   5   1   6  729.48    8.91
   5   1   7    7.88    2.31
   5   1   8  111.88    4.14
   5   1  12    3.47    2.01
   5   1  13   21.04    2.89
   5   1  14   13.42    2.62
   5   1  15   -0.73    1.74
   5   1  16    0.50    1.92
   5   1  19  121.36    4.00
   5   1  20   70.53    3.01
   5   2   0    1.17    0.96
   5   2   2  107.73    2.94
   5   2   4    1.76    1.34
   5   2   5  222.53    4.72
   5   2   6    0.24    1.54
   5   2   7  176.19    4.59
   5   2  11    3.32    1.86
   5   2  13   -0.44    1.86
   5   2  14    3.14    2.14
   5   2  17   64.76    3.56
   5   2  18   63.16    3.18
   5   2  19  137.60    4.12
   5   3   5   67.14    2.77
   5   3   6    3.54    1.55
   5   3   7  526.15    7.34
   5   3   8   -1.38    1.55
   5   3  13   -0.63    1.77
   5   3  14   28.84    3.06
   5   3  15    4.94    2.27
   5   3  16    6.70    2.32
   5   3  17    1.61    1.74
   5   4   6    0.38    1.27
   5   4   7    5.25    1.72
   5   4   8  139.76    4.04
   5   4  11   46.22    2.95
   5   4  12    3.00    1.78
   5   4  14   22.34    2.58
   6 -12   6   -0.94    0.82
   6 -12   7    7.66    1.39
   6 -12   8    0.39    0.91
   6 -11   7   23.05    1.71
   6 -11  10   17.08    1.68
   6 -11  11    3.17    1.29
   6 -11  12    4.54    1.36
   6 -10  13   -0.57    0.96
   6 -10  16   88.24    2.88
   6  -9  10    8.92    1.78
   6  -9  11   33.42    2.24
   6  -9  12   10.86    1.74
   6  -9  14    6.80    1.67
   6  -9  16   56.46    2.65
   6  -9  17    4.41    1.39
   6  -9  18   62.30    2.41
   6  -8   8  415.27    6.53
   6  -8   9   94.33    3.47
   6  -8  10   26.38    2.21
   6  -8  11   -0.07    1.15
   6  -8  13   17.50    2.09
   6  -8  14    4.48    1.88
   6  -8  15    0.70    1.29
   6  -8  16    0.25    1.21
   6  -8  18    7.43    1.49
   6  -7  10   17.46    2.10
   6  -7  12  100.50    3.55
   6  -7  13    2.39    1.38
   6  -7  15    2.42    1.29
   6  -7  18   41.71    2.41
   6  -7  19   18.36    1.82
   6  -6   7  206.16    4.60
   6  -6  10    6.25    1.81
   6  -6  12    1.14    1.46
   6  -6  14   -0.46    1.27
   6  -6  15    1.21    1.27
   6  -6  19   11.71    1.64
   6  -5   8 1095.83   10.62
   6  -5  10  623.17    8.51
   6  -5  11  133.39    4.22
   6  -5  13   10.81    2.04
   6  -5  14    5.68    1.74
   6  -5  16    8.96    2.01
   6  -5  18    1.03    1.29
   6  -5  20   16.18    1.70
   6  -4   6  200.30    4.50
   6  -4   7 1873.89   13.54
   6  -4   8  677.77    8.59
   6  -4  11  226.46    5.43
   6  -4  17   46.50    2.86
   6  -3   5  482.16    6.91
   6  -3   6 1011.74   10.07
   6  -3   7 1621.55   13.12
   6  -3   8  928.00   10.30
   6  -3  11  511.46    8.14
   6  -3  12    1.55    1.76
   6  -3  13    6.50    1.95
   6  -3  14   -1.25    1.43
   6  -3  15    5.17    1.83
   6  -3  16   39.31    2.90
   6  -3  18  101.00    3.74
   6  -3  20   31.76    2.14
   6  -2   4  121.05    3.77
   6  -2   5  149.02    4.22
   6  -2   6  940.73   10.27
   6  -2   7  123.13    4.15
   6  -2   8 1630.19   13.99
   6  -2  11    0.80    1.63
   6  -2  12   12.50    2.48
   6  -2  13   58.22    3.29
   6  -2  14   48.33    3.16
   6  -2  15    9.49    2.35
   6  -2  16    1.76    1.58
   6  -2  17   43.62    2.82
   6  -2  18    3.56    1.54
   6  -2  20    1.01    1.04
   6  -1   2   28.12    2.34
   6  -1   3    3.07    1.67
   6  -1   4    4.50    2.18
   6  -1   5   11.47    2.22
   6  -1   6    5.87    1.92
   6  -1   7  286.77    6.07
   6  -1   8   73.73    3.58
   6  -1  11    0.77    1.71
   6  -1  12   79.97    3.72
   6  -1  14   90.89    4.06
   6  -1  15    1.61    1.77
   6  -1  16    4.48    2.18
   6  -1  17    1.70    1.66
   6  -1  19   16.51    1.86
   6   0   1    0.74    1.44
   6   0   2    6.52    2.14
   6   0   3   27.29    2.46
   6   0   4  215.54    4.93
   6   0   5    7.35    2.17
   6   0   6   69.73    3.42
   6   0   7   57.03    3.28
   6   0   8  265.17    5.94
   6   0  10   91.17    4.05
   6   0  12    0.20    1.60
   6   0  13    1.72    1.73
   6   0  14    1.45    1.69
   6   0  15    9.61    2.14
   6   0  16   13.92    2.31
   6   0  19  122.77    3.74
   6   1  -1 1658.58    9.93
   6   1   0    8.72    1.60
   6   1   2   57.40    2.68
   6   1   3    9.42    1.90
   6   1   4   -0.29    1.53
   6   1   5   25.09    2.49
   6   1   6   55.39    3.18
   6   1  11   10.76    2.59
   6   1  15   42.08    3.01
   6   1  18  109.89    3.79
   6   2   3  663.00    7.42
   6   2   4   41.55    2.44
   6   2   6   53.22    2.92
   6   2  14   49.84    3.22
   6   2  15   21.67    2.62
   6   2  16   74.34    3.40
   6   2  17   13.17    2.09
   6   2  18  197.17    4.64
   6   3   6  596.69    7.70
   6   3  12   18.25    2.31
   6   3  13   12.03    2.08
   6   3  14    0.17    1.46
   6   3  15    9.31    2.07
   6   3  16   -0.09    1.25
   7 -13   6    0.94    0.87
   7 -13   7   15.74    1.48
   7 -12   6   10.09    1.41
   7 -12   7   -0.18    0.87
   7 -12   8    0.47    0.94
   7 -12   9    2.97    1.23
   7 -12  10    4.69    1.27
   7 -11   7   16.66    1.72
   7 -11   9    6.26    1.47
   7 -11  10    4.58    1.43
   7 -11  11    2.56    1.09
   7 -11  12    3.03    1.26
   7 -11  13    0.37    0.85
   7 -11  14    3.94    1.06
   7 -10   7  137.57    3.75
   7 -10   8    2.79    1.27
   7 -10  10   -0.61    1.11
   7 -10  11    5.04    1.52
   7 -10  12    3.89    1.31
   7 -10  14   -0.57    0.93
   7 -10  15    1.40    0.99
   7 -10  16   20.36    1.60
   7  -9   7   14.27    1.74
   7  -9   9   19.73    1.91
   7  -9  10   -0.59    1.04
   7  -9  11    7.19    1.66
   7  -9  12    8.49    1.65
   7  -9  14    1.97    1.16
   7  -9  15    4.37    1.40
   7  -9  16    1.12    0.98
   7  -9  17    5.93    1.31
   7  -8   7    3.39    1.48
   7  -8   8   28.08    2.30
   7  -8   9    6.67    1.76
   7  -8  10    9.80    1.89
   7  -8  13   -0.85    1.26
   7  -8  15    0.48    1.13
   7  -8  17    4.25    1.32
   7  -8  18    0.13    0.83
   7  -7   7   -0.77    1.23
   7  -7   8    2.39    1.45
   7  -7  10    4.65    1.83
   7  -7  12    4.61    1.81
   7  -7  15   20.03    1.98
   7  -7  16    3.80    1.34
   7  -7  17    5.76    1.56
   7  -7  18   40.15    2.24
   7  -6   8   59.57    2.86
   7  -6   9    9.39    1.88
   7  -6  11    3.13    1.44
   7  -6  13   18.40    1.93
   7  -6  14   12.64    1.97
   7  -6  15    4.25    1.54
   7  -6  17  158.22    4.05
   7  -6  18    0.75    1.14
   7  -5   8  281.09    5.78
   7  -5  10  324.62    6.15
   7  -5  12   27.36    2.36
   7  -5  13    6.63    1.66
   7  -5  14   19.40    2.08
   7  -5  15    0.38    1.33
   7  -5  17   23.10    2.14
   7  -4   5  127.08    3.74
   7  -4   9 1034.63   10.67
   7  -4  10   52.58    2.93
   7  -4  12    6.56    1.84
   7  -4  13   11.52    1.94
   7  -4  14    0.85    1.39
   7  -4  15   15.97    1.93
   7  -4  16   33.31    2.50
   7  -4  19   12.37    1.51
   7  -3   4   27.65    2.16
   7  -3   5   10.30    1.98
   7  -3   6  398.61    6.61
   7  -3   9    1.43    1.49
   7  -3  10  227.62    5.34
   7  -3  11    0.75    1.44
   7  -3  12    8.04    2.04
   7  -3  16    1.16    1.43
   7  -3  17   28.69    2.29
   7  -3  18    0.91    1.13
   7  -3  19   17.83    1.82
   7  -2   3  245.14    4.92
   7  -2   4   57.44    2.84
   7  -2   5   49.53    2.70
   7  -2   6    5.13    1.83
   7  -2  10    0.97    1.45
   7  -2  11    8.76    2.16
   7  -2  16    3.00    1.50
   7  -2  17    2.18    1.35
   7  -2  18   24.18    2.14
   7  -1   1    6.72    1.76
   7  -1   2  478.85    6.72
   7  -1   3    0.77    1.61
   7  -1   4  958.38   10.20
   7  -1   5   13.88    2.30
   7  -1   7   -0.97    1.50
   7  -1  10    8.68    1.97
   7  -1  11    5.27    2.00
   7  -1  12   -0.44    1.50
   7  -1  14    6.22    2.11
   7  -1  16    2.58    1.43
   7  -1  18   48.85    2.53
   7   0   0   -0.76    1.16
   7   0   1    7.42    1.71
   7   0   2   14.65    1.94
   7   0   3  497.79    7.02
   7   0   4   87.26    3.37
   7   0   6   -0.14    1.64
   7   0   7    6.74    2.23
   7   0   9    6.77    2.04
   7   0  11    5.03    2.06
   7   0  13    2.06    1.85
   7   0  14    2.28    1.73
   7   0  15    7.19    2.07
   7   0  16   21.45    2.37
   7   0  18   42.01    2.49
   7   1   2    2.31    1.29
   7   1   4   27.78    2.23
   7   1   5   16.64    2.07
   7   1   6    2.52    1.44
   7   1  13   14.66    2.36
   7   1  14   23.67    2.39
   7   1  15   11.10    2.08
   7   2   6  492.31    7.15
   7   2  12   20.70    2.33
   7   2  13   27.38    2.49
   7   2  14    3.92    1.66
   7   2  15    4.04    1.58
   7   2  16    1.08    1.25
   8 -14   4    2.80    1.06
   8 -13   5    2.89    1.20
   8 -13   6   39.49    1.94
   8 -13   7    3.68    1.16
   8 -13   9   21.98    1.59
   8 -12   6    4.96    1.37
   8 -12   7    3.34    1.25
   8 -12   8    3.21    1.13
   8 -12   9    0.92    0.90
   8 -12  11    1.15    0.89
   8 -12  12   32.11    1.77
   8 -11   7   18.89    1.78
   8 -11   8    3.02    1.35
   8 -11   9    0.20    0.97
   8 -11  10    2.08    1.09
   8 -11  12    9.74    1.39
   8 -11  13    4.47    1.15
   8 -11  14    1.71    0.86
   8 -10   7    6.77    1.44
   8 -10   9   -0.33    1.11
   8 -10  12   15.45    1.75
   8 -10  14   -0.14    0.89
   8 -10  15    6.14    1.18
   8  -9   7    0.67    1.13
   8  -9   8    4.54    1.59
   8  -9   9   10.51    1.81
   8  -9  13   -0.19    1.11
   8  -9  15    3.61    1.35
   8  -9  16   18.46    1.66
   8  -8   7   38.60    2.43
   8  -8   8   16.95    1.95
   8  -8  16   12.95    1.59
   8  -7   6  270.20    5.58
   8  -7  17    5.56    1.51
   8  -6   6    5.50    1.83
   8  -6   7    2.15    1.49
   8  -6   8    0.38    1.38
   8  -6   9    0.58    1.31
   8  -6  10   -0.06    1.17
   8  -6  11    2.21    1.36
   8  -6  13    2.17    1.36
   8  -6  15    0.37    1.32
   8  -6  16   15.15    1.84
   8  -6  17    5.46    1.34
   8  -5   6   25.46    2.15
   8  -5  13   14.03    1.99
   8  -5  14   -0.06    1.14
   8  -5  15    0.19    1.19
   8  -5  16    9.82    1.71
   8  -5  17   14.55    1.72
   8  -4   7   16.00    2.14
   8  -4   8  231.15    5.22
   8  -4   9    5.28    1.62
   8  -4  10   84.39    3.40
   8  -4  16    2.60    1.27
   8  -4  17    5.13    1.54
   8  -3   3  480.22    6.87
   8  -3   4   11.65    1.78
   8  -3   7    5.22    1.82
   8  -3   8    0.62    1.46
   8  -3   9    0.49    1.29
   8  -3  15   10.54    1.90
   8  -3  17    1.90    1.24
   8  -2   2 1242.53   10.54
   8  -2   3    2.38    1.39
   8  -2   4 1404.38   11.75
   8  -2  10   26.11    2.33
   8  -2  14    0.52    1.33
   8  -2  16    0.66    1.25
   8  -2  17   14.67    1.65
   8  -1   1 1056.08    9.72
   8  -1   3 2000.22   14.01
   8  -1   7   28.86    2.49
   8  -1   9    2.02    1.53
   8  -1  10   24.59    2.51
   8  -1  11    2.96    1.72
   8  -1  13   32.58    2.63
   8  -1  15    7.76    1.79
   8  -1  16    9.57    1.63
   8  -1  17    7.70    1.54
   8   0   2  487.66    6.77
   8   0   7    4.23    1.60
   8   0   8    0.16    1.54
   8   0  11    4.52    1.95
   8   0  12    2.84    1.54
   8   0  14    7.72    1.84
   8   0  15    5.94    1.69
   8   0  16   13.41    1.73
   8   1   7    8.16    1.77
   8   1  12    1.25    1.42
   8   1  13    5.30    1.69
   8   1  14   -0.32    1.24
   9 -13   6    3.32    1.03
   9 -13   7    2.45    1.06
   9 -13   8    3.39    1.14
   9 -12   6    0.07    0.97
   9 -12   7    8.59    1.42
   9 -12   8    2.21    1.09
   9 -12  10    3.46    1.14
   9 -12  11    9.81    1.31
   9 -11   7    1.36    1.15
   9 -11   8   31.84    2.09
   9 -11   9   -0.07    0.91
   9 -11  10    0.43    1.05
   9 -11  12    1.16    0.89
   9 -10   6   19.63    1.89
   9 -10   7   25.68    1.92
   9 -10   8   11.49    1.70
   9 -10   9    0.80    1.13
   9 -10  11    1.83    1.06
   9 -10  12   72.12    2.78
   9 -10  13    1.82    1.03
   9  -9   6    2.78    1.33
   9  -9   7    0.61    1.14
   9  -9   8   -1.00    1.07
   9  -9  10    8.18    1.67
   9  -9  14   31.64    2.03
   9  -8   6  107.04    3.52
   9  -8   7    1.32    1.24
   9  -8   9   15.00    2.01
   9  -8  15   46.38    2.42
   9  -7   6   19.27    2.14
   9  -7   8   18.12    1.97
   9  -7   9   31.07    2.49
   9  -7  10   59.65    3.09
   9  -7  13    3.03    1.43
   9  -7  15    0.79    1.11
   9  -7  16    2.90    1.17
   9  -6   5   31.21    2.20
   9  -6   6   -0.31    1.20
   9  -6   7    2.26    1.44
   9  -6   8   -0.54    1.18
   9  -6  10   -1.59    1.21
   9  -6  11   25.26    2.15
   9  -6  12    4.27    1.46
   9  -6  14    1.09    1.19
   9  -6  15    0.63    1.23
   9  -6  16    3.52    1.28
   9  -5   5    2.31    1.29
   9  -5   7    1.86    1.35
   9  -5   9    3.72    1.67
   9  -5  10    3.87    1.49
   9  -5  11    8.45    1.86
   9  -5  14   13.78    1.83
   9  -5  15    0.41    1.04
   9  -5  16    0.57    1.07
   9  -4   3  230.45    4.86
   9  -4   4    1.48    1.32
   9  -4   5   36.62    2.45
   9  -4   6   -0.02    1.27
   9  -4   7   25.16    2.21
   9  -4   8   -1.20    1.26
   9  -4   9    8.05    1.62
   9  -4  10   17.32    2.08
   9  -4  15    4.50    1.57
   9  -3   7   28.21    2.27
   9  -3   8   15.68    1.99
   9  -3  14    1.11    1.27
   9  -2   1  668.75    7.78
   9  -2   7   39.24    2.54
   9  -2   9    0.17    1.20
   9  -2  11    9.66    1.89
   9  -2  15   47.85    2.41
   9  -1   0  464.55    6.49
   9  -1   2  797.68    8.80
   9  -1   6    3.51    1.62
   9  -1   7  126.88    4.08
   9  -1   8   11.73    2.05
   9  -1   9   34.57    2.54
   9  -1  10   21.55    2.20
   9  -1  15   15.13    1.66
   9   0   6   43.93    2.55
   9   0   7    4.80    1.68
   9   0   9   13.42    1.96
   9   0  10    4.02    1.64
   9   0  11    4.03    2.00
   9   0  12    8.94    1.90
   9   0  14    2.82    1.14
  10 -13   4    0.03    0.87
  10 -13   5    3.98    1.23
  10 -13   6    3.87    1.22
  10 -12   5    0.86    1.07
  10 -12   7    7.27    1.35
  10 -12   8   64.72    2.57
  10 -12   9    5.12    1.20
  10 -11   9    9.29    1.39
  10 -11  10    1.32    0.98
  10 -10   6   20.70    1.91
  10 -10   8    2.52    1.15
  10 -10   9    2.37    1.10
  10 -10  10    0.42    1.02
  10 -10  11   24.14    1.76
  10 -10  12    7.08    1.36
  10  -9   5    0.87    1.10
  10  -9   6   10.14    1.72
  10  -9   7   -0.26    1.04
  10  -9   8    3.60    1.73
  10  -9   9    3.26    1.27
  10  -9  12   47.30    2.31
  10  -8   6    0.99    1.32
  10  -8   7    0.22    1.10
  10  -8   8    0.27    1.29
  10  -8   9    3.23    1.47
  10  -8  13    3.24    1.44
  10  -7   4   65.83    2.97
  10  -7   5   -0.16    1.17
  10  -7   6    1.62    1.29
  10  -7  10    0.01    1.17
  10  -7  11   18.95    2.01
  10  -7  12    0.44    1.13
  10  -7  13    8.95    1.54
  10  -7  14   -1.04    0.97
  10  -6   4    1.31    1.33
  10  -6   5    3.90    1.61
  10  -6   6   61.73    2.92
  10  -6   7    1.64    1.22
  10  -6   9    3.66    1.43
  10  -6  10   21.47    2.13
  10  -6  11    0.71    1.19
  10  -6  12    0.34    1.18
  10  -6  14    2.68    1.22
  10  -5   3    3.11    1.28
  10  -5   4    0.07    1.23
  10  -5   6    0.72    1.36
  10  -5  10    5.52    1.62
  10  -5  11    0.47    1.18
  10  -5  12   10.52    1.66
  10  -5  13    2.56    1.29
  10  -5  14    3.16    1.27
  10  -4   2   13.78    1.76
  10  -4   3    9.27    1.50
  10  -4   5    0.58    1.14
  10  -4   6   11.16    1.83
  10  -4   7   16.99    1.94
  10  -4   8   28.37    2.15
  10  -4   9    4.61    1.85
  10  -4  10    1.90    1.26
  10  -4  14    1.89    1.05
  10  -3   0    4.22    1.43
  10  -3   1   23.57    1.86
  10  -3   7    0.79    1.15
  10  -3   8   -0.32    1.22
  10  -3   9    1.34    1.25
  10  -3  11   11.54    1.79
  10  -3  14   93.36    2.94
  10  -2   0   23.60    1.85
  10  -2   4   41.17    2.46
  10  -2   6    0.75    1.29
  10  -2   7   10.01    1.71
  10  -2   8   -2.21    1.00
  10  -2   9    7.80    1.60
  10  -2  10   13.60    1.76
  10  -2  13   68.05    2.70
  10  -1  10    0.15    1.19
  10  -1  11    4.39    1.53
  11 -12   4   13.97    1.66
  11 -12   5   88.13    3.00
  11 -11   6   33.30    2.04
  11 -11   7  156.24    3.77
  11 -10   4   16.48    1.82
  11 -10   5   -0.03    1.11
  11 -10   7    4.39    1.28
  11 -10   8   33.33    2.09
  11 -10   9    1.06    0.95
  11 -10  10    0.73    0.85
  11  -9   4    3.66    1.42
  11  -9   5    1.22    1.06
  11  -9   6    6.35    1.57
  11  -9   8    8.73    1.45
  11  -9   9    0.25    1.04
  11  -9  10    2.10    1.03
  11  -9  11    0.96    0.96
  11  -8   4   10.45    1.59
  11  -8   5   18.01    1.87
  11  -8   6   12.77    1.80
  11  -8   8   12.58    1.71
  11  -8  10    1.75    1.10
  11  -8  11    3.21    1.30
  11  -7   3    3.45    1.58
  11  -7   5    3.19    1.29
  11  -7   7    1.78    1.37
  11  -7   9    1.13    1.24
  11  -7  11    0.79    1.05
  11  -7  12    5.08    1.36
  11  -6   2    3.32    1.47
  11  -6   4    0.78    1.12
  11  -6  11   14.97    1.73
  11  -6  12    8.35    1.34
  11  -5   1    9.96    1.55
  11  -5   3    3.20    1.42
  11  -5  10   13.88    1.64
  11  -5  11    4.08    1.42
  11  -5  12    0.33    0.91
  11  -4   0   -0.12    1.00
  11  -4   1   77.71    2.84
  11  -4   2    1.10    1.10
  11  -4   3    4.09    1.44
  11  -4   4   -0.57    1.01
  11  -4   5    8.59    1.51
  11  -4   7   19.12    1.90
  11  -4   9    0.90    1.03
  11  -4  10    1.04    1.01
  11  -4  11    1.99    1.03
  11  -3   1   -1.00    0.87
  11  -3   2    4.07    1.46
  11  -3   3   36.18    2.12
  11  -3   4    4.40    1.31
  11  -3   5    5.66    1.32
  11  -3   6    0.81    1.00
  11  -3   8    4.33    1.40
  11  -3  10    0.39    1.05
  11  -3  11   22.30    1.79
  12 -11   2    6.60    1.28
  12 -11   3    5.90    1.34
  12 -11   5    1.02    0.97
  12 -10   3    1.72    1.05
  12 -10   4    3.81    1.45
  12 -10   5    5.65    1.36
  12 -10   6    3.15    1.26
  12 -10   7   10.56    1.41
  12  -9   3    1.06    1.11
  12  -9   5   -0.01    1.05
  12  -9   6    2.37    1.14
  12  -9   7    8.67    1.46
  12  -9   8    0.58    0.88
  12  -8   3   10.87    1.64
  12  -8   4    2.88    1.35
  12  -8   5    3.24    1.54
  12  -8   7    0.83    1.02
  12  -8   8   54.85    2.48
  12  -8   9    0.77    0.95
  12  -7   1   17.37    1.79
  12  -7   2   -0.57    1.00
  12  -7   4    0.05    1.06
  12  -7   6    8.93    1.47
  12  -7   8   26.89    1.99
  12  -7   9   79.21    2.83
  12  -6   1    4.13    1.48
  12  -6   3    1.39    1.16
  12  -6   4   55.94    2.59
  12  -6   5   28.24    2.10
  12  -6   6  139.31    3.69
  12  -6   9   90.57    2.89
  12  -5   0    3.28    1.40
  12  -5   2    4.51    1.35
  12  -5   3   14.89    1.63
  12  -5   4   13.64    1.57
  12  -5   5   27.54    1.96
  12  -5   7   21.92    1.82
  12  -5   9    0.17    0.86
  12  -4   3    0.34    0.90
  12  -4   4   -0.17    0.92
  12  -4   6    0.57    0.89
  12  -4   8    5.87    1.26
  12  -4   9   12.82    1.39
  13  -9   0   15.91    1.65
  13  -9   1   78.95    2.76
  13  -9   2   42.30    2.11
  13  -8   0   27.83    1.90
  13  -8   2   13.59    1.63
  13  -8   3   27.86    1.90
  13  -8   4    0.25    0.88
  13  -7  -1    1.81    1.01
  13  -7   0    3.73    1.34
  13  -7   1    1.48    1.00
  13  -7   3   -0.33    0.92
  13  -7   4    7.39    1.41
  13  -7   5   10.24    1.47
  13  -6   0    1.25    1.00
  13  -6   1    0.13    0.89
  13  -6   2    1.15    0.92
  13  -6   3   -0.54    0.81
  13  -6   4    4.52    1.29
  13  -6   5    5.98    1.28
 -13   1   7   45.88    5.65
 -13   1   8   -1.61    3.05
 -13   1   9   11.17    4.59
 -13   2   5    5.22    3.62
 -13   2   6   35.69    6.07
 -13   2   7   40.58    6.12
 -13   2   8   46.49    5.55
 -13   2   9   21.10    5.44
 -13   2  10    3.56    4.01
 -13   3   6   38.91    6.08
 -13   3   9    3.21    3.84
 -13   3  10    0.43    3.75
 -13   4   7   18.98    5.93
 -13   4   8    0.54    4.61
 -13   4   9   -3.48    3.26
 -13   4  10    5.01    3.98
 -13   5   7   -0.81    3.62
 -13   5   8    0.03    3.91
 -13   5   9   -1.00    3.63
 -13   5  10    1.63    3.98
 -13   6   9    6.06    4.16
 -13   6  10    1.40    3.83
 -12  -1   8   34.88    5.22
 -12  -1   9   -2.35    3.52
 -12  -1  10  135.31    8.22
 -12  -1  11    7.89    3.85
 -12   0   6   -3.90    4.00
 -12   0   7   -2.68    3.52
 -12   0   9    6.92    4.15
 -12   0  10   17.68    4.96
 -12   0  11   35.92    5.67
 -12   0  12   42.75    6.30
 -12   1   4   30.67    6.00
 -12   1   5   -2.00    3.87
 -12   1   6    2.09    3.95
 -12   1   7   20.17    5.70
 -12   1   8    1.63    4.36
 -12   1   9    3.87    4.18
 -12   1  10   -0.69    3.81
 -12   1  11   15.96    6.01
 -12   1  12   -1.32    3.49
 -12   1  13    4.08    4.16
 -12   2   3   26.88    5.95
 -12   2   4   -1.03    4.55
 -12   2   5    5.05    4.19
 -12   2   6   18.39    6.16
 -12   2   7   -2.28    3.73
 -12   2   8   38.76    6.56
 -12   2   9    7.27    4.45
 -12   2  10   10.23    4.96
 -12   2  11    1.89    4.06
 -12   2  12   45.13    7.22
 -12   2  13    0.22    3.98
 -12   2  14    3.13    4.07
 -12   3   3   67.29    7.41
 -12   3   4   32.19    6.47
 -12   3   5   23.10    6.17
 -12   3   6   10.88    5.78
 -12   3   7   -4.41    4.35
 -12   3   8    5.30    4.50
 -12   3   9   14.69    6.80
 -12   3  10    7.41    4.67
 -12   3  12   41.14    7.22
 -12   3  13   61.26    7.51
 -12   3  14   31.92    6.69
 -12   4   5   -4.90    3.94
 -12   4   6   64.50    8.13
 -12   4   7    0.54    4.72
 -12   4   8   24.42    6.27
 -12   4   9   39.62    6.54
 -12   4  12   32.90    6.25
 -12   5   6   65.07    7.41
 -12   5   9   13.11    6.55
 -12   5  10   67.83    8.60
 -12   5  11    1.67    4.76
 -12   5  13    6.77    4.63
 -12   5  14   55.92    7.64
 -12   6   6   15.58    7.53
 -12   6   7    3.31    4.91
 -12   6   8   -1.07    4.62
 -12   6   9   -0.70    4.26
 -12   6  11   31.30    7.20
 -12   6  12    2.80    5.06
 -12   6  13   31.19    7.16
 -12   7   7    5.01    4.93
 -12   7   9    2.15    4.77
 -12   7  10    7.82    5.66
 -12   7  11    3.01    4.52
 -12   7  12    2.87    4.27
 -12   7  13    8.34    4.46
 -12   8   8   20.71    6.33
 -12   8   9   12.97    5.98
 -12   8  10    4.58    5.19
 -12   8  11   -0.33    4.33
 -12   9  10    1.23    4.27
 -11  -2   8   63.77    7.40
 -11  -2   9   -1.67    3.73
 -11  -2  10  173.94    9.54
 -11  -2  11   32.69    6.82
 -11  -2  12  164.76    9.86
 -11  -2  13   36.52    7.50
 -11  -2  14   15.97    5.61
 -11  -1   5   57.85    7.28
 -11  -1   6    1.74    4.87
 -11  -1   7   22.71    5.65
 -11  -1   8    1.21    4.24
 -11  -1  10   41.04    6.33
 -11  -1  11   74.02    7.71
 -11  -1  13    4.18    4.88
 -11  -1  14    5.19    4.72
 -11  -1  15   -0.72    4.93
 -11   0   4   49.70    6.36
 -11   0   6   -0.52    4.48
 -11   0   8   -1.42    4.13
 -11   0   9    1.72    4.31
 -11   0  10    5.07    4.58
 -11   0  11   42.21    6.88
 -11   0  12    1.48    4.74
 -11   0  13   23.03    6.97
 -11   0  14    4.96    4.86
 -11   0  15   18.50    7.69
 -11   1   2    0.75    4.08
 -11   1   3   36.74    6.19
 -11   1   5    0.08    4.20
 -11   1   6   52.96    6.97
 -11   1   7   -0.51    4.11
 -11   1   9   -2.73    4.05
 -11   1  10    4.93    4.89
 -11   1  11    6.63    5.46
 -11   1  12   55.46    7.14
 -11   1  13    1.87    4.63
 -11   1  15    1.74    4.29
 -11   1  16    9.29    5.32
 -11   2   2   10.26    4.62
 -11   2   3   22.18    6.04
 -11   2   4   11.46    5.02
 -11   2   5   -1.07    4.54
 -11   2   6   10.59    5.03
 -11   2   7    5.62    4.95
 -11   2   8    2.33    4.69
 -11   2   9    2.74    5.39
 -11   2  10   15.89    6.73
 -11   2  11  107.36    8.69
 -11   2  12   70.61    8.63
 -11   2  13   67.59    8.06
 -11   2  15   -3.88    4.83
 -11   3   2  190.33   10.02
 -11   3   3    3.32    4.45
 -11   3   4  160.83   10.38
 -11   3   6   45.54    7.76
 -11   3   7    5.22    4.82
 -11   3   8   28.54    6.75
 -11   3   9   32.42    6.33
 -11   3  10   73.53    7.98
 -11   3  11  206.01   11.93
 -11   3  13  209.64   11.36
 -11   3  14    4.41    5.08
 -11   3  16    1.89    4.27
 -11   4   2   33.42    6.45
 -11   4   3  615.78   16.90
 -11   4   4  104.98    8.40
 -11   4   5  187.47   11.41
 -11   4   6   62.95    8.21
 -11   4   7   33.91    7.68
 -11   4   8   70.35    7.78
 -11   4   9   30.68    6.49
 -11   4  10  174.22   10.72
 -11   4  11    1.29    5.91
 -11   4  12  320.15   13.91
 -11   4  13    6.28    5.03
 -11   4  14  160.19   10.96
 -11   4  15   16.02    6.02
 -11   4  16   19.07    7.11
 -11   5   5  189.43   11.38
 -11   5   6   16.68    5.84
 -11   5   7   63.57    8.54
 -11   5   8   -0.73    4.68
 -11   5   9   57.24    7.71
 -11   5  10   -0.13    4.98
 -11   5  11  157.14   10.37
 -11   5  12   37.38    7.96
 -11   5  14   24.47    6.56
 -11   5  15   21.88    7.43
 -11   5  16    2.37    4.58
 -11   6   5    5.77    5.33
 -11   6   6   42.13    8.24
 -11   6   7   -2.70    4.58
 -11   6   8   -0.90    5.33
 -11   6   9    0.60    5.39
 -11   6  10   14.39    6.01
 -11   6  14    8.15    5.25
 -11   6  15   -2.69    4.67
 -11   7   5   33.26    7.68
 -11   7   6   -2.94    5.01
 -11   7   7    4.42    5.37
 -11   7   9   13.97    6.38
 -11   7  10    4.67    5.30
 -11   7  11    0.60    5.23
 -11   7  12   67.59    8.55
 -11   7  13    0.32    4.95
 -11   7  14   21.88    7.56
 -11   7  15   -1.46    4.25
 -11   8   6    5.26    5.49
 -11   8   7    5.77    5.31
 -11   8  10   -4.79    4.83
 -11   8  12    8.24    5.99
 -11   8  13  126.06    9.63
 -11   8  14   20.91    8.39
 -11   9   7   -4.03    4.42
 -11   9   8   21.32    6.34
 -11   9   9    0.55    5.23
 -11   9  11   45.00    7.93
 -11   9  12  190.24   11.09
 -11   9  13  114.67    9.90
 -11  10   9   50.04    7.45
 -11  10  10   66.70    8.74
 -11  10  11   68.09    8.70
 -10  -3   8    2.55    4.69
 -10  -3   9    8.41    6.32
 -10  -3  11   22.00    6.68
 -10  -3  12   41.48    7.88
 -10  -3  13   16.97    5.81
 -10  -3  14   12.12    5.41
 -10  -3  15    0.54    3.91
 -10  -2   5   13.80    6.36
 -10  -2   6   -2.61    4.76
 -10  -2   7    0.60    4.41
 -10  -2   8   -1.05    4.62
 -10  -2   9   59.00    7.57
 -10  -2  10   60.29    8.07
 -10  -2  13   -1.29    6.12
 -10  -2  14   -0.61    5.53
 -10  -2  15    1.20    4.71
 -10  -2  16   32.56    6.24
 -10  -1   3   -0.53    4.09
 -10  -1   4    1.85    4.74
 -10  -1   5    6.62    4.77
 -10  -1   6   44.91    7.18
 -10  -1   7   27.35    7.21
 -10  -1   8    6.58    5.00
 -10  -1   9   -4.03    4.56
 -10  -1  11   53.35    7.74
 -10  -1  12   -8.22    5.30
 -10  -1  13   -4.05    5.40
 -10  -1  14    6.50    5.78
 -10  -1  16   14.21    5.72
 -10  -1  17   33.34    7.06
 -10   0   2    1.57    3.95
 -10   0   3    3.85    4.25
 -10   0   4   19.16    6.73
 -10   0   5   52.20    6.86
 -10   0   6  211.86   10.93
 -10   0   7   28.97    6.19
 -10   0   8  158.74   10.59
 -10   0   9    2.11    4.82
 -10   0  10    5.04    5.52
 -10   0  12    5.22    5.22
 -10   0  13    2.45    5.50
 -10   0  14   24.48    7.71
 -10   0  15   37.21    8.97
 -10   0  16   30.80    8.30
 -10   0  17   70.28    9.26
 -10   1   1   -3.54    3.41
 -10   1   2    5.91    4.87
 -10   1   3   32.34    6.35
 -10   1   4   16.66    6.04
 -10   1   5  229.32   11.47
 -10   1   6   -0.05    4.16
 -10   1   7  284.10   12.35
 -10   1   8    3.47    5.44
 -10   1   9   29.65    6.88
 -10   1  10    7.66    5.17
 -10   1  11   -1.88    5.39
 -10   1  12    4.97    5.51
 -10   1  13   -4.23    4.98
 -10   1  14    8.38    5.80
 -10   1  15    4.42    6.29
 -10   1  17    3.83    5.49
 -10   1  18    6.04    5.14
 -10   2   1   12.92    4.99
 -10   2   2   -3.50    4.52
 -10   2   3   -0.52    4.15
 -10   2   4   26.55    6.81
 -10   2   5    4.75    4.70
 -10   2   6  117.97    9.49
 -10   2   7   21.09    5.84
 -10   2   8   25.69    7.19
 -10   2   9   -1.50    4.49
 -10   2  10   19.57    7.07
 -10   2  11   89.65    9.22
 -10   2  12    4.67    5.94
 -10   2  13   78.11    9.40
 -10   2  14   -6.60    5.79
 -10   2  15   -1.51    5.31
 -10   2  16   -0.23    6.30
 -10   2  17   -2.86    5.28
 -10   2  18    7.77    6.60
 -10   3   3   93.58    8.55
 -10   3   5    4.68    4.65
 -10   3   7   -0.81    4.52
 -10   3   8    5.90    5.87
 -10   3   9    7.14    5.88
 -10   3  10  154.88   11.04
 -10   3  11    3.43    5.25
 -10   3  12  189.34   11.38
 -10   3  13    1.50    5.01
 -10   3  14   66.12    8.57
 -10   3  15   -5.05    5.42
 -10   3  16    3.64    5.76
 -10   3  17    2.41    5.31
 -10   3  18    0.91    6.57
 -10   4   3  279.15   12.58
 -10   4   4  112.71    9.50
 -10   4   5   32.05    6.40
 -10   4   8    6.15    5.11
 -10   4   9   45.66    7.05
 -10   4  10   -5.21    4.93
 -10   4  11  112.48    9.52
 -10   4  13   79.13    8.71
 -10   4  14   22.30    7.39
 -10   4  15    6.24    5.79
 -10   4  16   -0.04    5.82
 -10   4  17   -0.15    5.19
 -10   4  18    1.96    4.72
 -10   5   5    6.92    6.14
 -10   5   6   15.67    6.48
 -10   5   7    5.69    4.95
 -10   5   8   13.93    5.67
 -10   5   9    0.96    4.94
 -10   5  10    7.07    5.77
 -10   5  11   10.92    6.08
 -10   5  12   20.80    6.96
 -10   5  13   23.32    7.69
 -10   5  14   -1.10    5.30
 -10   5  16   -3.93    4.92
 -10   5  17   71.39    9.24
 -10   5  18    4.35    4.75
 -10   6   4   10.52    5.30
 -10   6   5   30.46    7.60
 -10   6   6   28.58    7.70
 -10   6   9   31.69    7.85
 -10   6  10   10.74    6.00
 -10   6  12   23.04    7.96
 -10   6  13    3.29    5.59
 -10   6  14    0.46    5.84
 -10   6  15    3.81    6.13
 -10   6  16   40.31    8.57
 -10   6  17    8.66    5.49
 -10   7   4   -2.03    4.32
 -10   7   5   20.34    7.01
 -10   7   6   25.86    6.35
 -10   7   8   22.18    7.54
 -10   7  10   17.28    8.57
 -10   7  11    4.27    6.12
 -10   7  12    2.60    5.85
 -10   7  14   10.12    6.15
 -10   7  16    3.20    5.38
 -10   8   4   11.19    5.55
 -10   8   5    4.34    5.56
 -10   8   6    9.79    5.69
 -10   8   7    4.60    5.60
 -10   8   9   -1.00    6.45
 -10   8  10   22.68    8.59
 -10   8  11   36.07    9.29
 -10   8  12  101.70   10.99
 -10   8  13  120.64   10.94
 -10   8  14   30.01    7.54
 -10   8  15   29.06    7.09
 -10   8  16    0.46    4.71
 -10   9   5   64.95    8.68
 -10   9   6    4.27    5.63
 -10   9  13   29.63    8.84
 -10   9  14  169.34   11.92
 -10  10   7   36.04    7.50
 -10  10   8    5.69    6.52
 -10  10  11  103.26   11.07
 -10  10  12   -4.05    5.29
 -10  10  13  127.06   11.30
 -10  11   8   -0.91    5.58
 -10  11  10    0.89    6.06
 -10  11  11    4.37    5.58
  -9  -4   9    4.61    5.05
  -9  -4  10    0.01    4.75
  -9  -4  11    7.62    4.83
  -9  -4  12    2.57    4.46
  -9  -4  13    2.52    5.12
  -9  -4  14    1.73    4.70
  -9  -4  15   21.12    5.45
  -9  -4  16    2.58    3.78
  -9  -3   6    5.16    6.81
  -9  -3   7   34.92    7.77
  -9  -3   8    4.79    6.09
  -9  -3   9   46.57    8.03
  -9  -3  10   29.35    7.37
  -9  -3  11   31.36    8.25
  -9  -3  12   23.07    6.52
  -9  -3  13   -0.26    5.01
  -9  -3  14   16.21    6.92
  -9  -3  15   -5.17    3.80
  -9  -3  16   58.43    7.46
  -9  -3  17    2.32    3.52
  -9  -2   3    1.24    4.63
  -9  -2   4   53.66    8.09
  -9  -2   5   24.14    6.49
  -9  -2   6  115.05    9.53
  -9  -2   8    4.26    6.65
  -9  -2   9    4.24    6.51
  -9  -2  10   17.09    7.39
  -9  -2  11   30.98    8.90
  -9  -2  12   -0.77    5.54
  -9  -2  13   21.42    6.97
  -9  -2  14    4.12    5.20
  -9  -2  16   24.91    7.35
  -9  -2  17   77.63    8.27
  -9  -2  18   29.31    6.40
  -9  -1   2   -2.01    4.73
  -9  -1   3   10.46    5.91
  -9  -1   4   42.41    7.99
  -9  -1   5  182.00   11.41
  -9  -1   8  331.88   14.50
  -9  -1   9    7.12    6.97
  -9  -1  10   36.59    9.51
  -9  -1  11    0.40    6.16
  -9  -1  18   11.00    5.27
  -9   0   2   41.54    6.19
  -9   0   3  123.34    9.01
  -9   0   4   80.37    8.29
  -9   0   5  918.18   21.75
  -9   0   7 1196.37   25.22
  -9   0   9  382.95   15.33
  -9   0  10   30.89    7.07
  -9   0  11   62.24    9.39
  -9   0  12   47.16    8.80
  -9   0  13   51.17   10.39
  -9   0  15   30.02    8.02
  -9   0  17    3.42    6.29
  -9   0  19   -1.02    4.16
  -9   1   6 1282.91   25.52
  -9   1   8  409.80   15.75
  -9   1  10   14.09    6.61
  -9   1  11   11.09    5.87
  -9   1  12    1.09    6.69
  -9   1  13    3.87    7.49
  -9   1  16   21.48    9.26
  -9   1  19    1.80    5.29
  -9   2   0    6.31    4.78
  -9   2   1   91.43    7.33
  -9   2   2   14.30    5.02
  -9   2   9   -1.20    4.65
  -9   2  10   -2.20    5.06
  -9   2  11   -2.11    5.13
  -9   2  12   52.71    9.61
  -9   2  13   -0.55    6.78
  -9   2  14   -6.73    5.37
  -9   2  15   13.64    7.63
  -9   2  16   19.33    8.14
  -9   2  17   15.98    7.42
  -9   2  18   -0.48    5.95
  -9   2  19    7.80    5.63
  -9   3  -1    2.71    3.41
  -9   3   0    1.30    4.14
  -9   3   2   88.20    8.24
  -9   3   3   26.64    6.30
  -9   3   6   52.31    8.00
  -9   3   8   -5.07    4.61
  -9   3  10    6.76    5.56
  -9   3  11   74.24    8.95
  -9   3  12    4.73    5.90
  -9   3  13   20.18    7.07
  -9   3  14   -6.61    5.33
  -9   3  15    1.76    6.13
  -9   3  19    4.64    6.19
  -9   4   0    3.63    3.83
  -9   4   2  213.63   10.62
  -9   4   3   55.03    7.53
  -9   4   7    3.85    5.23
  -9   4   8  197.91   11.42
  -9   4   9    1.05    5.14
  -9   4  10    3.17    6.48
  -9   4  11   -4.07    5.37
  -9   4  13    8.29    6.55
  -9   4  14    4.77    5.85
  -9   4  16   -5.23    5.81
  -9   4  17  262.79   14.77
  -9   4  18   13.55    8.40
  -9   4  19   74.80   10.67
  -9   5   1    4.74    4.12
  -9   5   2   -1.46    3.99
  -9   5   3    1.56    5.48
  -9   5   7  523.75   17.81
  -9   5   9  115.76   10.75
  -9   5  10  115.53   10.87
  -9   5  11    5.97    6.06
  -9   5  12   35.36    8.90
  -9   5  13   -1.30    5.48
  -9   5  15    5.03    6.93
  -9   5  17   72.69   10.37
  -9   5  19   32.24    7.92
  -9   6   1    3.56    4.28
  -9   6   2  148.49    9.06
  -9   6   3   95.06    9.09
  -9   6   7  852.81   22.65
  -9   6   8  118.25   11.33
  -9   6   9  455.70   17.74
  -9   6  11   63.98    9.84
  -9   6  12    1.52    6.13
  -9   6  13   32.34    9.71
  -9   6  14    9.76    7.30
  -9   6  18   87.79   10.34
  -9   7   2  108.44    9.05
  -9   7   6  647.22   20.53
  -9   7   7   29.12    8.88
  -9   7   8  560.45   19.44
  -9   7   9    1.31    6.52
  -9   7  10   55.14   10.51
  -9   7  11    6.89    6.58
  -9   7  12    1.83    6.02
  -9   7  13   20.69    7.69
  -9   7  14    1.54    6.54
  -9   7  15   10.60    6.55
  -9   7  16   -0.22    6.03
  -9   7  17   49.92    9.38
  -9   7  18   -7.85    5.09
  -9   8   4   -0.37    6.15
  -9   8   5   51.62    8.54
  -9   8   6   -4.33    6.47
  -9   8   7  173.16   12.98
  -9   8   8   -0.38    5.89
  -9   8   9   15.47    7.00
  -9   8  10   21.63    7.62
  -9   8  11   11.91    7.34
  -9   8  13    5.90    6.73
  -9   8  14   29.64    9.37
  -9   8  15   -1.24    5.45
  -9   8  16    5.55    6.09
  -9   8  17    3.42    5.45
  -9   9   4   42.32    7.84
  -9   9   5    5.14    5.61
  -9   9   6    8.20    6.01
  -9   9   7    0.00    6.53
  -9   9   9    1.01    5.64
  -9   9  10    0.04    5.93
  -9   9  11   83.43   11.19
  -9   9  12    3.00    6.24
  -9   9  15   -0.42    6.20
  -9   9  16    3.15    5.35
  -9  10   5   -3.43    6.00
  -9  10   6   -0.16    6.53
  -9  10   8   39.96    9.34
  -9  10   9    3.89    6.47
  -9  10  10    5.19    6.32
  -9  10  11    5.32    6.99
  -9  10  12    9.28    5.97
  -9  10  13   -2.60    5.17
  -9  10  14    5.12    5.44
  -9  11   7  159.28   11.37
  -9  11  11    5.16    5.87
  -9  11  12   18.95    7.53
  -9  11  13    0.70    5.04
  -9  12   9   96.57    9.71
  -9  12  10   13.39    6.73
  -9  12  11   30.80    7.97
  -8  -5  13    0.73    3.69
  -8  -4   7    8.10    5.90
  -8  -4   9   24.17    6.63
  -8  -4  10   23.10    6.53
  -8  -4  11   18.84    7.51
  -8  -4  12   39.19    6.69
  -8  -4  13   -2.97    4.26
  -8  -4  14    5.58    4.60
  -8  -4  15   -3.79    3.78
  -8  -4  16   20.49    6.10
  -8  -4  17   -1.57    3.53
  -8  -4  18   -1.39    2.85
  -8  -3   4   -1.06    6.54
  -8  -3   6   45.22   10.37
  -8  -3   7   14.44    6.80
  -8  -3   8   16.50    6.69
  -8  -3   9   24.17    7.33
  -8  -3  12   -2.71    4.92
  -8  -3  13   -7.00    5.50
  -8  -3  14   -6.19    5.35
  -8  -3  15   62.46    7.76
  -8  -3  16    5.85    4.96
  -8  -3  18    4.16    3.95
  -8  -3  19   -0.86    3.03
  -8  -2   4   11.19    6.70
  -8  -2   5   82.88   10.96
  -8  -2   7   20.76    9.65
  -8  -2   8   80.01    9.83
  -8  -2   9    1.97    6.03
  -8  -2  10    5.50    6.12
  -8  -2  11    1.85    5.67
  -8  -2  12   10.04    6.90
  -8  -2  13   21.42    9.34
  -8  -2  18   14.25    6.10
  -8  -2  19   15.09    6.31
  -8  -1   7 1157.13   27.22
  -8  -1   8   47.22    9.41
  -8  -1   9  366.13   17.96
  -8  -1  10   34.96    9.91
  -8  -1  11   48.93    8.86
  -8  -1  12   68.46   10.93
  -8  -1  13   36.67    9.56
  -8  -1  17   -3.01    5.55
  -8  -1  19    5.52    4.32
  -8  -1  20   16.36    5.30
  -8   0   2  110.46    8.60
  -8   0   3    5.18    5.59
  -8   0   4  973.76   22.73
  -8   0   8  852.15   23.08
  -8   0  10   73.13   11.41
  -8   0  12   11.16    8.14
  -8   0  16   30.07    7.80
  -8   0  18   13.80    6.82
  -8   0  19    6.77    5.62
  -8   1  -2  117.49    7.30
  -8   1   0    9.02    4.73
  -8   1   1  220.01   10.36
  -8   1   2    3.58    4.70
  -8   1   3  425.90   15.17
  -8   1   4  181.55   11.30
  -8   1   5 1128.54   23.53
  -8   1   9   13.83    6.66
  -8   1  10    2.41    7.06
  -8   1  11    5.99    6.69
  -8   1  12    2.60    7.18
  -8   1  13    7.95    7.62
  -8   1  15   14.53    7.79
  -8   1  17   38.75    9.38
  -8   1  18    5.73    6.08
  -8   1  19   -0.94    5.41
  -8   1  20    2.45    5.47
  -8   2  -1   52.40    5.91
  -8   2   0   32.16    6.28
  -8   2   1   -2.17    4.12
  -8   2   2   27.69    6.72
  -8   2   3    0.34    4.50
  -8   2   6   85.88    9.00
  -8   2   9   10.64    6.96
  -8   2  10    3.50    5.70
  -8   2  11   93.49   11.24
  -8   2  12   55.84   10.97
  -8   2  13   70.39   11.10
  -8   2  14   10.13    7.87
  -8   2  15    8.56    8.22
  -8   2  16   33.56   10.26
  -8   2  17    8.42    7.48
  -8   2  19    3.96    6.08
  -8   3  -2   86.88    6.37
  -8   3  -1    5.38    3.71
  -8   3   0   46.25    6.42
  -8   3   1  255.93   11.03
  -8   3   2  532.35   15.25
  -8   3   3   17.04    6.55
  -8   3   5    0.70    5.01
  -8   3   6  170.42   10.97
  -8   3   9    1.20    5.33
  -8   3  10   22.56    7.92
  -8   3  11   69.58   10.30
  -8   3  13   18.05    7.77
  -8   3  14   -5.83    7.06
  -8   3  15   84.16   12.59
  -8   3  16    4.45    9.62
  -8   4  -1    2.30    3.45
  -8   4   0   -1.84    3.61
  -8   4   1  418.21   13.01
  -8   4   3  202.33   11.09
  -8   4   4    3.65    5.11
  -8   4   5  205.09   11.68
  -8   4   6  158.05   10.56
  -8   4  10   40.16    9.10
  -8   4  11    1.78    6.31
  -8   4  14  206.63   14.33
  -8   4  15    5.56    7.50
  -8   4  20   11.09    6.81
  -8   5   1   22.73    5.37
  -8   5   2    5.02    4.61
  -8   5   3   15.74    6.63
  -8   5   4  216.13   11.26
  -8   5  10    1.71    6.03
  -8   5  12   -2.96    6.08
  -8   5  13  233.21   15.64
  -8   5  17  169.35   15.16
  -8   5  20   44.84   11.14
  -8   6   1  262.27   11.08
  -8   6   2  106.54    8.85
  -8   6   3  166.68   10.79
  -8   6   4  645.41   18.46
  -8   6   5  141.31   11.03
  -8   6   8 1749.51   33.14
  -8   6  10  383.77   17.58
  -8   6  11   32.41    7.97
  -8   6  12   65.89   10.85
  -8   6  13   18.47    7.42
  -8   6  14   51.81   10.25
  -8   6  15  206.45   15.22
  -8   6  16    7.79    7.11
  -8   6  17  250.03   16.66
  -8   6  18    2.89    6.70
  -8   6  19   46.92   10.72
  -8   7   1  214.48   10.44
  -8   7   2    3.20    5.38
  -8   7   4    3.71    5.89
  -8   7   8  253.01   13.76
  -8   7   9  250.05   13.99
  -8   7  10   61.58   10.24
  -8   7  11   -1.06    5.92
  -8   7  12   24.04    9.64
  -8   7  13    0.71    7.80
  -8   7  14   -1.91    6.39
  -8   7  15   10.63    6.87
  -8   7  16   78.89   11.84
  -8   7  17    1.91    6.54
  -8   7  18   32.20    9.00
  -8   8   2    2.20    5.14
  -8   8   3    2.39    5.44
  -8   8   5    7.00    5.72
  -8   8   6  171.69   11.63
  -8   8   7  126.58   11.79
  -8   8   8  105.78   11.26
  -8   8   9   49.45    9.68
  -8   8  10    5.04    6.21
  -8   8  11   60.56   10.69
  -8   8  12    9.00    7.31
  -8   8  14   -5.92    5.86
  -8   8  16   21.82    9.62
  -8   8  17   25.28    9.08
  -8   8  18   21.53    9.45
  -8   9   4   24.58    7.41
  -8   9   5    3.38    5.94
  -8   9   6   37.48    8.81
  -8   9   7   53.19    9.62
  -8   9   8  108.69   11.01
  -8   9   9    0.80    6.52
  -8   9  10    3.50    6.00
  -8   9  11   -6.78    5.32
  -8   9  12   17.55    7.77
  -8   9  13    0.56    5.96
  -8   9  14   -4.41    5.43
  -8   9  15   29.08    8.13
  -8   9  16   19.29    8.14
  -8  10   4    2.51    6.14
  -8  10   5   17.73    6.94
  -8  10   6    1.97    5.46
  -8  10   7  280.36   14.20
  -8  10   8   21.03    7.53
  -8  10   9  147.93   12.38
  -8  10  10   45.33    8.28
  -8  10  11   27.82    8.01
  -8  10  13   -2.40    5.57
  -8  10  14   51.67    9.66
  -8  10  15   -7.07    4.84
  -8  11   5    3.56    5.68
  -8  11   7  151.49   12.32
  -8  11   8  268.74   15.11
  -8  11   9  257.91   14.19
  -8  11  10   37.15    9.51
  -8  11  11  120.75   11.85
  -8  11  12    2.81    6.84
  -8  11  13   59.30    8.53
  -8  11  14    7.17    6.23
  -8  12   9   22.47    7.66
  -8  12  10  161.12   12.08
  -8  12  11   -1.29    5.34
  -8  12  12   38.95    7.75
  -8  13   8   -1.90    6.25
  -8  13   9   81.25    9.23
  -7  -5   9   74.38    8.08
  -7  -5  11   43.08    7.46
  -7  -5  13   14.32    5.01
  -7  -5  14   -2.09    3.51
  -7  -5  15    0.16    3.99
  -7  -5  16   -1.67    3.11
  -7  -5  17    2.53    3.01
  -7  -4   5    7.00    6.76
  -7  -4   6   60.42    9.17
  -7  -4   7   52.58    9.32
  -7  -4  10   36.86    7.67
  -7  -4  13   60.03    8.03
  -7  -4  14    0.51    4.53
  -7  -4  15    0.88    4.34
  -7  -4  16    5.82    4.23
  -7  -4  17    4.40    3.94
  -7  -3   6   25.34    8.35
  -7  -3  11   33.97    8.29
  -7  -3  13    3.26    5.10
  -7  -3  14    5.49    5.19
  -7  -3  15   16.26    6.00
  -7  -3  16    1.58    4.55
  -7  -3  17    0.30    4.37
  -7  -3  18    0.64    3.77
  -7  -2   1  836.86   22.35
  -7  -2   2  406.44   17.18
  -7  -2   3  321.79   17.43
  -7  -2   4   -4.02    8.03
  -7  -2   5   25.21   11.35
  -7  -2   9   17.63    7.49
  -7  -2  10   20.14    7.69
  -7  -2  11   41.05    8.87
  -7  -2  12    7.77    6.12
  -7  -2  13    5.02    5.77
  -7  -2  14   58.26    8.75
  -7  -2  17    2.33    5.17
  -7  -2  18   16.83    7.02
  -7  -2  19   -0.26    3.90
  -7  -1   0  454.96   14.98
  -7  -1   1   47.69    8.78
  -7  -1   2  275.02   14.18
  -7  -1   3    4.95    6.63
  -7  -1   4   52.00    9.86
  -7  -1   5   28.60    8.78
  -7  -1   7  198.13   15.14
  -7  -1  10    2.40    6.71
  -7  -1  11    9.75    7.10
  -7  -1  12    3.13    5.97
  -7  -1  13   36.97    9.32
  -7  -1  14    3.22    5.91
  -7  -1  18    2.84    6.10
  -7  -1  19   -2.45    4.14
  -7  -1  20   15.28    5.28
  -7   0  -1    8.72    5.09
  -7   0   0   -2.84    5.36
  -7   0   1   46.16    7.07
  -7   0   2   23.06    6.71
  -7   0   3   10.98    6.91
  -7   0   5  549.61   18.34
  -7   0   6  502.38   18.07
  -7   0   8  167.75   12.95
  -7   0  11   -4.40    8.03
  -7   0  12   68.97   11.84
  -7   0  13    5.10    8.19
  -7   0  14   13.53    7.42
  -7   0  16   34.32    8.98
  -7   0  17   20.36    7.88
  -7   0  18    0.97    5.24
  -7   1  -1    1.95    4.75
  -7   1   0   -0.51    4.23
  -7   1   1   23.34    6.44
  -7   1   2   48.97    7.23
  -7   1   3    2.41    5.69
  -7   1   5  184.66   11.65
  -7   1   6   26.26    7.75
  -7   1   7   77.54    9.96
  -7   1   8   -3.83    5.77
  -7   1   9  200.37   14.01
  -7   1  11  576.01   24.01
  -7   1  12  185.08   15.73
  -7   1  13  245.21   17.62
  -7   1  14   79.30   11.44
  -7   1  16    0.40    6.84
  -7   1  17   -0.31    6.31
  -7   1  18    6.56    7.61
  -7   1  19   -0.58    5.24
  -7   1  21    1.11    5.05
  -7   2  -3  198.34    7.78
  -7   2  -2   23.59    5.13
  -7   2  -1   24.14    4.94
  -7   2   0  320.70   11.18
  -7   2   1  373.17   12.42
  -7   2   2  734.64   17.78
  -7   2   5    6.12    5.59
  -7   2   6    5.25    6.03
  -7   2   7    2.50    5.40
  -7   2   8  173.43   11.91
  -7   2   9  165.16   11.78
  -7   2  11  636.53   23.21
  -7   2  14   31.66   12.91
  -7   2  16    9.54    8.83
  -7   2  17   18.09    8.87
  -7   2  18    3.81    8.21
  -7   2  20    4.81    7.03
  -7   2  21   25.86    6.82
  -7   3  -3    3.96    2.85
  -7   3  -2   -0.38    3.28
  -7   3  -1  344.79   10.83
  -7   3   0  124.77    8.14
  -7   3   1 2336.75   28.91
  -7   3   2    9.46    5.10
  -7   3   4   16.76    6.33
  -7   3   5   18.31    7.72
  -7   3   6   -2.28    5.33
  -7   3   8   -1.11    7.32
  -7   3   9   45.35    8.53
  -7   3  13    5.48    8.21
  -7   3  14   -1.12    8.82
  -7   3  15   11.58   10.11
  -7   3  17   60.28   14.43
  -7   3  18   59.98   12.36
  -7   3  19    1.30    6.79
  -7   3  20    0.97    6.49
  -7   3  21   -2.95    5.04
  -7   4  -2    4.39    3.82
  -7   4  -1   22.75    5.26
  -7   4   0  368.37   11.62
  -7   4   1   74.96    6.67
  -7   4   2  791.62   17.75
  -7   4   3  113.86    9.25
  -7   4   4   -0.56    5.08
  -7   4   5   91.22    8.82
  -7   4   6   75.45    9.87
  -7   4   7  436.09   16.72
  -7   4   8    1.63    5.73
  -7   4  11    8.24    6.64
  -7   4  12   10.18    8.32
  -7   4  13   33.74   10.24
  -7   4  14   53.18   11.20
  -7   4  19    9.90    9.25
  -7   4  20   10.49    7.55
  -7   4  21   -5.54    5.53
  -7   5  -1  275.00    9.69
  -7   5   0    1.39    4.11
  -7   5   1    2.54    4.27
  -7   5   2   24.51    5.93
  -7   5   3   -4.35    4.47
  -7   5   4  314.71   13.19
  -7   5   5   20.79    6.69
  -7   5   6 1395.74   26.67
  -7   5   7   24.54    8.20
  -7   5  11   10.68    7.02
  -7   5  12   20.95    9.11
  -7   5  13   26.77   10.19
  -7   5  14   39.10   11.05
  -7   5  18    3.84   10.01
  -7   5  20   -4.52    7.98
  -7   6   0   36.26    6.23
  -7   6   1   13.74    5.80
  -7   6   2    1.39    4.78
  -7   6   4    6.63    6.22
  -7   6   5  657.54   18.54
  -7   6   6  133.99   10.74
  -7   6   7  795.19   21.31
  -7   6   9  180.13   12.07
  -7   6  10   98.37   10.73
  -7   6  11    4.18    5.91
  -7   6  12   11.62    6.63
  -7   6  13    6.63    6.43
  -7   6  14    8.52    6.83
  -7   6  15    5.85    6.78
  -7   6  16  112.93   13.54
  -7   7   0   61.85    7.33
  -7   7   1    3.62    5.54
  -7   7   2   67.45    8.59
  -7   7   3    6.26    6.22
  -7   7   5    6.30    5.73
  -7   7   8   49.48    9.38
  -7   7   9   86.75   10.85
  -7   7  10    5.54    6.27
  -7   7  11   68.96    9.53
  -7   7  12    3.38    6.19
  -7   7  13   92.91   11.25
  -7   7  14    5.89    6.30
  -7   7  15    2.12    6.70
  -7   7  16    1.17    6.55
  -7   7  17   27.30    8.58
  -7   7  18    3.34    6.99
  -7   7  19   -0.65    8.30
  -7   8   1  222.06   11.27
  -7   8   2  166.86   11.17
  -7   8   3  237.05   12.87
  -7   8   7   11.73    7.07
  -7   8   8   34.63    8.93
  -7   8   9    8.52    6.24
  -7   8  10   49.21    8.47
  -7   8  11    9.54    6.31
  -7   8  13   23.33   10.13
  -7   8  14    4.69    6.21
  -7   8  15    9.33    7.57
  -7   8  16   -3.84    5.81
  -7   8  17   24.81    8.97
  -7   8  18   -0.69    5.40
  -7   9   1  231.83   12.07
  -7   9   2  139.29   10.44
  -7   9  11   12.28    7.00
  -7   9  12   -7.71    6.04
  -7   9  13    2.90    6.19
  -7   9  14    8.04    6.61
  -7   9  15    5.20    6.19
  -7   9  16   80.73    9.84
  -7   9  17    4.01    5.91
  -7  10  11   46.27    9.99
  -7  10  12   -0.34    5.79
  -7  10  13   21.07    8.72
  -7  10  14    1.32    5.50
  -7  10  15  103.20    9.86
  -7  10  16   16.13    6.78
  -7  11  11    4.26    6.34
  -7  11  12   24.19    8.43
  -7  11  13    9.22    5.91
  -7  11  14   36.67    7.69
  -7  12  11   21.65    7.50
  -7  12  12   -5.68    4.92
  -7  12  13    1.42    5.03
  -7  13  10    0.00    5.22
  -6  -5   8  143.04   10.11
  -6  -5   9  459.47   15.90
  -6  -5  12    2.57    5.10
  -6  -5  13  101.43    8.47
  -6  -5  14    2.84    4.35
  -6  -5  15   29.41    5.61
  -6  -5  16    6.27    4.45
  -6  -4   9    3.92    5.96
  -6  -4  11   45.88    7.14
  -6  -4  13    8.68    4.96
  -6  -4  15    2.95    4.28
  -6  -4  17   26.78    6.26
  -6  -3   6    7.24    7.19
  -6  -3   7  332.13   15.86
  -6  -3  12  100.74    9.81
  -6  -3  14    2.27    4.96
  -6  -3  15    0.38    4.57
  -6  -3  16    6.38    5.44
  -6  -2   0 3069.00   41.53
  -6  -2   6    3.14    6.82
  -6  -2   7    3.76    6.33
  -6  -2   8   10.20    7.52
  -6  -2   9  150.46   11.43
  -6  -2  12    5.55    6.01
  -6  -2  13   -3.79    5.14
  -6  -2  14   -0.86    5.12
  -6  -2  16   14.83    6.26
  -6  -2  17   23.53    6.99
  -6  -2  18   -4.00    4.09
  -6  -1  -1  842.67   18.93
  -6  -1   1 1656.98   31.30
  -6  -1   2   38.41   12.69
  -6  -1   4   51.18   13.57
  -6  -1   6   72.62   12.14
  -6  -1   7   83.52   12.15
  -6  -1   8   21.89    8.45
  -6  -1   9    8.32    7.20
  -6  -1  13    2.58    6.27
  -6  -1  14    8.95    7.44
  -6  -1  15    8.00    6.30
  -6  -1  17    4.14    5.40
  -6   0  -2    1.32    3.89
  -6   0  -1    1.49    4.37
  -6   0   0  311.27   12.93
  -6   0   1   68.04    9.36
  -6   0   2  102.56   10.03
  -6   0   3  168.28   12.00
  -6   0   4   22.40    9.94
  -6   0   7   28.23   11.81
  -6   0   8    2.45    7.50
  -6   0  10  103.25   13.22
  -6   0  13  296.29   17.23
  -6   0  14   69.11   10.21
  -6   0  15    3.08    6.49
  -6   0  16   18.00    8.32
  -6   0  17    7.36    6.44
  -6   0  18   76.62   10.08
  -6   0  19   -1.32    5.68
  -6   1  -3    0.89    3.29
  -6   1  -2   24.64    5.51
  -6   1  -1  426.36   12.77
  -6   1   0  445.60   14.18
  -6   1   1  354.30   13.09
  -6   1   2 1071.02   22.60
  -6   1   3   90.72    9.67
  -6   1   5   29.49    8.42
  -6   1   6  166.43   12.63
  -6   1   7   43.84    9.09
  -6   1   8 1258.33   30.18
  -6   1   9 1173.00   31.59
  -6   1  11 1567.11   37.52
  -6   1  15  212.26   16.24
  -6   1  16   -3.76    6.46
  -6   1  18   19.81    8.89
  -6   1  20   85.20   10.24
  -6   2  -3   82.96    5.77
  -6   2  -2  245.50    9.19
  -6   2  -1 1072.34   18.65
  -6   2   0  477.12   13.16
  -6   2   1 3783.60   36.21
  -6   2   2   38.04    6.54
  -6   2   3 1667.26   25.24
  -6   2   4   28.37    6.47
  -6   2   5  314.62   13.93
  -6   2   7  442.27   17.75
  -6   2   9  749.76   23.39
  -6   2  10 2232.96   41.87
  -6   2  13    3.43   10.50
  -6   2  15    3.74    9.25
  -6   2  16   -0.23    9.79
  -6   2  17   -2.50    7.21
  -6   2  18   18.98    8.90
  -6   2  19   63.00   10.08
  -6   2  20   32.69    9.70
  -6   3  -3   35.95    4.46
  -6   3  -2  576.01   12.72
  -6   3  -1   25.25    5.00
  -6   3   0 2783.18   28.60
  -6   3   1   96.74    8.12
  -6   3   2 2879.59   32.14
  -6   3   3  509.41   15.47
  -6   3   4  649.99   17.17
  -6   3   5  100.23    9.01
  -6   3   6   50.63    9.40
  -6   3   7  107.54   10.71
  -6   3   8  110.73   10.08
  -6   3   9  713.54   21.42
  -6   3  10   -0.43    6.49
  -6   3  17   17.61   12.21
  -6   3  18    4.66    9.74
  -6   3  19   -0.94    7.73
  -6   4  -2   46.78    5.02
  -6   4  -1  233.90    8.99
  -6   4   0  200.16    9.08
  -6   4   1  683.00   16.03
  -6   4   3  224.16   11.42
  -6   4   8    7.17    5.78
  -6   4   9    7.92    6.16
  -6   4  10  153.06   12.43
  -6   4  13   14.97    7.99
  -6   4  14   28.12   10.22
  -6   4  18   -4.74   10.91
  -6   4  19   -1.15    8.35
  -6   4  20   -0.60    7.81
  -6   4  21   38.04    9.86
  -6   5  -1    2.65    3.57
  -6   5   0   37.20    6.29
  -6   5   2   53.46    6.76
  -6   5   3   46.93    7.76
  -6   5   4   68.83    8.09
  -6   5   5   99.95    9.88
  -6   5   6  147.79   10.05
  -6   5   8   35.61    7.20
  -6   5   9    3.89    5.61
  -6   5  13    4.25    6.52
  -6   5  15   26.05    9.45
  -6   5  17    5.85   10.53
  -6   5  18  -12.75    8.67
  -6   6  -1   13.47    4.76
  -6   6   0  122.50    8.24
  -6   6   1   -2.20    4.31
  -6   6   2  882.09   19.71
  -6   6   3    6.20    6.51
  -6   6  12   26.36   10.20
  -6   6  15   17.52    7.61
  -6   6  16   20.46    8.96
  -6   6  17    1.59    8.32
  -6   6  19   32.49   11.97
  -6   7  -1  194.96    9.40
  -6   7   0  116.84    8.67
  -6   7  14  106.82   10.85
  -6   7  15   67.13    9.54
  -6   7  17    9.24    7.05
  -6   7  18   -1.89    8.31
  -6   7  19  104.06   14.42
  -6   8  15    5.40    5.70
  -6   8  16   -5.41    5.51
  -6   8  17   -3.78    5.63
  -6   8  18    3.80    5.65
  -6   8  19    7.35    6.18
  -6   9  14   -2.63    5.38
  -6   9  15    3.06    5.57
  -6   9  16   12.19    6.62
  -6   9  17   24.75    7.36
  -6   9  18   21.57    7.40
  -6  10  15    1.63    5.24
  -6  10  16   24.60    6.91
  -6  11  14    1.21    5.15
  -6  11  15    4.51    5.02
  -5  -6  12   -1.34    3.38
  -5  -6  13    4.40    4.07
  -5  -6  14    3.59    3.55
  -5  -5  10  969.16   21.59
  -5  -5  11   20.11    6.43
  -5  -5  13    3.82    4.18
  -5  -5  14    8.89    4.67
  -5  -5  15   11.28    5.39
  -5  -5  16   27.81    5.65
  -5  -4   3  831.59   24.63
  -5  -4   4   17.42    8.68
  -5  -4   5   72.53    9.61
  -5  -4   6   -4.33    5.70
  -5  -4   7  191.56   11.51
  -5  -4   8   69.47    8.96
  -5  -4   9  968.32   21.97
  -5  -4  12   65.04    8.02
  -5  -4  13    3.83    5.09
  -5  -4  14    6.99    4.71
  -5  -4  15    1.37    4.34
  -5  -4  16    4.15    4.11
  -5  -4  17    4.51    4.01
  -5  -3   2 2420.39   40.44
  -5  -3   7    0.12    5.75
  -5  -3   8    2.74    6.71
  -5  -3   9  270.74   12.97
  -5  -3  13   48.63    7.40
  -5  -3  14   -0.25    4.57
  -5  -3  15  158.08   10.45
  -5  -3  17   10.41    5.13
  -5  -2   0   -5.56    9.99
  -5  -2   4    6.01   10.80
  -5  -2   5  766.97   23.28
  -5  -2   6  851.06   22.45
  -5  -2   7  349.55   15.15
  -5  -2   8  127.21   11.00
  -5  -2   9   -4.01    5.81
  -5  -2  10  231.66   12.69
  -5  -2  11   17.84    8.31
  -5  -2  15   74.36    8.85
  -5  -2  16   68.06    8.74
  -5  -2  17   12.36    6.46
  -5  -2  18    0.75    4.45
  -5  -1   0    1.48    8.36
  -5  -1   1   13.31   10.51
  -5  -1   2   14.22   12.68
  -5  -1   3   13.30   12.98
  -5  -1   5  995.34   25.15
  -5  -1   7  620.36   20.80
  -5  -1   8    9.62    7.67
  -5  -1   9  390.45   17.66
  -5  -1  10   71.66    9.65
  -5  -1  11  510.26   19.45
  -5  -1  12   97.44   11.74
  -5  -1  16    0.84    5.38
  -5  -1  17   -1.66    6.11
  -5  -1  19    0.87    4.87
  -5   0  -1   94.57    9.31
  -5   0   0    8.04    6.63
  -5   0   1   95.72   12.84
  -5   0   2  121.45   14.49
  -5   0   3    7.08    9.36
  -5   0   4   57.48   13.19
  -5   0   5   -4.87    8.15
  -5   0   8  990.83   26.97
  -5   0   9 1033.55   28.31
  -5   0  11 1264.57   31.65
  -5   0  15   83.56   10.32
  -5   0  16    2.83    7.11
  -5   0  18    4.60    6.39
  -5   1  -3   96.40    6.03
  -5   1  -2  362.68   10.59
  -5   1  -1  799.59   16.93
  -5   1   0  206.72   10.90
  -5   1   1 2786.98   33.30
  -5   1   2    3.44    7.83
  -5   1  11  408.75   22.10
  -5   1  16   48.12   10.80
  -5   1  17   11.15    7.30
  -5   2  -3  121.55    5.90
  -5   2  -2  352.05    9.85
  -5   2  -1   56.07    6.56
  -5   2   0 3632.27   32.92
  -5   2   4  588.19   16.75
  -5   2   5   32.70    7.51
  -5   2   6    0.01    7.30
  -5   2   7  217.61   14.06
  -5   2   8   89.79   10.56
  -5   2  10    4.60    9.85
  -5   2  12  269.97   18.52
  -5   2  14   18.49   11.42
  -5   2  15    2.27    8.46
  -5   2  16    9.80   10.70
  -5   2  17   -5.08    9.15
  -5   2  18   15.21    9.26
  -5   2  19    1.33    7.43
  -5   3  -3   15.35    3.60
  -5   3  -2   20.04    4.55
  -5   3  -1  734.37   13.95
  -5   3   0  504.54   12.80
  -5   3   1 1888.53   24.96
  -5   3   2 1973.80   26.70
  -5   3   5    0.70    5.66
  -5   3   8  285.83   13.78
  -5   3   9   33.33    7.94
  -5   3  10 1088.21   26.35
  -5   3  11  447.31   19.34
  -5   3  12  599.80   25.87
  -5   3  14   -4.13    8.50
  -5   3  15  161.70   16.67
  -5   3  18   -1.72    8.11
  -5   3  19    6.17    9.15
  -5   3  20    3.09    6.90
  -5   3  21   35.83    9.42
  -5   4  -3   22.11    3.60
  -5   4  -2    3.38    3.02
  -5   4  -1  131.04    7.32
  -5   4   0  289.77    9.99
  -5   4   1  370.71   11.66
  -5   4   3   70.07    8.11
  -5   4   4   -1.42    4.81
  -5   4   9    1.78    5.59
  -5   4  13   37.42    9.81
  -5   4  15    1.91    9.43
  -5   4  17    2.93   10.87
  -5   4  18   -5.72    8.29
  -5   5   0   11.63    5.15
  -5   5  13  246.04   14.13
  -5   5  14   43.09   10.13
  -5   5  15   27.42    9.92
  -5   5  16    8.84    9.42
  -5   5  17   15.54    9.85
  -5   5  21   -5.17    7.96
  -5   6  15  133.75   12.12
  -5   6  20    2.60    8.35
  -5   7  16   45.04    8.79
  -5   7  17   -4.53    8.40
  -5   7  18   52.59   12.27
  -5   7  19    7.38    8.39
  -5   7  20  174.24   14.65
  -5   8  16    1.85    6.14
  -5   8  17   16.67    6.51
  -5   8  18    3.36    5.72
  -5   8  19    3.16    6.82
  -5   9  16   18.44    6.46
  -5   9  17   27.63    7.58
  -5   9  18    3.39    4.57
  -5  10  17   -3.21    5.03
  -4  -6  11    3.31    3.82
  -4  -6  12   28.81    5.63
  -4  -6  13    2.12    3.54
  -4  -6  14    2.29    3.37
  -4  -5   6    3.20    5.02
  -4  -5   7    5.92    5.09
  -4  -5   8   13.77    6.70
  -4  -5   9  345.03   12.91
  -4  -5  10  192.73   10.11
  -4  -5  13   13.20    5.52
  -4  -5  14   56.82    6.35
  -4  -5  15    1.76    3.83
  -4  -4   3   13.40    9.10
  -4  -4   4  127.03   12.83
  -4  -4   5  109.72   11.39
  -4  -4   7   34.74    7.28
  -4  -4   8    5.28    5.56
  -4  -4   9  105.30    9.49
  -4  -4  10   33.06    7.40
  -4  -4  11   32.45    6.24
  -4  -4  12   40.81    7.63
  -4  -4  16   21.52    6.24
  -4  -3   1  117.19   11.16
  -4  -3   2   36.70   11.31
  -4  -3   3  226.59   15.22
  -4  -3   6 2607.03   37.12
  -4  -3   9   25.62    7.00
  -4  -3  11    3.50    5.24
  -4  -3  13   13.97    5.92
  -4  -3  15  240.56   11.65
  -4  -3  16  214.00   11.30
  -4  -2   0  450.63   18.09
  -4  -2   1   63.39   10.60
  -4  -2   2  158.05   14.49
  -4  -2   3  686.59   22.91
  -4  -2   5 5454.88   53.21
  -4  -2   7 4831.11   48.60
  -4  -2   8   21.98    7.57
  -4  -2   9  214.72   12.36
  -4  -2  10    0.46    5.77
  -4  -2  11   27.46    8.64
  -4  -2  12   31.96    8.19
  -4  -2  13  218.33   12.87
  -4  -2  17    2.32    5.02
  -4  -1  -1  817.15   22.67
  -4  -1   0  275.24   15.58
  -4  -1   4 2259.20   36.26
  -4  -1   5  107.72   12.17
  -4  -1   6 3136.67   40.73
  -4  -1   7  230.02   13.41
  -4  -1   9   98.39   12.15
  -4  -1  10  157.25   13.09
  -4  -1  11  293.66   16.27
  -4  -1  12   -7.87    6.52
  -4  -1  13    5.79    6.54
  -4  -1  14   13.42    7.07
  -4  -1  16   10.63    6.78
  -4  -1  17    5.40    5.10
  -4  -1  18    9.53    5.26
  -4   0  -2  286.53   12.27
  -4   0   2   84.07   18.07
  -4   0   3  256.52   15.84
  -4   0   4   37.95   10.98
  -4   0   6  381.60   20.01
  -4   0   7   24.66   10.61
  -4   0   8  140.86   16.25
  -4   0   9  287.57   17.79
  -4   0  11   97.54   12.95
  -4   0  13   -6.50    7.11
  -4   0  14   28.10   10.57
  -4   0  16   -6.10    5.93
  -4   0  17    3.65    6.10
  -4   0  18   72.58   10.02
  -4   1  -3    0.99    3.59
  -4   1  -2   43.98    5.90
  -4   1  -1    0.74    5.38
  -4   1   0 1993.88   27.75
  -4   1   1  298.44   12.99
  -4   1   4   36.40   11.13
  -4   1   5    2.95   10.01
  -4   1   6   50.09   13.22
  -4   1   7    4.06   10.55
  -4   1  10   -1.02    8.83
  -4   1  12  113.79   15.07
  -4   1  13  220.16   16.96
  -4   1  14    2.65    8.12
  -4   1  16   24.77   10.58
  -4   1  17    6.61    8.44
  -4   1  18   21.62    8.54
  -4   2  -3  144.82    5.91
  -4   2  -2  146.14    7.19
  -4   2  -1  867.04   15.44
  -4   2   0 1258.12   19.29
  -4   2   2 3119.89   31.89
  -4   2   5   22.79    7.19
  -4   2   7   24.41    8.52
  -4   2   8   57.18   11.52
  -4   2   9    5.07    8.58
  -4   2  11  354.03   19.47
  -4   2  12  246.06   16.82
  -4   2  13    7.91    8.23
  -4   2  15  403.20   21.04
  -4   2  18   -3.95    7.99
  -4   2  19    1.43    7.56
  -4   2  20    3.74    6.56
  -4   3  -2  158.76    6.39
  -4   3  -1   38.43    5.55
  -4   3   0  120.81    7.72
  -4   3   2    4.96    5.71
  -4   3  11  105.69   12.70
  -4   3  12   -3.39    7.51
  -4   3  13   12.63    9.57
  -4   3  17   31.25    9.66
  -4   3  18   65.58   13.05
  -4   3  19   -6.01    7.71
  -4   3  20    0.72    8.37
  -4   4  14   22.92   10.68
  -4   4  16   75.62   12.75
  -4   4  17   56.71   10.96
  -4   4  18   10.61    9.09
  -4   4  19   -0.78    9.37
  -4   5  16    1.05    7.40
  -4   5  18    7.27    8.28
  -4   5  20    1.54    9.02
  -4   6  17    4.02    8.41
  -4   6  18   84.55   12.03
  -4   6  19   -2.32    7.31
  -4   7  18   -2.69    7.34
  -4   7  20   37.98   10.78
  -4   8  18    3.07    5.90
  -4   8  19    7.55    6.01
  -4   9  18   19.75    6.92
  -3  -6  10  121.29    8.19
  -3  -6  11   48.13    5.74
  -3  -5   5   61.78    7.47
  -3  -5   6  127.10    9.62
  -3  -5   7    5.51    5.64
  -3  -5   8   66.50    7.56
  -3  -5   9  202.09   10.26
  -3  -5  10   23.19    5.79
  -3  -5  12   31.93    5.54
  -3  -4   3  202.94   12.54
  -3  -4   4  206.95   11.86
  -3  -4   5 1576.04   27.14
  -3  -4   6 1198.14   22.90
  -3  -4   8  313.41   12.90
  -3  -4   9    0.73    4.64
  -3  -4  10   -0.69    4.27
  -3  -4  11   10.27    4.91
  -3  -4  13   74.12    7.06
  -3  -3   3  970.25   23.09
  -3  -3   5 5480.93   50.23
  -3  -3   7 4341.97   43.92
  -3  -3   8   45.26    8.16
  -3  -3  10   -6.97    4.81
  -3  -3  11  407.06   14.88
  -3  -3  12  221.39   11.64
  -3  -3  14 1050.61   21.81
  -3  -3  15  341.08   12.90
  -3  -2   0 1245.64   24.21
  -3  -2   1  538.45   17.69
  -3  -2   6 6942.39   55.65
  -3  -2   8  967.52   21.52
  -3  -2   9  115.63   10.70
  -3  -2  10   67.56    8.59
  -3  -2  12  186.00   12.22
  -3  -1  -1 4811.99   42.92
  -3  -1   2   54.25   12.69
  -3  -1   4 1233.04   25.86
  -3  -1   5 3211.04   39.04
  -3  -1   6 2021.25   33.11
  -3  -1   8  214.85   14.06
  -3  -1   9    5.15    7.49
  -3  -1  10   66.20   12.08
  -3  -1  11    7.79    8.55
  -3  -1  13    2.25    6.65
  -3  -1  15   80.70   10.09
  -3  -1  17   16.75    7.74
  -3   0  -2 2729.89   30.41
  -3   0  -1   23.59    9.31
  -3   0   0   20.82    9.96
  -3   0   1   -2.12   11.27
  -3   0   2 1970.08   35.60
  -3   0   3 1213.10   27.43
  -3   0   8   29.54   14.55
  -3   0   9   10.35    9.02
  -3   0  10    5.64    8.67
  -3   0  12   42.58   11.90
  -3   0  14   50.53   11.81
  -3   0  15  180.20   14.15
  -3   0  17    6.15    7.11
  -3   0  18    1.70    6.08
  -3   1  -1  498.38   15.00
  -3   1   0  214.78   13.80
  -3   1   1 2536.25   32.60
  -3   1   2 2983.58   36.53
  -3   1   3    1.51    8.80
  -3   1   5  567.67   21.40
  -3   1   6 1910.28   33.61
  -3   1   8  269.17   15.03
  -3   1   9    6.06    7.88
  -3   1  11   95.59   11.13
  -3   1  12   18.56    8.82
  -3   1  13  128.19   11.87
  -3   1  17  336.09   19.07
  -3   1  18   -2.47    6.54
  -3   2   0   15.14    5.67
  -3   2   1 3570.56   28.45
  -3   2  12  191.14   12.87
  -3   2  13   21.56    7.99
  -3   2  14 2148.22   38.09
  -3   2  16 1681.35   34.98
  -3   2  17  104.72   12.95
  -3   2  19   24.28   10.87
  -3   3  15 1755.21   34.88
  -3   3  16  631.12   22.53
  -3   3  17  334.87   18.25
  -3   4  17  145.15   14.05
  -3   4  19    1.73    6.87
  -3   4  20    1.44    7.51
  -3   5  17   -6.15    6.14
  -3   5  18   -1.42    7.30
  -3   5  19    3.15    7.13
  -3   6  18   11.60    7.59
  -3   6  19   23.28   11.60
  -3   6  20   16.11    7.76
  -3   7  19   32.82    8.45
  -3   7  20   -3.29    6.34
  -3   8  19    5.00    4.83
  -2  -5   6    9.30    5.29
  -2  -5   7    4.27    4.69
  -2  -5   8  419.08   13.10
  -2  -5   9   15.22    5.42
  -2  -5  11   22.52    5.08
  -2  -5  12   60.31    6.69
  -2  -4   3   46.62    8.41
  -2  -4   5 1164.49   21.59
  -2  -4   6   61.29    7.07
  -2  -4   7  458.92   14.01
  -2  -4   8    6.94    4.85
  -2  -4   9    7.73    5.49
  -2  -4  10   56.39    7.36
  -2  -4  11  131.80    8.76
  -2  -3   2  622.81   16.45
  -2  -3   3  210.95   11.09
  -2  -3   4 4536.50   42.94
  -2  -3   6 3073.68   33.69
  -2  -3   8  281.81   11.95
  -2  -3   9   12.59    5.73
  -2  -3  10  155.58    9.19
  -2  -3  11   64.08    8.03
  -2  -3  12  225.23   10.86
  -2  -3  13  880.48   19.25
  -2  -2   0   49.66    9.22
  -2  -2   1  794.79   17.66
  -2  -2   2  263.63   13.05
  -2  -2   3 1807.07   28.41
  -2  -2   4  792.69   20.07
  -2  -2   5 5469.03   46.87
  -2  -2   6  836.26   19.84
  -2  -2   8   81.24    8.56
  -2  -2   9   -0.28    6.21
  -2  -2  10    4.62    5.86
  -2  -2  11  114.18   10.11
  -2  -2  13    8.49    5.65
  -2  -2  14  646.18   18.17
  -2  -2  15  165.07   10.72
  -2  -1  -1  145.32    8.35
  -2  -1   0   48.73    9.33
  -2  -1   5 2248.20   32.46
  -2  -1   7   48.44   11.87
  -2  -1  13    6.59    6.85
  -2  -1  14  151.86   12.28
  -2  -1  16  174.34   11.89
  -2   0   2  319.10   16.29
  -2   0   3    9.84    9.51
  -2   0   4  358.27   16.42
  -2   0   6  688.87   19.75
  -2   0   7    2.76    8.16
  -2   0   8   15.18    7.62
  -2   0  12   20.57    8.43
  -2   0  14   27.17   10.21
  -2   0  15  766.34   24.15
  -2   0  16    7.73    7.16
  -2   1   2  163.09    9.19
  -2   1  12  119.19   10.20
  -2   1  13    3.47    5.86
  -2   1  14 1495.43   30.23
  -2   1  17  117.11   12.87
  -2   2  17  434.91   18.70
  -2   2  18  173.48   13.74
  -2   3  16  239.17   13.90
  -2   3  17  510.22   19.54
  -2   3  18   20.02    9.55
  -2   4  18   34.89    9.04
  -2   4  19   17.68    8.18
  -2   5  19   21.96    8.99
  -2   6  19    1.77    7.49
  -2   7  19   14.99    7.06
  -1  -5   8   32.75    5.19
  -1  -5  10  238.06    9.29
  -1  -5  11  102.41    6.99
  -1  -4   5   94.08    7.97
  -1  -4   6  543.13   13.71
  -1  -4   8    8.04    5.00
  -1  -4   9   95.25    7.39
  -1  -3   2   37.27    7.95
  -1  -3   3 2261.37   25.60
  -1  -3   4  107.74    9.40
  -1  -3   5 1531.88   21.93
  -1  -3   7   99.77    8.15
  -1  -3   9   20.61    5.92
  -1  -3  11   14.31    5.47
  -1  -3  12   35.90    6.02
  -1  -2   1  158.63    8.17
  -1  -2   2   18.96    7.60
  -1  -2   3  174.43   10.69
  -1  -2   5 1744.67   24.06
  -1  -2   6  120.24    9.36
  -1  -2   7  554.58   15.17
  -1  -2   8   -0.52    5.39
  -1  -2  10   56.62    8.17
  -1  -2  11  687.79   17.67
  -1  -2  12   36.72    7.09
  -1  -1   4  472.74   15.36
  -1  -1   9  257.96   12.43
  -1  -1  11  861.44   21.62
  -1  -1  13  193.95   12.29
  -1   0  10 1687.98   26.60
  -1   0  11  277.92   13.11
  -1   0  12  253.09   12.62
  -1   0  13   84.32    9.70
  -1   0  14  141.37   11.23
  -1   0  15   70.50   10.11
  -1   1  14  263.68   12.74
  -1   1  15  899.31   22.83
  -1   1  16  332.62   15.90
  -1   2  17  237.87   13.95
   0  -4   7   38.78    5.23
   0  -4   8   11.83    4.88
   0  -4   9    0.34    3.13
   0  -3   4  793.78   13.87
   0  -3   5 1464.84   18.85
   0  -3   6   34.33    5.01
   0  -3   7   13.25    4.59
   0  -3   8   10.19    3.37
   0  -3   9  460.00   11.33
   0  -3  10   24.18    4.83
   0  -2   6  901.69   15.75
   0  -2   7   46.21    6.10
   0  -2   9  694.51   15.13
   0  -2  10 2314.77   27.13
   0  -2  11 1145.82   19.79
   0  -1   6  429.39   11.57
   0  -1   8 2121.87   24.96
   0  -1  10 4833.28   40.63
   0  -1  11  765.75   17.69
   0  -1  12 3542.55   38.12
   0  -1  13   71.10    8.36
   0   0  13   62.80    7.86
   0   0  14    8.29    5.27
   1  -1  11 2758.83   28.43
 -15   2   7    0.68    1.96
 -14  -1   8    1.63    1.66
 -14   0   6    9.00    2.79
 -14   0   7   16.24    3.26
 -14   0   8    3.91    2.42
 -14   0   9   -1.88    2.17
 -14   0  10    1.41    2.41
 -14   0  12    0.50    1.90
 -14   1   5    0.67    2.75
 -14   1   7   -1.88    2.69
 -14   1   9    3.11    3.80
 -14   1  10   18.08    4.85
 -14   1  11   -2.00    2.62
 -14   1  12    3.05    2.76
 -14   2  12    5.46    3.34
 -14   3  14    0.76    3.12
 -14   4  15    0.23    2.59
 -13  -3   9   -1.22    1.36
 -13  -3  11    5.92    2.14
 -13  -2   7    8.48    3.39
 -13  -2   8    2.31    2.10
 -13  -2  10   22.77    3.44
 -13  -2  13    1.52    1.76
 -13  -1   5   -0.16    2.64
 -13  -1   6    1.14    3.02
 -13  -1   7   10.75    4.41
 -13  -1   8    2.38    2.90
 -13  -1  12    2.44    2.41
 -13  -1  14   -1.40    1.54
 -13  -1  15    0.94    1.53
 -13   0   4   26.46    5.77
 -13   0   5   -0.24    3.75
 -13   0   6   -3.30    3.40
 -13   0   7   -3.21    3.72
 -13   0   8   -0.84    3.51
 -13   0   9    2.05    3.43
 -13   0  11   -1.01    3.07
 -13   0  13    6.30    3.09
 -13   0  15    2.99    2.15
 -13   1  13   -2.02    2.84
 -13   1  15   -1.26    2.42
 -13   1  17   -0.93    1.52
 -13   2  14   -3.51    3.14
 -13   2  16    4.24    2.76
 -13   3  15   -2.40    2.94
 -13   3  16    3.67    2.92
 -13   4  16   -1.50    2.58
 -13   4  17   -2.84    2.05
 -12  -5  10   -0.24    1.22
 -12  -4   8    1.76    1.75
 -12  -4   9   -0.53    1.61
 -12  -4  10    7.24    2.50
 -12  -4  11    5.86    2.30
 -12  -4  13    7.38    1.90
 -12  -4  14   -0.59    1.18
 -12  -3   6   -0.21    2.07
 -12  -3   7   -2.25    1.95
 -12  -3   8    7.31    3.16
 -12  -3   9   14.48    3.39
 -12  -3  10   57.82    4.35
 -12  -3  13    6.52    2.09
 -12  -3  15    0.34    1.42
 -12  -3  16    4.86    2.19
 -12  -2   5   22.85    4.27
 -12  -2   6   22.91    4.69
 -12  -2   7    6.74    3.53
 -12  -2   8   25.25    4.19
 -12  -2   9  132.30    7.31
 -12  -2  10   10.93    4.00
 -12  -2  12    1.51    2.79
 -12  -2  14   10.60    2.97
 -12  -2  15   15.47    2.97
 -12  -2  16    5.16    1.93
 -12  -2  17    4.87    1.97
 -12  -1   9   -2.44    3.38
 -12  -1  11   24.35    4.57
 -12  -1  15    1.24    2.08
 -12  -1  16    0.39    1.75
 -12  -1  18   -1.39    1.18
 -12   0  12   65.88    6.76
 -12   0  13    4.33    3.43
 -12   0  14    3.98    3.25
 -12   0  15    5.08    3.00
 -12   0  17    0.74    1.95
 -12   0  18    5.37    2.62
 -12   1  14   -1.44    3.22
 -12   1  15    4.67    3.21
 -12   1  16    1.93    2.58
 -12   1  18    0.41    1.59
 -12   1  19   -0.83    1.42
 -12   2  15    0.55    3.26
 -12   2  16    1.52    3.03
 -12   2  17    2.47    2.42
 -12   2  18   -0.27    1.74
 -12   2  19    5.68    2.64
 -12   3  16   15.56    4.37
 -12   3  17   -1.78    2.52
 -12   3  19    1.01    1.74
 -12   4  18   -0.30    2.20
 -12   5  18   -1.08    2.02
 -11  -6   9    5.84    1.89
 -11  -6  10   -0.56    1.26
 -11  -6  11    5.24    1.80
 -11  -6  12    2.72    1.36
 -11  -6  13    0.28    1.04
 -11  -5   7   -0.04    1.50
 -11  -5   8   15.28    2.80
 -11  -5   9   -0.27    1.68
 -11  -5  10    0.61    1.85
 -11  -5  11    1.40    1.63
 -11  -5  12    0.73    1.51
 -11  -5  13    0.57    1.42
 -11  -5  16   -0.60    1.04
 -11  -4   6   15.21    3.18
 -11  -4   7   28.10    3.79
 -11  -4   8    6.47    3.23
 -11  -4   9    1.75    2.30
 -11  -4  11    3.93    2.28
 -11  -4  13    0.24    1.80
 -11  -4  14   -0.25    1.65
 -11  -4  15   -0.44    1.48
 -11  -4  16   -0.13    1.35
 -11  -4  17   -1.22    1.08
 -11  -3   4    9.41    4.38
 -11  -3   5    0.37    2.63
 -11  -3   6   -1.08    2.90
 -11  -3   7    1.43    3.00
 -11  -3   8   15.18    3.87
 -11  -3  10    4.25    2.72
 -11  -3  11  181.55    7.32
 -11  -3  14    5.81    2.33
 -11  -3  15    9.31    2.63
 -11  -3  16    1.13    1.68
 -11  -3  17    7.55    2.01
 -11  -3  18    9.48    2.11
 -11  -2   7   10.23    4.42
 -11  -2   9    5.01    3.52
 -11  -2  15    5.46    2.45
 -11  -2  16    2.68    1.98
 -11  -2  18   -0.37    1.31
 -11  -1  13    2.16    3.74
 -11  -1  14    0.99    3.28
 -11  -1  15    2.92    2.84
 -11  -1  16    6.33    2.83
 -11  -1  17   -0.75    2.02
 -11  -1  18   -2.11    1.52
 -11  -1  19    1.39    1.46
 -11  -1  20    4.42    1.87
 -11   0  13   28.05    5.33
 -11   0  14    1.94    3.42
 -11   0  15   21.53    4.88
 -11   0  16    3.70    2.84
 -11   0  17   16.89    3.53
 -11   0  18    2.17    2.05
 -11   0  19    0.93    1.55
 -11   0  20    6.46    2.07
 -11   1  15    2.08    3.72
 -11   1  16    3.80    3.41
 -11   1  17    3.31    2.85
 -11   1  18   -1.02    2.19
 -11   1  20    1.14    1.45
 -11   2  16    5.11    3.77
 -11   2  17    1.79    3.25
 -11   2  18   12.93    3.75
 -11   2  19    1.02    2.03
 -11   3  18    4.96    2.93
 -11   4  19   17.05    3.47
 -11   5  18   -1.24    2.58
 -10  -7   9    0.63    1.49
 -10  -7  10   -0.80    1.27
 -10  -7  11   -0.53    1.34
 -10  -7  12    0.64    1.25
 -10  -7  13    7.87    1.93
 -10  -7  14    5.16    1.97
 -10  -6   7    1.59    1.74
 -10  -6   8   27.83    3.18
 -10  -6   9    0.89    1.75
 -10  -6  10    6.36    2.17
 -10  -6  11    1.87    1.63
 -10  -6  12   13.86    2.51
 -10  -6  14    9.62    2.34
 -10  -6  16    2.18    1.38
 -10  -5   6   40.21    3.82
 -10  -5   8   35.87    3.83
 -10  -5   9   14.85    3.19
 -10  -5  10    5.94    2.67
 -10  -5  11    1.47    2.21
 -10  -5  13    2.68    2.09
 -10  -5  15    3.68    1.73
 -10  -5  17    3.80    1.49
 -10  -5  18    0.86    1.09
 -10  -4   8    2.55    3.00
 -10  -4   9    5.57    2.60
 -10  -4  10   -2.23    2.33
 -10  -4  11    7.98    3.29
 -10  -4  12    0.78    2.58
 -10  -4  13    0.80    2.07
 -10  -4  14    6.87    3.27
 -10  -4  15    2.70    1.99
 -10  -4  16    5.64    2.58
 -10  -4  17    0.66    1.44
 -10  -4  18    0.00    1.26
 -10  -4  19    0.94    1.21
 -10  -3   5    4.03    3.68
 -10  -3   7   -0.78    3.09
 -10  -3   8    3.92    3.21
 -10  -3   9    3.23    3.17
 -10  -3  11   24.07    4.18
 -10  -3  13   20.56    4.03
 -10  -3  15    4.98    2.37
 -10  -3  16    0.34    1.88
 -10  -3  17    1.39    1.98
 -10  -3  19   10.31    2.22
 -10  -3  20    1.41    1.15
 -10  -2  10   87.29    7.15
 -10  -2  13    0.99    3.29
 -10  -2  14    3.11    3.37
 -10  -2  15   -0.60    2.68
 -10  -2  17    1.71    2.06
 -10  -2  18   -0.72    1.68
 -10  -2  19    3.49    1.69
 -10  -2  20    0.88    1.27
 -10  -1  12   -0.23    3.55
 -10  -1  13   -0.31    3.35
 -10  -1  14    0.88    3.17
 -10  -1  16   20.54    4.30
 -10  -1  17   44.28    4.45
 -10  -1  18    7.97    2.65
 -10  -1  19    1.71    1.76
 -10  -1  20    0.47    1.50
 -10  -1  21    1.31    1.24
 -10   0  17   77.04    5.77
 -10   0  18   13.22    3.35
 -10   0  19    6.09    2.70
 -10   0  20    1.53    1.64
 -10   0  21    6.41    1.86
 -10   1  17    0.51    3.02
 -10   1  18    7.59    2.99
 -10   1  19   -1.74    1.82
 -10   2  17   -2.07    3.08
 -10   2  18   -0.94    2.42
 -10   2  20   34.24    3.18
 -10   3  18   10.17    4.35
 -10   3  19   16.09    3.60
  -9  -9  11   -0.27    0.98
  -9  -8   8    0.17    1.31
  -9  -8   9    0.22    1.32
  -9  -8  10    2.43    1.39
  -9  -8  11    1.27    1.37
  -9  -8  12    1.38    1.35
  -9  -8  13    3.92    1.43
  -9  -8  14    7.22    1.75
  -9  -8  15   11.70    1.76
  -9  -7   7    2.09    1.87
  -9  -7   8   24.87    2.80
  -9  -7   9   -0.22    1.59
  -9  -7  10    7.10    2.12
  -9  -7  11   -0.86    1.47
  -9  -7  16    2.36    1.44
  -9  -7  18    0.60    1.05
  -9  -6   6   33.03    3.54
  -9  -6   8   41.00    3.66
  -9  -6   9   16.41    2.84
  -9  -6  10   18.37    3.09
  -9  -6  11   11.68    2.61
  -9  -6  12   34.86    3.48
  -9  -6  13    7.30    2.55
  -9  -6  15    1.95    1.77
  -9  -6  17    5.42    2.08
  -9  -6  18    9.59    1.92
  -9  -6  19   -0.79    0.97
  -9  -5   5  152.11    6.47
  -9  -5   8   30.73    3.80
  -9  -5   9   43.96    4.50
  -9  -5  10    3.73    2.36
  -9  -5  11   19.11    3.31
  -9  -5  12   -1.90    1.79
  -9  -5  14   12.11    3.03
  -9  -5  16   20.96    2.94
  -9  -5  18    2.01    1.44
  -9  -5  19   -0.81    1.25
  -9  -5  20    3.48    1.25
  -9  -4   3   52.37    4.80
  -9  -4   9   -1.19    2.40
  -9  -4  10    0.28    2.52
  -9  -4  11    0.62    2.48
  -9  -4  12    1.38    2.44
  -9  -4  13    2.43    2.67
  -9  -4  14    0.96    2.17
  -9  -4  16    5.77    2.30
  -9  -4  17   15.08    2.57
  -9  -4  18   -0.78    1.68
  -9  -4  19    2.63    1.45
  -9  -4  20    1.96    1.33
  -9  -4  21    4.16    1.62
  -9  -3   2   -0.84    3.12
  -9  -3   3    3.42    3.35
  -9  -3   4   -0.23    3.15
  -9  -3   5  170.74    8.78
  -9  -3   6   19.07    4.66
  -9  -3   7   48.23    6.07
  -9  -3  12   28.22    4.35
  -9  -3  13    1.49    3.10
  -9  -3  15    3.01    2.62
  -9  -3  16   60.54    4.84
  -9  -3  17    2.57    2.25
  -9  -3  19   -0.24    1.44
  -9  -3  20    3.97    1.90
  -9  -3  21    0.47    1.12
  -9  -2  12   -1.15    3.41
  -9  -2  13   17.23    4.81
  -9  -2  14   13.39    4.48
  -9  -2  16   31.71    3.97
  -9  -2  18   20.88    3.39
  -9  -2  19    7.36    2.64
  -9  -2  20    1.13    1.46
  -9  -2  22    3.21    1.24
  -9  -1  18   27.13    3.55
  -9  -1  20    1.71    1.76
  -9  -1  21    1.12    1.45
  -9  -1  22    1.86    1.12
  -9   0  17    4.15    2.95
  -9   0  19    0.25    1.96
  -9   0  20    4.59    1.92
  -9   0  21    0.63    1.24
  -9   1  18    2.94    2.83
  -9   1  19    0.92    2.30
  -9   1  20   10.85    2.78
  -9   2  17   18.22    4.79
  -9   2  18    0.29    2.56
  -9   2  19    3.63    2.51
  -9   2  20    6.78    3.20
  -9   3  18   55.00    5.48
  -9   3  19    2.12    2.59
  -9   4  18   19.05    5.03
  -8 -10  10   20.92    2.00
  -8 -10  11    0.44    1.11
  -8  -9   8    1.41    1.40
  -8  -9   9   37.16    2.98
  -8  -9  10    3.43    1.71
  -8  -9  12    1.96    1.44
  -8  -9  13   -0.90    1.14
  -8  -9  14   -1.10    1.21
  -8  -9  15    1.66    1.21
  -8  -9  16    2.79    1.36
  -8  -8   7   -0.73    1.60
  -8  -8   8    2.09    1.86
  -8  -8   9    1.04    1.63
  -8  -8  10    6.73    2.15
  -8  -8  11    2.97    1.75
  -8  -8  12    1.36    1.55
  -8  -8  13    2.70    1.82
  -8  -8  16    0.43    1.21
  -8  -8  18   -0.04    1.08
  -8  -7   6   15.80    3.05
  -8  -7   8    6.07    2.44
  -8  -7   9    9.44    2.74
  -8  -7  10    0.02    2.08
  -8  -7  11    6.06    2.23
  -8  -7  12   17.24    2.98
  -8  -7  13    2.55    2.18
  -8  -7  14   75.05    4.23
  -8  -7  15   -0.91    1.51
  -8  -7  17    4.90    2.30
  -8  -7  18    1.69    1.29
  -8  -7  19    1.59    1.24
  -8  -6   7   89.12    5.27
  -8  -6   8   13.13    3.24
  -8  -6   9   17.48    3.15
  -8  -6  10    1.90    2.21
  -8  -6  11    5.64    2.52
  -8  -6  12   -0.51    1.99
  -8  -6  15   47.47    3.84
  -8  -6  16   22.46    2.96
  -8  -6  18    0.66    1.45
  -8  -6  19    1.13    1.32
  -8  -6  20    1.42    1.23
  -8  -5   3   39.74    3.85
  -8  -5   5    9.69    3.20
  -8  -5   7    1.79    2.42
  -8  -5  10    9.89    3.04
  -8  -5  11    5.22    2.48
  -8  -5  12    0.64    2.10
  -8  -5  13    0.52    2.06
  -8  -5  14   10.92    2.76
  -8  -5  15   16.40    3.26
  -8  -5  16    1.46    2.05
  -8  -5  17    1.89    2.04
  -8  -5  18    0.02    1.56
  -8  -5  19    9.72    2.28
  -8  -5  20    1.16    1.32
  -8  -5  21    7.58    1.75
  -8  -4   2   -0.77    2.25
  -8  -4   3   -2.57    2.36
  -8  -4   4    4.04    2.84
  -8  -4   6   25.49    4.52
  -8  -4   7    8.81    3.55
  -8  -4   8    6.71    3.48
  -8  -4   9   39.91    4.61
  -8  -4  12   41.59    4.80
  -8  -4  13    2.94    2.57
  -8  -4  14    9.24    2.96
  -8  -4  15    0.74    2.11
  -8  -4  16   19.32    3.23
  -8  -4  17    1.43    1.88
  -8  -4  19    2.83    1.74
  -8  -4  21    6.45    1.84
  -8  -4  22    0.39    0.90
  -8  -3   1   -1.34    3.18
  -8  -3   2  392.20   12.37
  -8  -3   7   21.38    5.06
  -8  -3   8   18.39    4.51
  -8  -3   9   36.55    5.11
  -8  -3  14    2.48    2.72
  -8  -3  16   11.99    3.49
  -8  -3  18    7.49    2.79
  -8  -3  19    0.76    1.80
  -8  -3  20    1.57    1.59
  -8  -3  21    1.42    1.18
  -8  -3  22   -0.02    0.95
  -8  -2  12    0.60    3.27
  -8  -2  20    2.34    1.75
  -8  -2  21    8.88    1.92
  -8  -2  22   -0.27    1.00
  -8  -1  17    5.18    2.80
  -8  -1  19   -0.53    1.71
  -8  -1  20   11.93    2.67
  -8  -1  21    1.28    1.57
  -8   0  16   18.61    4.87
  -8   0  18    7.31    3.27
  -8   0  19   17.37    2.95
  -8   0  20    0.49    1.71
  -8   1  17   21.76    4.65
  -8   1  18    5.52    3.04
  -8   1  19    1.07    2.41
  -8   1  20    0.79    1.87
  -8   2  18   16.26    3.83
  -8   2  19    0.75    2.44
  -8   3  18    4.68    3.21
  -7 -11  10   29.62    2.14
  -7 -11  11   -0.47    0.90
  -7 -10   8    1.87    1.49
  -7 -10  10    3.35    1.60
  -7 -10  12    9.56    2.04
  -7 -10  14    1.40    1.24
  -7 -10  15    2.92    1.44
  -7 -10  16    3.25    1.15
  -7  -9   6   38.14    3.42
  -7  -9   7    1.13    1.74
  -7  -9   9   25.00    2.78
  -7  -9  10   58.43    3.72
  -7  -9  12    5.10    1.96
  -7  -9  13    4.69    1.73
  -7  -9  14    1.22    1.51
  -7  -9  15   -0.14    1.33
  -7  -9  16    0.38    1.25
  -7  -9  17    0.33    1.24
  -7  -9  18    0.70    1.25
  -7  -8   5    2.24    1.86
  -7  -8   6   -0.46    1.69
  -7  -8   7    6.00    2.34
  -7  -8   8   23.61    3.19
  -7  -8   9    9.48    2.68
  -7  -8  10   44.77    3.75
  -7  -8  11   -1.30    1.86
  -7  -8  12    2.78    1.89
  -7  -8  13    1.66    1.83
  -7  -8  15    1.03    1.55
  -7  -8  16   14.74    2.56
  -7  -8  17   -0.53    1.28
  -7  -8  18    0.33    1.20
  -7  -8  19    3.89    1.91
  -7  -8  20   -0.68    0.89
  -7  -7   4   36.04    3.73
  -7  -7   8   -0.03    1.90
  -7  -7   9   10.00    2.91
  -7  -7  10    4.80    2.24
  -7  -7  11    2.02    2.31
  -7  -7  12    1.77    2.00
  -7  -7  13   15.08    2.96
  -7  -7  15   28.46    3.09
  -7  -7  16   15.45    2.91
  -7  -7  17    0.99    1.59
  -7  -7  18    0.02    1.37
  -7  -7  19    1.69    1.62
  -7  -7  20   11.50    1.87
  -7  -7  21   -0.89    0.87
  -7  -6   3   35.58    3.73
  -7  -6   5    3.44    2.28
  -7  -6   6   72.99    4.89
  -7  -6   7    6.34    2.87
  -7  -6   8    1.18    2.23
  -7  -6  11    8.67    3.18
  -7  -6  12    3.75    2.32
  -7  -6  13   -0.10    2.01
  -7  -6  14    6.15    2.99
  -7  -6  15   12.78    2.89
  -7  -6  16    3.01    2.27
  -7  -6  17    1.72    1.99
  -7  -6  18    1.64    1.64
  -7  -6  20    1.02    1.30
  -7  -6  22    2.02    1.07
  -7  -5   2   12.96    3.29
  -7  -5   3    5.66    2.69
  -7  -5   4    6.92    2.80
  -7  -5   5   11.85    3.45
  -7  -5   6    6.95    2.79
  -7  -5   7   13.21    3.44
  -7  -5   8    6.53    3.04
  -7  -5  13    7.57    3.00
  -7  -5  14    4.34    2.34
  -7  -5  15    1.16    2.11
  -7  -5  16    0.36    2.04
  -7  -5  17    3.19    1.99
  -7  -5  18   49.54    3.80
  -7  -5  19   13.91    2.31
  -7  -4   1   19.45    3.53
  -7  -4   2  849.41   15.78
  -7  -4   3    1.79    3.06
  -7  -4   4  146.55    7.20
  -7  -4   5   -1.33    2.70
  -7  -4   6   57.46    5.17
  -7  -4   7   32.95    5.00
  -7  -4  12    0.90    2.55
  -7  -4  15   -0.72    2.10
  -7  -4  16    1.19    2.33
  -7  -4  17    4.62    2.29
  -7  -4  18   13.78    3.02
  -7  -4  19   15.48    2.56
  -7  -4  21    3.87    1.91
  -7  -4  22    8.82    1.84
  -7  -3   0  100.88    6.63
  -7  -3   9    4.02    3.60
  -7  -3  11   38.24    5.18
  -7  -3  13    2.77    3.18
  -7  -3  16    4.27    2.53
  -7  -3  17    1.87    2.13
  -7  -3  18    0.64    2.35
  -7  -3  19   10.18    2.73
  -7  -3  20   -0.24    1.49
  -7  -3  21    3.69    1.75
  -7  -3  22    0.91    1.30
  -7  -2  12   10.88    5.21
  -7  -2  13   -1.19    3.29
  -7  -2  17    2.82    2.44
  -7  -2  19    1.64    2.03
  -7  -2  20    0.37    1.57
  -7  -2  21    2.47    1.57
  -7  -1  14   -1.93    3.51
  -7  -1  18    7.61    3.00
  -7  -1  19    0.41    1.91
  -7  -1  20    9.04    2.52
  -7  -1  21    4.06    1.93
  -7   0  16   27.67    4.93
  -7   0  18   -0.97    2.03
  -7   0  19   23.97    3.54
  -7   0  20    8.94    2.48
  -7   1  18    7.39    3.36
  -7   1  19    0.97    2.51
  -7   2  18    2.92    2.77
  -6 -12  11    3.37    1.36
  -6 -11   8    6.60    2.06
  -6 -11  10    3.26    1.53
  -6 -11  12    3.16    1.37
  -6 -11  14   -0.45    1.08
  -6 -10   6   45.93    3.59
  -6 -10   7    0.38    1.62
  -6 -10   9   27.14    3.24
  -6 -10  10   94.12    4.44
  -6 -10  11   40.46    3.20
  -6 -10  14   -0.76    1.67
  -6 -10  15    1.49    1.60
  -6 -10  16    4.25    2.00
  -6 -10  18    0.59    1.02
  -6  -9   5   28.52    3.25
  -6  -9   6    0.34    1.89
  -6  -9   7   49.82    4.04
  -6  -9   8   60.21    3.98
  -6  -9   9   47.76    3.94
  -6  -9  11    1.85    1.90
  -6  -9  12    8.90    2.52
  -6  -9  13   -1.74    1.56
  -6  -9  14    3.00    1.75
  -6  -9  15    2.12    1.74
  -6  -9  16    4.73    2.18
  -6  -9  17    1.02    1.49
  -6  -9  18    0.60    1.32
  -6  -9  19    6.08    1.67
  -6  -9  20    0.17    1.05
  -6  -8   4    4.32    2.18
  -6  -8  10   -0.52    2.03
  -6  -8  11   14.68    2.78
  -6  -8  13   12.12    2.79
  -6  -8  14   10.43    2.81
  -6  -8  15   17.06    2.93
  -6  -8  16    7.92    2.25
  -6  -8  17    1.03    1.65
  -6  -8  18    0.80    1.50
  -6  -8  19    1.33    1.36
  -6  -8  20    7.54    1.99
  -6  -8  21   -0.92    0.95
  -6  -7   3   25.85    3.16
  -6  -7   4   83.16    4.90
  -6  -7   5    5.13    2.32
  -6  -7   6   46.61    4.15
  -6  -7   7    2.37    2.10
  -6  -7   8   28.79    3.32
  -6  -7  12    0.44    1.93
  -6  -7  13    1.62    2.05
  -6  -7  14    5.95    2.44
  -6  -7  15   16.42    3.22
  -6  -7  16   -0.60    1.81
  -6  -7  17    3.75    2.00
  -6  -7  20    1.10    1.40
  -6  -7  21   13.30    1.86
  -6  -7  22   -0.24    0.97
  -6  -6   2   -1.42    1.78
  -6  -6   3    7.48    2.40
  -6  -6   4    0.88    2.03
  -6  -6   5   55.44    4.11
  -6  -6   6    3.87    2.68
  -6  -6   7    2.69    2.30
  -6  -6   8    7.98    3.61
  -6  -6  11   30.37    3.96
  -6  -6  14    1.54    2.12
  -6  -6  15    2.43    2.22
  -6  -6  17    1.02    2.08
  -6  -6  19   35.29    3.24
  -6  -6  20   64.36    3.58
  -6  -5   1    9.81    2.66
  -6  -5   2  388.07    9.64
  -6  -5   3    0.62    2.09
  -6  -5   4   45.83    4.13
  -6  -5   5    6.91    3.13
  -6  -5   6   47.19    4.75
  -6  -5  12    4.34    2.60
  -6  -5  15   32.49    3.64
  -6  -5  16    7.27    2.57
  -6  -5  18   50.49    3.82
  -6  -5  20  110.58    4.74
  -6  -5  21    8.67    2.15
  -6  -4   1 2011.53   22.22
  -6  -4   3  688.72   14.40
  -6  -4   5  111.45    6.45
  -6  -4   6  179.66    8.01
  -6  -4   7   98.61    6.35
  -6  -4   9    5.63    3.73
  -6  -4  11   48.57    4.79
  -6  -4  13   13.65    3.84
  -6  -4  17   26.23    3.58
  -6  -4  18   12.25    2.59
  -6  -4  20    0.70    1.58
  -6  -4  22    2.37    1.53
  -6  -3  10  325.49   10.95
  -6  -3  12  113.47    7.11
  -6  -3  13   15.21    4.21
  -6  -3  14    0.75    2.48
  -6  -3  15    0.85    2.35
  -6  -3  17   -0.24    2.36
  -6  -3  19   -0.63    1.75
  -6  -3  21   11.11    2.24
  -6  -2  12    1.05    3.50
  -6  -2  13   -0.32    2.87
  -6  -2  14    3.20    3.11
  -6  -2  16    9.08    3.03
  -6  -2  18    1.00    1.98
  -6  -2  19   15.62    3.02
  -6  -2  21    6.59    2.58
  -6  -1  14   12.10    3.87
  -6  -1  15   13.80    3.66
  -6  -1  16   23.16    3.86
  -6  -1  17    6.94    2.84
  -6  -1  19   73.77    4.48
  -6  -1  20   11.66    2.50
  -6   0  15   15.94    4.28
  -6   0  16   10.42    3.44
  -6   0  17    2.05    2.91
  -6   0  19    2.36    2.29
  -6   1  16   -0.72    2.88
  -6   1  17   77.58    5.79
  -6   2  17   -2.06    2.97
  -5 -12   8    4.25    2.00
  -5 -12  10   -0.99    1.22
  -5 -12  11    4.76    1.99
  -5 -12  12    0.38    1.15
  -5 -12  13    0.03    1.21
  -5 -12  14    1.10    1.08
  -5 -12  15    1.00    0.97
  -5 -11   6   -0.06    1.66
  -5 -11   7    5.43    2.50
  -5 -11   8   55.58    3.69
  -5 -11   9   12.67    2.35
  -5 -11  10   23.17    2.94
  -5 -11  11   12.24    2.57
  -5 -11  12   -1.09    1.42
  -5 -11  13    0.10    1.43
  -5 -11  14   -0.26    1.28
  -5 -11  15   -0.69    1.17
  -5 -11  16    0.53    1.15
  -5 -11  17    6.16    1.77
  -5 -11  18    1.37    1.00
  -5 -10   5    0.36    2.25
  -5 -10   6    3.47    2.10
  -5 -10   7   29.01    3.44
  -5 -10   8   19.84    2.95
  -5 -10  11    1.57    2.02
  -5 -10  12    1.72    1.84
  -5 -10  13   -0.23    1.78
  -5 -10  14    8.52    2.29
  -5 -10  15    0.59    1.61
  -5 -10  16   -0.03    1.53
  -5 -10  17    1.58    1.55
  -5 -10  18   -0.19    1.19
  -5 -10  19    4.76    1.63
  -5  -9   4   14.31    2.87
  -5  -9   8    7.29    3.26
  -5  -9   9   50.56    4.14
  -5  -9  10   -1.17    1.91
  -5  -9  11    3.05    2.45
  -5  -9  12    2.18    2.14
  -5  -9  15   26.07    2.99
  -5  -9  16    8.07    2.69
  -5  -9  17    2.26    1.78
  -5  -9  18    2.55    1.74
  -5  -9  19   -1.89    1.12
  -5  -9  20    0.58    1.15
  -5  -9  21   -0.79    0.88
  -5  -8   3   60.20    4.54
  -5  -8   4  173.38    6.62
  -5  -8   5   12.08    2.68
  -5  -8   6  104.57    5.22
  -5  -8   7    0.04    2.18
  -5  -8   8    4.00    2.27
  -5  -8  16   -1.24    1.99
  -5  -8  17    4.58    2.08
  -5  -8  18   -0.33    1.62
  -5  -8  19    4.70    1.93
  -5  -8  20    1.80    1.41
  -5  -8  21    0.95    1.21
  -5  -8  22    0.65    0.89
  -5  -7   2   27.08    3.32
  -5  -7   3  188.40    6.68
  -5  -7   4   -0.53    1.96
  -5  -7   5  356.46    8.98
  -5  -7   6   19.13    3.37
  -5  -7   7   63.72    4.35
  -5  -7   8   -1.46    1.96
  -5  -7   9    9.33    2.66
  -5  -7  10   14.55    3.41
  -5  -7  11   -1.07    1.95
  -5  -7  15    1.83    2.11
  -5  -7  16    5.75    2.76
  -5  -7  17    0.36    1.83
  -5  -7  19   17.53    2.77
  -5  -7  21   12.28    2.00
  -5  -7  22    3.13    1.30
  -5  -6   1    5.55    2.27
  -5  -6   2   -1.22    1.83
  -5  -6   3    6.06    2.72
  -5  -6   4  111.63    5.50
  -5  -6   5   45.87    3.94
  -5  -6   6   21.70    3.58
  -5  -6   7    5.15    2.92
  -5  -6   8   27.76    3.77
  -5  -6   9  103.11    5.54
  -5  -6  10   25.22    3.42
  -5  -6  12    5.95    2.95
  -5  -6  13   12.37    3.21
  -5  -6  16   -2.09    2.08
  -5  -6  18   49.10    3.70
  -5  -6  20   97.89    4.51
  -5  -6  21    6.14    2.43
  -5  -5   3   36.73    3.74
  -5  -5   5    1.29    2.58
  -5  -5   6    7.51    3.25
  -5  -5   7   54.71    4.51
  -5  -5   8  455.56   11.28
  -5  -5   9    1.41    2.59
  -5  -5  11   18.89    3.92
  -5  -5  13    2.76    2.63
  -5  -5  17   46.62    4.11
  -5  -5  18   11.93    2.64
  -5  -5  20   -1.31    1.38
  -5  -5  21   69.19    3.80
  -5  -5  22   -0.29    1.17
  -5  -4   0 1906.59   19.93
  -5  -4   2  441.92   10.68
  -5  -4   3  736.50   14.44
  -5  -4   4   14.12    3.61
  -5  -4   5   70.92    5.38
  -5  -4   6    2.81    3.27
  -5  -4   8   71.92    5.56
  -5  -4  10  364.15   10.85
  -5  -4  12   65.87    5.44
  -5  -4  13    2.55    2.88
  -5  -4  14   12.48    3.49
  -5  -4  15    1.50    2.25
  -5  -4  16    3.04    2.09
  -5  -4  18   34.31    3.58
  -5  -4  19    5.65    2.13
  -5  -4  21    3.46    1.86
  -5  -3  11  256.89    9.79
  -5  -3  12    2.97    3.43
  -5  -3  14    1.91    2.52
  -5  -3  15  160.22    7.00
  -5  -3  16   10.95    3.21
  -5  -3  19    5.81    2.51
  -5  -3  20   19.76    2.91
  -5  -3  21    0.26    1.61
  -5  -2  12    5.18    3.87
  -5  -2  13    2.69    3.14
  -5  -2  14  131.64    6.95
  -5  -2  17   17.29    3.08
  -5  -2  19   33.30    3.33
  -5  -2  20    5.52    2.24
  -5  -1  14    0.46    3.39
  -5  -1  15    2.25    2.79
  -5  -1  16    9.53    3.65
  -5  -1  17   -0.82    2.02
  -5  -1  18   63.39    4.61
  -5   0  15   94.91    6.39
  -5   0  16    2.90    2.61
  -5   0  17  112.59    5.91
  -5   0  18    4.11    2.46
  -5   1  16   53.30    5.28
  -5   1  17   21.29    3.72
  -4 -13   8   -0.02    1.12
  -4 -13   9    0.88    1.19
  -4 -13  10    1.14    1.25
  -4 -13  12    3.27    1.27
  -4 -12   6   13.03    2.51
  -4 -12   7    1.06    1.51
  -4 -12   8   10.83    2.12
  -4 -12  10    0.95    1.61
  -4 -12  11    1.80    1.77
  -4 -12  12    0.83    1.63
  -4 -12  13    7.63    1.91
  -4 -12  14   -0.81    1.40
  -4 -12  15    0.46    1.27
  -4 -12  16    1.80    1.33
  -4 -12  17    3.79    1.40
  -4 -11   5    8.93    2.57
  -4 -11   6   13.84    2.99
  -4 -11   8    5.06    2.26
  -4 -11   9   10.00    2.81
  -4 -11  11    1.24    2.07
  -4 -11  12    3.16    2.10
  -4 -11  13    1.09    1.63
  -4 -11  14   10.62    2.43
  -4 -11  16   -0.32    1.42
  -4 -11  17   -0.02    1.32
  -4 -11  18    0.25    1.18
  -4 -11  19    2.59    1.12
  -4 -10   7   -1.40    2.01
  -4 -10   9   24.01    3.61
  -4 -10  10    1.52    2.38
  -4 -10  11   -2.03    1.97
  -4 -10  12    0.58    2.11
  -4 -10  15   26.88    3.52
  -4 -10  18   -0.15    1.26
  -4 -10  19    0.33    1.24
  -4 -10  20    0.75    1.24
  -4  -9   3   69.28    4.74
  -4  -9   5   14.92    3.29
  -4  -9   6  112.91    5.65
  -4  -9   7   -2.06    2.10
  -4  -9   8    4.22    2.37
  -4  -9  11    1.36    2.16
  -4  -9  17   27.51    3.37
  -4  -9  18    2.28    2.00
  -4  -9  20    0.65    1.25
  -4  -8   2   76.25    5.02
  -4  -8   4   -0.42    2.06
  -4  -8   5  853.38   13.90
  -4  -8   6   52.33    4.19
  -4  -8   7  264.75    8.09
  -4  -8   8   45.03    3.94
  -4  -8   9   20.54    3.10
  -4  -8  10   12.37    2.97
  -4  -8  11   19.19    3.43
  -4  -8  15    2.75    2.17
  -4  -8  17    1.10    2.01
  -4  -8  18    1.29    1.99
  -4  -8  19    1.48    1.86
  -4  -8  20   -0.49    1.39
  -4  -8  22    0.07    1.07
  -4  -7   1   10.89    3.21
  -4  -7   2  618.96   11.79
  -4  -7   4  927.40   14.15
  -4  -7   6  395.76    9.74
  -4  -7   7  207.87    7.19
  -4  -7   8   27.16    3.35
  -4  -7   9    8.46    2.85
  -4  -7  10    0.62    2.11
  -4  -7  11    3.18    2.64
  -4  -7  12    3.64    2.49
  -4  -7  16   12.30    3.05
  -4  -7  17    5.65    2.35
  -4  -7  18    7.86    2.83
  -4  -7  20   22.07    2.91
  -4  -7  21   -0.08    1.41
  -4  -7  22    4.14    1.89
  -4  -6   1    3.07    2.08
  -4  -6   2    9.05    2.84
  -4  -6   3  124.10    5.50
  -4  -6   4  218.05    7.10
  -4  -6   5  141.27    5.99
  -4  -6   6  227.10    7.54
  -4  -6   7   -2.44    2.17
  -4  -6   8    1.82    2.36
  -4  -6  10  213.60    7.59
  -4  -6  11   19.02    3.24
  -4  -6  13    2.86    2.37
  -4  -6  14    2.52    2.51
  -4  -6  17   16.52    3.19
  -4  -6  18    6.44    2.85
  -4  -6  19   47.82    3.91
  -4  -6  20    1.39    1.87
  -4  -6  21   18.06    2.74
  -4  -6  22    0.44    1.35
  -4  -5   2   35.10    3.93
  -4  -5   3   19.60    3.16
  -4  -5   4   37.08    4.10
  -4  -5   5   46.41    4.17
  -4  -5   6    4.49    2.67
  -4  -5   7    3.22    2.67
  -4  -5   8   18.35    3.49
  -4  -5   9  322.68    9.39
  -4  -5  10  194.73    7.53
  -4  -5  11   92.19    5.38
  -4  -5  12   20.24    3.80
  -4  -5  13   18.64    3.16
  -4  -5  15    1.72    2.12
  -4  -5  18   10.46    2.84
  -4  -5  19    0.79    1.81
  -4  -5  20    3.11    2.04
  -4  -5  21    1.72    1.60
  -4  -4   1    6.48    2.76
  -4  -4   3   12.28    3.93
  -4  -4   4  120.97    6.46
  -4  -4   5  100.24    6.30
  -4  -4   6  386.18   10.43
  -4  -4   8    0.67    3.10
  -4  -4  10   33.00    4.15
  -4  -4  11   30.08    4.20
  -4  -4  12   40.89    4.59
  -4  -4  14    8.23    3.16
  -4  -4  16   32.14    3.75
  -4  -4  17   21.54    3.29
  -4  -4  19    4.60    2.15
  -4  -4  20    3.65    1.93
  -4  -4  21    5.17    2.29
  -4  -3   8  865.25   16.20
  -4  -3   9   17.14    4.89
  -4  -3  10    5.14    3.40
  -4  -3  11   -1.45    2.63
  -4  -3  13   17.54    3.42
  -4  -3  15  217.09    7.50
  -4  -3  16  210.01    7.21
  -4  -3  17  114.41    5.44
  -4  -3  18    9.14    2.92
  -4  -3  20    2.33    1.75
  -4  -2  11   22.74    4.28
  -4  -2  12   29.72    4.75
  -4  -2  14  294.30    9.21
  -4  -2  16  276.75    8.45
  -4  -2  17    3.31    2.12
  -4  -2  18    5.93    2.50
  -4  -1  13   -0.14    2.64
  -4  -1  14    3.03    2.93
  -4  -1  15  122.69    6.10
  -4  -1  16    3.27    2.49
  -4  -1  17    0.21    2.23
  -4  -1  18    3.06    2.19
  -4   0  14   22.87    4.52
  -4   0  15    1.32    2.78
  -4   0  16   -0.86    1.98
  -4   1  15   11.61    3.78
  -3 -14  10   -0.90    0.80
  -3 -13   7   -0.02    1.51
  -3 -13   8    0.68    1.51
  -3 -13   9    0.68    1.57
  -3 -13  10   -0.10    1.26
  -3 -13  11    1.50    1.53
  -3 -13  12    1.83    1.42
  -3 -13  14   -0.40    1.29
  -3 -13  15    1.20    1.22
  -3 -13  16   -0.10    1.10
  -3 -12   5    5.36    2.65
  -3 -12   6    5.76    2.42
  -3 -12   7   19.24    2.87
  -3 -12   8   13.09    2.77
  -3 -12   9    9.55    2.46
  -3 -12  10   11.02    2.75
  -3 -12  11   -0.55    1.80
  -3 -12  12    2.05    1.77
  -3 -12  13   -0.38    1.46
  -3 -12  14    2.49    1.70
  -3 -12  15    1.03    1.56
  -3 -12  17    1.25    1.28
  -3 -12  18    4.41    1.48
  -3 -11   5   17.23    3.19
  -3 -11   6    2.91    2.45
  -3 -11   7   12.68    3.26
  -3 -11   8    6.82    2.95
  -3 -11   9   47.22    4.09
  -3 -11  10    1.59    2.06
  -3 -11  11    0.36    1.97
  -3 -11  12   -0.96    1.95
  -3 -11  14    5.34    2.53
  -3 -11  16    1.16    1.70
  -3 -11  17   -0.50    1.40
  -3 -11  18    5.46    1.74
  -3 -11  19    1.01    1.17
  -3 -11  20    1.48    1.08
  -3 -10   3    9.36    3.40
  -3 -10   4   63.53    5.04
  -3 -10   5    0.99    2.27
  -3 -10   6   18.28    3.76
  -3 -10  10    1.88    2.58
  -3 -10  11    3.51    2.68
  -3 -10  16    8.92    2.55
  -3 -10  18   -0.69    1.62
  -3 -10  19    5.86    2.19
  -3 -10  20   -0.98    1.07
  -3  -9   4   -1.99    2.22
  -3  -9   6   28.46    4.06
  -3  -9   8   20.95    3.36
  -3  -9   9   34.10    3.74
  -3  -9  15    0.70    2.16
  -3  -9  17    3.75    2.25
  -3  -9  18    9.62    2.73
  -3  -9  19    1.81    1.80
  -3  -9  20    5.79    1.82
  -3  -9  21    3.55    1.69
  -3  -8   1    4.07    3.15
  -3  -8   3  112.17    6.02
  -3  -8   6  499.54   11.21
  -3  -8   7  268.27    8.28
  -3  -8   8   58.89    4.83
  -3  -8   9   66.16    4.87
  -3  -8  10   12.39    2.99
  -3  -8  12    4.03    2.41
  -3  -8  16   31.81    3.86
  -3  -8  17    1.24    2.12
  -3  -8  18   -0.14    1.91
  -3  -8  19    6.35    2.45
  -3  -8  20    1.76    1.76
  -3  -8  21    0.31    1.36
  -3  -8  22    6.70    1.66
  -3  -7   0   15.38    3.37
  -3  -7   1  591.11   12.09
  -3  -7   2  355.03    9.35
  -3  -7   3  734.47   12.99
  -3  -7   4  844.21   13.67
  -3  -7   5  350.61    9.07
  -3  -7   6  659.28   12.40
  -3  -7   7   29.51    3.53
  -3  -7   8   32.87    3.66
  -3  -7   9    1.19    2.31
  -3  -7  10    9.93    3.02
  -3  -7  11    0.86    2.59
  -3  -7  12   13.03    3.40
  -3  -7  13   30.72    3.86
  -3  -7  17    0.48    2.13
  -3  -7  18    6.99    2.43
  -3  -7  20    2.58    1.81
  -3  -7  21    9.48    2.35
  -3  -7  22    0.31    1.19
  -3  -6   0    3.99    2.31
  -3  -6   1    1.68    2.29
  -3  -6   2   24.72    3.51
  -3  -6   3  218.00    7.30
  -3  -6   4   56.47    4.29
  -3  -6   5  370.37    9.33
  -3  -6   6    0.35    2.25
  -3  -6   7   -0.83    2.20
  -3  -6   8   24.30    3.46
  -3  -6   9  212.45    7.40
  -3  -6  10  129.88    6.23
  -3  -6  12    1.83    2.20
  -3  -6  13    4.74    2.40
  -3  -6  15    0.21    1.95
  -3  -6  16   21.96    3.22
  -3  -6  19    8.54    2.70
  -3  -6  20    9.41    2.63
  -3  -6  21    1.75    1.63
  -3  -5   2   -1.80    2.31
  -3  -5   3   27.09    3.42
  -3  -5   4  320.51    8.47
  -3  -5   6  111.57    6.00
  -3  -5   7   -0.63    2.30
  -3  -5   8   73.17    5.13
  -3  -5   9  197.28    7.15
  -3  -5  10   21.07    3.57
  -3  -5  11   51.22    4.47
  -3  -5  12   24.69    3.37
  -3  -5  14    7.39    2.58
  -3  -5  16   36.18    3.71
  -3  -5  17   20.39    3.10
  -3  -5  19    2.28    2.13
  -3  -5  20    4.83    2.22
  -3  -5  21    3.06    1.90
  -3  -4   5 1507.35   18.54
  -3  -4   6 1151.85   16.56
  -3  -4   7  501.44   11.21
  -3  -4   9    2.89    3.09
  -3  -4  10    3.86    2.53
  -3  -4  11   16.44    3.62
  -3  -4  12  374.94    9.56
  -3  -4  15  355.78    9.17
  -3  -4  17  145.14    5.95
  -3  -4  18    8.65    2.37
  -3  -4  20   -0.46    1.48
  -3  -3   5 5605.15   37.12
  -3  -3   7 4607.12   34.43
  -3  -3   8   43.61    4.79
  -3  -3   9  695.96   13.54
  -3  -3  10    3.21    3.30
  -3  -3  11  372.14    9.75
  -3  -3  13  634.70   12.38
  -3  -3  14  866.74   13.88
  -3  -3  15  278.53    8.03
  -3  -3  16  707.81   12.39
  -3  -3  17    6.60    2.41
  -3  -3  18   51.58    3.99
  -3  -2  10   69.18    5.36
  -3  -2  11   29.54    4.66
  -3  -2  12  177.11    7.35
  -3  -2  13  602.77   12.25
  -3  -2  14   58.49    4.67
  -3  -2  15  844.94   13.71
  -3  -2  16   13.71    2.74
  -3  -2  17  137.82    5.63
  -3  -2  18    1.15    1.65
  -3  -1  12   28.82    4.26
  -3  -1  13    2.49    2.69
  -3  -1  16  167.28    6.25
  -3   0  13    1.19    2.88
  -3   0  14   34.72    4.12
  -3   0  15  128.05    5.76
  -2 -14   7    0.82    1.24
  -2 -14   8    1.10    1.23
  -2 -14   9    1.16    1.26
  -2 -14  10    0.13    1.37
  -2 -14  11    1.51    1.24
  -2 -14  12    1.53    1.23
  -2 -14  13    1.55    1.18
  -2 -14  14    0.76    1.02
  -2 -13   5   -0.65    1.51
  -2 -13   6    1.35    1.71
  -2 -13   7   24.59    3.11
  -2 -13   8   27.09    3.18
  -2 -13   9    5.80    2.72
  -2 -13  10   12.54    2.69
  -2 -13  11    0.73    1.60
  -2 -13  12    1.49    1.70
  -2 -13  13   -0.14    1.68
  -2 -13  14   -0.01    1.35
  -2 -13  15    0.14    1.28
  -2 -13  17    2.90    1.37
  -2 -12   4    3.62    2.19
  -2 -12   5   -1.23    1.94
  -2 -12   6   31.93    3.82
  -2 -12  10    1.25    2.36
  -2 -12  12    0.27    1.88
  -2 -12  13    1.59    1.92
  -2 -12  14    1.87    1.86
  -2 -12  15    0.30    1.64
  -2 -12  16    4.01    1.81
  -2 -12  17    2.35    1.64
  -2 -12  19    1.28    1.11
  -2 -11   3   15.79    3.44
  -2 -11   4    8.84    2.98
  -2 -11  10   24.40    3.72
  -2 -11  11    5.90    2.63
  -2 -11  13    9.37    2.93
  -2 -11  15   15.82    2.86
  -2 -11  16    0.99    1.81
  -2 -11  17    1.86    1.75
  -2 -11  18    2.09    1.77
  -2 -11  19    2.42    1.62
  -2 -11  20    1.03    1.16
  -2 -10   1  100.85    5.75
  -2 -10   2    9.93    3.92
  -2 -10   3   42.56    4.40
  -2 -10   4   -0.63    2.42
  -2 -10   5   21.84    3.90
  -2 -10   6    2.83    2.60
  -2 -10   7    6.80    2.92
  -2 -10   8    7.52    3.21
  -2 -10   9   -0.74    2.34
  -2 -10  13   13.57    3.72
  -2 -10  15   -0.81    2.30
  -2 -10  17    0.36    2.10
  -2 -10  18    0.20    1.73
  -2 -10  19    0.86    1.71
  -2 -10  20    1.57    1.33
  -2  -9   1    8.78    3.65
  -2  -9   3   33.39    4.36
  -2  -9   5  126.22    6.73
  -2  -9   6   76.81    5.65
  -2  -9   7   30.36    4.18
  -2  -9   8    5.60    2.80
  -2  -9   9   -0.55    2.23
  -2  -9  10    6.28    2.80
  -2  -9  11   41.50    4.52
  -2  -9  14   36.82    3.99
  -2  -9  16   17.37    3.11
  -2  -9  17    2.45    2.22
  -2  -9  18    3.31    2.09
  -2  -9  19   -0.83    1.51
  -2  -9  20    2.62    1.86
  -2  -9  21   -0.22    1.25
  -2  -9  22    5.57    1.60
  -2  -8   0    1.11    2.59
  -2  -8   1  323.56    9.73
  -2  -8   2  150.63    7.20
  -2  -8   6  215.24    7.62
  -2  -8   7    0.37    2.51
  -2  -8   8    1.91    2.48
  -2  -8   9   -0.09    2.23
  -2  -8  10    9.02    3.24
  -2  -8  11    1.91    2.25
  -2  -8  12   17.99    3.09
  -2  -8  13   37.13    3.71
  -2  -8  16   -0.32    1.99
  -2  -8  17    9.46    2.70
  -2  -8  18    2.60    2.12
  -2  -8  19   44.29    3.74
  -2  -8  20   -1.23    1.61
  -2  -8  21    6.28    1.94
  -2  -8  22   -0.60    1.04
  -2  -7   3  349.87    9.36
  -2  -7   4   41.31    3.94
  -2  -7   5  267.01    8.06
  -2  -7   6    2.86    2.46
  -2  -7   7   34.56    3.75
  -2  -7   8   34.11    3.66
  -2  -7   9  314.24    8.75
  -2  -7  12    3.01    2.73
  -2  -7  13    0.90    2.25
  -2  -7  14   19.94    3.03
  -2  -7  15    1.60    2.07
  -2  -7  17    1.27    1.99
  -2  -7  21    4.19    1.74
  -2  -6   3   30.43    3.85
  -2  -6   4   56.27    4.24
  -2  -6   6  105.02    5.57
  -2  -6   7  152.47    6.37
  -2  -6   9  636.16   11.93
  -2  -6  11  211.31    7.07
  -2  -6  12    1.20    2.16
  -2  -6  13   16.91    3.20
  -2  -6  14    9.78    2.99
  -2  -6  15   40.82    3.85
  -2  -6  16    5.11    2.43
  -2  -6  20    6.67    2.95
  -2  -5   3   35.82    3.96
  -2  -5   4   -0.30    2.36
  -2  -5   7    1.51    2.38
  -2  -5   8  404.12    9.36
  -2  -5   9   24.96    3.30
  -2  -5  10  335.43    8.56
  -2  -5  11   12.06    3.36
  -2  -5  12   59.72    4.11
  -2  -5  13   36.31    3.49
  -2  -5  15  132.62    5.70
  -2  -5  17   24.73    3.05
  -2  -5  19   -0.02    1.60
  -2  -5  20    1.44    1.93
  -2  -4   6   54.73    4.25
  -2  -4   7  463.24   10.19
  -2  -4   8    6.96    3.39
  -2  -4   9    6.27    2.58
  -2  -4  10   54.94    4.36
  -2  -4  11  114.49    5.28
  -2  -4  12  117.81    5.32
  -2  -4  13  400.31    9.23
  -2  -4  14  755.53   12.80
  -2  -4  16  408.33    9.44
  -2  -4  17    3.06    2.09
  -2  -4  18   14.30    2.66
  -2  -3   9   16.05    3.85
  -2  -3  10  132.34    6.01
  -2  -3  12  188.73    6.49
  -2  -3  14   37.04    3.56
  -2  -3  15  899.72   13.47
  -2  -3  16   10.17    2.67
  -2  -3  17  130.46    5.39
  -2  -2   9    4.59    2.94
  -2  -2  10    3.06    2.72
  -2  -2  11   87.34    4.94
  -2  -2  12   75.35    4.55
  -2  -2  13    4.16    2.25
  -2  -2  16  197.98    6.36
  -2  -1  10   40.90    4.29
  -2  -1  12   39.85    3.82
  -2  -1  14   79.58    4.47
  -2   0  12   18.27    3.61
  -1 -15   7    0.39    1.03
  -1 -15   8    0.21    1.00
  -1 -15   9    0.64    0.99
  -1 -15  10    0.51    1.07
  -1 -15  11    1.08    1.02
  -1 -15  12    0.54    0.96
  -1 -14   5    0.05    1.35
  -1 -14   6    2.77    1.59
  -1 -14   8   20.20    2.66
  -1 -14   9    4.36    1.95
  -1 -14  10    9.60    2.06
  -1 -14  11    0.44    1.38
  -1 -14  12    1.28    1.42
  -1 -14  13   -1.37    1.14
  -1 -14  14    0.16    1.19
  -1 -14  15    0.44    1.26
  -1 -13   4    3.59    2.12
  -1 -13   6   38.93    3.79
  -1 -13   7   79.41    4.81
  -1 -13   8   11.53    3.18
  -1 -13  10    1.15    2.05
  -1 -13  11   35.16    3.61
  -1 -13  12   -1.84    1.72
  -1 -13  13    7.39    2.71
  -1 -13  14    2.71    1.92
  -1 -13  15   14.77    2.57
  -1 -13  16   12.97    2.40
  -1 -12   5   22.00    4.01
  -1 -12   7    2.20    2.50
  -1 -12   9   22.39    3.97
  -1 -12  11   13.24    3.25
  -1 -12  12    6.23    2.82
  -1 -12  13    0.95    2.02
  -1 -12  14    6.27    3.09
  -1 -12  16   -0.98    1.64
  -1 -12  18    0.04    1.29
  -1 -11   1  329.08    9.00
  -1 -11   2   -1.89    2.41
  -1 -11   6    7.31    3.15
  -1 -11  10   35.12    4.45
  -1 -11  11    4.59    2.81
  -1 -11  12    0.59    2.31
  -1 -11  13    4.86    2.69
  -1 -11  15   -0.96    1.88
  -1 -11  16   -0.81    2.03
  -1 -11  17    3.28    1.96
  -1 -11  18    4.88    2.04
  -1 -11  19    2.37    1.49
  -1 -11  20   -0.78    1.21
  -1 -11  21    0.24    0.97
  -1 -10   0  577.85   11.82
  -1 -10   1   12.57    3.54
  -1 -10   2   -2.18    2.36
  -1 -10   4   23.38    4.31
  -1 -10   5   11.23    3.91
  -1 -10   6    4.81    3.26
  -1 -10   7   22.44    4.30
  -1 -10  10    1.64    2.52
  -1 -10  14    6.81    2.87
  -1 -10  16    1.36    2.17
  -1 -10  17    3.39    2.10
  -1 -10  18   13.79    2.68
  -1 -10  19   -0.39    1.54
  -1 -10  20    1.48    1.47
  -1 -10  21    0.07    1.05
  -1  -9   0   77.97    5.35
  -1  -9   1    0.21    2.55
  -1  -9   4  247.84    9.19
  -1  -9   5    9.64    4.10
  -1  -9   6    7.00    3.60
  -1  -9   7    5.51    2.96
  -1  -9   8   68.39    5.37
  -1  -9   9   10.75    3.23
  -1  -9  11    8.72    3.87
  -1  -9  12   -0.57    2.15
  -1  -9  15    8.09    3.60
  -1  -9  16    1.57    2.13
  -1  -9  19   55.12    3.83
  -1  -9  20   -0.92    1.36
  -1  -9  21   11.00    1.92
  -1  -8  -1  363.64    9.59
  -1  -8   0  132.09    6.58
  -1  -8   1  136.49    6.76
  -1  -8   2   78.55    5.60
  -1  -8   3  146.85    7.51
  -1  -8   4    3.13    3.00
  -1  -8   5   28.37    4.39
  -1  -8   6    1.19    3.11
  -1  -8   7  166.32    6.89
  -1  -8   8   41.57    4.56
  -1  -8  10  139.49    6.33
  -1  -8  17    0.48    1.97
  -1  -8  20   79.29    4.31
  -1  -8  21   14.05    2.40
  -1  -7   1    0.20    2.87
  -1  -7   3   31.81    4.18
  -1  -7   4   12.63    3.89
  -1  -7   5    3.52    2.75
  -1  -7   6  350.74    9.27
  -1  -7   7  305.16    8.49
  -1  -7   8  667.56   12.24
  -1  -7   9  874.68   14.06
  -1  -7  11  574.81   11.71
  -1  -7  12   17.54    3.43
  -1  -7  13   67.12    4.75
  -1  -7  14    2.74    2.26
  -1  -7  15   18.10    2.94
  -1  -7  18   54.19    4.32
  -1  -6   1 1795.18   19.39
  -1  -6   2   62.78    4.60
  -1  -6   3  135.19    6.18
  -1  -6   4    8.92    2.88
  -1  -6   5  185.26    6.49
  -1  -6   6  795.38   12.76
  -1  -6   7  370.14    8.83
  -1  -6   8 2060.50   20.32
  -1  -6  10 1193.45   15.86
  -1  -6  13   -0.10    1.92
  -1  -6  14    4.02    2.31
  -1  -6  15    1.00    2.02
  -1  -6  16    5.71    2.70
  -1  -6  20    2.23    1.92
  -1  -5   5    2.73    2.80
  -1  -5   6    3.02    2.43
  -1  -5   7  907.11   12.95
  -1  -5   8   40.64    3.98
  -1  -5   9 1298.68   15.85
  -1  -5  10  220.75    7.04
  -1  -5  11   95.18    4.95
  -1  -5  12    0.15    1.99
  -1  -5  13   26.92    3.20
  -1  -5  14  139.77    5.76
  -1  -5  15   16.96    3.05
  -1  -5  16   51.52    4.07
  -1  -5  17    0.40    1.97
  -1  -5  18   17.61    3.01
  -1  -4   8    2.55    2.25
  -1  -4  10    8.90    2.99
  -1  -4  11    8.22    2.49
  -1  -4  13  226.18    6.85
  -1  -4  14   10.59    2.86
  -1  -4  15  496.05   10.01
  -1  -4  16    1.79    1.88
  -1  -4  17   20.18    2.76
  -1  -3   9   21.57    3.39
  -1  -3  10   72.81    4.40
  -1  -3  11    6.37    2.88
  -1  -3  13   -0.02    1.70
  -1  -2  11  477.90    9.13
  -1  -2  12   31.84    3.12
  -1  -2  13   23.57    2.64
  -1  -2  14    0.74    1.56
  -1  -1  12  419.00    8.41
   0 -15   6   -1.40    1.16
   0 -15   7    1.50    1.46
   0 -15   9    0.02    1.42
   0 -15  11    0.38    1.17
   0 -15  12    4.95    1.66
   0 -15  13    1.13    1.19
   0 -15  14    1.12    1.12
   0 -14   5   -1.41    1.68
   0 -14   6   10.00    2.64
   0 -14   7   24.78    3.20
   0 -14   8    2.61    2.05
   0 -14   9   47.27    3.51
   0 -14  10   -0.98    1.67
   0 -14  12   -1.42    1.56
   0 -14  14    0.38    1.43
   0 -14  15    9.93    2.03
   0 -13   2   10.88    2.86
   0 -13   3    2.23    2.07
   0 -13   4   -1.02    2.35
   0 -13   5   12.34    3.32
   0 -13   7   -1.91    2.08
   0 -13   9   19.44    3.69
   0 -13  11   12.31    2.82
   0 -13  12   13.07    3.11
   0 -13  13    2.34    1.91
   0 -13  14    6.69    3.00
   0 -13  16    0.21    1.70
   0 -13  18    0.09    1.06
   0 -12   1  187.00    6.55
   0 -12   2    0.50    2.20
   0 -12  10   31.71    4.34
   0 -12  11    7.74    3.08
   0 -12  12    1.10    2.31
   0 -12  13    0.85    2.18
   0 -12  14    0.36    2.04
   0 -12  15    2.60    1.97
   0 -12  17    1.83    1.68
   0 -12  19    4.09    1.94
   0 -12  20    0.97    1.02
   0 -11   0  360.12    8.82
   0 -11   1   -0.35    2.51
   0 -11   3    3.33    2.83
   0 -11   4    1.87    2.81
   0 -11   5   -0.22    3.20
   0 -11   6   19.93    4.09
   0 -11   7   34.02    4.62
   0 -11   8   16.33    4.07
   0 -11  11    0.57    2.50
   0 -11  12   -0.02    2.43
   0 -11  14    3.21    2.25
   0 -11  16   -0.73    2.14
   0 -11  17    2.32    1.86
   0 -11  18    5.09    2.09
   0 -11  19    0.17    1.35
   0 -11  20    0.19    1.19
   0 -11  21   -0.45    0.90
   0 -10  -1  342.99    8.63
   0 -10   0   25.10    3.54
   0 -10   1    1.23    2.98
   0 -10   5    3.84    3.09
   0 -10   6    1.18    2.85
   0 -10   7    0.66    2.68
   0 -10   9    6.48    2.89
   0 -10  10   15.54    3.34
   0 -10  11    1.35    2.39
   0 -10  14   19.52    3.59
   0 -10  15    3.05    2.46
   0 -10  16    2.02    2.13
   0 -10  18    1.43    1.81
   0 -10  19   25.76    2.79
   0 -10  20    0.86    1.49
   0 -10  21    1.09    1.17
   0  -9  -1  143.98    6.39
   0  -9   1    0.58    2.79
   0  -9   3  359.07   10.70
   0  -9   4    6.11    3.37
   0  -9   5  119.77    7.06
   0  -9   6    2.07    2.93
   0  -9   8   46.72    4.58
   0  -9  13    4.27    2.55
   0  -9  17   -0.91    1.86
   0  -9  19   17.13    2.97
   0  -9  20   37.66    3.11
   0  -9  21   10.42    2.09
   0  -8   1   -2.77    3.00
   0  -8   3    0.76    2.87
   0  -8   4    2.70    3.39
   0  -8   6  264.32    8.74
   0  -8   7  243.12    8.54
   0  -8   8  426.62   10.57
   0  -8   9  694.95   13.36
   0  -8  12   12.77    3.53
   0  -8  14   -0.09    2.11
   0  -8  17  130.76    5.97
   0  -8  18   79.94    4.85
   0  -8  20   73.83    3.96
   0  -7   0  114.78    5.98
   0  -7   3  112.87    6.04
   0  -7   4   13.93    3.60
   0  -7   6  828.56   13.89
   0  -7   7  463.08   10.53
   0  -7   8 1795.41   19.85
   0  -7  10 1545.19   18.75
   0  -7  13    2.13    2.51
   0  -7  14   39.44    3.91
   0  -6   4   30.24    4.12
   0  -6   5  208.05    7.24
   0  -6   6   93.02    5.23
   0  -6   7 2887.55   23.69
   0  -6  12   30.75    3.88
   0  -6  13    4.94    2.43
   0  -6  14    1.09    2.27
   0  -6  15    2.79    2.46
   0  -6  16   17.13    3.09
   0  -6  17    0.77    1.93
   0  -5   5    7.07    2.64
   0  -5   8  955.76   13.34
   0  -5  10  259.58    7.28
   0  -5  11  165.44    6.24
   0  -5  12    2.41    2.06
   0  -5  13   52.17    4.17
   0  -5  14    4.99    2.47
   0  -5  15  161.70    6.14
   0  -5  16    1.11    1.89
   0  -5  17    4.21    1.95
   0  -4   9    0.01    2.04
   0  -4  12    2.39    2.23
   0  -4  14  192.83    6.21
   0  -3  10   17.19    3.06
   0  -3  11  328.68    7.62
   0  -3  12   16.83    2.78
   0  -3  13   14.53    2.46
   0  -3  14    2.05    1.63
   0  -2  12  637.59    9.79
   1 -16   6   -0.04    1.12
   1 -16   7    1.78    1.14
   1 -16   8    0.22    1.03
   1 -16   9    0.54    1.03
   1 -16  10    7.92    1.74
   1 -15   4   13.44    2.46
   1 -15   5    9.81    2.40
   1 -15   6    0.64    1.50
   1 -15   7    0.19    1.62
   1 -15   8   -1.09    1.53
   1 -15   9   -0.81    1.47
   1 -15  10    0.15    1.70
   1 -15  11    8.41    2.23
   1 -15  12    6.09    2.10
   1 -15  13    0.73    1.31
   1 -15  15    0.57    1.14
   1 -14   2   20.37    3.04
   1 -14   4   21.35    3.31
   1 -14   5    3.23    2.03
   1 -14   7   -1.20    1.90
   1 -14   8   36.30    3.72
   1 -14   9    3.96    2.20
   1 -14  11   -0.96    1.66
   1 -14  12   -1.40    1.76
   1 -14  13   -0.35    1.59
   1 -14  14    1.25    1.79
   1 -14  15    0.85    1.53
   1 -14  17   12.88    1.84
   1 -13   1   16.18    2.79
   1 -13   2    1.09    2.14
   1 -13   4    5.82    2.86
   1 -13   6    2.17    2.51
   1 -13  10    9.28    3.31
   1 -13  12    0.72    2.06
   1 -13  13   -0.21    2.01
   1 -13  14    2.16    1.85
   1 -13  15    0.69    1.62
   1 -13  16    2.81    1.64
   1 -13  18    1.15    1.25
   1 -13  19    0.76    0.96
   1 -12   0  113.31    5.25
   1 -12   1    1.92    2.29
   1 -12   2    9.24    3.02
   1 -12   3   -1.25    2.46
   1 -12   4    2.20    2.72
   1 -12   9   19.56    4.04
   1 -12  10    8.55    3.49
   1 -12  12   -2.66    2.04
   1 -12  14   12.10    2.82
   1 -12  15    8.02    2.64
   1 -12  16   -1.96    1.69
   1 -12  17   -0.76    1.42
   1 -12  18   -0.81    1.22
   1 -12  19    1.31    1.26
   1 -11  -1   63.17    4.32
   1 -11   6   32.03    4.88
   1 -11   7    0.07    2.76
   1 -11   8    2.43    2.78
   1 -11   9   11.10    3.73
   1 -11  15   35.01    3.79
   1 -11  16    0.74    1.92
   1 -11  17   -1.79    1.54
   1 -11  18    1.39    1.71
   1 -11  20   -0.14    1.17
   1 -11  21    6.36    1.41
   1 -10  -2    5.42    2.37
   1 -10   6   -1.99    2.86
   1 -10   7   20.01    3.93
   1 -10   8    3.31    2.73
   1 -10   9    7.51    3.12
   1 -10  10   -1.24    2.11
   1 -10  12   42.25    4.36
   1 -10  15   -0.85    2.16
   1 -10  16   -1.21    1.87
   1 -10  17    0.26    1.93
   1 -10  18   17.88    2.73
   1 -10  19    1.47    1.75
   1  -9  -2   17.11    3.40
   1  -9  -1   29.59    4.03
   1  -9   1    8.42    3.94
   1  -9   3   21.26    4.42
   1  -9   5   61.60    5.27
   1  -9   7   15.16    3.51
   1  -9   8   33.36    4.46
   1  -9   9   99.46    6.12
   1  -9  10    7.64    3.39
   1  -9  11    7.31    2.96
   1  -9  12    0.84    2.56
   1  -9  13   16.36    3.61
   1  -9  14    2.58    2.46
   1  -9  16    2.83    2.45
   1  -9  17   59.39    4.46
   1  -9  19   31.02    3.08
   1  -9  20   20.69    2.54
   1  -8  -3   55.22    4.02
   1  -8  -2    0.83    2.58
   1  -8  -1   96.32    5.64
   1  -8   0    3.43    3.22
   1  -8   1   13.48    3.40
   1  -8   3   70.19    5.17
   1  -8   5   22.38    4.47
   1  -8   6   47.04    5.15
   1  -8   7  145.49    6.90
   1  -8   8  663.87   13.38
   1  -8   9   10.20    4.17
   1  -8  10  601.06   12.62
   1  -8  12   24.74    3.52
   1  -8  13   -1.14    2.15
   1  -8  14    1.79    2.24
   1  -8  15    7.51    3.42
   1  -8  17   88.43    5.14
   1  -8  18   19.04    2.87
   1  -8  19  112.96    4.84
   1  -7  -2  614.77   11.38
   1  -7  -1  311.61    8.57
   1  -7   4   62.97    5.42
   1  -7   5  116.82    6.16
   1  -7   6  115.62    6.23
   1  -7   7 1590.19   19.78
   1  -7   8   34.77    4.46
   1  -7   9 1424.96   18.85
   1  -7  10  230.70    7.94
   1  -7  13   -0.01    2.45
   1  -7  14    2.15    2.25
   1  -7  15   -0.21    1.91
   1  -7  16   19.20    3.05
   1  -6   2  145.92    6.23
   1  -6   3    2.58    3.47
   1  -6   4   86.95    5.85
   1  -6   5    3.40    2.98
   1  -6   7  181.17    7.25
   1  -6   8 1224.01   16.76
   1  -6   9  615.67   11.93
   1  -6  10  140.52    6.40
   1  -6  12    6.88    2.67
   1  -6  13  105.10    5.46
   1  -6  14    6.25    2.73
   1  -6  15   78.07    4.77
   1  -6  16    3.28    2.15
   1  -6  17    4.08    2.06
   1  -5   7   -0.22    2.46
   1  -5   8   37.40    3.73
   1  -5   9   26.36    3.89
   1  -5  11    3.74    2.48
   1  -5  12  173.45    6.44
   1  -5  14  440.45    9.76
   1  -5  16   78.88    4.35
   1  -4   8    5.75    2.65
   1  -4   9   13.46    3.05
   1  -4  10    0.50    2.07
   1  -4  11    4.01    2.15
   1  -4  12   83.74    4.52
   1  -4  13  100.46    4.88
   1  -4  14  207.70    6.46
   1  -3  10  354.51    7.69
   1  -3  12   81.84    4.29
   2 -16   5   15.73    2.02
   2 -16   6    1.60    1.42
   2 -16   7    6.19    1.77
   2 -16   8    2.21    1.33
   2 -16   9    2.74    1.47
   2 -16  10    0.49    1.27
   2 -15   3   15.23    2.60
   2 -15   4   44.65    3.31
   2 -15   5    0.21    1.77
   2 -15   7   -0.12    1.78
   2 -15   8    0.63    2.01
   2 -15   9    2.46    1.76
   2 -15  11    5.54    2.04
   2 -15  12    5.08    2.25
   2 -15  13    6.41    1.94
   2 -15  14    0.32    1.23
   2 -15  15   -0.03    1.07
   2 -14   1   18.23    2.62
   2 -14   2    7.73    2.64
   2 -14   4    0.11    2.39
   2 -14   5    2.44    2.42
   2 -14   6    0.55    2.34
   2 -14   7   18.23    3.62
   2 -14   8   11.54    3.13
   2 -14  10    1.00    2.06
   2 -14  11    0.03    1.82
   2 -14  13    3.06    2.06
   2 -14  14    0.55    1.56
   2 -14  15    1.45    1.49
   2 -14  17    0.77    1.13
   2 -13   3    2.20    2.49
   2 -13   4    3.79    2.72
   2 -13   6    1.36    2.60
   2 -13   7   19.68    3.71
   2 -13   8    1.40    2.68
   2 -13   9    9.74    3.00
   2 -13  10    0.68    2.27
   2 -13  12    0.62    1.99
   2 -13  13   25.86    3.50
   2 -13  14    3.95    2.25
   2 -13  15    1.49    1.79
   2 -13  17    0.82    1.33
   2 -13  18    0.01    1.14
   2 -13  19    0.46    1.09
   2 -12  -1   45.99    3.92
   2 -12   0    0.80    2.29
   2 -12   1    5.96    2.70
   2 -12   2    7.74    3.28
   2 -12   9    5.10    2.88
   2 -12  11    6.96    2.90
   2 -12  15   41.76    3.53
   2 -12  16    7.87    2.19
   2 -12  19    7.57    1.87
   2 -12  20   -0.12    0.91
   2 -11  -2   -1.81    2.35
   2 -11  -1    9.38    3.18
   2 -11   0  101.50    5.34
   2 -11   6    0.85    3.30
   2 -11   8   -0.36    2.32
   2 -11  15    2.05    2.14
   2 -11  17    0.15    1.79
   2 -11  19    1.89    1.56
   2 -10  -3  205.03    6.48
   2 -10  -2  203.46    6.85
   2 -10   0  665.66   12.75
   2 -10   3   39.57    4.73
   2 -10   5  151.92    7.63
   2 -10   7   54.16    5.42
   2 -10  10   22.86    4.04
   2 -10  14   10.11    3.18
   2 -10  16    1.45    1.98
   2 -10  18    7.22    2.08
   2 -10  19    1.58    1.63
   2 -10  20    4.26    1.83
   2  -9  -4  305.55    7.78
   2  -9  -3  442.78    9.77
   2  -9  -2   26.73    3.86
   2  -9  -1  211.56    7.45
   2  -9   0    3.48    2.71
   2  -9   1  761.10   13.66
   2  -9   2  317.51    9.19
   2  -9   4  631.40   13.20
   2  -9   6  137.01    7.05
   2  -9   7    2.04    3.34
   2  -9   8   38.44    4.36
   2  -9  10    4.10    2.69
   2  -9  11    1.88    2.55
   2  -9  13   18.36    3.34
   2  -9  16    8.07    2.64
   2  -9  18    7.56    2.57
   2  -9  19   34.58    2.88
   2  -8  -4  666.28   11.41
   2  -8  -3    0.80    2.46
   2  -8  -2    2.84    2.51
   2  -8  -1    8.44    3.97
   2  -8   4    9.11    3.56
   2  -8   6   11.87    4.11
   2  -8   8    3.12    3.36
   2  -8   9  497.51   11.84
   2  -8  10   47.32    4.86
   2  -8  11    2.07    2.56
   2  -8  12   16.79    3.32
   2  -8  15    0.94    2.17
   2  -8  17    2.47    1.88
   2  -8  18   26.89    2.98
   2  -7  -4    3.83    3.15
   2  -7  -2   64.28    4.75
   2  -7   0   30.28    3.88
   2  -7   3   -1.23    2.78
   2  -7   5   54.82    5.32
   2  -7   6   59.62    5.43
   2  -7   7   48.90    4.76
   2  -7   8  503.76   11.76
   2  -7   9  275.17    8.87
   2  -7  10   51.29    4.70
   2  -7  11   44.79    4.53
   2  -7  12   24.66    3.71
   2  -7  13  321.43    8.96
   2  -7  14   12.96    2.81
   2  -7  15  105.71    5.24
   2  -7  16    1.06    1.72
   2  -6   2    7.53    3.24
   2  -6   3  462.73   10.62
   2  -6   4  403.55    9.90
   2  -6   7   45.09    4.35
   2  -6   8   10.26    3.29
   2  -6  11    0.62    2.28
   2  -6  12  856.19   13.62
   2  -6  13   34.45    3.86
   2  -6  14  807.70   12.97
   2  -6  15   81.92    4.62
   2  -6  16   94.92    4.81
   2  -5   7 1002.11   14.15
   2  -5   8   10.17    3.10
   2  -5  10   43.62    4.18
   2  -5  11  600.41   11.21
   2  -5  12  339.74    8.38
   2  -5  13  906.80   13.44
   2  -5  15  288.04    7.62
   2  -4   8  114.58    5.08
   2  -4   9    3.45    2.39
   2  -4  10    7.22    2.57
   2  -4  11  250.55    7.22
   2  -4  12  201.68    6.59
   2  -4  13  790.90   12.42
   2  -3  11   16.05    2.99
   3 -16   4   10.14    2.42
   3 -16   5    0.25    1.76
   3 -16   6    1.89    1.54
   3 -16   7    1.72    1.55
   3 -16   8    0.20    1.47
   3 -16   9   -1.43    1.44
   3 -16  10    1.63    1.46
   3 -16  11    2.11    1.38
   3 -16  12   -0.68    1.15
   3 -15   2    7.27    2.99
   3 -15   3   30.36    3.19
   3 -15   4    1.27    2.18
   3 -15   5    1.99    2.14
   3 -15   6    0.42    2.03
   3 -15   7    7.61    3.09
   3 -15   9    0.49    2.08
   3 -15  10   -0.96    1.68
   3 -15  11    1.54    1.77
   3 -15  13    0.88    1.40
   3 -15  14   -0.23    1.21
   3 -15  15    0.42    1.14
   3 -14   0    2.27    2.00
   3 -14   1    6.85    3.02
   3 -14   2   14.09    3.33
   3 -14   3    3.73    2.52
   3 -14   4    2.58    2.57
   3 -14   5    0.56    2.54
   3 -14   6   11.83    3.60
   3 -14   7   28.11    4.00
   3 -14   8    7.10    3.49
   3 -14   9   17.60    3.30
   3 -14  10   -2.39    1.95
   3 -14  11    2.91    2.00
   3 -14  12    1.69    2.00
   3 -14  13    1.53    1.70
   3 -14  14   -1.49    1.38
   3 -14  15    1.24    1.45
   3 -14  16    1.64    1.36
   3 -14  17    0.39    1.14
   3 -13   6    2.37    3.08
   3 -13   7    2.69    2.75
   3 -13   8   23.61    3.47
   3 -13   9    0.76    2.69
   3 -13  10    2.27    2.49
   3 -13  11    1.46    2.49
   3 -13  13   25.42    3.39
   3 -13  14   10.40    2.62
   3 -13  15    3.71    1.88
   3 -13  16   -1.13    1.37
   3 -13  17    1.78    1.51
   3 -13  18    0.15    1.21
   3 -12   0   -1.74    2.21
   3 -12   1   11.45    3.10
   3 -12  13   23.83    3.62
   3 -12  15    1.21    2.06
   3 -12  16   17.98    2.67
   3 -12  17    0.67    1.71
   3 -12  18    4.43    1.68
   3 -12  19    1.69    1.22
   3 -11  -3    1.62    2.22
   3 -11  -2    1.67    2.53
   3 -11  -1   30.96    3.62
   3 -11   0  146.82    6.41
   3 -11   3   18.52    4.08
   3 -11   5   66.57    5.12
   3 -11   7   19.05    3.87
   3 -11   9   22.81    4.13
   3 -11  12    7.36    3.08
   3 -11  16    1.79    2.12
   3 -11  17   -1.03    1.58
   3 -11  18   -1.35    1.44
   3 -11  19    0.17    1.22
   3 -10  -2    2.83    2.49
   3 -10  -1  179.11    6.97
   3 -10   0    0.68    2.47
   3 -10   1  716.63   13.11
   3 -10   2  186.18    7.08
   3 -10   4  551.32   11.92
   3 -10   7    3.95    2.96
   3 -10   8   -0.41    2.58
   3 -10  10    8.85    3.16
   3 -10  11    0.40    2.45
   3 -10  14   21.62    3.62
   3 -10  15    1.97    1.95
   3 -10  16    5.60    2.33
   3 -10  17   15.11    2.76
   3 -10  18    2.71    1.64
   3 -10  19    5.56    1.94
   3  -9  -4  439.97    9.75
   3  -9  -3   11.20    3.32
   3  -9  -2    3.56    3.13
   3  -9  -1   -1.30    2.67
   3  -9   0   37.95    4.07
   3  -9   1  117.75    5.90
   3  -9   3  480.16   11.10
   3  -9   4   27.70    4.08
   3  -9   5  191.52    7.81
   3  -9   8   -2.02    2.57
   3  -9  10   11.83    3.27
   3  -9  11    3.90    2.59
   3  -9  12   18.43    3.26
   3  -9  13   13.62    2.92
   3  -9  14    8.20    2.70
   3  -9  16   16.56    2.93
   3  -9  17   -0.52    1.60
   3  -9  18   20.92    2.53
   3  -8  -4    9.24    3.60
   3  -8  -2  174.25    6.77
   3  -8   2   71.31    4.92
   3  -8   3    3.52    2.77
   3  -8   5   12.23    4.13
   3  -8   6   42.91    5.07
   3  -8   7   26.24    4.05
   3  -8   8  430.90   11.21
   3  -8  10   11.38    3.80
   3  -8  11   19.07    3.40
   3  -8  12   17.03    3.56
   3  -8  13  168.77    6.61
   3  -8  14    0.66    1.87
   3  -8  15   28.40    3.37
   3  -7  -4    5.30    3.35
   3  -7  -2   65.77    5.22
   3  -7  -1  574.31   10.99
   3  -7   0    2.20    2.87
   3  -7   1    9.20    3.12
   3  -7   2   30.17    4.04
   3  -7   8   46.03    4.62
   3  -7   9    1.43    2.64
   3  -7  10   86.11    5.70
   3  -7  11    1.26    2.45
   3  -7  12  770.78   13.13
   3  -7  14  480.21   10.07
   3  -7  16   59.16    3.90
   3  -6  -1   -0.74    2.74
   3  -6   1   48.97    4.42
   3  -6   2  696.01   11.80
   3  -6   3 1483.07   16.83
   3  -6   5 4645.67   30.14
   3  -6   7 1321.11   16.68
   3  -6   8   -0.51    2.34
   3  -6  10   34.41    4.06
   3  -6  11  910.38   14.21
   3  -6  13 1046.19   14.71
   3  -6  15  218.11    6.65
   3  -5   4 7439.59   35.77
   3  -5   5   18.89    3.36
   3  -5   6 4185.48   27.63
   3  -5   8  293.33    8.09
   3  -5   9   94.07    5.28
   3  -5  10  174.46    6.39
   3  -5  12  538.68   10.81
   3  -5  13 1324.95   16.18
   3  -4   8   64.92    4.62
   3  -4   9   22.69    3.60
   3  -4  10    1.98    2.22
   3  -4  11   -2.00    2.07
   4 -16   5    0.70    1.90
   4 -16   6    1.89    1.89
   4 -16   7   14.29    2.71
   4 -16   8    9.00    2.54
   4 -16   9    1.39    1.57
   4 -16  10    0.25    1.50
   4 -16  11    0.41    1.35
   4 -16  12   -0.38    1.23
   4 -15   3    0.27    2.26
   4 -15   4   12.07    3.47
   4 -15   5   12.11    2.93
   4 -15   6   33.75    3.78
   4 -15   7   62.01    4.29
   4 -15   8    9.04    2.70
   4 -15   9   31.66    3.49
   4 -15  10    0.66    2.06
   4 -15  11    4.82    2.21
   4 -15  13    2.76    1.74
   4 -15  14    0.67    1.37
   4 -15  15    4.98    1.86
   4 -14   1   19.09    3.73
   4 -14   2   10.96    3.36
   4 -14   3    8.07    2.97
   4 -14   4   17.96    4.03
   4 -14   5    8.44    3.04
   4 -14   7   -1.56    2.26
   4 -14  10   11.45    2.96
   4 -14  11   -2.13    1.75
   4 -14  13    1.03    1.74
   4 -14  14    0.73    1.71
   4 -14  15    0.92    1.42
   4 -14  16    4.59    2.13
   4 -14  17    2.33    1.23
   4 -13   4   -1.82    2.39
   4 -13   5   20.69    4.06
   4 -13   7   46.34    4.63
   4 -13   8   16.11    3.28
   4 -13   9    2.71    2.47
   4 -13  10   -0.20    2.47
   4 -13  11    8.33    3.00
   4 -13  12   17.46    2.99
   4 -13  13    6.16    3.03
   4 -13  14   13.07    2.82
   4 -13  15    1.03    1.66
   4 -13  16   -1.49    1.37
   4 -13  17   -0.48    1.23
   4 -13  18    0.51    1.29
   4 -12  -1   -2.06    2.66
   4 -12   0    2.20    2.90
   4 -12   1    9.30    3.09
   4 -12   3    0.35    2.68
   4 -12   4   27.93    3.66
   4 -12   5   -0.82    2.45
   4 -12   9    0.18    2.38
   4 -12  12    2.84    2.73
   4 -12  14    1.58    1.97
   4 -12  15   13.44    2.86
   4 -12  16   -0.92    1.54
   4 -12  17    0.07    1.37
   4 -12  18    0.36    1.28
   4 -11  -2    3.82    2.74
   4 -11  -1    1.40    2.63
   4 -11   0    1.40    2.60
   4 -11   1  143.92    6.55
   4 -11   2   51.12    4.32
   4 -11   4  116.69    6.22
   4 -11   7    3.57    2.86
   4 -11   8    6.22    2.87
   4 -11   9   -0.21    2.65
   4 -11  14    8.86    2.60
   4 -11  15   -0.89    2.06
   4 -11  16    3.17    1.95
   4 -11  17   16.07    2.29
   4 -11  18    1.99    1.61
   4 -10  -1   24.12    3.61
   4 -10   0    3.47    2.70
   4 -10   1   40.36    4.61
   4 -10   3  222.80    7.65
   4 -10   4    2.15    3.16
   4 -10   5   96.25    5.56
   4 -10   6    1.53    2.61
   4 -10   7   41.60    4.69
   4 -10   8   21.20    3.59
   4 -10   9  100.57    5.95
   4 -10  10   11.00    3.23
   4 -10  11    2.77    2.37
   4 -10  14    0.25    2.16
   4 -10  16   56.29    3.64
   4 -10  17   -0.79    1.46
   4 -10  18   51.35    3.19
   4  -9  -3  170.68    6.92
   4  -9  -2  242.72    7.83
   4  -9   0  150.94    6.25
   4  -9   1    9.54    3.13
   4  -9   2    1.54    2.64
   4  -9   3    3.62    2.69
   4  -9   4    0.50    2.63
   4  -9   5   -0.87    2.49
   4  -9   7  119.19    6.00
   4  -9   9  268.00    8.72
   4  -9  10   48.57    4.66
   4  -9  11   22.08    3.28
   4  -9  13   -0.47    2.31
   4  -9  16    0.50    1.60
   4  -9  17   32.99    3.05
   4  -8  -3 1265.67   16.62
   4  -8  -2  189.63    7.21
   4  -8  -1 1931.25   19.74
   4  -8   0    5.69    3.30
   4  -8   2   -0.28    2.43
   4  -8   4   -2.15    2.31
   4  -8   5  101.72    5.35
   4  -8   6  195.83    6.93
   4  -8   7  307.96    8.59
   4  -8   8  474.61   10.64
   4  -8   9   25.20    4.00
   4  -8  10   63.52    4.67
   4  -8  11   -2.28    2.03
   4  -8  12   60.62    4.12
   4  -8  14   28.38    3.35
   4  -8  15    1.07    1.78
   4  -7  -2 3752.56   28.14
   4  -7  -1  217.49    7.54
   4  -7   0 1612.10   17.47
   4  -7   1   32.50    3.72
   4  -7   2    9.08    3.17
   4  -7   3  225.57    6.94
   4  -7   5  267.76    7.58
   4  -7   6    0.45    2.28
   4  -7   8    2.22    2.61
   4  -7   9   33.16    3.99
   4  -7  10   -1.55    2.10
   4  -7  11  175.20    6.62
   4  -7  13  260.45    7.42
   4  -7  15   58.64    3.70
   4  -6  -2  248.42    8.18
   4  -6  -1  525.65   10.92
   4  -6   0   67.49    5.51
   4  -6   1   33.03    3.89
   4  -6   2  842.61   12.71
   4  -6   6 1527.76   16.69
   4  -6   7   19.39    3.04
   4  -6   8   -1.37    2.23
   4  -6   9    1.36    2.44
   4  -6  10   59.76    4.14
   4  -6  13  646.42   11.24
   4  -5   0  131.73    6.35
   4  -5   1  581.17   10.62
   4  -5   3 3358.07   24.67
   4  -5   5 2547.39   21.05
   4  -5   6  253.68    7.34
   4  -5   7   29.11    3.31
   4  -5   8   -2.25    2.35
   4  -5   9   23.40    3.46
   4  -5  11    1.77    2.10
   4  -5  12  314.63    8.14
   4  -4   6    1.45    2.58
   4  -4   8  129.21    5.49
   4  -4   9  798.74   12.01
   4  -4  10   14.35    2.81
   5 -16   8    7.58    2.87
   5 -16   9   25.33    2.80
   5 -16  10    0.59    1.46
   5 -16  11    0.82    1.43
   5 -16  12    0.11    1.26
   5 -15   4   30.18    3.95
   5 -15   5   16.65    3.49
   5 -15   7    0.09    2.22
   5 -15   8   85.10    4.66
   5 -15   9    1.33    2.03
   5 -15  10   18.72    2.89
   5 -15  11   -0.51    1.75
   5 -15  13   -0.08    1.57
   5 -15  15    6.71    1.80
   5 -14   2   16.30    3.97
   5 -14   3   36.86    4.55
   5 -14   4    0.31    2.52
   5 -14   6    4.13    2.95
   5 -14  10    6.07    2.88
   5 -14  11   -1.78    1.74
   5 -14  12   -0.57    2.09
   5 -14  13   -0.42    1.57
   5 -14  14    2.05    1.60
   5 -14  15   -0.09    1.56
   5 -14  16    4.92    2.07
   5 -13   2    2.15    3.03
   5 -13   3    0.69    2.93
   5 -13   4   19.76    3.50
   5 -13   5   17.31    3.70
   5 -13   8    4.85    3.07
   5 -13   9    8.66    3.22
   5 -13  11    9.30    3.32
   5 -13  12    1.33    2.10
   5 -13  13   17.97    3.20
   5 -13  14   -1.45    1.80
   5 -13  15    1.65    1.67
   5 -13  16    0.32    1.62
   5 -13  17    1.90    1.47
   5 -12   0    2.46    3.10
   5 -12   1   29.49    3.70
   5 -12   2   12.07    3.28
   5 -12   3   21.87    3.54
   5 -12   4    2.22    2.83
   5 -12   9   -1.54    2.22
   5 -12  10    0.31    2.38
   5 -12  11    2.66    2.37
   5 -12  13    2.94    2.49
   5 -12  14    7.30    2.75
   5 -12  15    1.17    1.75
   5 -12  16    1.28    1.70
   5 -12  17   14.46    2.25
   5 -12  18    1.72    1.25
   5 -11  -1   17.79    3.94
   5 -11   0    3.15    3.03
   5 -11   1   19.63    3.48
   5 -11   2   52.04    4.42
   5 -11   3   53.69    4.60
   5 -11   4    8.62    3.34
   5 -11   5    2.04    3.02
   5 -11   6    2.07    3.03
   5 -11   7   64.35    4.75
   5 -11   8    8.60    3.03
   5 -11  12    0.89    2.18
   5 -11  13    1.96    2.15
   5 -11  15    3.46    2.20
   5 -11  16   64.22    3.70
   5 -11  17    1.05    1.72
   5 -10  -1   70.43    4.88
   5 -10   0   88.74    5.63
   5 -10   2   -1.63    2.55
   5 -10   3    0.68    2.59
   5 -10   4    6.67    3.03
   5 -10   5    7.01    3.04
   5 -10   9  150.44    6.40
   5 -10  10   58.05    4.40
   5 -10  11   46.09    4.38
   5 -10  13   26.81    3.22
   5 -10  14    0.37    1.91
   5 -10  15   74.22    4.04
   5 -10  17   98.93    3.94
   5  -9   0    0.33    2.71
   5  -9   1  584.82   11.55
   5  -9   3  205.25    7.12
   5  -9   4   42.58    4.29
   5  -9   5  387.54    9.57
   5  -9   6  574.89   11.53
   5  -9   8  938.24   14.48
   5  -9   9   86.01    5.24
   5  -9  10  244.84    7.82
   5  -9  11    1.01    2.11
   5  -9  12   38.21    3.72
   5  -9  13    6.26    2.72
   5  -9  15   15.96    2.73
   5  -9  16   43.43    3.14
   5  -8  -1  137.33    6.06
   5  -8   0 1626.29   17.85
   5  -8   1  297.14    8.25
   5  -8   2  380.98    8.81
   5  -8   3   68.24    4.59
   5  -8   4  191.65    6.69
   5  -8   5  326.94    8.43
   5  -8   7 1061.04   14.52
   5  -8   8    7.78    3.64
   5  -8   9  512.94   10.43
   5  -8  12    1.58    1.95
[truncated: 3,348,206 more chars]
