# Supplementary material for: Mechanism‐Guided Precision Hydrolysis of Early Transition Metals to Access (Mixed‐Metal) Oxo Clusters
Source: Angew Chem Int Ed Engl. 2026 Feb 24;65(15):e25769. doi: 10.1002/anie.202525769 (PMC13053926; doi:10.1002/anie.202525769)
Supplement: Supplementary file 2 — Supporting File 2: anie71298–sup–0002–Data.zip. [file ANIE-65-e25769-s002.zip › CCDC_2495248/mjp184_150k_new.cif]

data_mjp184_150k_new
_audit_creation_date               2026-01-09
_audit_creation_method
;
Olex2 1.5
(compiled 2025.07.13 svn.rb7424aed for OlexSys, GUI svn.r7314)
;
_shelx_SHELXL_version_number       '2019/3'
loop_
  _audit_author_name
  _audit_author_email
  _audit_author_address
 'Prescimone, A.' alessandro.prescimone@unibas.ch
;
University of Basel
Chemistry Deparment
;
 'Parammal, M.J.' muhammedjibin.parammal@unibas.ch
;
University of Basel
Chemistry Deparment
;

_audit_contact_author_address
;
University of Basel
Chemistry Deparment
;
_audit_contact_author_email        alessandro.prescimone@unibas.ch
_audit_contact_author_name         'Prescimone, A.'
_audit_contact_author_phone        ''
_publ_contact_author_id_orcid      ''
_publ_section_references
;
Dolomanov, O.V., Bourhis, L.J., Gildea, R.J, Howard, J.A.K. & Puschmann, H.
 (2009), J. Appl. Cryst. 42, 339-341.

Sheldrick, G.M. (2015). Acta Cryst. C71, 3-8.
;
_chemical_name_common              ?
_chemical_name_systematic          ?
_chemical_formula_moiety           'C59 H106 O33 Zr6, 3(C5 H10 O2)'
_chemical_formula_sum              'C74 H136 O39 Zr6'
_chemical_formula_weight           2197.14
_chemical_melting_point            ?
loop_
  _atom_type_symbol
  _atom_type_description
  _atom_type_scat_dispersion_real
  _atom_type_scat_dispersion_imag
  _atom_type_scat_source
 'C' 'C' 0.0181 0.0091 'International Tables Vol C Tables 4.2.6.8 and 6.1.1.4'
 'H' 'H' 0.0000 0.0000 'International Tables Vol C Tables 4.2.6.8 and 6.1.1.4'
 'O' 'O' 0.0492 0.0322 'International Tables Vol C Tables 4.2.6.8 and 6.1.1.4'
 'Zr' 'Zr' -0.1862 2.2449
 'International Tables Vol C Tables 4.2.6.8 and 6.1.1.4'

_shelx_space_group_comment
;
The symmetry employed for this shelxl refinement is uniquely defined
by the following loop, which should always be used as a source of
symmetry information in preference to the above space-group names.
They are only intended as comments.
;
_space_group_crystal_system        'triclinic'
_space_group_IT_number             2
_space_group_name_H-M_alt          'P -1'
_space_group_name_Hall             '-P 1'
loop_
  _space_group_symop_operation_xyz
 'x, y, z'
 '-x, -y, -z'

_cell_length_a                     14.2648(5)
_cell_length_b                     15.8095(5)
_cell_length_c                     24.2737(7)
_cell_angle_alpha                  94.600(2)
_cell_angle_beta                   96.227(3)
_cell_angle_gamma                  109.628(2)
_cell_volume                       5085.8(3)
_cell_formula_units_Z              2
_cell_measurement_reflns_used      38701
_cell_measurement_temperature      150
_cell_measurement_theta_max        74.83
_cell_measurement_theta_min        4.46
_shelx_estimated_absorpt_T_max     0.405
_shelx_estimated_absorpt_T_min     0.288
_exptl_absorpt_coefficient_mu      5.521
_exptl_absorpt_correction_T_max    0.0408
_exptl_absorpt_correction_T_min    0.0068
_exptl_absorpt_correction_type     multi-scan
_exptl_absorpt_process_details
;
STOE X-Red32, absorption correction by Gaussian integration, analogous to
P. Coppens in: F. R. Ahmed (Editor), "Crystallographic Computing", Munksgaard,
Copenhagen (1970), 255 - 270. Afterwards scaling of reflection intensities was
performed within STOE LANA. J. Koziskova, F. Hahn, J. Richter, J. Kozisek, Acta
Chimica Slovaca, vol. 9, no. 2, 2016, pp. 136 - 140.
Finally a spherical absorption correction was done within STOE LANA.
;
_exptl_absorpt_special_details     ?
_exptl_crystal_colour              colourless
_exptl_crystal_colour_primary      colourless
_exptl_crystal_density_diffrn      1.435
_exptl_crystal_density_meas        ?
_exptl_crystal_density_method      'not measured'
_exptl_crystal_description         block
_exptl_crystal_F_000               2264
loop_
  _exptl_crystal_face_index_h
  _exptl_crystal_face_index_k
  _exptl_crystal_face_index_l
  _exptl_crystal_face_perp_dist
 -1 -6 30 0.2688
 3 4 -15 0.1914
 0 -19 30 0.2444
 -30 5 -11 0.1992
 5 3 4 0.2461
 -3 11 -15 0.3255
 -13 -13 30 0.1284
 3 -1 -5 0.3837

_exptl_crystal_size_max            0.3
_exptl_crystal_size_mid            0.233
_exptl_crystal_size_min            0.2
_exptl_crystal_size_rad            0.130
_exptl_transmission_factor_max     ?
_exptl_transmission_factor_min     ?
_diffrn_reflns_av_R_equivalents    0.0918
_diffrn_reflns_av_unetI/netI       0.0642
_diffrn_reflns_Laue_measured_fraction_full  0.985
_diffrn_reflns_Laue_measured_fraction_max  0.969
_diffrn_reflns_limit_h_max         17
_diffrn_reflns_limit_h_min         -9
_diffrn_reflns_limit_k_max         18
_diffrn_reflns_limit_k_min         -19
_diffrn_reflns_limit_l_max         27
_diffrn_reflns_limit_l_min         -30
_diffrn_reflns_number              78162
_diffrn_reflns_point_group_measured_fraction_full  0.985
_diffrn_reflns_point_group_measured_fraction_max  0.969
_diffrn_reflns_theta_full          67.686
_diffrn_reflns_theta_max           75.230
_diffrn_reflns_theta_min           5.036
_diffrn_ambient_temperature        150
_diffrn_detector                   'EIGER2 1M'
_diffrn_detector_area_resol_mean   13.33
_diffrn_detector_type              'DECTRIS EIGER2 1M'
_diffrn_measured_fraction_theta_full  0.985
_diffrn_measured_fraction_theta_max  0.969
_diffrn_measurement_details
;
 3182 frames, detector distance = 40 mm
;
_diffrn_measurement_device         'Eulerian 4-circle diffractometer'
_diffrn_measurement_device_type    'STOE STADIVARI Cu'
_diffrn_measurement_method         'rotation method, \w scans'
_diffrn_radiation_collimation      '1.2 0.6 mm diameter'
_diffrn_radiation_monochromator    'Graded multilayer mirror'
_diffrn_radiation_polarisn_norm    270
_diffrn_radiation_probe            x-ray
_diffrn_radiation_type             'Cu K\a'
_diffrn_radiation_wavelength       1.54186
_diffrn_source                     'Axo Cu'
_diffrn_source_current             1.00
_diffrn_source_power               0.050
_diffrn_source_voltage             50
_reflns_Friedel_coverage           0.000
_reflns_Friedel_fraction_full      .
_reflns_Friedel_fraction_max       .
_reflns_number_gt                  10458
_reflns_number_total               20361
_reflns_special_details
;
 Reflections were merged by SHELXL according to the crystal
 class for the calculation of statistics and refinement.
 
 _reflns_Friedel_fraction is defined as the number of unique
 Friedel pairs measured divided by the number that would be
 possible theoretically, ignoring centric projections and
 systematic absences.
;
_reflns_threshold_expression       'I > 2\s(I)'
_computing_cell_refinement
;
X-Area Recipe 1.36.0.0 (STOE, 2020)
;
_computing_data_collection
;
X-Area Pilatus3_SV 1.31.170.0 (STOE, 2020)
;
_computing_data_reduction
;
X-Area Integrate 1.78.3.0 (STOE, 2020)
X-Area LANA 1.83.8.0 (STOE, 2020)
;
_computing_molecular_graphics      'Olex2 1.5 (Dolomanov et al., 2009)'
_computing_publication_material    'Olex2 1.5 (Dolomanov et al., 2009)'
_computing_structure_refinement    'SHELXL 2019/3 (Sheldrick, 2015)'
_computing_structure_solution      'SHELXT 2018/2 (Sheldrick, 2018)'
_refine_diff_density_max           1.278
_refine_diff_density_min           -0.890
_refine_diff_density_rms           0.137
_refine_ls_extinction_coef         .
_refine_ls_extinction_method       none
_refine_ls_goodness_of_fit_ref     1.021
_refine_ls_hydrogen_treatment      constr
_refine_ls_matrix_type             full
_refine_ls_number_parameters       775
_refine_ls_number_reflns           20361
_refine_ls_number_restraints       998
_refine_ls_R_factor_all            0.1594
_refine_ls_R_factor_gt             0.1064
_refine_ls_restrained_S_all        1.008
_refine_ls_shift/su_max            0.001
_refine_ls_shift/su_mean           0.000
_refine_ls_structure_factor_coef   Fsqd
_refine_ls_weighting_details      
 'w=1/[\s^2^(Fo^2^)+(0.0800P)^2^+25.0000P] where P=(Fo^2^+2Fc^2^)/3'
_refine_ls_weighting_scheme        calc
_refine_ls_wR_factor_gt            0.2498
_refine_ls_wR_factor_ref           0.2863
_refine_special_details
;
There is a lot of disorder and the asymmetric shape of the carboxylates does not help:
A lot of DFIX, DANG, EADP, SIMU and RIGU had to be used to refine those ligands.
2 ligands had to be refined isotropically 
1 disordered ligand is missing the extra terminal C that could not be located in the map
;
_olex2_refinement_description
;
1. Fixed Uiso
 At 1.2 times of:
  All C(H) groups, All C(H,H) groups
 At 1.5 times of:
  All C(H,H,H) groups, All C(H,H,H,H,H,H) groups, All O(H) groups, All O(H,H)
  groups
2. Restrained distances
 C25-C45
 1.5 with sigma of 0.01
 C24-C56 = C24-C59
 1.5 with sigma of 0.01
 C27-C53
 1.5 with sigma of 0.01
 C27-C44
 1.5 with sigma of 0.01
 C27-C2
 1.43 with sigma of 0.01
 C61-C24 = C60-C24
 1.5 with sigma of 0.01
 C7-C31
 1.43 with sigma of 0.01
 C62-C31
 1.5 with sigma of 0.01
 C31-C52
 1.5 with sigma of 0.01
 C63-C27 = C64-C27
 1.5 with sigma of 0.01
 C41-C17
 1.5 with sigma of 0.01
 C66-C17
 1.5 with sigma of 0.01
 C17-C65
 1.5 with sigma of 0.01
 C17-C51
 1.5 with sigma of 0.01
 C67-C29 = C68-C29
 1.5 with sigma of 0.01
 C28-C29
 1.5 with sigma of 0.01
 C29-C57
 1.5 with sigma of 0.01
 C30-C20
 1.5 with sigma of 0.01
 C20-C43
 1.5 with sigma of 0.01
 C6-C20
 1.45 with sigma of 0.01
 C69-C20
 1.5 with sigma of 0.01
 C70-C20
 1.5 with sigma of 0.01
 C9-C71
 1.45 with sigma of 0.01
 C73-C71 = C72-C71
 1.5 with sigma of 0.01
 C26-C16
 1.5 with sigma of 0.01
 C22-C16
 1.43 with sigma of 0.01
 C48-C18 = C46-C18
 1.5 with sigma of 0.01
 C47-C12
 1.5 with sigma of 0.01
 C4-C12
 1.43 with sigma of 0.01
 C35-C12
 1.5 with sigma of 0.01
 C55-C48
 1.5 with sigma of 0.01
 C50-C33
 1.5 with sigma of 0.01
 C33-C21
 1.5 with sigma of 0.01
 C62-C58
 1.5 with sigma of 0.01
 C74-C23
 1.5 with sigma of 0.01
 C14-C36
 1.5 with sigma of 0.01
 C75-C54
 1.5 with sigma of 0.01
 C34-C39
 1.5 with sigma of 0.01
 C35-C122
 1.5 with sigma of 0.01
 C122-C12
 2.3 with sigma of 0.01
 C86-C56
 1.5 with sigma of 0.01
 C59-C119
 1.5 with sigma of 0.01
 C59-C24
 1.5 with sigma of 0.01
 C119-C24
 2.4 with sigma of 0.01
 C45-C77
 1.5 with sigma of 0.01
 C73-C94
 1.5 with sigma of 0.01
 C78-C42
 1.5 with sigma of 0.01
 C42-C19
 1.5 with sigma of 0.01
 C76-C53
 1.5 with sigma of 0.01
 C76-C64
 1.5 with sigma of 0.01
 C53-C27
 1.5 with sigma of 0.01
 C64-C27
 1.5 with sigma of 0.01
 C80-C26
 2.3 with sigma of 0.01
 C80-C16
 1.5 with sigma of 0.01
 C16-C26
 1.5 with sigma of 0.01
 C80-C79
 1.5 with sigma of 0.01
 C40-C69
 1.5 with sigma of 0.01
 C43-C40
 1.5 with sigma of 0.01
 C81-C65 = C81-C51
 1.5 with sigma of 0.01
 C38-C42
 2.4 with sigma of 0.01
 C34-C54
 1.5 with sigma of 0.01
 C38-C19
 1.5 with sigma of 0.01
 C19-C38
 1.5 with sigma of 0.005
 C3-C19
 1.45 with sigma of 0.01
 C19-C42
 1.5 with sigma of 0.005
 C19-C78
 2.35 with sigma of 0.01
 C56-C59
 2.2 with sigma of 0.04
 C59-C56
 2.2 with sigma of 0.01
 C61-C60
 2.25 with sigma of 0.04
 C64-C63
 2.3 with sigma of 0.04
 C63-C64
 2.3 with sigma of 0.01
 C66-C51
 2.3 with sigma of 0.01
 C30-C70
 0.6 with sigma of 0.04
 C71-O40
 2.35 with sigma of 0.01
 C62-C52
 2.3 with sigma of 0.01
 C47-C122
 3 with sigma of 0.04
 C122-C47
 3.4 with sigma of 0.04
 C24-C86
 2.4 with sigma of 0.01
 O39-C86
 3.2 with sigma of 0.04
 O39-C119
 3.2 with sigma of 0.04
 C94-C9
 3.3 with sigma of 0.04
 C78-C39
 3.5 with sigma of 0.04
 C19-C78
 2.4 with sigma of 0.04
 C3-C42
 2.4 with sigma of 0.04
 C14-C74
 2.4 with sigma of 0.04
 C16-C79
 2.4 with sigma of 0.04
 C40-C20
 2.35 with sigma of 0.04
 C81-C58_$1
 4 with sigma of 0.04
 C15-C59
 2.4 with sigma of 0.04
 C12-C122
 2.4 with sigma of 0.04
 C122-C12
 2.4 with sigma of 0.01
 C78-C19
 2.35 with sigma of 0.04
 H19-C42
 2.1 with sigma of 0.04
 H19-C38
 2.1 with sigma of 0.04
 C3-H19
 2.1 with sigma of 0.04
 C16-C22 \\sim C16-C26 \\sim C16-C80
 with sigma of 0.02
 Zr1-H16A \\sim Zr1-H16B
 with sigma of 0.02
3. Restrained angles
 C122-C35-C12
 fixed at 107 with sigma of 0.02
4. Uiso/Uaniso restraints and constraints
C8 \\sim C34 \\sim C39 \\sim C54: within 2A with sigma of 0.04 and sigma for
terminal atoms of 0.08 within 2A
C33 \\sim C21 \\sim C32 \\sim C37: within 2A with sigma of 0.04 and sigma for
terminal atoms of 0.08 within 2A
C3 \\sim C19 \\sim C38 \\sim C42: within 2A with sigma of 0.04 and sigma for
terminal atoms of 0.08 within 2A
C1 \\sim C14 \\sim C23 \\sim C36: within 2A with sigma of 0.04 and sigma for
terminal atoms of 0.08 within 2A
C10 \\sim C25 \\sim C45 \\sim C49: within 2A with sigma of 0.04 and sigma for
terminal atoms of 0.08 within 2A
C48 \\sim C46 \\sim C5 \\sim C18: within 2A with sigma of 0.04 and sigma for
terminal atoms of 0.08 within 2A
C47 \\sim C12 \\sim C4: within 2A with sigma of 0.04 and sigma for terminal
atoms of 0.08 within 2A
C2 \\sim C27 \\sim C44 \\sim C53: within 2A with sigma of 0.04 and sigma for
terminal atoms of 0.08 within 2A
C59 \\sim C24 \\sim C56 \\sim C15: within 2A with sigma of 0.04 and sigma for
terminal atoms of 0.08 within 2A
C61 \\sim C56 \\sim C24 \\sim C60 \\sim C59 \\sim C15: within 2A with sigma of
0.04 and sigma for terminal atoms of 0.08 within 2A
C62 \\sim C31 \\sim C52 \\sim C7: within 2A with sigma of 0.04 and sigma for
terminal atoms of 0.08 within 2A
C2 \\sim C27 \\sim C64 \\sim C53 \\sim C63 \\sim C44: within 2A with sigma of
0.04 and sigma for terminal atoms of 0.08 within 2A
C65 \\sim C51 \\sim C17 \\sim C41 \\sim C66 \\sim C11: within 2A with sigma of
0.04 and sigma for terminal atoms of 0.08 within 2A
C28 \\sim C68 \\sim C29 \\sim C57 \\sim C67 \\sim C13: within 2A with sigma of
0.04 and sigma for terminal atoms of 0.08 within 2A
C6 \\sim C20 \\sim C43 \\sim C30: within 2A with sigma of 0.04 and sigma for
terminal atoms of 0.08 within 2A
C69 \\sim C20 \\sim C43 \\sim C30 \\sim C6: within 2A with sigma of 0.04 and
sigma for terminal atoms of 0.08 within 2A
C20 \\sim C43 \\sim C69 \\sim C70 \\sim C30 \\sim C6: within 2A with sigma of
0.04 and sigma for terminal atoms of 0.08 within 2A
C72 \\sim C73 \\sim C71: within 2A with sigma of 0.04 and sigma for terminal
atoms of 0.08 within 2A
C73 \\sim C72 \\sim C71 \\sim C9 \\sim O40 \\sim O34: within 2A with sigma of
0.04 and sigma for terminal atoms of 0.08 within 2A
C4 \\sim C35 \\sim C12 \\sim C47: within 2A with sigma of 0.04 and sigma for
terminal atoms of 0.08 within 2A
Uanis(C33) \\sim Ueq, Uanis(C21) \\sim Ueq, Uanis(C32) \\sim Ueq, Uanis(C37)
\\sim Ueq: with sigma of 0.1 and sigma for terminal atoms of 0.2
Uanis(C45) \\sim Ueq: with sigma of 0.1 and sigma for terminal atoms of 0.2
Uanis(C53) \\sim Ueq, Uanis(C27) \\sim Ueq, Uanis(C44) \\sim Ueq: with sigma of
0.1 and sigma for terminal atoms of 0.2
Uanis(C56) \\sim Ueq, Uanis(C24) \\sim Ueq, Uanis(C59) \\sim Ueq: with sigma of
0.1 and sigma for terminal atoms of 0.2
Uanis(C56) \\sim Ueq, Uanis(C61) \\sim Ueq, Uanis(C24) \\sim Ueq, Uanis(C59)
\\sim Ueq, Uanis(C60) \\sim Ueq: with sigma of 0.1 and sigma for terminal atoms
of 0.2
Uanis(C52) \\sim Ueq, Uanis(C31) \\sim Ueq, Uanis(C62) \\sim Ueq: with sigma of
0.1 and sigma for terminal atoms of 0.2
Uanis(C63) \\sim Ueq, Uanis(C44) \\sim Ueq: with sigma of 0.1 and sigma for
terminal atoms of 0.2
Uanis(C28) \\sim Ueq, Uanis(C68) \\sim Ueq, Uanis(C67) \\sim Ueq, Uanis(C57)
\\sim Ueq: with sigma of 0.1 and sigma for terminal atoms of 0.2
Uanis(C43) \\sim Ueq, Uanis(C20) \\sim Ueq, Uanis(C30) \\sim Ueq: with sigma of
0.1 and sigma for terminal atoms of 0.2
Uanis(C69) \\sim Ueq, Uanis(C43) \\sim Ueq, Uanis(C20) \\sim Ueq, Uanis(C30)
\\sim Ueq, Uanis(C6) \\sim Ueq: with sigma of 0.1 and sigma for terminal atoms
of 0.2
Uanis(C70) \\sim Ueq: with sigma of 0.1 and sigma for terminal atoms of 0.2
Uanis(C72) \\sim Ueq, Uanis(C73) \\sim Ueq, Uanis(C71) \\sim Ueq: with sigma of
0.1 and sigma for terminal atoms of 0.2
Uanis(O37) \\sim Ueq: with sigma of 0.1 and sigma for terminal atoms of 0.2
: with sigma of 0.01 and sigma for terminal atoms of 0.02
Uanis(C35) \\sim Ueq: with sigma of 0.1 and sigma for terminal atoms of 0.2
Uiso(C75) = Uiso(C54) = Uiso(C34) = Uiso(C39)
Uanis(C55) = Uanis(C48) = Uanis(C46) = Uanis(C18) = Uanis(C5)
Uanis(C50) = Uanis(C33) = Uanis(C21) = Uanis(C32) = Uanis(C37)
Uanis(C7) = Uanis(C31) = Uanis(C52) = Uanis(C62) = Uanis(C58)
Uanis(C74) = Uanis(C23) = Uanis(C14) = Uanis(C36) = Uanis(C1)
Uanis(C4) = Uanis(C12) = Uanis(C47) = Uanis(C35) = Uanis(C122)
Uanis(C119) = Uanis(C59) = Uanis(C24) = Uanis(C61) = Uanis(C86) = Uanis(C56) =
Uanis(C60) = Uanis(C15)
Uanis(C77) = Uanis(C45) = Uanis(C25) = Uanis(C49) = Uanis(C10)
Uanis(C94) = Uanis(C73) = Uanis(C71) = Uanis(C72) = Uanis(C9)
Uanis(C78) = Uanis(C42) = Uanis(C19) = Uanis(C38) = Uanis(C3)
Uanis(C76) = Uanis(C53) = Uanis(C64) = Uanis(C27) = Uanis(C44) = Uanis(C63) =
Uanis(C2)
Uiso(C79) = Uiso(C80) = Uiso(C16) = Uiso(C26) = Uiso(C22)
Uanis(C40) = Uanis(C69) = Uanis(C43) = Uanis(C20) = Uanis(C30) = Uanis(C6) =
Uanis(C70)
Uanis(C11) = Uanis(C41) = Uanis(C17) = Uanis(C66) = Uanis(C51) = Uanis(C65) =
Uanis(C81)
5. Rigid body (RIGU) restrains
 C54, C34, C39, C8
 with sigma for 1-2 distances of 0.004 and sigma for 1-3 distances of 0.004
 C33, C21, C32, C37
 with sigma for 1-2 distances of 0.004 and sigma for 1-3 distances of 0.004
 C42, C19, C38, C3
 with sigma for 1-2 distances of 0.004 and sigma for 1-3 distances of 0.004
 C1, C14, C23, C36
 with sigma for 1-2 distances of 0.004 and sigma for 1-3 distances of 0.004
 C49, C10, C25, C45
 with sigma for 1-2 distances of 0.004 and sigma for 1-3 distances of 0.004
 C48, C18, C46, C5
 with sigma for 1-2 distances of 0.004 and sigma for 1-3 distances of 0.004
 C47, C12, C4
 with sigma for 1-2 distances of 0.004 and sigma for 1-3 distances of 0.004
 C2, C27, C44, C53
 with sigma for 1-2 distances of 0.004 and sigma for 1-3 distances of 0.004
 C59, C24, C56, C15
 with sigma for 1-2 distances of 0.004 and sigma for 1-3 distances of 0.004
 C59, C60, C24, C61, C56, C15
 with sigma for 1-2 distances of 0.004 and sigma for 1-3 distances of 0.004
 C52, C31, C62, C7
 with sigma for 1-2 distances of 0.004 and sigma for 1-3 distances of 0.004
 C2, C27, C64, C53, C63, C44
 with sigma for 1-2 distances of 0.004 and sigma for 1-3 distances of 0.004
 C65, C51, C17, C41, C66, C11
 with sigma for 1-2 distances of 0.004 and sigma for 1-3 distances of 0.004
 C13, C29, C28, C68, C67, C57
 with sigma for 1-2 distances of 0.004 and sigma for 1-3 distances of 0.004
 C6, C20, C43, C30
 with sigma for 1-2 distances of 0.004 and sigma for 1-3 distances of 0.004
 C69, C20, C43, C6, C30
 with sigma for 1-2 distances of 0.004 and sigma for 1-3 distances of 0.004
 C6, C20, C30, C70, C69, C43
 with sigma for 1-2 distances of 0.004 and sigma for 1-3 distances of 0.004
 C72, C73, C71
 with sigma for 1-2 distances of 0.004 and sigma for 1-3 distances of 0.004
 O34, C9, O40, C71, C72, C73
 with sigma for 1-2 distances of 0.004 and sigma for 1-3 distances of 0.004
 C4, C12, C35, C47
 with sigma for 1-2 distances of 0.004 and sigma for 1-3 distances of 0.004
6. Others
 Fixed Sof: H17(0.5) H17A(0.5) H20A(0.5) H20(0.5) H24(0.5) H24A(0.5) H27(0.5)
 H27A(0.5) H29(0.5) H29A(0.5) C30(0.5) H30A(0.5) H30B(0.5) H30C(0.5) C28(0.5)
 C41(0.5) H41A(0.5) H41B(0.5) H41C(0.5) C43(0.5) H43A(0.5) H43B(0.5) C44(0.5)
 H44A(0.5) H44B(0.5) H44C(0.5) C51(0.5) H51A(0.5) H51B(0.5) C53(0.5) H53A(0.5)
 H53B(0.5) C56(0.5) H56A(0.5) H56B(0.5) C57(0.5) C59(0.5) H59A(0.5) H59B(0.5)
 C60(0.5) H60A(0.5) H60B(0.5) H60C(0.5) C61(0.5) H61A(0.5) H61B(0.5) H61C(0.5)
 C63(0.5) H63A(0.5) H63B(0.5) H63C(0.5) C64(0.5) H64A(0.5) H64B(0.5) C66(0.5)
 H66A(0.5) H66B(0.5) H66C(0.5) C65(0.5) H65A(0.5) H65B(0.5) C67(0.5) C68(0.5)
 C69(0.5) H69A(0.5) H69B(0.5) C70(0.5) H70A(0.5) H70B(0.5) H70C(0.5) C86(0.5)
 H86A(0.5) H86B(0.5) H86C(0.5) C119(0.5) H11A(0.5) H11B(0.5) H11C(0.5)
 H76A(0.5) H76B(0.5) H76C(0.5) H76D(0.5) H76E(0.5) H76F(0.5) H40D(0.5)
 H40E(0.5) H40F(0.5) H40A(0.5) H40B(0.5) H40C(0.5) H81A(0.5) H81B(0.5)
 H81C(0.5) H81D(0.5) H81E(0.5) H81F(0.5)
 Fixed Uiso: C22(0.27) C34(0.28) C39(0.28) C54(0.28) C16(0.27) C26(0.27)
 C80(0.27) C75(0.28) C79(0.27)
 Fixed X: C34(0.935694)
 Fixed Y: C34(0.671015)
 Fixed Z: C34(0.037971)
7.a Riding coordinates:
 O37(H37), C12(H12), O39(H39), C14(H14), C18(H18), C19(H19), C20(H20A),
 C20(H20), C21(H21), C23(H23A,H23B), C24(H24), C24(H24A), C27(H27), C27(H27A),
 C30(H30A,H30B,H30C), C32(H32A,H32B,H32C), C33(H33A,H33B), C36(H36A,H36B,H36C),
 C38(H38A,H38B,H38C), C39(H39A,H39B,H39C), C41(H41A,H41B,H41C), C42(H42A,H42B),
 C43(H43A,H43B), C44(H44A,H44B,H44C), C45(H45A,H45B), C46(H46A,H46B,H46C),
 C47(H47A,H47B,H47C), C48(H48A,H48B), C49(H49A,H49B,H49C), C51(H51A,H51B),
 C52(H52A,H52B,H52C), C53(H53A,H53B), C54(H54A,H54B), C56(H56A,H56B), C59(H59A,
 H59B), C60(H60A,H60B,H60C), C61(H61A,H61B,H61C), C62(H62A,H62B), C63(H63A,H63B,
 H63C), C64(H64A,H64B), C66(H66A,H66B,H66C), C65(H65A,H65B), C69(H69A,H69B),
 C70(H70A,H70B,H70C), C72(H72A,H72B,H72C), C73(H73A,H73B), O40(H40), C16(H16),
 C26(H26A,H26B,H26C), C80(H80A,H80B), C35(H35A,H35B), C50(H50A,H50B,H50C),
 C55(H55A,H55B,H55C), C58(H58A,H58B,H58C), C74(H74A,H74B,H74C), C75(H75A,H75B,
 H75C), C122(H12A,H12B,H12C), C86(H86A,H86B,H86C), C119(H11A,H11B,H11C),
 C76(H76A,H76B,H76C), C76(H76D,H76E,H76F), C77(H77A,H77B,H77C), C94(H94A,H94B,
 H94C), C78(H78A,H78B,H78C), C79(H79A,H79B,H79C), C40(H40D,H40E,H40F), C40(H40A,
 H40B,H40C), C81(H81A,H81B,H81C), C81(H81D,H81E,H81F)
7.b Free rotating group:
 O16(H16A,H16B)
7.c Ternary CH refined with riding coordinates:
 O3(H3), O4(H4), O8(H8), O15(H15), C17(H17), C17(H17A), C25(H25), C29(H29),
 C29(H29A), C31(H31), C71(H71)
;
_atom_sites_solution_hydrogens     mixed
_atom_sites_solution_primary       ?
_atom_sites_solution_secondary     ?
loop_
  _atom_site_label
  _atom_site_type_symbol
  _atom_site_fract_x
  _atom_site_fract_y
  _atom_site_fract_z
  _atom_site_U_iso_or_equiv
  _atom_site_adp_type
  _atom_site_occupancy
  _atom_site_site_symmetry_order
  _atom_site_calc_flag
  _atom_site_refinement_flags_posn
  _atom_site_refinement_flags_adp
  _atom_site_refinement_flags_occupancy
  _atom_site_disorder_assembly
  _atom_site_disorder_group
 Zr1 Zr 0.66267(7) 0.69677(7) 0.12533(4) 0.0947(3) Uani 1 1 d D . . . .
 Zr2 Zr 0.75468(7) 0.84804(7) 0.24687(4) 0.0968(3) Uani 1 1 d . . . . .
 Zr3 Zr 0.84539(7) 0.66951(7) 0.22178(4) 0.0990(3) Uani 1 1 d . . . . .
 Zr4 Zr 0.69505(8) 0.66777(8) 0.32739(4) 0.1022(3) Uani 1 1 d . . . . .
 Zr5 Zr 0.60179(8) 0.51242(7) 0.20688(4) 0.0982(3) Uani 1 1 d . . . . .
 Zr6 Zr 0.51035(7) 0.69303(8) 0.23116(4) 0.1014(3) Uani 1 1 d . . . . .
 O1 O 0.7974(5) 0.7456(5) 0.2798(3) 0.0944(19) Uani 1 1 d . . . . .
 O2 O 0.5255(7) 0.7201(6) 0.0881(3) 0.121(3) Uani 1 1 d . . . . .
 O3 O 0.5315(5) 0.5950(5) 0.1568(3) 0.0964(19) Uani 1 1 d . . . . .
 H3 H 0.470847 0.561115 0.128810 0.145 Uiso 1 1 calc R U . . .
 O4 O 0.6483(5) 0.7776(5) 0.3020(3) 0.104(2) Uani 1 1 d . . . . .
 H4 H 0.633865 0.816377 0.332177 0.156 Uiso 1 1 calc R U . . .
 O5 O 0.8585(7) 0.5361(8) 0.2024(4) 0.132(3) Uani 1 1 d . . . . .
 O6 O 0.7120(7) 0.8306(7) 0.0992(3) 0.121(3) Uani 1 1 d . . . . .
 O7 O 0.4255(6) 0.7088(6) 0.1548(4) 0.124(3) Uani 1 1 d . . . . .
 O8 O 0.8140(5) 0.7785(5) 0.1842(3) 0.099(2) Uani 1 1 d . . . . .
 H8 H 0.868906 0.818445 0.165795 0.148 Uiso 1 1 calc R U . . .
 O9 O 0.5405(7) 0.4214(6) 0.1322(4) 0.116(2) Uani 1 1 d . . . . .
 O10 O 0.9666(8) 0.6678(8) 0.2889(4) 0.137(3) Uani 1 1 d . . . . .
 O11 O 0.7063(9) 0.4382(6) 0.1956(4) 0.134(3) Uani 1 1 d . . . . .
 O12 O 0.6366(7) 0.5307(8) 0.3539(4) 0.132(3) Uani 1 1 d . . . . .
 O13 O 0.5851(5) 0.6128(5) 0.2611(3) 0.0927(18) Uani 1 1 d . . . . .
 O14 O 0.3773(6) 0.5699(8) 0.2186(4) 0.129(3) Uani 1 1 d . . . . .
 O15 O 0.7489(5) 0.5810(5) 0.2743(3) 0.100(2) Uani 1 1 d . . . . .
 H15 H 0.776881 0.539001 0.293309 0.150 Uiso 1 1 calc R U . . .
 O16 O 0.5949(6) 0.5886(6) 0.0537(3) 0.113(2) Uani 1 1 d G . . . .
 H16A H 0.532847 0.562444 0.041045 0.170 Uiso 1 1 d DG U . . .
 H16B H 0.625208 0.566049 0.031687 0.170 Uiso 1 1 d DG U . . .
 O17 O 0.6345(5) 0.7613(5) 0.1949(3) 0.096(2) Uani 1 1 d . . . . .
 O18 O 0.7649(7) 0.9286(6) 0.1769(4) 0.119(3) Uani 1 1 d . . . . .
 O19 O 0.7083(5) 0.6129(5) 0.1728(3) 0.0957(19) Uani 1 1 d . . . . .
 O20 O 0.4982(7) 0.8255(7) 0.2468(4) 0.128(3) Uani 1 1 d . . . . .
 O21 O 0.9162(7) 0.9425(6) 0.2606(4) 0.127(3) Uani 1 1 d . . . . .
 O22 O 0.9018(6) 0.6716(6) 0.1412(4) 0.123(3) Uani 1 1 d . . . . .
 O23 O 0.8238(7) 0.6633(8) 0.3891(4) 0.136(3) Uani 1 1 d . . . . .
 O24 O 0.4332(7) 0.4545(6) 0.2093(4) 0.126(3) Uani 1 1 d . . . . .
 O25 O 0.7830(7) 0.6911(6) 0.0789(3) 0.117(3) Uani 1 1 d . . . . .
 O26 O 0.8272(7) 0.9414(6) 0.3272(3) 0.120(3) Uani 1 1 d . . . . .
 O27 O 1.0013(6) 0.7750(6) 0.2395(4) 0.122(3) Uani 1 1 d . . . . .
 O28 O 0.6540(8) 0.9280(6) 0.2564(4) 0.127(3) Uani 1 1 d . . . . .
 O29 O 0.5810(7) 0.4331(6) 0.2752(4) 0.126(3) Uani 1 1 d . . . . .
 O30 O 0.4478(7) 0.4314(7) 0.0628(4) 0.148(4) Uani 1 1 d . . . . .
 O31 O 0.7711(8) 0.7726(7) 0.4032(4) 0.137(3) Uani 1 1 d . . . . .
 O32 O 0.5677(8) 0.6649(7) 0.3726(3) 0.133(3) Uani 1 1 d . . . . .
 O33 O 0.4526(7) 0.6874(8) 0.3122(4) 0.135(3) Uani 1 1 d . . . . .
 C1 C 0.473(2) 0.3828(19) 0.0938(14) 0.247(6) Uani 1 1 d . U . . .
 C2 C 0.4441(16) 0.7232(16) 0.1038(10) 0.183(4) Uani 1 1 d D U . . .
 C3 C 0.801(3) 0.457(2) 0.1925(15) 0.356(9) Uani 1 1 d D U . . .
 C4 C 0.750(3) 0.914(2) 0.1217(14) 0.256(6) Uani 1 1 d D U . . .
 O34 O 0.6195(9) 0.8968(9) 0.3889(5) 0.164(4) Uani 1 1 d . U . . .
 O35 O -0.0338(10) 0.8979(9) 0.1374(5) 0.164(4) Uani 1 1 d . . . . .
 C5 C 0.907(2) 0.9723(19) 0.3077(15) 0.256(6) Uani 1 1 d . U . . .
 C6 C 0.3625(18) 0.485(2) 0.2136(14) 0.238(5) Uani 1 1 d D U . . .
 C7 C 0.598(3) 0.448(2) 0.3292(16) 0.281(7) Uani 1 1 d D U . . .
 C8 C 0.8631(16) 0.6811(12) 0.0912(8) 0.151(6) Uani 1 1 d . U . . .
 O36 O 0.8275(11) 0.4675(9) 0.3305(6) 0.175(4) Uani 1 1 d . . . . .
 C9 C 0.676(3) 0.935(2) 0.4319(12) 0.324(8) Uani 1 1 d D U . . .
 C10 C 0.829(2) 0.735(2) 0.4192(10) 0.244(6) Uani 1 1 d . U . . .
 C11 C 0.555(2) 0.9054(19) 0.2540(12) 0.208(5) Uani 1 1 d . U . . .
 O37 O 0.926(2) 0.5551(18) 0.4035(12) 0.393(19) Uani 1 1 d . U . . .
 H37 H 0.933822 0.595557 0.383412 0.590 Uiso 1 1 d R U . . .
 C12 C 0.7503(19) 0.9819(13) 0.0859(10) 0.256(6) Uani 1 1 d D U . . .
 H12 H 0.782197 0.971758 0.053412 0.307 Uiso 1 1 d R U . . .
 C13 C 0.4822(14) 0.6736(14) 0.3595(7) 0.147(5) Uani 1 1 d . U . . .
 O39 O 0.0997(11) 0.9169(12) 0.1884(9) 0.255(9) Uani 1 1 d D . . . .
 H39 H 0.060847 0.883402 0.207716 0.382 Uiso 1 1 d R U . . .
 C14 C 0.4192(19) 0.2918(16) 0.0844(11) 0.247(6) Uani 1 1 d D U . . .
 H14 H 0.387153 0.298573 0.117428 0.297 Uiso 1 1 d R U . . .
 C15 C 0.047(3) 0.945(3) 0.1525(19) 0.334(9) Uani 1 1 d D U . . .
 C17 C 0.5215(16) 0.9799(16) 0.2653(11) 0.208(5) Uani 1 1 d D U . . .
 H17 H 0.481477 0.979472 0.228731 0.250 Uiso 0.5 1 calc R U P A 1
 H17A H 0.556455 1.015924 0.302018 0.250 Uiso 0.5 1 calc R U P B 2
 C18 C 0.9930(17) 1.0559(16) 0.3421(11) 0.256(6) Uani 1 1 d D U . . .
 H18 H 0.978912 1.055755 0.380720 0.308 Uiso 1 1 d R U . . .
 C19 C 0.831(2) 0.3803(16) 0.2045(9) 0.356(9) Uani 1 1 d D U . . .
 H19 H 0.867836 0.400792 0.243271 0.428 Uiso 1 1 d DR U . . .
 C20 C 0.2592(17) 0.422(2) 0.1991(10) 0.238(5) Uani 1 1 d D U . . .
 H20A H 0.265053 0.360773 0.197614 0.286 Uiso 0.5 1 d R U P C 2
 H20 H 0.232630 0.447426 0.230530 0.286 Uiso 0.5 1 d R U P D 1
 C21 C 1.1416(14) 0.7704(17) 0.3009(9) 0.210(4) Uani 1 1 d D U . . .
 H21 H 1.165587 0.832547 0.291574 0.252 Uiso 1 1 d R U . . .
 C22 C 0.894(3) 0.478(2) 0.3715(18) 0.270 Uiso 1 1 d D U . . .
 C23 C 0.4752(19) 0.2315(16) 0.0975(10) 0.247(6) Uani 1 1 d D U . . .
 H23A H 0.450414 0.172847 0.073137 0.297 Uiso 1 1 d R U . . .
 H23B H 0.547650 0.262061 0.095944 0.297 Uiso 1 1 d R U . . .
 C24 C 0.122(2) 1.022(2) 0.1309(14) 0.334(9) Uani 1 1 d D U . . .
 H24 H 0.188806 1.013227 0.130150 0.401 Uiso 0.5 1 d R U P E 1
 H24A H 0.181341 1.052338 0.160622 0.401 Uiso 0.5 1 d R U P F 2
 C25 C 0.9058(18) 0.760(2) 0.4704(8) 0.244(6) Uani 1 1 d D U . . .
 H25 H 0.945053 0.717964 0.472329 0.293 Uiso 1 1 calc R U . . .
 C27 C 0.3666(13) 0.7382(13) 0.0665(8) 0.183(4) Uani 1 1 d D U . . .
 H27 H 0.307120 0.704920 0.084344 0.219 Uiso 0.5 1 d R U P G 1
 H27A H 0.396889 0.765900 0.034078 0.219 Uiso 0.5 1 d R U P H 2
 C29 C 0.4103(17) 0.662(2) 0.4030(9) 0.212(9) Uani 1 1 d D U . . .
 H29 H 0.443874 0.654606 0.439699 0.255 Uiso 0.5 1 calc R U P I 1
 H29A H 0.355500 0.686600 0.392461 0.255 Uiso 0.5 1 calc R U P J 2
 C30 C 0.181(3) 0.417(7) 0.151(2) 0.238(5) Uani 0.5 1 d D U P K 1
 H30A H 0.170416 0.474709 0.155355 0.358 Uiso 0.5 1 d R U P K 1
 H30B H 0.204643 0.408555 0.115286 0.358 Uiso 0.5 1 d R U P K 1
 H30C H 0.117589 0.367369 0.152209 0.358 Uiso 0.5 1 d R U P K 1
 C31 C 0.5735(19) 0.3752(14) 0.3623(11) 0.281(7) Uani 1 1 d D U . . .
 H31 H 0.610733 0.394637 0.401113 0.338 Uiso 1 1 calc R U . . .
 C32 C 1.1496(13) 0.7731(18) 0.3624(9) 0.210(4) Uani 1 1 d . U . . .
 H32A H 1.220234 0.803737 0.378617 0.315 Uiso 1 1 d R U . . .
 H32B H 1.108900 0.806746 0.376619 0.315 Uiso 1 1 d R U . . .
 H32C H 1.125956 0.711549 0.372742 0.315 Uiso 1 1 d R U . . .
 C33 C 1.1914(13) 0.7103(16) 0.2762(7) 0.210(4) Uani 1 1 d D U . . .
 H33A H 1.263665 0.738166 0.291395 0.252 Uiso 1 1 d R U . . .
 H33B H 1.163647 0.650025 0.288915 0.252 Uiso 1 1 d R U . . .
 C34 C 0.935694 0.671015 0.037971 0.280 Uiso 1 1 d D U . . .
 H34 H 0.877276 0.627633 0.011786 0.336 Uiso 1 1 calc R U . . .
 C36 C 0.3184(17) 0.2508(15) 0.0501(11) 0.247(6) Uani 1 1 d D U . . .
 H36A H 0.272514 0.280736 0.061766 0.371 Uiso 1 1 d R U . . .
 H36B H 0.331446 0.262916 0.012146 0.371 Uiso 1 1 d R U . . .
 H36C H 0.287751 0.185365 0.050633 0.371 Uiso 1 1 d R U . . .
 C37 C 1.0306(16) 0.731(2) 0.2773(11) 0.210(4) Uani 1 1 d . U . . .
 C38 C 0.7697(19) 0.2829(17) 0.2061(13) 0.356(9) Uani 1 1 d D U . . .
 H38A H 0.724694 0.278468 0.234389 0.534 Uiso 1 1 d R U . . .
 H38B H 0.729810 0.256794 0.169470 0.534 Uiso 1 1 d R U . . .
 H38C H 0.815032 0.249757 0.215630 0.534 Uiso 1 1 d R U . . .
 C39 C 0.977(2) 0.5996(15) 0.0549(13) 0.280 Uiso 1 1 d D U . . .
 H39A H 1.021529 0.621566 0.090633 0.420 Uiso 1 1 d R U . . .
 H39B H 0.925940 0.541026 0.057423 0.420 Uiso 1 1 d R U . . .
 H39C H 1.016776 0.592732 0.025385 0.420 Uiso 1 1 d R U . . .
 C28 C 0.308(3) 0.591(4) 0.389(3) 0.26(2) Uani 0.5 1 d D U P L 1
 C41 C 0.600(2) 1.0726(18) 0.274(2) 0.208(5) Uani 0.5 1 d D U P M 1
 H41A H 0.648735 1.076255 0.306283 0.312 Uiso 0.5 1 d R U P M 1
 H41B H 0.634666 1.082033 0.240545 0.312 Uiso 0.5 1 d R U P M 1
 H41C H 0.570277 1.119415 0.279713 0.312 Uiso 0.5 1 d R U P M 1
 C42 C 0.9109(16) 0.3818(19) 0.1691(11) 0.356(9) Uani 1 1 d D U . . .
 H42A H 0.953310 0.343478 0.168694 0.428 Uiso 1 1 d R U . . .
 H42B H 0.954246 0.445952 0.179992 0.428 Uiso 1 1 d R U . . .
 C43 C 0.231(4) 0.3352(17) 0.2241(13) 0.238(5) Uani 0.5 1 d D U P K 1
 H43A H 0.285378 0.312624 0.215182 0.286 Uiso 0.5 1 d R U P K 1
 H43B H 0.164977 0.287726 0.210419 0.286 Uiso 0.5 1 d R U P K 1
 C44 C 0.359(3) 0.826(2) 0.0907(19) 0.183(4) Uani 0.5 1 d D U P N 1
 H44A H 0.399216 0.867561 0.067406 0.274 Uiso 0.5 1 d R U P N 1
 H44B H 0.289191 0.823947 0.084179 0.274 Uiso 0.5 1 d R U P N 1
 H44C H 0.386393 0.846592 0.130117 0.274 Uiso 0.5 1 d R U P N 1
 C45 C 0.8528(18) 0.7613(17) 0.5198(8) 0.244(6) Uani 1 1 d D U . . .
 H45A H 0.901295 0.785997 0.554512 0.293 Uiso 1 1 d R U . . .
 H45B H 0.809116 0.798201 0.514971 0.293 Uiso 1 1 d R U . . .
 C46 C 1.0922(17) 1.0426(16) 0.3411(12) 0.256(6) Uani 1 1 d D U . . .
 H46A H 1.088635 0.988154 0.358761 0.385 Uiso 1 1 d R U . . .
 H46B H 1.106496 1.034854 0.302855 0.385 Uiso 1 1 d R U . . .
 H46C H 1.145734 1.095026 0.362519 0.385 Uiso 1 1 d R U . . .
 C47 C 0.6493(19) 0.9828(16) 0.0605(11) 0.256(6) Uani 1 1 d D U . . .
 H47A H 0.629671 0.926765 0.034704 0.384 Uiso 1 1 d R U . . .
 H47B H 0.598312 0.977971 0.085203 0.384 Uiso 1 1 d R U . . .
 H47C H 0.655092 1.033884 0.039153 0.384 Uiso 1 1 d R U . . .
 C48 C 1.0098(17) 1.1383(16) 0.3127(11) 0.256(6) Uani 1 1 d D U . . .
 H48A H 1.026892 1.135320 0.274331 0.308 Uiso 1 1 d R U . . .
 H48B H 1.062428 1.189731 0.336599 0.308 Uiso 1 1 d R U . . .
 C49 C 0.9750(19) 0.8605(19) 0.4711(8) 0.244(6) Uani 1 1 d . U . . .
 H49A H 1.007687 0.868172 0.437386 0.366 Uiso 1 1 d R U . . .
 H49B H 0.932096 0.897488 0.472171 0.366 Uiso 1 1 d R U . . .
 H49C H 1.026440 0.879552 0.504205 0.366 Uiso 1 1 d R U . . .
 C51 C 0.4104(17) 0.9533(18) 0.2626(16) 0.208(5) Uani 0.5 1 d D U P M 2
 H51A H 0.387264 0.951884 0.222443 0.250 Uiso 0.5 1 d R U P M 2
 H51B H 0.383411 0.891559 0.273436 0.250 Uiso 0.5 1 d R U P M 2
 C52 C 0.5922(19) 0.2945(19) 0.3353(12) 0.281(7) Uani 1 1 d D U . . .
 H52A H 0.665932 0.316129 0.340946 0.422 Uiso 1 1 d R U . . .
 H52B H 0.566607 0.241903 0.355284 0.422 Uiso 1 1 d R U . . .
 H52C H 0.567164 0.277175 0.295296 0.422 Uiso 1 1 d R U . . .
 C53 C 0.316(3) 0.6840(15) 0.0112(10) 0.183(4) Uani 0.5 1 d D U P N 1
 H53A H 0.251832 0.689270 -0.005077 0.219 Uiso 0.5 1 d R U P N 1
 H53B H 0.367443 0.706766 -0.013486 0.219 Uiso 0.5 1 d R U P N 1
 C54 C 0.935(2) 0.7513(15) 0.0102(13) 0.280 Uiso 1 1 d D U . . .
 H54A H 0.942946 0.803999 0.037603 0.336 Uiso 1 1 d R U . . .
 H54B H 0.871441 0.736405 -0.015653 0.336 Uiso 1 1 d R U . . .
 C56 C 0.132(5) 1.110(3) 0.163(2) 0.334(9) Uani 0.5 1 d D U P O 1
 H56A H 0.071079 1.109163 0.179882 0.401 Uiso 0.5 1 d R U P O 1
 H56B H 0.155801 1.164329 0.144160 0.401 Uiso 0.5 1 d R U P O 1
 C57 C 0.382(4) 0.745(3) 0.4088(19) 0.239(15) Uani 0.5 1 d D U P L 1
 C59 C 0.180(3) 0.969(3) 0.105(2) 0.334(9) Uani 0.5 1 d D U P O 2
 H59A H 0.168120 0.967961 0.064500 0.401 Uiso 0.5 1 d R U P O 2
 H59B H 0.156109 0.905942 0.114919 0.401 Uiso 0.5 1 d R U P O 2
 C60 C 0.085(5) 1.023(5) 0.0709(18) 0.334(9) Uani 0.5 1 d D U P O 1
 H60A H 0.077785 0.967241 0.047525 0.501 Uiso 0.5 1 d R U P O 1
 H60B H 0.019889 1.031988 0.068339 0.501 Uiso 0.5 1 d R U P O 1
 H60C H 0.134364 1.074559 0.057961 0.501 Uiso 0.5 1 d R U P O 1
 C61 C 0.089(5) 1.099(4) 0.118(3) 0.334(9) Uani 0.5 1 d D U P O 2
 H61A H 0.022372 1.071841 0.095319 0.501 Uiso 0.5 1 d R U P O 2
 H61B H 0.081412 1.125236 0.154664 0.501 Uiso 0.5 1 d R U P O 2
 H61C H 0.132161 1.146461 0.099327 0.501 Uiso 0.5 1 d R U P O 2
 C62 C 0.4623(19) 0.3335(16) 0.3627(13) 0.281(7) Uani 1 1 d D U . . .
 H62A H 0.430366 0.375143 0.378120 0.338 Uiso 1 1 d R U . . .
 H62B H 0.443027 0.321141 0.321596 0.338 Uiso 1 1 d R U . . .
 C63 C 0.305(2) 0.7933(18) 0.0851(18) 0.183(4) Uani 0.5 1 d D U P N 2
 H63A H 0.269318 0.760913 0.113539 0.274 Uiso 0.5 1 d R U P N 2
 H63B H 0.351666 0.853060 0.102260 0.274 Uiso 0.5 1 d R U P N 2
 H63C H 0.256998 0.800444 0.055593 0.274 Uiso 0.5 1 d R U P N 2
 C64 C 0.284(2) 0.6477(13) 0.0509(14) 0.183(4) Uani 0.5 1 d D U P N 2
 H64A H 0.256996 0.621292 0.083896 0.219 Uiso 0.5 1 d R U P N 2
 H64B H 0.231216 0.659667 0.026574 0.219 Uiso 0.5 1 d R U P N 2
 C66 C 0.539(3) 1.039(3) 0.2191(15) 0.208(5) Uani 0.5 1 d D U P M 2
 H66A H 0.611672 1.061980 0.218855 0.312 Uiso 0.5 1 d R U P M 2
 H66B H 0.505686 0.999757 0.183933 0.312 Uiso 0.5 1 d R U P M 2
 H66C H 0.514059 1.089238 0.222991 0.312 Uiso 0.5 1 d R U P M 2
 C65 C 0.445(3) 0.968(3) 0.3046(16) 0.208(5) Uani 0.5 1 d D U P M 1
 H65A H 0.474753 0.981780 0.344470 0.250 Uiso 0.5 1 d R U P M 1
 H65B H 0.405090 0.902496 0.296051 0.250 Uiso 0.5 1 d R U P M 1
 C67 C 0.466(3) 0.702(5) 0.4605(12) 0.28(2) Uani 0.5 1 d D U P L 2
 C68 C 0.369(4) 0.563(2) 0.409(3) 0.26(2) Uani 0.5 1 d D U P L 2
 C69 C 0.235(3) 0.455(2) 0.2534(14) 0.238(5) Uani 0.5 1 d D U P K 2
 H69A H 0.160917 0.437191 0.249579 0.286 Uiso 0.5 1 d R U P K 2
 H69B H 0.266287 0.517702 0.272853 0.286 Uiso 0.5 1 d R U P K 2
 C70 C 0.206(4) 0.426(7) 0.143(2) 0.238(5) Uani 0.5 1 d D U P K 2
 H70A H 0.207500 0.488230 0.140143 0.358 Uiso 0.5 1 d R U P K 2
 H70B H 0.246526 0.410517 0.116633 0.358 Uiso 0.5 1 d R U P K 2
 H70C H 0.136318 0.384296 0.134202 0.358 Uiso 0.5 1 d R U P K 2
 C72 C 0.675(2) 0.945(2) 0.5305(12) 0.324(8) Uani 1 1 d D U . . .
 H72A H 0.748104 0.970819 0.541029 0.486 Uiso 1 1 d R U . . .
 H72B H 0.642201 0.965920 0.559425 0.486 Uiso 1 1 d R U . . .
 H72C H 0.653443 0.878714 0.526606 0.486 Uiso 1 1 d R U . . .
 C73 C 0.690(3) 1.078(2) 0.4826(12) 0.324(8) Uani 1 1 d D U . . .
 H73A H 0.754463 1.099469 0.508005 0.389 Uiso 1 1 d R U . . .
 H73B H 0.638985 1.095444 0.501029 0.389 Uiso 1 1 d R U . . .
 C71 C 0.6421(18) 0.978(2) 0.4778(11) 0.324(8) Uani 1 1 d D U . . .
 H71 H 0.567155 0.959532 0.471272 0.389 Uiso 1 1 calc R U . . .
 O40 O 0.7723(14) 0.9832(14) 0.4258(6) 0.274(9) Uani 1 1 d D U . . .
 H40 H 0.789456 0.940643 0.415367 0.410 Uiso 1 1 d R U . . .
 C16 C 0.9408(17) 0.411(2) 0.3805(11) 0.270 Uiso 1 1 d D U . . .
 H16 H 0.906626 0.348343 0.360461 0.324 Uiso 1 1 d R U . P .
 C26 C 1.042(2) 0.435(2) 0.3624(11) 0.270 Uiso 1 1 d D U . P 1
 H26A H 1.061892 0.497885 0.379222 0.405 Uiso 1 1 d R U . . .
 H26B H 1.089906 0.407947 0.378616 0.405 Uiso 1 1 d R U . . .
 H26C H 1.042619 0.432800 0.322007 0.405 Uiso 1 1 d R U . . .
 C80 C 0.9577(19) 0.375(2) 0.4339(11) 0.270 Uiso 1 1 d D U . Q 1
 H80A H 1.016048 0.422167 0.457248 0.324 Uiso 1 1 d R U . . .
 H80B H 0.970845 0.317431 0.429818 0.324 Uiso 1 1 d R U . . .
 C35 C 0.8435(15) 1.0554(17) 0.1134(12) 0.256(6) Uani 1 1 d D U . . .
 H35A H 0.877182 1.091166 0.084926 0.307 Uiso 1 1 d R U . . .
 H35B H 0.894809 1.048275 0.141732 0.307 Uiso 1 1 d R U . . .
 C50 C 1.1870(13) 0.7004(17) 0.2151(7) 0.210(4) Uani 1 1 d D . . . .
 H50A H 1.129357 0.713728 0.197325 0.315 Uiso 1 1 d R U . . .
 H50B H 1.248920 0.740138 0.203638 0.315 Uiso 1 1 d R U . . .
 H50C H 1.178598 0.637124 0.203638 0.315 Uiso 1 1 d R U . . .
 C55 C 0.9149(17) 1.1595(16) 0.3034(12) 0.256(6) Uani 1 1 d D . . . .
 H55A H 0.884188 1.154264 0.264583 0.385 Uiso 1 1 d R U . . .
 H55B H 0.870767 1.112846 0.322464 0.385 Uiso 1 1 d R U . . .
 H55C H 0.924612 1.219462 0.322464 0.385 Uiso 1 1 d R U . . .
 C58 C 0.423(2) 0.2425(14) 0.3833(12) 0.281(7) Uani 1 1 d D . . . .
 H58A H 0.391388 0.194660 0.351914 0.422 Uiso 1 1 d R U . . .
 H58B H 0.475095 0.227305 0.406147 0.422 Uiso 1 1 d R U . . .
 H58C H 0.372595 0.247800 0.406147 0.422 Uiso 1 1 d R U . . .
 C74 C 0.4540(19) 0.2190(15) 0.1562(9) 0.247(6) Uani 1 1 d D . . . .
 H74A H 0.477507 0.278910 0.178109 0.371 Uiso 1 1 d R U . . .
 H74B H 0.381254 0.190592 0.155531 0.371 Uiso 1 1 d R U . . .
 H74C H 0.488341 0.181161 0.173219 0.371 Uiso 1 1 d R U . . .
 C75 C 1.022(2) 0.769(2) -0.0224(13) 0.280 Uiso 1 1 d D U . . .
 H75A H 0.986401 0.751651 -0.060702 0.420 Uiso 1 1 d R U . . .
 H75B H 1.058028 0.834837 -0.016420 0.420 Uiso 1 1 d R U . . .
 H75C H 1.069962 0.737736 -0.016420 0.420 Uiso 1 1 d R U . . .
 C122 C 0.8060(19) 1.1115(15) 0.1525(10) 0.256(6) Uani 1 1 d D . . . .
 H12A H 0.759880 1.135025 0.131133 0.384 Uiso 1 1 d R U . . .
 H12B H 0.770871 1.074231 0.179367 0.384 Uiso 1 1 d R U . . .
 H12C H 0.863581 1.162199 0.172459 0.384 Uiso 1 1 d R U . . .
 C86 C 0.208(5) 1.124(3) 0.2141(18) 0.334(9) Uani 0.5 1 d D . P O 1
 H86A H 0.225499 1.177131 0.241951 0.501 Uiso 0.5 1 d R U P O 1
 H86B H 0.183210 1.068842 0.232141 0.501 Uiso 0.5 1 d R U P O 1
 H86C H 0.267082 1.124352 0.197083 0.501 Uiso 0.5 1 d R U P O 1
 C119 C 0.289(3) 1.020(4) 0.128(2) 0.334(9) Uani 0.5 1 d D . P O 2
 H11A H 0.319690 0.990020 0.101919 0.501 Uiso 0.5 1 d R U P O 2
 H11B H 0.322129 1.085571 0.130680 0.501 Uiso 0.5 1 d R U P O 2
 H11C H 0.296507 0.999920 0.164686 0.501 Uiso 0.5 1 d R U P O 2
 C76 C 0.3155(14) 0.5889(14) 0.0103(8) 0.183(4) Uani 1 1 d D . . . .
 H76A H 0.378793 0.583023 0.026216 0.274 Uiso 0.5 1 d R U P N 1
 H76B H 0.264349 0.565701 0.034541 0.274 Uiso 0.5 1 d R U P N 1
 H76C H 0.292851 0.554196 -0.026910 0.274 Uiso 0.5 1 d R U P N 1
 H76D H 0.342427 0.614280 -0.022584 0.274 Uiso 0.5 1 d R U P N 2
 H76E H 0.367947 0.576285 0.034159 0.274 Uiso 0.5 1 d R U P N 2
 H76F H 0.258290 0.532682 -0.001619 0.274 Uiso 0.5 1 d R U P N 2
 C77 C 0.7896(19) 0.6649(16) 0.5197(8) 0.244(6) Uani 1 1 d D . . . .
 H77A H 0.833407 0.628806 0.524018 0.366 Uiso 1 1 d R U . . .
 H77B H 0.752654 0.661628 0.551705 0.366 Uiso 1 1 d R U . . .
 H77C H 0.741895 0.641089 0.485235 0.366 Uiso 1 1 d R U . . .
 C94 C 0.650(2) 1.1178(19) 0.4347(12) 0.324(8) Uani 1 1 d D . . . .
 H94A H 0.622898 1.074066 0.400885 0.486 Uiso 1 1 d R U . . .
 H94B H 0.615448 1.161902 0.435059 0.486 Uiso 1 1 d R U . . .
 H94C H 0.722134 1.149225 0.435059 0.486 Uiso 1 1 d R U . . .
 C78 C 0.867(2) 0.3984(19) 0.1136(10) 0.356(9) Uani 1 1 d D . . . .
 H78A H 0.904468 0.394721 0.082504 0.534 Uiso 1 1 d R U . . .
 H78B H 0.809555 0.342046 0.111405 0.534 Uiso 1 1 d R U . . .
 H78C H 0.842715 0.449319 0.111405 0.534 Uiso 1 1 d R U . . .
 C79 C 0.8677(19) 0.371(2) 0.4617(12) 0.270 Uiso 1 1 d D U . . .
 H79A H 0.822079 0.335759 0.428233 0.405 Uiso 1 1 d R U . Q 1
 H79B H 0.889190 0.329575 0.483994 0.405 Uiso 1 1 d R U . Q 1
 H79C H 0.832689 0.401561 0.483994 0.405 Uiso 1 1 d R U . Q 1
 C40 C 0.2585(17) 0.3831(19) 0.2828(11) 0.238(5) Uani 1 1 d D . . . .
 H40D H 0.239549 0.376832 0.320321 0.358 Uiso 0.5 1 d R U P K 2
 H40E H 0.229922 0.324233 0.259666 0.358 Uiso 0.5 1 d R U P K 2
 H40F H 0.331996 0.404726 0.285457 0.358 Uiso 0.5 1 d R U P K 2
 H40A H 0.249528 0.442003 0.285500 0.358 Uiso 0.5 1 d R U P K 1
 H40B H 0.207814 0.340937 0.301221 0.358 Uiso 0.5 1 d R U P K 1
 H40C H 0.325861 0.390200 0.301221 0.358 Uiso 0.5 1 d R U P K 1
 C81 C 0.3680(15) 1.0130(14) 0.2954(10) 0.208(5) Uani 1 1 d D . . . .
 H81A H 0.315629 0.992830 0.319297 0.312 Uiso 0.5 1 d R U P M 1
 H81B H 0.404385 1.078125 0.305141 0.312 Uiso 0.5 1 d R U P M 1
 H81C H 0.336857 1.000846 0.256179 0.312 Uiso 0.5 1 d R U P M 1
 H81D H 0.387723 1.014852 0.335514 0.312 Uiso 0.5 1 d R U P M 2
 H81E H 0.391534 1.074569 0.285035 0.312 Uiso 0.5 1 d R U P M 2
 H81F H 0.294533 0.987057 0.286403 0.312 Uiso 0.5 1 d R U P M 2

loop_
  _atom_site_aniso_label
  _atom_site_aniso_U_11
  _atom_site_aniso_U_22
  _atom_site_aniso_U_33
  _atom_site_aniso_U_23
  _atom_site_aniso_U_13
  _atom_site_aniso_U_12
 Zr1 0.0995(6) 0.1029(7) 0.0692(5) -0.0083(4) -0.0023(4) 0.0279(5)
 Zr2 0.0978(6) 0.1016(7) 0.0817(6) -0.0165(5) -0.0050(4) 0.0345(5)
 Zr3 0.0886(6) 0.1130(7) 0.0890(6) -0.0160(5) -0.0008(5) 0.0374(5)
 Zr4 0.1025(7) 0.1286(8) 0.0697(5) -0.0056(5) -0.0034(4) 0.0416(6)
 Zr5 0.0995(6) 0.1011(7) 0.0837(6) -0.0050(5) -0.0035(5) 0.0303(5)
 Zr6 0.0888(6) 0.1260(8) 0.0858(6) -0.0083(5) -0.0001(5) 0.0415(5)
 O1 0.098(4) 0.112(5) 0.075(4) -0.009(3) 0.000(3) 0.047(4)
 O2 0.128(6) 0.130(6) 0.084(5) -0.008(4) -0.034(4) 0.037(5)
 O3 0.090(4) 0.110(5) 0.076(4) -0.009(4) -0.004(3) 0.026(4)
 O4 0.101(5) 0.127(6) 0.078(4) -0.018(4) -0.001(4) 0.042(4)
 O5 0.127(7) 0.176(9) 0.115(6) -0.010(6) 0.005(5) 0.089(7)
 O6 0.124(6) 0.125(7) 0.097(5) 0.006(5) -0.005(4) 0.031(5)
 O7 0.092(5) 0.142(7) 0.130(7) -0.001(6) -0.014(5) 0.047(5)
 O8 0.094(4) 0.105(5) 0.085(4) -0.017(4) 0.005(3) 0.028(4)
 O9 0.123(6) 0.101(5) 0.112(6) -0.008(4) -0.002(5) 0.034(5)
 O10 0.110(6) 0.188(10) 0.121(7) -0.006(6) -0.006(5) 0.073(7)
 O11 0.184(9) 0.104(6) 0.110(6) -0.013(5) -0.014(6) 0.061(6)
 O12 0.138(7) 0.166(9) 0.102(6) 0.043(6) 0.016(5) 0.061(7)
 O13 0.092(4) 0.108(5) 0.076(4) 0.000(3) 0.002(3) 0.037(4)
 O14 0.079(5) 0.186(9) 0.103(6) 0.004(6) 0.003(4) 0.028(5)
 O15 0.097(5) 0.107(5) 0.090(4) 0.007(4) 0.001(4) 0.032(4)
 O16 0.114(5) 0.126(6) 0.077(4) -0.013(4) -0.003(4) 0.024(5)
 O17 0.092(4) 0.111(5) 0.079(4) -0.017(4) -0.007(3) 0.039(4)
 O18 0.125(6) 0.106(6) 0.113(6) 0.003(5) 0.001(5) 0.029(5)
 O19 0.100(5) 0.098(5) 0.080(4) -0.003(3) 0.005(3) 0.029(4)
 O20 0.122(7) 0.144(8) 0.125(7) -0.013(6) 0.002(5) 0.067(6)
 O21 0.117(6) 0.125(7) 0.114(6) -0.034(5) -0.004(5) 0.028(5)
 O22 0.111(6) 0.138(7) 0.110(7) -0.015(5) 0.015(5) 0.038(5)
 O23 0.124(6) 0.186(9) 0.098(6) -0.002(6) -0.027(5) 0.070(6)
 O24 0.110(6) 0.125(7) 0.113(6) 0.009(5) 0.001(5) 0.009(5)
 O25 0.109(6) 0.140(7) 0.084(5) -0.015(4) 0.012(5) 0.029(5)
 O26 0.132(7) 0.110(6) 0.092(5) -0.024(4) -0.012(5) 0.025(5)
 O27 0.084(5) 0.137(7) 0.126(7) -0.014(5) -0.005(4) 0.025(5)
 O28 0.153(8) 0.118(6) 0.109(6) -0.023(5) 0.008(5) 0.057(6)
 O29 0.126(6) 0.120(6) 0.118(6) 0.026(5) -0.001(5) 0.028(5)
 O30 0.118(6) 0.145(8) 0.125(7) -0.065(6) 0.009(5) -0.007(6)
 O31 0.150(8) 0.158(8) 0.083(5) -0.024(5) -0.015(5) 0.047(6)
 O32 0.137(7) 0.180(9) 0.082(5) 0.001(5) 0.019(5) 0.061(7)
 O33 0.106(6) 0.192(10) 0.107(7) -0.008(6) 0.018(5) 0.057(6)
 C1 0.274(12) 0.156(8) 0.239(12) 0.029(9) -0.064(10) 0.010(8)
 C2 0.160(7) 0.205(9) 0.174(8) 0.007(7) -0.033(6) 0.072(7)
 C3 0.339(16) 0.346(16) 0.391(17) -0.162(15) -0.112(14) 0.226(13)
 C4 0.304(14) 0.199(11) 0.238(13) 0.062(9) 0.017(11) 0.051(10)
 O34 0.163(8) 0.223(12) 0.139(8) -0.001(7) 0.030(6) 0.110(8)
 O35 0.173(10) 0.172(10) 0.132(8) 0.008(7) 0.038(7) 0.038(8)
 C5 0.218(11) 0.199(10) 0.263(12) -0.071(9) -0.077(10) 0.013(10)
 C6 0.157(8) 0.266(12) 0.258(12) 0.045(10) 0.015(9) 0.031(9)
 C7 0.305(13) 0.236(13) 0.278(13) 0.124(11) 0.030(11) 0.044(11)
 C8 0.165(14) 0.151(13) 0.122(12) -0.026(10) 0.069(12) 0.029(12)
 O36 0.191(11) 0.167(10) 0.173(11) 0.014(8) 0.012(9) 0.078(9)
 C9 0.287(11) 0.393(16) 0.208(12) -0.115(12) -0.012(10) 0.057(13)
 C10 0.257(12) 0.291(14) 0.125(6) -0.043(9) -0.053(7) 0.059(10)
 C11 0.198(9) 0.190(9) 0.261(11) -0.012(9) 0.019(9) 0.113(7)
 O37 0.42(3) 0.32(3) 0.42(4) 0.03(2) -0.21(3) 0.20(3)
 C12 0.304(14) 0.199(11) 0.238(13) 0.062(9) 0.017(11) 0.051(10)
 C13 0.134(11) 0.221(17) 0.093(9) 0.001(10) 0.018(8) 0.073(11)
 O39 0.155(12) 0.235(18) 0.31(2) 0.010(16) 0.076(13) -0.021(11)
 C14 0.274(12) 0.156(8) 0.239(12) 0.029(9) -0.064(10) 0.010(8)
 C15 0.330(15) 0.327(16) 0.259(14) 0.116(13) 0.036(13) -0.012(14)
 C17 0.198(9) 0.190(9) 0.261(11) -0.012(9) 0.019(9) 0.113(7)
 C18 0.218(11) 0.199(10) 0.263(12) -0.071(9) -0.077(10) 0.013(10)
 C19 0.339(16) 0.346(16) 0.391(17) -0.162(15) -0.112(14) 0.226(13)
 C20 0.157(8) 0.266(12) 0.258(12) 0.045(10) 0.015(9) 0.031(9)
 C21 0.121(6) 0.320(12) 0.178(8) -0.045(9) -0.022(6) 0.091(7)
 C23 0.274(12) 0.156(8) 0.239(12) 0.029(9) -0.064(10) 0.010(8)
 C24 0.330(15) 0.327(16) 0.259(14) 0.116(13) 0.036(13) -0.012(14)
 C25 0.257(12) 0.291(14) 0.125(6) -0.043(9) -0.053(7) 0.059(10)
 C27 0.160(7) 0.205(9) 0.174(8) 0.007(7) -0.033(6) 0.072(7)
 C29 0.174(15) 0.31(2) 0.157(13) -0.002(15) 0.079(11) 0.075(14)
 C30 0.157(8) 0.266(12) 0.258(12) 0.045(10) 0.015(9) 0.031(9)
 C31 0.305(13) 0.236(13) 0.278(13) 0.124(11) 0.030(11) 0.044(11)
 C32 0.121(6) 0.320(12) 0.178(8) -0.045(9) -0.022(6) 0.091(7)
 C33 0.121(6) 0.320(12) 0.178(8) -0.045(9) -0.022(6) 0.091(7)
 C36 0.274(12) 0.156(8) 0.239(12) 0.029(9) -0.064(10) 0.010(8)
 C37 0.121(6) 0.320(12) 0.178(8) -0.045(9) -0.022(6) 0.091(7)
 C38 0.339(16) 0.346(16) 0.391(17) -0.162(15) -0.112(14) 0.226(13)
 C28 0.16(2) 0.37(3) 0.21(4) 0.03(4) 0.05(3) 0.06(2)
 C41 0.198(9) 0.190(9) 0.261(11) -0.012(9) 0.019(9) 0.113(7)
 C42 0.339(16) 0.346(16) 0.391(17) -0.162(15) -0.112(14) 0.226(13)
 C43 0.157(8) 0.266(12) 0.258(12) 0.045(10) 0.015(9) 0.031(9)
 C44 0.160(7) 0.205(9) 0.174(8) 0.007(7) -0.033(6) 0.072(7)
 C45 0.257(12) 0.291(14) 0.125(6) -0.043(9) -0.053(7) 0.059(10)
 C46 0.218(11) 0.199(10) 0.263(12) -0.071(9) -0.077(10) 0.013(10)
 C47 0.304(14) 0.199(11) 0.238(13) 0.062(9) 0.017(11) 0.051(10)
 C48 0.218(11) 0.199(10) 0.263(12) -0.071(9) -0.077(10) 0.013(10)
 C49 0.257(12) 0.291(14) 0.125(6) -0.043(9) -0.053(7) 0.059(10)
 C51 0.198(9) 0.190(9) 0.261(11) -0.012(9) 0.019(9) 0.113(7)
 C52 0.305(13) 0.236(13) 0.278(13) 0.124(11) 0.030(11) 0.044(11)
 C53 0.160(7) 0.205(9) 0.174(8) 0.007(7) -0.033(6) 0.072(7)
 C56 0.330(15) 0.327(16) 0.259(14) 0.116(13) 0.036(13) -0.012(14)
 C57 0.24(3) 0.36(3) 0.16(3) 0.01(3) 0.11(3) 0.14(2)
 C59 0.330(15) 0.327(16) 0.259(14) 0.116(13) 0.036(13) -0.012(14)
 C60 0.330(15) 0.327(16) 0.259(14) 0.116(13) 0.036(13) -0.012(14)
 C61 0.330(15) 0.327(16) 0.259(14) 0.116(13) 0.036(13) -0.012(14)
 C62 0.305(13) 0.236(13) 0.278(13) 0.124(11) 0.030(11) 0.044(11)
 C63 0.160(7) 0.205(9) 0.174(8) 0.007(7) -0.033(6) 0.072(7)
 C64 0.160(7) 0.205(9) 0.174(8) 0.007(7) -0.033(6) 0.072(7)
 C66 0.198(9) 0.190(9) 0.261(11) -0.012(9) 0.019(9) 0.113(7)
 C65 0.198(9) 0.190(9) 0.261(11) -0.012(9) 0.019(9) 0.113(7)
 C67 0.24(3) 0.41(4) 0.149(17) -0.03(3) 0.102(19) 0.04(3)
 C68 0.18(3) 0.33(3) 0.24(4) 0.03(3) 0.13(3) 0.01(3)
 C69 0.157(8) 0.266(12) 0.258(12) 0.045(10) 0.015(9) 0.031(9)
 C70 0.157(8) 0.266(12) 0.258(12) 0.045(10) 0.015(9) 0.031(9)
 C72 0.287(11) 0.393(16) 0.208(12) -0.115(12) -0.012(10) 0.057(13)
 C73 0.287(11) 0.393(16) 0.208(12) -0.115(12) -0.012(10) 0.057(13)
 C71 0.287(11) 0.393(16) 0.208(12) -0.115(12) -0.012(10) 0.057(13)
 O40 0.260(12) 0.34(2) 0.177(12) -0.149(14) -0.008(11) 0.094(13)
 C35 0.304(14) 0.199(11) 0.238(13) 0.062(9) 0.017(11) 0.051(10)
 C50 0.121(6) 0.320(12) 0.178(8) -0.045(9) -0.022(6) 0.091(7)
 C55 0.218(11) 0.199(10) 0.263(12) -0.071(9) -0.077(10) 0.013(10)
 C58 0.305(13) 0.236(13) 0.278(13) 0.124(11) 0.030(11) 0.044(11)
 C74 0.274(12) 0.156(8) 0.239(12) 0.029(9) -0.064(10) 0.010(8)
 C122 0.304(14) 0.199(11) 0.238(13) 0.062(9) 0.017(11) 0.051(10)
 C86 0.330(15) 0.327(16) 0.259(14) 0.116(13) 0.036(13) -0.012(14)
 C119 0.330(15) 0.327(16) 0.259(14) 0.116(13) 0.036(13) -0.012(14)
 C76 0.160(7) 0.205(9) 0.174(8) 0.007(7) -0.033(6) 0.072(7)
 C77 0.257(12) 0.291(14) 0.125(6) -0.043(9) -0.053(7) 0.059(10)
 C94 0.287(11) 0.393(16) 0.208(12) -0.115(12) -0.012(10) 0.057(13)
 C78 0.339(16) 0.346(16) 0.391(17) -0.162(15) -0.112(14) 0.226(13)
 C40 0.157(8) 0.266(12) 0.258(12) 0.045(10) 0.015(9) 0.031(9)
 C81 0.198(9) 0.190(9) 0.261(11) -0.012(9) 0.019(9) 0.113(7)

_geom_special_details
;
 All esds (except the esd in the dihedral angle between two l.s. planes)
 are estimated using the full covariance matrix.  The cell esds are taken
 into account individually in the estimation of esds in distances, angles
 and torsion angles; correlations between esds in cell parameters are only
 used when they are defined by crystal symmetry.  An approximate (isotropic)
 treatment of cell esds is used for estimating esds involving l.s. planes.
;
loop_
  _geom_bond_atom_site_label_1
  _geom_bond_atom_site_label_2
  _geom_bond_distance
  _geom_bond_site_symmetry_2
  _geom_bond_publ_flag
 Zr1 Zr2 3.4736(12) . ?
 Zr1 Zr3 3.4720(14) . ?
 Zr1 Zr5 3.5729(15) . ?
 Zr1 Zr6 3.5317(14) . ?
 Zr1 O2 2.222(9) . ?
 Zr1 O3 2.272(7) . ?
 Zr1 O6 2.165(10) . ?
 Zr1 O8 2.351(7) . ?
 Zr1 O16 2.221(7) . ?
 Zr1 O17 2.050(7) . ?
 Zr1 O19 2.043(7) . ?
 Zr1 O25 2.175(9) . ?
 Zr2 Zr4 3.5059(16) . ?
 Zr2 Zr6 3.4816(15) . ?
 Zr2 O1 2.097(7) . ?
 Zr2 O4 2.209(8) . ?
 Zr2 O8 2.208(7) . ?
 Zr2 O17 2.021(6) . ?
 Zr2 O18 2.192(9) . ?
 Zr2 O21 2.256(9) . ?
 Zr2 O26 2.265(7) . ?
 Zr2 O28 2.227(9) . ?
 Zr2 C5 2.60(2) . ?
 Zr3 Zr4 3.5121(15) . ?
 Zr3 Zr5 3.4870(14) . ?
 Zr3 O1 2.095(6) . ?
 Zr3 O5 2.198(10) . ?
 Zr3 O8 2.166(8) . ?
 Zr3 O10 2.253(9) . ?
 Zr3 O15 2.202(8) . ?
 Zr3 O19 2.046(7) . ?
 Zr3 O22 2.193(10) . ?
 Zr3 O27 2.258(8) . ?
 Zr3 C37 2.65(2) . ?
 Zr4 Zr5 3.4880(13) . ?
 Zr4 Zr6 3.4754(14) . ?
 Zr4 O1 2.090(8) . ?
 Zr4 O4 2.168(8) . ?
 Zr4 O12 2.222(11) . ?
 Zr4 O13 2.029(6) . ?
 Zr4 O15 2.185(8) . ?
 Zr4 O23 2.264(8) . ?
 Zr4 O31 2.275(8) . ?
 Zr4 O32 2.212(10) . ?
 Zr4 C10 2.66(2) . ?
 Zr5 Zr6 3.5498(15) . ?
 Zr5 O3 2.249(7) . ?
 Zr5 O9 2.124(8) . ?
 Zr5 O11 2.210(10) . ?
 Zr5 O13 2.071(7) . ?
 Zr5 O15 2.387(7) . ?
 Zr5 O19 2.092(7) . ?
 Zr5 O24 2.277(9) . ?
 Zr5 O29 2.144(9) . ?
 Zr6 O3 2.394(7) . ?
 Zr6 O4 2.397(7) . ?
 Zr6 O7 2.181(9) . ?
 Zr6 O13 2.041(7) . ?
 Zr6 O14 2.187(10) . ?
 Zr6 O17 2.068(8) . ?
 Zr6 O20 2.167(10) . ?
 Zr6 O33 2.210(10) . ?
 O2 C2 1.28(2) . ?
 O3 H3 1.0000 . ?
 O4 H4 1.0000 . ?
 O5 C3 1.23(4) . ?
 O6 C4 1.29(3) . ?
 O7 C2 1.31(3) . ?
 O8 H8 1.0000 . ?
 O9 C1 1.22(3) . ?
 O10 C37 1.18(3) . ?
 O11 C3 1.29(4) . ?
 O12 C7 1.30(4) . ?
 O14 C6 1.28(3) . ?
 O15 H15 1.0000 . ?
 O16 H16A 0.8500 . ?
 O16 H16B 0.8500 . ?
 O18 C4 1.32(3) . ?
 O20 C11 1.24(3) . ?
 O21 C5 1.24(4) . ?
 O22 C8 1.32(2) . ?
 O23 C10 1.27(3) . ?
 O24 C6 1.26(3) . ?
 O25 C8 1.21(2) . ?
 O26 C5 1.25(4) . ?
 O27 C37 1.31(3) . ?
 O28 C11 1.32(3) . ?
 O29 C7 1.29(4) . ?
 O30 C1 1.22(3) . ?
 O31 C10 1.22(3) . ?
 O32 C13 1.282(17) . ?
 O33 C13 1.241(18) . ?
 C1 C14 1.37(3) . ?
 C2 C27 1.447(9) . ?
 C3 C19 1.461(10) . ?
 C4 C12 1.437(10) . ?
 O34 C9 1.22(3) . ?
 O35 C15 1.14(4) . ?
 C5 C18 1.56(3) . ?
 C6 C20 1.458(10) . ?
 C7 C31 1.424(10) . ?
 C8 C34 1.771(14) . ?
 O36 C22 1.25(4) . ?
 C9 C71 1.462(10) . ?
 C9 O40 1.36(3) . ?
 C10 C25 1.49(3) . ?
 C11 C17 1.43(3) . ?
 O37 H37 0.8200 . ?
 O37 C22 1.30(4) . ?
 C12 H12 0.9799 . ?
 C12 C47 1.508(10) . ?
 C12 C35 1.487(10) . ?
 C13 C29 1.53(2) . ?
 O39 H39 0.8400 . ?
 O39 C15 1.29(4) . ?
 C14 H14 0.9799 . ?
 C14 C23 1.47(3) . ?
 C14 C36 1.487(10) . ?
 C15 C24 1.50(5) . ?
 C17 H17 1.0000 . ?
 C17 H17A 1.0000 . ?
 C17 C41 1.500(10) . ?
 C17 C51 1.490(10) . ?
 C17 C66 1.502(10) . ?
 C17 C65 1.501(10) . ?
 C18 H18 0.9801 . ?
 C18 C46 1.501(10) . ?
 C18 C48 1.496(10) . ?
 C19 H19 1.0000 . ?
 C19 C38 1.498(5) . ?
 C19 C42 1.499(4) . ?
 C20 H20A 1.0000 . ?
 C20 H20 1.0000 . ?
 C20 C30 1.498(10) . ?
 C20 C43 1.495(10) . ?
 C20 C69 1.495(10) . ?
 C20 C70 1.503(10) . ?
 C21 H21 0.9800 . ?
 C21 C32 1.48(3) . ?
 C21 C33 1.492(10) . ?
 C21 C37 1.52(3) . ?
 C22 C16 1.451(9) . ?
 C23 H23A 0.9900 . ?
 C23 H23B 0.9900 . ?
 C23 C74 1.503(10) . ?
 C24 H24 1.0000 . ?
 C24 H24A 1.0000 . ?
 C24 C56 1.502(10) . ?
 C24 C59 1.502(7) . ?
 C24 C60 1.502(10) . ?
 C24 C61 1.501(10) . ?
 C25 H25 1.0000 . ?
 C25 C45 1.489(10) . ?
 C25 C49 1.56(3) . ?
 C27 H27 1.0000 . ?
 C27 H27A 1.0000 . ?
 C27 C44 1.504(10) . ?
 C27 C53 1.498(7) . ?
 C27 C63 1.503(10) . ?
 C27 C64 1.501(7) . ?
 C29 H29 1.0000 . ?
 C29 H29A 1.0000 . ?
 C29 C28 1.498(10) . ?
 C29 C57 1.494(10) . ?
 C29 C67 1.501(10) . ?
 C29 C68 1.508(10) . ?
 C30 H30A 0.9800 . ?
 C30 H30B 0.9800 . ?
 C30 H30C 0.9800 . ?
 C31 H31 1.0000 . ?
 C31 C52 1.504(10) . ?
 C31 C62 1.501(10) . ?
 C32 H32A 0.9800 . ?
 C32 H32B 0.9801 . ?
 C32 H32C 0.9801 . ?
 C33 H33A 0.9899 . ?
 C33 H33B 0.9898 . ?
 C33 C50 1.470(10) . ?
 C34 H34 1.0000 . ?
 C34 C39 1.503(10) . ?
 C34 C54 1.487(10) . ?
 C36 H36A 0.9801 . ?
 C36 H36B 0.9800 . ?
 C36 H36C 0.9800 . ?
 C38 H38A 0.9800 . ?
 C38 H38B 0.9800 . ?
 C38 H38C 0.9800 . ?
 C39 H39A 0.9799 . ?
 C39 H39B 0.9800 . ?
 C39 H39C 0.9800 . ?
 C41 H41A 0.9801 . ?
 C41 H41B 0.9800 . ?
 C41 H41C 0.9800 . ?
 C42 H42A 0.9900 . ?
 C42 H42B 0.9900 . ?
 C42 C78 1.504(10) . ?
 C43 H43A 0.9900 . ?
 C43 H43B 0.9900 . ?
 C43 C40 1.507(10) . ?
 C44 H44A 0.9800 . ?
 C44 H44B 0.9800 . ?
 C44 H44C 0.9800 . ?
 C45 H45A 0.9901 . ?
 C45 H45B 0.9900 . ?
 C45 C77 1.488(10) . ?
 C46 H46A 0.9800 . ?
 C46 H46B 0.9798 . ?
 C46 H46C 0.9800 . ?
 C47 H47A 0.9800 . ?
 C47 H47B 0.9800 . ?
 C47 H47C 0.9799 . ?
 C48 H48A 0.9900 . ?
 C48 H48B 0.9900 . ?
 C48 C55 1.499(10) . ?
 C49 H49A 0.9800 . ?
 C49 H49B 0.9800 . ?
 C49 H49C 0.9800 . ?
 C51 H51A 0.9900 . ?
 C51 H51B 0.9900 . ?
 C51 C81 1.503(10) . ?
 C52 H52A 0.9800 . ?
 C52 H52B 0.9800 . ?
 C52 H52C 0.9800 . ?
 C53 H53A 0.9900 . ?
 C53 H53B 0.9900 . ?
 C53 C76 1.498(10) . ?
 C54 H54A 0.9900 . ?
 C54 H54B 0.9900 . ?
 C54 C75 1.502(10) . ?
 C56 H56A 0.9900 . ?
 C56 H56B 0.9900 . ?
 C56 C86 1.499(10) . ?
 C59 H59A 0.9900 . ?
 C59 H59B 0.9900 . ?
 C59 C119 1.498(10) . ?
 C60 H60A 0.9799 . ?
 C60 H60B 0.9800 . ?
 C60 H60C 0.9800 . ?
 C61 H61A 0.9800 . ?
 C61 H61B 0.9799 . ?
 C61 H61C 0.9799 . ?
 C62 H62A 0.9899 . ?
 C62 H62B 0.9900 . ?
 C62 C58 1.507(10) . ?
 C63 H63A 0.9800 . ?
 C63 H63B 0.9801 . ?
 C63 H63C 0.9800 . ?
 C64 H64A 0.9900 . ?
 C64 H64B 0.9900 . ?
 C64 C76 1.501(10) . ?
 C66 H66A 0.9800 . ?
 C66 H66B 0.9800 . ?
 C66 H66C 0.9800 . ?
 C65 H65A 0.9900 . ?
 C65 H65B 0.9900 . ?
 C65 C81 1.505(10) . ?
 C69 H69A 0.9900 . ?
 C69 H69B 0.9900 . ?
 C69 C40 1.504(10) . ?
 C70 H70A 0.9800 . ?
 C70 H70B 0.9800 . ?
 C70 H70C 0.9800 . ?
 C72 H72A 0.9800 . ?
 C72 H72B 0.9800 . ?
 C72 H72C 0.9800 . ?
 C72 C71 1.504(10) . ?
 C73 H73A 0.9900 . ?
 C73 H73B 0.9900 . ?
 C73 C71 1.496(10) . ?
 C73 C94 1.509(10) . ?
 C71 H71 1.0000 . ?
 O40 H40 0.8200 . ?
 C16 H16 1.0000 . ?
 C16 C26 1.492(7) . ?
 C16 C80 1.485(9) . ?
 C26 H26A 0.9800 . ?
 C26 H26B 0.9801 . ?
 C26 H26C 0.9800 . ?
 C80 H80A 0.9900 . ?
 C80 H80B 0.9900 . ?
 C80 C79 1.499(10) . ?
 C35 H35A 0.9900 . ?
 C35 H35B 0.9900 . ?
 C35 C122 1.506(10) . ?
 C50 H50A 0.9802 . ?
 C50 H50B 0.9799 . ?
 C50 H50C 0.9801 . ?
 C55 H55A 0.9800 . ?
 C55 H55B 0.9800 . ?
 C55 H55C 0.9802 . ?
 C58 H58A 0.9800 . ?
 C58 H58B 0.9801 . ?
 C58 H58C 0.9800 . ?
 C74 H74A 0.9800 . ?
 C74 H74B 0.9800 . ?
 C74 H74C 0.9800 . ?
 C75 H75A 0.9800 . ?
 C75 H75B 0.9801 . ?
 C75 H75C 0.9799 . ?
 C122 H12A 0.9800 . ?
 C122 H12B 0.9800 . ?
 C122 H12C 0.9800 . ?
 C86 H86A 0.9800 . ?
 C86 H86B 0.9800 . ?
 C86 H86C 0.9800 . ?
 C119 H11A 0.9800 . ?
 C119 H11B 0.9799 . ?
 C119 H11C 0.9800 . ?
 C76 H76A 0.9800 . ?
 C76 H76B 0.9800 . ?
 C76 H76C 0.9800 . ?
 C76 H76D 0.9800 . ?
 C76 H76E 0.9800 . ?
 C76 H76F 0.9800 . ?
 C77 H77A 0.9801 . ?
 C77 H77B 0.9801 . ?
 C77 H77C 0.9799 . ?
 C94 H94A 0.9800 . ?
 C94 H94B 0.9801 . ?
 C94 H94C 0.9800 . ?
 C78 H78A 0.9800 . ?
 C78 H78B 0.9800 . ?
 C78 H78C 0.9800 . ?
 C79 H79A 0.9800 . ?
 C79 H79B 0.9800 . ?
 C79 H79C 0.9800 . ?
 C40 H40D 0.9800 . ?
 C40 H40E 0.9800 . ?
 C40 H40F 0.9800 . ?
 C40 H40A 0.9800 . ?
 C40 H40B 0.9800 . ?
 C40 H40C 0.9800 . ?
 C81 H81A 0.9800 . ?
 C81 H81B 0.9800 . ?
 C81 H81C 0.9800 . ?
 C81 H81D 0.9800 . ?
 C81 H81E 0.9800 . ?
 C81 H81F 0.9800 . ?

loop_
  _geom_angle_atom_site_label_1
  _geom_angle_atom_site_label_2
  _geom_angle_atom_site_label_3
  _geom_angle
  _geom_angle_site_symmetry_1
  _geom_angle_site_symmetry_3
  _geom_angle_publ_flag
 Zr2 Zr1 Zr5 89.91(3) . . ?
 Zr2 Zr1 Zr6 59.60(3) . . ?
 Zr3 Zr1 Zr2 60.82(3) . . ?
 Zr3 Zr1 Zr5 59.32(3) . . ?
 Zr3 Zr1 Zr6 89.81(3) . . ?
 Zr6 Zr1 Zr5 59.95(3) . . ?
 O2 Zr1 Zr2 105.8(2) . . ?
 O2 Zr1 Zr3 161.9(2) . . ?
 O2 Zr1 Zr5 111.5(3) . . ?
 O2 Zr1 Zr6 72.3(2) . . ?
 O2 Zr1 O3 74.0(3) . . ?
 O2 Zr1 O8 138.1(3) . . ?
 O3 Zr1 Zr2 98.10(16) . . ?
 O3 Zr1 Zr3 94.86(18) . . ?
 O3 Zr1 Zr5 37.55(18) . . ?
 O3 Zr1 Zr6 42.13(17) . . ?
 O3 Zr1 O8 122.0(3) . . ?
 O6 Zr1 Zr2 73.8(2) . . ?
 O6 Zr1 Zr3 111.3(2) . . ?
 O6 Zr1 Zr5 163.7(2) . . ?
 O6 Zr1 Zr6 109.2(3) . . ?
 O6 Zr1 O2 73.2(3) . . ?
 O6 Zr1 O3 142.4(3) . . ?
 O6 Zr1 O8 74.4(3) . . ?
 O6 Zr1 O16 112.4(3) . . ?
 O6 Zr1 O25 78.7(4) . . ?
 O8 Zr1 Zr2 38.86(17) . . ?
 O8 Zr1 Zr3 37.84(19) . . ?
 O8 Zr1 Zr5 93.6(2) . . ?
 O8 Zr1 Zr6 94.38(18) . . ?
 O16 Zr1 Zr2 173.5(2) . . ?
 O16 Zr1 Zr3 117.0(3) . . ?
 O16 Zr1 Zr5 83.9(3) . . ?
 O16 Zr1 Zr6 115.1(2) . . ?
 O16 Zr1 O2 74.8(3) . . ?
 O16 Zr1 O3 75.7(3) . . ?
 O16 Zr1 O8 143.3(3) . . ?
 O17 Zr1 Zr2 31.20(19) . . ?
 O17 Zr1 Zr3 81.86(19) . . ?
 O17 Zr1 Zr5 81.3(2) . . ?
 O17 Zr1 Zr6 31.1(2) . . ?
 O17 Zr1 O2 81.2(3) . . ?
 O17 Zr1 O3 73.0(3) . . ?
 O17 Zr1 O6 84.1(3) . . ?
 O17 Zr1 O8 69.7(3) . . ?
 O17 Zr1 O16 144.7(3) . . ?
 O17 Zr1 O25 142.7(3) . . ?
 O19 Zr1 Zr2 82.98(19) . . ?
 O19 Zr1 Zr3 31.91(19) . . ?
 O19 Zr1 Zr5 30.6(2) . . ?
 O19 Zr1 Zr6 81.7(2) . . ?
 O19 Zr1 O2 142.1(3) . . ?
 O19 Zr1 O3 68.2(3) . . ?
 O19 Zr1 O6 143.1(3) . . ?
 O19 Zr1 O8 69.6(3) . . ?
 O19 Zr1 O16 92.6(3) . . ?
 O19 Zr1 O17 90.7(3) . . ?
 O19 Zr1 O25 83.9(3) . . ?
 O25 Zr1 Zr2 111.6(2) . . ?
 O25 Zr1 Zr3 74.2(2) . . ?
 O25 Zr1 Zr5 109.0(3) . . ?
 O25 Zr1 Zr6 164.0(2) . . ?
 O25 Zr1 O2 123.7(3) . . ?
 O25 Zr1 O3 136.3(3) . . ?
 O25 Zr1 O8 73.9(3) . . ?
 O25 Zr1 O16 72.5(3) . . ?
 Zr1 Zr2 Zr4 90.32(3) . . ?
 Zr1 Zr2 Zr6 61.03(3) . . ?
 Zr6 Zr2 Zr4 59.65(3) . . ?
 O1 Zr2 Zr1 85.50(18) . . ?
 O1 Zr2 Zr4 33.1(2) . . ?
 O1 Zr2 Zr6 85.4(2) . . ?
 O1 Zr2 O4 69.3(3) . . ?
 O1 Zr2 O8 68.9(3) . . ?
 O1 Zr2 O18 143.9(3) . . ?
 O1 Zr2 O21 90.9(3) . . ?
 O1 Zr2 O26 90.0(3) . . ?
 O1 Zr2 O28 142.8(3) . . ?
 O1 Zr2 C5 91.2(8) . . ?
 O4 Zr2 Zr1 99.80(18) . . ?
 O4 Zr2 Zr4 36.4(2) . . ?
 O4 Zr2 Zr6 42.97(17) . . ?
 O4 Zr2 O21 134.6(3) . . ?
 O4 Zr2 O26 81.7(3) . . ?
 O4 Zr2 O28 74.5(3) . . ?
 O4 Zr2 C5 108.8(9) . . ?
 O8 Zr2 Zr1 41.93(18) . . ?
 O8 Zr2 Zr4 94.2(2) . . ?
 O8 Zr2 Zr6 98.51(19) . . ?
 O8 Zr2 O4 124.1(3) . . ?
 O8 Zr2 O21 80.9(3) . . ?
 O8 Zr2 O26 133.0(3) . . ?
 O8 Zr2 O28 143.0(3) . . ?
 O8 Zr2 C5 107.5(9) . . ?
 O17 Zr2 Zr1 31.7(2) . . ?
 O17 Zr2 Zr4 81.5(2) . . ?
 O17 Zr2 Zr6 32.1(2) . . ?
 O17 Zr2 O1 94.4(3) . . ?
 O17 Zr2 O4 74.7(3) . . ?
 O17 Zr2 O8 73.2(3) . . ?
 O17 Zr2 O18 82.3(3) . . ?
 O17 Zr2 O21 149.6(3) . . ?
 O17 Zr2 O26 152.6(3) . . ?
 O17 Zr2 O28 83.6(3) . . ?
 O17 Zr2 C5 174.2(8) . . ?
 O18 Zr2 Zr1 72.9(2) . . ?
 O18 Zr2 Zr4 162.9(2) . . ?
 O18 Zr2 Zr6 107.6(2) . . ?
 O18 Zr2 O4 141.7(3) . . ?
 O18 Zr2 O8 75.8(3) . . ?
 O18 Zr2 O21 75.9(3) . . ?
 O18 Zr2 O26 109.3(3) . . ?
 O18 Zr2 O28 72.8(4) . . ?
 O18 Zr2 C5 92.2(9) . . ?
 O21 Zr2 Zr1 119.5(2) . . ?
 O21 Zr2 Zr4 116.6(3) . . ?
 O21 Zr2 Zr6 176.3(3) . . ?
 O21 Zr2 O26 57.1(3) . . ?
 O21 Zr2 C5 28.4(9) . . ?
 O26 Zr2 Zr1 174.4(3) . . ?
 O26 Zr2 Zr4 87.7(3) . . ?
 O26 Zr2 Zr6 122.0(3) . . ?
 O26 Zr2 C5 28.7(9) . . ?
 O28 Zr2 Zr1 108.9(2) . . ?
 O28 Zr2 Zr4 110.7(3) . . ?
 O28 Zr2 Zr6 73.3(3) . . ?
 O28 Zr2 O21 109.4(4) . . ?
 O28 Zr2 O26 76.8(3) . . ?
 O28 Zr2 C5 92.9(8) . . ?
 C5 Zr2 Zr1 147.9(9) . . ?
 C5 Zr2 Zr4 104.1(8) . . ?
 C5 Zr2 Zr6 150.6(9) . . ?
 Zr1 Zr3 Zr4 90.24(3) . . ?
 Zr1 Zr3 Zr5 61.78(3) . . ?
 Zr5 Zr3 Zr4 59.78(3) . . ?
 O1 Zr3 Zr1 85.57(18) . . ?
 O1 Zr3 Zr4 32.9(2) . . ?
 O1 Zr3 Zr5 85.8(2) . . ?
 O1 Zr3 O5 142.8(4) . . ?
 O1 Zr3 O8 69.8(3) . . ?
 O1 Zr3 O10 89.1(3) . . ?
 O1 Zr3 O15 69.4(3) . . ?
 O1 Zr3 O22 142.9(3) . . ?
 O1 Zr3 O27 89.6(3) . . ?
 O1 Zr3 C37 91.3(6) . . ?
 O5 Zr3 Zr1 110.2(2) . . ?
 O5 Zr3 Zr4 111.2(3) . . ?
 O5 Zr3 Zr5 73.9(3) . . ?
 O5 Zr3 O10 76.3(4) . . ?
 O5 Zr3 O15 74.7(3) . . ?
 O5 Zr3 O27 108.7(4) . . ?
 O5 Zr3 C37 90.1(7) . . ?
 O8 Zr3 Zr1 41.77(18) . . ?
 O8 Zr3 Zr4 94.77(19) . . ?
 O8 Zr3 Zr5 99.51(19) . . ?
 O8 Zr3 O5 143.2(3) . . ?
 O8 Zr3 O10 132.4(4) . . ?
 O8 Zr3 O15 124.9(3) . . ?
 O8 Zr3 O22 74.4(3) . . ?
 O8 Zr3 O27 81.2(3) . . ?
 O8 Zr3 C37 109.4(8) . . ?
 O10 Zr3 Zr1 173.5(3) . . ?
 O10 Zr3 Zr4 87.3(3) . . ?
 O10 Zr3 Zr5 121.6(3) . . ?
 O10 Zr3 O27 55.7(4) . . ?
 O10 Zr3 C37 26.4(8) . . ?
 O15 Zr3 Zr1 99.96(19) . . ?
 O15 Zr3 Zr4 36.6(2) . . ?
 O15 Zr3 Zr5 42.58(18) . . ?
 O15 Zr3 O10 81.6(4) . . ?
 O15 Zr3 O27 133.1(3) . . ?
 O15 Zr3 C37 106.9(8) . . ?
 O19 Zr3 Zr1 31.9(2) . . ?
 O19 Zr3 Zr4 82.3(2) . . ?
 O19 Zr3 Zr5 33.0(2) . . ?
 O19 Zr3 O1 95.4(3) . . ?
 O19 Zr3 O5 84.4(3) . . ?
 O19 Zr3 O8 73.4(3) . . ?
 O19 Zr3 O10 153.1(4) . . ?
 O19 Zr3 O15 75.3(3) . . ?
 O19 Zr3 O22 83.1(3) . . ?
 O19 Zr3 O27 150.5(3) . . ?
 O19 Zr3 C37 173.3(6) . . ?
 O22 Zr3 Zr1 73.7(2) . . ?
 O22 Zr3 Zr4 163.9(2) . . ?
 O22 Zr3 Zr5 109.5(2) . . ?
 O22 Zr3 O5 74.1(4) . . ?
 O22 Zr3 O10 108.9(4) . . ?
 O22 Zr3 O15 143.5(3) . . ?
 O22 Zr3 O27 75.7(3) . . ?
 O22 Zr3 C37 91.8(7) . . ?
 O27 Zr3 Zr1 120.4(3) . . ?
 O27 Zr3 Zr4 115.0(2) . . ?
 O27 Zr3 Zr5 174.7(2) . . ?
 O27 Zr3 C37 29.5(8) . . ?
 C37 Zr3 Zr1 149.9(8) . . ?
 C37 Zr3 Zr4 103.2(6) . . ?
 C37 Zr3 Zr5 148.0(8) . . ?
 Zr5 Zr4 Zr2 90.79(3) . . ?
 Zr6 Zr4 Zr2 59.83(3) . . ?
 Zr6 Zr4 Zr5 61.30(3) . . ?
 O1 Zr4 Zr2 33.20(18) . . ?
 O1 Zr4 Zr5 85.85(18) . . ?
 O1 Zr4 Zr6 85.70(18) . . ?
 O1 Zr4 O4 70.2(3) . . ?
 O1 Zr4 O12 142.7(3) . . ?
 O1 Zr4 O15 69.8(3) . . ?
 O1 Zr4 O23 90.3(3) . . ?
 O1 Zr4 O31 89.4(3) . . ?
 O1 Zr4 O32 143.5(3) . . ?
 O1 Zr4 C10 90.2(7) . . ?
 O4 Zr4 Zr2 37.2(2) . . ?
 O4 Zr4 Zr5 100.40(18) . . ?
 O4 Zr4 Zr6 42.94(18) . . ?
 O4 Zr4 O12 142.3(3) . . ?
 O4 Zr4 O15 126.0(3) . . ?
 O4 Zr4 O23 132.8(3) . . ?
 O4 Zr4 O31 80.8(3) . . ?
 O4 Zr4 O32 74.2(3) . . ?
 O4 Zr4 C10 106.6(8) . . ?
 O12 Zr4 Zr2 163.1(2) . . ?
 O12 Zr4 Zr5 72.4(3) . . ?
 O12 Zr4 Zr6 108.4(2) . . ?
 O12 Zr4 O23 76.5(4) . . ?
 O12 Zr4 O31 110.1(4) . . ?
 O12 Zr4 C10 93.6(8) . . ?
 O13 Zr4 Zr2 80.8(2) . . ?
 O13 Zr4 Zr5 32.08(19) . . ?
 O13 Zr4 Zr6 31.5(2) . . ?
 O13 Zr4 O1 93.9(3) . . ?
 O13 Zr4 O4 74.1(3) . . ?
 O13 Zr4 O12 83.6(3) . . ?
 O13 Zr4 O15 74.1(3) . . ?
 O13 Zr4 O23 152.1(3) . . ?
 O13 Zr4 O31 151.8(3) . . ?
 O13 Zr4 O32 83.5(3) . . ?
 O13 Zr4 C10 175.9(8) . . ?
 O15 Zr4 Zr2 95.4(2) . . ?
 O15 Zr4 Zr5 42.49(18) . . ?
 O15 Zr4 Zr6 99.62(19) . . ?
 O15 Zr4 O12 73.8(3) . . ?
 O15 Zr4 O23 81.5(3) . . ?
 O15 Zr4 O31 132.6(3) . . ?
 O15 Zr4 O32 141.9(3) . . ?
 O15 Zr4 C10 108.2(8) . . ?
 O23 Zr4 Zr2 115.4(3) . . ?
 O23 Zr4 Zr5 121.2(3) . . ?
 O23 Zr4 Zr6 175.1(3) . . ?
 O23 Zr4 O31 55.7(4) . . ?
 O23 Zr4 C10 28.5(8) . . ?
 O31 Zr4 Zr2 86.8(3) . . ?
 O31 Zr4 Zr5 174.3(3) . . ?
 O31 Zr4 Zr6 121.4(3) . . ?
 O31 Zr4 C10 27.2(8) . . ?
 O32 Zr4 Zr2 111.3(3) . . ?
 O32 Zr4 Zr5 108.2(3) . . ?
 O32 Zr4 Zr6 73.2(2) . . ?
 O32 Zr4 O12 73.4(4) . . ?
 O32 Zr4 O23 108.8(4) . . ?
 O32 Zr4 O31 77.4(4) . . ?
 O32 Zr4 C10 92.7(8) . . ?
 C10 Zr4 Zr2 102.2(8) . . ?
 C10 Zr4 Zr5 149.5(8) . . ?
 C10 Zr4 Zr6 148.5(8) . . ?
 Zr3 Zr5 Zr1 58.90(3) . . ?
 Zr3 Zr5 Zr4 60.47(3) . . ?
 Zr3 Zr5 Zr6 89.28(3) . . ?
 Zr4 Zr5 Zr1 88.99(3) . . ?
 Zr4 Zr5 Zr6 59.18(3) . . ?
 Zr6 Zr5 Zr1 59.45(3) . . ?
 O3 Zr5 Zr1 38.00(19) . . ?
 O3 Zr5 Zr3 94.89(18) . . ?
 O3 Zr5 Zr4 97.42(17) . . ?
 O3 Zr5 Zr6 41.68(17) . . ?
 O3 Zr5 O15 122.0(3) . . ?
 O3 Zr5 O24 73.1(3) . . ?
 O9 Zr5 Zr1 89.3(2) . . ?
 O9 Zr5 Zr3 120.3(3) . . ?
 O9 Zr5 Zr4 177.2(2) . . ?
 O9 Zr5 Zr6 118.0(2) . . ?
 O9 Zr5 O3 79.9(3) . . ?
 O9 Zr5 O11 73.7(3) . . ?
 O9 Zr5 O15 144.2(3) . . ?
 O9 Zr5 O24 74.5(3) . . ?
 O9 Zr5 O29 107.2(4) . . ?
 O11 Zr5 Zr1 108.3(3) . . ?
 O11 Zr5 Zr3 71.7(3) . . ?
 O11 Zr5 Zr4 109.0(2) . . ?
 O11 Zr5 Zr6 160.9(3) . . ?
 O11 Zr5 O3 137.5(3) . . ?
 O11 Zr5 O15 71.5(3) . . ?
 O11 Zr5 O24 128.2(4) . . ?
 O13 Zr5 Zr1 79.5(2) . . ?
 O13 Zr5 Zr3 80.9(2) . . ?
 O13 Zr5 Zr4 31.36(18) . . ?
 O13 Zr5 Zr6 30.06(18) . . ?
 O13 Zr5 O3 71.5(3) . . ?
 O13 Zr5 O9 146.0(3) . . ?
 O13 Zr5 O11 140.3(3) . . ?
 O13 Zr5 O15 69.1(3) . . ?
 O13 Zr5 O19 88.8(3) . . ?
 O13 Zr5 O24 79.8(3) . . ?
 O13 Zr5 O29 85.8(3) . . ?
 O15 Zr5 Zr1 93.63(19) . . ?
 O15 Zr5 Zr3 38.60(18) . . ?
 O15 Zr5 Zr4 38.18(18) . . ?
 O15 Zr5 Zr6 93.69(19) . . ?
 O19 Zr5 Zr1 29.8(2) . . ?
 O19 Zr5 Zr3 32.17(19) . . ?
 O19 Zr5 Zr4 82.36(18) . . ?
 O19 Zr5 Zr6 80.7(2) . . ?
 O19 Zr5 O3 67.8(3) . . ?
 O19 Zr5 O9 97.2(3) . . ?
 O19 Zr5 O11 83.0(3) . . ?
 O19 Zr5 O15 70.5(3) . . ?
 O19 Zr5 O24 141.0(3) . . ?
 O19 Zr5 O29 143.5(3) . . ?
 O24 Zr5 Zr1 111.1(2) . . ?
 O24 Zr5 Zr3 159.7(3) . . ?
 O24 Zr5 Zr4 104.1(2) . . ?
 O24 Zr5 Zr6 70.8(3) . . ?
 O24 Zr5 O15 135.8(3) . . ?
 O29 Zr5 Zr1 163.4(3) . . ?
 O29 Zr5 Zr3 111.5(2) . . ?
 O29 Zr5 Zr4 74.5(3) . . ?
 O29 Zr5 Zr6 109.5(3) . . ?
 O29 Zr5 O3 142.0(3) . . ?
 O29 Zr5 O11 78.6(4) . . ?
 O29 Zr5 O15 73.9(3) . . ?
 O29 Zr5 O24 73.1(3) . . ?
 Zr1 Zr6 Zr5 60.60(3) . . ?
 Zr2 Zr6 Zr1 59.37(3) . . ?
 Zr2 Zr6 Zr5 90.16(3) . . ?
 Zr4 Zr6 Zr1 89.86(3) . . ?
 Zr4 Zr6 Zr2 60.52(3) . . ?
 Zr4 Zr6 Zr5 59.53(3) . . ?
 O3 Zr6 Zr1 39.52(18) . . ?
 O3 Zr6 Zr2 95.49(17) . . ?
 O3 Zr6 Zr4 94.95(17) . . ?
 O3 Zr6 Zr5 38.64(17) . . ?
 O3 Zr6 O4 121.0(2) . . ?
 O4 Zr6 Zr1 94.53(18) . . ?
 O4 Zr6 Zr2 38.91(19) . . ?
 O4 Zr6 Zr4 38.0(2) . . ?
 O4 Zr6 Zr5 94.20(19) . . ?
 O7 Zr6 Zr1 73.8(2) . . ?
 O7 Zr6 Zr2 109.2(3) . . ?
 O7 Zr6 Zr4 163.6(3) . . ?
 O7 Zr6 Zr5 110.4(2) . . ?
 O7 Zr6 O3 72.5(3) . . ?
 O7 Zr6 O4 141.2(3) . . ?
 O7 Zr6 O14 77.4(4) . . ?
 O7 Zr6 O33 122.6(4) . . ?
 O13 Zr6 Zr1 80.9(2) . . ?
 O13 Zr6 Zr2 81.3(2) . . ?
 O13 Zr6 Zr4 31.27(19) . . ?
 O13 Zr6 Zr5 30.55(18) . . ?
 O13 Zr6 O3 69.0(2) . . ?
 O13 Zr6 O4 69.0(3) . . ?
 O13 Zr6 O7 140.9(3) . . ?
 O13 Zr6 O14 85.1(3) . . ?
 O13 Zr6 O17 89.2(3) . . ?
 O13 Zr6 O20 142.5(3) . . ?
 O13 Zr6 O33 85.1(3) . . ?
 O14 Zr6 Zr1 111.7(2) . . ?
 O14 Zr6 Zr2 164.8(3) . . ?
 O14 Zr6 Zr4 109.6(3) . . ?
 O14 Zr6 Zr5 74.7(3) . . ?
 O14 Zr6 O3 73.1(3) . . ?
 O14 Zr6 O4 139.8(3) . . ?
 O14 Zr6 O33 75.3(4) . . ?
 O17 Zr6 Zr1 30.81(18) . . ?
 O17 Zr6 Zr2 31.24(17) . . ?
 O17 Zr6 Zr4 81.73(19) . . ?
 O17 Zr6 Zr5 81.7(2) . . ?
 O17 Zr6 O3 70.1(3) . . ?
 O17 Zr6 O4 69.9(3) . . ?
 O17 Zr6 O7 84.1(3) . . ?
 O17 Zr6 O14 142.3(3) . . ?
 O17 Zr6 O20 84.1(3) . . ?
 O17 Zr6 O33 141.3(3) . . ?
 O20 Zr6 Zr1 108.8(3) . . ?
 O20 Zr6 Zr2 73.9(3) . . ?
 O20 Zr6 Zr4 111.3(2) . . ?
 O20 Zr6 Zr5 164.1(3) . . ?
 O20 Zr6 O3 140.2(3) . . ?
 O20 Zr6 O4 74.1(3) . . ?
 O20 Zr6 O7 75.1(3) . . ?
 O20 Zr6 O14 121.3(4) . . ?
 O20 Zr6 O33 77.7(4) . . ?
 O33 Zr6 Zr1 163.6(2) . . ?
 O33 Zr6 Zr2 110.2(3) . . ?
 O33 Zr6 Zr4 73.7(2) . . ?
 O33 Zr6 Zr5 109.5(3) . . ?
 O33 Zr6 O3 140.3(4) . . ?
 O33 Zr6 O4 72.4(3) . . ?
 Zr3 O1 Zr2 114.0(3) . . ?
 Zr4 O1 Zr2 113.7(3) . . ?
 Zr4 O1 Zr3 114.1(3) . . ?
 C2 O2 Zr1 137.2(11) . . ?
 Zr1 O3 Zr6 98.3(3) . . ?
 Zr1 O3 H3 117.1 . . ?
 Zr5 O3 Zr1 104.4(3) . . ?
 Zr5 O3 Zr6 99.7(3) . . ?
 Zr5 O3 H3 117.1 . . ?
 Zr6 O3 H3 117.1 . . ?
 Zr2 O4 Zr6 98.1(3) . . ?
 Zr2 O4 H4 116.8 . . ?
 Zr4 O4 Zr2 106.5(3) . . ?
 Zr4 O4 Zr6 99.0(3) . . ?
 Zr4 O4 H4 116.8 . . ?
 Zr6 O4 H4 116.8 . . ?
 C3 O5 Zr3 136.4(16) . . ?
 C4 O6 Zr1 138.5(14) . . ?
 C2 O7 Zr6 135.6(10) . . ?
 Zr1 O8 H8 116.0 . . ?
 Zr2 O8 Zr1 99.2(3) . . ?
 Zr2 O8 H8 116.0 . . ?
 Zr3 O8 Zr1 100.4(3) . . ?
 Zr3 O8 Zr2 107.0(3) . . ?
 Zr3 O8 H8 116.0 . . ?
 C1 O9 Zr5 152.0(19) . . ?
 C37 O10 Zr3 96.0(15) . . ?
 C3 O11 Zr5 137.6(14) . . ?
 C7 O12 Zr4 136.2(15) . . ?
 Zr4 O13 Zr5 116.6(3) . . ?
 Zr4 O13 Zr6 117.3(3) . . ?
 Zr6 O13 Zr5 119.4(3) . . ?
 C6 O14 Zr6 134.8(14) . . ?
 Zr3 O15 Zr5 98.8(3) . . ?
 Zr3 O15 H15 116.5 . . ?
 Zr4 O15 Zr3 106.4(3) . . ?
 Zr4 O15 Zr5 99.3(3) . . ?
 Zr4 O15 H15 116.5 . . ?
 Zr5 O15 H15 116.5 . . ?
 Zr1 O16 H16A 127.7 . . ?
 Zr1 O16 H16B 127.7 . . ?
 H16A O16 H16B 104.5 . . ?
 Zr1 O17 Zr6 118.1(3) . . ?
 Zr2 O17 Zr1 117.1(3) . . ?
 Zr2 O17 Zr6 116.7(3) . . ?
 C4 O18 Zr2 137.5(14) . . ?
 Zr1 O19 Zr3 116.2(3) . . ?
 Zr1 O19 Zr5 119.5(3) . . ?
 Zr3 O19 Zr5 114.8(3) . . ?
 C11 O20 Zr6 137.4(13) . . ?
 C5 O21 Zr2 91.3(15) . . ?
 C8 O22 Zr3 131.5(10) . . ?
 C10 O23 Zr4 93.5(14) . . ?
 C6 O24 Zr5 137.1(14) . . ?
 C8 O25 Zr1 133.9(10) . . ?
 C5 O26 Zr2 90.7(14) . . ?
 C37 O27 Zr3 92.2(13) . . ?
 C11 O28 Zr2 133.2(13) . . ?
 C7 O29 Zr5 137.1(15) . . ?
 C10 O31 Zr4 94.4(14) . . ?
 C13 O32 Zr4 134.7(9) . . ?
 C13 O33 Zr6 134.9(10) . . ?
 O9 C1 O30 116(2) . . ?
 O9 C1 C14 126(3) . . ?
 O30 C1 C14 118(3) . . ?
 O2 C2 O7 120.6(13) . . ?
 O2 C2 C27 122(2) . . ?
 O7 C2 C27 117(2) . . ?
 O5 C3 O11 120(2) . . ?
 O5 C3 C19 123(3) . . ?
 O11 C3 C19 110(3) . . ?
 O6 C4 O18 116.9(19) . . ?
 O6 C4 C12 117(3) . . ?
 O18 C4 C12 124(3) . . ?
 O21 C5 Zr2 60.2(10) . . ?
 O21 C5 O26 120.8(19) . . ?
 O21 C5 C18 121(3) . . ?
 O26 C5 Zr2 60.6(10) . . ?
 O26 C5 C18 118(3) . . ?
 C18 C5 Zr2 173(2) . . ?
 O14 C6 C20 118(3) . . ?
 O24 C6 O14 122.1(19) . . ?
 O24 C6 C20 118(3) . . ?
 O12 C7 C31 119(3) . . ?
 O29 C7 O12 119.7(18) . . ?
 O29 C7 C31 121(3) . . ?
 O22 C8 C34 114.0(16) . . ?
 O25 C8 O22 126.7(13) . . ?
 O25 C8 C34 119.3(16) . . ?
 O34 C9 C71 122(3) . . ?
 O34 C9 O40 116(3) . . ?
 O40 C9 C71 112(2) . . ?
 O23 C10 Zr4 58.0(9) . . ?
 O23 C10 C25 114(3) . . ?
 O31 C10 Zr4 58.4(10) . . ?
 O31 C10 O23 116.4(18) . . ?
 O31 C10 C25 129(3) . . ?
 C25 C10 Zr4 172(3) . . ?
 O20 C11 O28 122.1(19) . . ?
 O20 C11 C17 123(2) . . ?
 O28 C11 C17 115(2) . . ?
 C22 O37 H37 108.1 . . ?
 C4 C12 H12 108.6 . . ?
 C4 C12 C47 117(3) . . ?
 C4 C12 C35 99(2) . . ?
 C47 C12 H12 103.8 . . ?
 C35 C12 H12 92.0 . . ?
 C35 C12 C47 132.2(17) . . ?
 O32 C13 C29 119.0(17) . . ?
 O33 C13 O32 123.2(14) . . ?
 O33 C13 C29 117.8(17) . . ?
 C15 O39 H39 108.7 . . ?
 C1 C14 H14 88.7 . . ?
 C1 C14 C23 117(2) . . ?
 C1 C14 C36 124(2) . . ?
 C23 C14 H14 105.4 . . ?
 C23 C14 C36 117(2) . . ?
 C36 C14 H14 89.8 . . ?
 O35 C15 O39 117(4) . . ?
 O35 C15 C24 136(4) . . ?
 O39 C15 C24 105(3) . . ?
 C11 C17 H17 102.3 . . ?
 C11 C17 H17A 110.6 . . ?
 C11 C17 C41 117(2) . . ?
 C11 C17 C51 114(2) . . ?
 C11 C17 C66 110(3) . . ?
 C11 C17 C65 117(2) . . ?
 C41 C17 H17 102.3 . . ?
 C41 C17 C65 114(3) . . ?
 C51 C17 H17A 110.6 . . ?
 C51 C17 C66 100.4(9) . . ?
 C66 C17 H17A 110.6 . . ?
 C65 C17 H17 102.3 . . ?
 C5 C18 H18 105.9 . . ?
 C46 C18 C5 109(2) . . ?
 C46 C18 H18 107.7 . . ?
 C48 C18 C5 111(2) . . ?
 C48 C18 H18 121.6 . . ?
 C48 C18 C46 101(2) . . ?
 C3 C19 H19 101.8 . . ?
 C3 C19 C38 131(3) . . ?
 C3 C19 C42 105.8(18) . . ?
 C38 C19 H19 103.6 . . ?
 C38 C19 C42 107.1(7) . . ?
 C42 C19 H19 104.2 . . ?
 C6 C20 H20A 104.5 . . ?
 C6 C20 H20 95.8 . . ?
 C6 C20 C30 130(4) . . ?
 C6 C20 C43 118(3) . . ?
 C6 C20 C69 90(3) . . ?
 C6 C20 C70 116(3) . . ?
 C30 C20 H20 100.6 . . ?
 C43 C20 H20 87.5 . . ?
 C43 C20 C30 110(4) . . ?
 C69 C20 H20A 114.5 . . ?
 C69 C20 C70 124(5) . . ?
 C70 C20 H20A 106.3 . . ?
 C32 C21 H21 108.9 . . ?
 C32 C21 C33 111.8(19) . . ?
 C32 C21 C37 108(2) . . ?
 C33 C21 H21 114.7 . . ?
 C33 C21 C37 107.4(17) . . ?
 C37 C21 H21 106.1 . . ?
 O36 C22 O37 118(3) . . ?
 O36 C22 C16 122(3) . . ?
 O37 C22 C16 120(4) . . ?
 C14 C23 H23A 114.1 . . ?
 C14 C23 H23B 110.4 . . ?
 C14 C23 C74 99(2) . . ?
 H23A C23 H23B 109.5 . . ?
 C74 C23 H23A 111.2 . . ?
 C74 C23 H23B 112.1 . . ?
 C15 C24 H24 112.8 . . ?
 C15 C24 H24A 109.9 . . ?
 C15 C24 C56 110(4) . . ?
 C15 C24 C59 98(3) . . ?
 C15 C24 C60 108(4) . . ?
 C15 C24 C61 116(4) . . ?
 C56 C24 H24 112.7 . . ?
 C59 C24 H24A 89.7 . . ?
 C60 C24 H24 104.7 . . ?
 C60 C24 C56 108(5) . . ?
 C61 C24 H24A 101.2 . . ?
 C61 C24 C59 138(5) . . ?
 C10 C25 H25 112.2 . . ?
 C10 C25 C49 108(2) . . ?
 C45 C25 C10 108(2) . . ?
 C45 C25 H25 112.2 . . ?
 C45 C25 C49 104(2) . . ?
 C49 C25 H25 112.2 . . ?
 C2 C27 H27 98.6 . . ?
 C2 C27 H27A 108.6 . . ?
 C2 C27 C44 106(2) . . ?
 C2 C27 C53 126.2(19) . . ?
 C2 C27 C63 123(2) . . ?
 C2 C27 C64 106(2) . . ?
 C44 C27 H27 88.8 . . ?
 C53 C27 H27 90.3 . . ?
 C53 C27 C44 128(2) . . ?
 C63 C27 H27A 105.6 . . ?
 C64 C27 H27A 114.2 . . ?
 C64 C27 C63 99.5(8) . . ?
 C13 C29 H29 110.1 . . ?
 C13 C29 H29A 111.9 . . ?
 C28 C29 C13 118(3) . . ?
 C28 C29 H29 110.1 . . ?
 C57 C29 C13 108(2) . . ?
 C57 C29 H29 110.1 . . ?
 C57 C29 C28 100(4) . . ?
 C67 C29 C13 112(2) . . ?
 C67 C29 H29A 111.9 . . ?
 C67 C29 C68 102(5) . . ?
 C68 C29 C13 107(2) . . ?
 C68 C29 H29A 111.9 . . ?
 C20 C30 H30A 105.3 . . ?
 C20 C30 H30B 111.2 . . ?
 C20 C30 H30C 111.8 . . ?
 H30A C30 H30B 109.5 . . ?
 H30A C30 H30C 109.5 . . ?
 H30B C30 H30C 109.5 . . ?
 C7 C31 H31 111.3 . . ?
 C7 C31 C52 111(3) . . ?
 C7 C31 C62 112(2) . . ?
 C52 C31 H31 111.3 . . ?
 C62 C31 H31 111.3 . . ?
 C62 C31 C52 99.1(8) . . ?
 C21 C32 H32A 108.6 . . ?
 C21 C32 H32B 109.5 . . ?
 C21 C32 H32C 110.3 . . ?
 H32A C32 H32B 109.5 . . ?
 H32A C32 H32C 109.5 . . ?
 H32B C32 H32C 109.5 . . ?
 C21 C33 H33A 105.8 . . ?
 C21 C33 H33B 108.4 . . ?
 H33A C33 H33B 109.5 . . ?
 C50 C33 C21 117.2(18) . . ?
 C50 C33 H33A 105.6 . . ?
 C50 C33 H33B 110.0 . . ?
 C8 C34 H34 94.4 . . ?
 C39 C34 C8 103.3(14) . . ?
 C39 C34 H34 94.4 . . ?
 C54 C34 C8 99.0(13) . . ?
 C54 C34 H34 94.4 . . ?
 C54 C34 C39 155.2(16) . . ?
 C14 C36 H36A 110.7 . . ?
 C14 C36 H36B 103.8 . . ?
 C14 C36 H36C 113.8 . . ?
 H36A C36 H36B 109.5 . . ?
 H36A C36 H36C 109.5 . . ?
 H36B C36 H36C 109.5 . . ?
 O10 C37 Zr3 57.7(10) . . ?
 O10 C37 O27 115.5(18) . . ?
 O10 C37 C21 129(3) . . ?
 O27 C37 Zr3 58.3(9) . . ?
 O27 C37 C21 115(3) . . ?
 C21 C37 Zr3 172(2) . . ?
 C19 C38 H38A 109.7 . . ?
 C19 C38 H38B 109.5 . . ?
 C19 C38 H38C 109.3 . . ?
 H38A C38 H38B 109.5 . . ?
 H38A C38 H38C 109.5 . . ?
 H38B C38 H38C 109.5 . . ?
 C34 C39 H39A 109.6 . . ?
 C34 C39 H39B 114.5 . . ?
 C34 C39 H39C 104.1 . . ?
 H39A C39 H39B 109.5 . . ?
 H39A C39 H39C 109.5 . . ?
 H39B C39 H39C 109.5 . . ?
 C17 C41 H41A 107.9 . . ?
 C17 C41 H41B 109.5 . . ?
 C17 C41 H41C 111.1 . . ?
 H41A C41 H41B 109.5 . . ?
 H41A C41 H41C 109.5 . . ?
 H41B C41 H41C 109.5 . . ?
 C19 C42 H42A 128.8 . . ?
 C19 C42 H42B 98.0 . . ?
 C19 C42 C78 102.3(7) . . ?
 H42A C42 H42B 109.5 . . ?
 C78 C42 H42A 117.3 . . ?
 C78 C42 H42B 94.1 . . ?
 C20 C43 H43A 101.4 . . ?
 C20 C43 H43B 119.1 . . ?
 C20 C43 C40 92.6(17) . . ?
 H43A C43 H43B 109.5 . . ?
 C40 C43 H43A 108.9 . . ?
 C40 C43 H43B 122.6 . . ?
 C27 C44 H44A 100.4 . . ?
 C27 C44 H44B 110.6 . . ?
 C27 C44 H44C 117.0 . . ?
 H44A C44 H44B 109.5 . . ?
 H44A C44 H44C 109.5 . . ?
 H44B C44 H44C 109.5 . . ?
 C25 C45 H45A 111.1 . . ?
 C25 C45 H45B 110.4 . . ?
 H45A C45 H45B 109.5 . . ?
 C77 C45 C25 104(2) . . ?
 C77 C45 H45A 112.4 . . ?
 C77 C45 H45B 109.7 . . ?
 C18 C46 H46A 107.6 . . ?
 C18 C46 H46B 111.4 . . ?
 C18 C46 H46C 109.4 . . ?
 H46A C46 H46B 109.5 . . ?
 H46A C46 H46C 109.5 . . ?
 H46B C46 H46C 109.5 . . ?
 C12 C47 H47A 97.4 . . ?
 C12 C47 H47B 117.6 . . ?
 C12 C47 H47C 112.6 . . ?
 H47A C47 H47B 109.5 . . ?
 H47A C47 H47C 109.5 . . ?
 H47B C47 H47C 109.5 . . ?
 C18 C48 H48A 118.1 . . ?
 C18 C48 H48B 108.2 . . ?
 C18 C48 C55 110(2) . . ?
 H48A C48 H48B 109.5 . . ?
 C55 C48 H48A 101.2 . . ?
 C55 C48 H48B 109.1 . . ?
 C25 C49 H49A 110.7 . . ?
 C25 C49 H49B 107.3 . . ?
 C25 C49 H49C 110.4 . . ?
 H49A C49 H49B 109.5 . . ?
 H49A C49 H49C 109.5 . . ?
 H49B C49 H49C 109.5 . . ?
 C17 C51 H51A 103.1 . . ?
 C17 C51 H51B 108.8 . . ?
 C17 C51 C81 119(2) . . ?
 H51A C51 H51B 109.5 . . ?
 C81 C51 H51A 107.9 . . ?
 C81 C51 H51B 108.1 . . ?
 C31 C52 H52A 100.8 . . ?
 C31 C52 H52B 111.0 . . ?
 C31 C52 H52C 116.2 . . ?
 H52A C52 H52B 109.5 . . ?
 H52A C52 H52C 109.5 . . ?
 H52B C52 H52C 109.5 . . ?
 C27 C53 H53A 117.9 . . ?
 C27 C53 H53B 102.6 . . ?
 C27 C53 C76 110.6(17) . . ?
 H53A C53 H53B 109.5 . . ?
 C76 C53 H53A 114.8 . . ?
 C76 C53 H53B 99.0 . . ?
 C34 C54 H54A 111.9 . . ?
 C34 C54 H54B 109.9 . . ?
 C34 C54 C75 104.0(19) . . ?
 H54A C54 H54B 109.5 . . ?
 C75 C54 H54A 111.7 . . ?
 C75 C54 H54B 109.8 . . ?
 C24 C56 H56A 114.6 . . ?
 C24 C56 H56B 116.3 . . ?
 H56A C56 H56B 109.5 . . ?
 C86 C56 C24 106.6(10) . . ?
 C86 C56 H56A 102.2 . . ?
 C86 C56 H56B 106.2 . . ?
 C24 C59 H59A 107.3 . . ?
 C24 C59 H59B 109.7 . . ?
 H59A C59 H59B 109.5 . . ?
 C119 C59 C24 105.8(9) . . ?
 C119 C59 H59A 110.7 . . ?
 C119 C59 H59B 113.7 . . ?
 C24 C60 H60A 111.9 . . ?
 C24 C60 H60B 109.5 . . ?
 C24 C60 H60C 107.0 . . ?
 H60A C60 H60B 109.5 . . ?
 H60A C60 H60C 109.5 . . ?
 H60B C60 H60C 109.5 . . ?
 C24 C61 H61A 106.0 . . ?
 C24 C61 H61B 104.1 . . ?
 C24 C61 H61C 117.9 . . ?
 H61A C61 H61B 109.5 . . ?
 H61A C61 H61C 109.5 . . ?
 H61B C61 H61C 109.5 . . ?
 C31 C62 H62A 114.9 . . ?
 C31 C62 H62B 96.5 . . ?
 C31 C62 C58 117.9(19) . . ?
 H62A C62 H62B 109.5 . . ?
 C58 C62 H62A 111.2 . . ?
 C58 C62 H62B 105.0 . . ?
 C27 C63 H63A 104.8 . . ?
 C27 C63 H63B 108.3 . . ?
 C27 C63 H63C 115.1 . . ?
 H63A C63 H63B 109.5 . . ?
 H63A C63 H63C 109.5 . . ?
 H63B C63 H63C 109.5 . . ?
 C27 C64 H64A 112.4 . . ?
 C27 C64 H64B 104.9 . . ?
 C27 C64 C76 110.3(17) . . ?
 H64A C64 H64B 109.5 . . ?
 C76 C64 H64A 117.6 . . ?
 C76 C64 H64B 100.7 . . ?
 C17 C66 H66A 106.2 . . ?
 C17 C66 H66B 107.5 . . ?
 C17 C66 H66C 114.6 . . ?
 H66A C66 H66B 109.5 . . ?
 H66A C66 H66C 109.5 . . ?
 H66B C66 H66C 109.5 . . ?
 C17 C65 H65A 113.6 . . ?
 C17 C65 H65B 102.2 . . ?
 C17 C65 C81 118(2) . . ?
 H65A C65 H65B 109.5 . . ?
 C81 C65 H65A 108.5 . . ?
 C81 C65 H65B 103.9 . . ?
 C20 C69 H69A 106.8 . . ?
 C20 C69 H69B 125.1 . . ?
 C20 C69 C40 92.8(17) . . ?
 H69A C69 H69B 109.5 . . ?
 C40 C69 H69A 104.5 . . ?
 C40 C69 H69B 115.6 . . ?
 C20 C70 H70A 109.7 . . ?
 C20 C70 H70B 103.7 . . ?
 C20 C70 H70C 114.9 . . ?
 H70A C70 H70B 109.5 . . ?
 H70A C70 H70C 109.5 . . ?
 H70B C70 H70C 109.5 . . ?
 H72A C72 H72B 109.5 . . ?
 H72A C72 H72C 109.5 . . ?
 H72B C72 H72C 109.5 . . ?
 C71 C72 H72A 111.2 . . ?
 C71 C72 H72B 105.7 . . ?
 C71 C72 H72C 111.4 . . ?
 H73A C73 H73B 109.5 . . ?
 C71 C73 H73A 110.8 . . ?
 C71 C73 H73B 99.1 . . ?
 C71 C73 C94 113(2) . . ?
 C94 C73 H73A 132.3 . . ?
 C94 C73 H73B 82.2 . . ?
 C9 C71 C72 107(3) . . ?
 C9 C71 C73 110(2) . . ?
 C9 C71 H71 110.1 . . ?
 C72 C71 H71 110.1 . . ?
 C73 C71 C72 109(2) . . ?
 C73 C71 H71 110.1 . . ?
 C9 O40 H40 98.3 . . ?
 C22 C16 H16 118.3 . . ?
 C22 C16 C26 114(3) . . ?
 C22 C16 C80 126(3) . . ?
 C26 C16 H16 101.2 . . ?
 C80 C16 H16 91.5 . . ?
 C80 C16 C26 101.4(8) . . ?
 C16 C26 H26A 92.2 . . ?
 C16 C26 H26B 119.3 . . ?
 C16 C26 H26C 115.2 . . ?
 H26A C26 H26B 109.5 . . ?
 H26A C26 H26C 109.5 . . ?
 H26B C26 H26C 109.5 . . ?
 C16 C80 H80A 106.9 . . ?
 C16 C80 H80B 114.4 . . ?
 C16 C80 C79 104.8(18) . . ?
 H80A C80 H80B 109.5 . . ?
 C79 C80 H80A 106.4 . . ?
 C79 C80 H80B 114.3 . . ?
 C12 C35 H35A 109.6 . . ?
 C12 C35 H35B 125.6 . . ?
 C12 C35 C122 103.8(8) . . ?
 H35A C35 H35B 109.5 . . ?
 C122 C35 H35A 111.0 . . ?
 C122 C35 H35B 95.9 . . ?
 C33 C50 H50A 110.5 . . ?
 C33 C50 H50B 111.6 . . ?
 C33 C50 H50C 106.3 . . ?
 H50A C50 H50B 109.5 . . ?
 H50A C50 H50C 109.5 . . ?
 H50B C50 H50C 109.5 . . ?
 C48 C55 H55A 117.0 . . ?
 C48 C55 H55B 100.3 . . ?
 C48 C55 H55C 110.6 . . ?
 H55A C55 H55B 109.5 . . ?
 H55A C55 H55C 109.5 . . ?
 H55B C55 H55C 109.5 . . ?
 C62 C58 H58A 110.6 . . ?
 C62 C58 H58B 113.7 . . ?
 C62 C58 H58C 104.0 . . ?
 H58A C58 H58B 109.5 . . ?
 H58A C58 H58C 109.5 . . ?
 H58B C58 H58C 109.5 . . ?
 C23 C74 H74A 107.9 . . ?
 C23 C74 H74B 108.8 . . ?
 C23 C74 H74C 111.7 . . ?
 H74A C74 H74B 109.5 . . ?
 H74A C74 H74C 109.5 . . ?
 H74B C74 H74C 109.5 . . ?
 C54 C75 H75A 100.9 . . ?
 C54 C75 H75B 106.8 . . ?
 C54 C75 H75C 120.2 . . ?
 H75A C75 H75B 109.5 . . ?
 H75A C75 H75C 109.5 . . ?
 H75B C75 H75C 109.5 . . ?
 C35 C122 H12A 109.8 . . ?
 C35 C122 H12B 109.6 . . ?
 C35 C122 H12C 109.0 . . ?
 H12A C122 H12B 109.5 . . ?
 H12A C122 H12C 109.5 . . ?
 H12B C122 H12C 109.5 . . ?
 C56 C86 H86A 121.3 . . ?
 C56 C86 H86B 105.2 . . ?
 C56 C86 H86C 101.3 . . ?
 H86A C86 H86B 109.5 . . ?
 H86A C86 H86C 109.5 . . ?
 H86B C86 H86C 109.5 . . ?
 C59 C119 H11A 98.8 . . ?
 C59 C119 H11B 125.5 . . ?
 C59 C119 H11C 103.0 . . ?
 H11A C119 H11B 109.5 . . ?
 H11A C119 H11C 109.5 . . ?
 H11B C119 H11C 109.5 . . ?
 C53 C76 H76A 115.4 . . ?
 C53 C76 H76B 99.6 . . ?
 C53 C76 H76C 112.9 . . ?
 C64 C76 H76D 118.3 . . ?
 C64 C76 H76E 101.3 . . ?
 C64 C76 H76F 108.4 . . ?
 H76A C76 H76B 109.5 . . ?
 H76A C76 H76C 109.5 . . ?
 H76B C76 H76C 109.5 . . ?
 H76D C76 H76E 109.5 . . ?
 H76D C76 H76F 109.5 . . ?
 H76E C76 H76F 109.5 . . ?
 C45 C77 H77A 109.1 . . ?
 C45 C77 H77B 107.5 . . ?
 C45 C77 H77C 111.8 . . ?
 H77A C77 H77B 109.5 . . ?
 H77A C77 H77C 109.5 . . ?
 H77B C77 H77C 109.5 . . ?
 C73 C94 H94A 112.6 . . ?
 C73 C94 H94B 129.6 . . ?
 C73 C94 H94C 81.1 . . ?
 H94A C94 H94B 109.5 . . ?
 H94A C94 H94C 109.5 . . ?
 H94B C94 H94C 109.5 . . ?
 C42 C78 H78A 115.9 . . ?
 C42 C78 H78B 90.7 . . ?
 C42 C78 H78C 119.8 . . ?
 H78A C78 H78B 109.5 . . ?
 H78A C78 H78C 109.5 . . ?
 H78B C78 H78C 109.5 . . ?
 C80 C79 H79A 91.2 . . ?
 C80 C79 H79B 83.5 . . ?
 C80 C79 H79C 148.9 . . ?
 H79A C79 H79B 109.5 . . ?
 H79A C79 H79C 109.5 . . ?
 H79B C79 H79C 109.5 . . ?
 C43 C40 H40A 112.5 . . ?
 C43 C40 H40B 100.2 . . ?
 C43 C40 H40C 115.2 . . ?
 C69 C40 H40D 116.5 . . ?
 C69 C40 H40E 110.9 . . ?
 C69 C40 H40F 100.6 . . ?
 H40D C40 H40E 109.5 . . ?
 H40D C40 H40F 109.5 . . ?
 H40E C40 H40F 109.5 . . ?
 H40A C40 H40B 109.5 . . ?
 H40A C40 H40C 109.5 . . ?
 H40B C40 H40C 109.5 . . ?
 C51 C81 H81D 110.4 . . ?
 C51 C81 H81E 110.6 . . ?
 C51 C81 H81F 107.4 . . ?
 C65 C81 H81A 111.3 . . ?
 C65 C81 H81B 106.2 . . ?
 C65 C81 H81C 110.9 . . ?
 H81A C81 H81B 109.5 . . ?
 H81A C81 H81C 109.5 . . ?
 H81B C81 H81C 109.5 . . ?
 H81D C81 H81E 109.5 . . ?
 H81D C81 H81F 109.5 . . ?
 H81E C81 H81F 109.5 . . ?

loop_
  _geom_torsion_atom_site_label_1
  _geom_torsion_atom_site_label_2
  _geom_torsion_atom_site_label_3
  _geom_torsion_atom_site_label_4
  _geom_torsion
  _geom_torsion_site_symmetry_1
  _geom_torsion_site_symmetry_2
  _geom_torsion_site_symmetry_3
  _geom_torsion_site_symmetry_4
  _geom_torsion_publ_flag
 Zr1 O2 C2 O7 -1(3) . . . . ?
 Zr1 O2 C2 C27 -178.2(12) . . . . ?
 Zr1 O6 C4 O18 -2(5) . . . . ?
 Zr1 O6 C4 C12 -166.7(15) . . . . ?
 Zr1 O25 C8 O22 -1(3) . . . . ?
 Zr1 O25 C8 C34 174.7(6) . . . . ?
 Zr2 O18 C4 O6 7(5) . . . . ?
 Zr2 O18 C4 C12 171.0(18) . . . . ?
 Zr2 O21 C5 O26 2(3) . . . . ?
 Zr2 O21 C5 C18 -172(3) . . . . ?
 Zr2 O26 C5 O21 -2(3) . . . . ?
 Zr2 O26 C5 C18 172(2) . . . . ?
 Zr2 O28 C11 O20 2(4) . . . . ?
 Zr2 O28 C11 C17 177.3(14) . . . . ?
 Zr3 O5 C3 O11 -4(5) . . . . ?
 Zr3 O5 C3 C19 -152.5(17) . . . . ?
 Zr3 O10 C37 O27 8(2) . . . . ?
 Zr3 O10 C37 C21 -174(2) . . . . ?
 Zr3 O22 C8 O25 0(3) . . . . ?
 Zr3 O22 C8 C34 -176.3(6) . . . . ?
 Zr3 O27 C37 O10 -8(2) . . . . ?
 Zr3 O27 C37 C21 174.1(17) . . . . ?
 Zr4 O12 C7 O29 -4(5) . . . . ?
 Zr4 O12 C7 C31 176.7(17) . . . . ?
 Zr4 O23 C10 O31 -1(3) . . . . ?
 Zr4 O23 C10 C25 177(2) . . . . ?
 Zr4 O31 C10 O23 1(3) . . . . ?
 Zr4 O31 C10 C25 -177(3) . . . . ?
 Zr4 O32 C13 O33 0(3) . . . . ?
 Zr4 O32 C13 C29 176.8(14) . . . . ?
 Zr5 O9 C1 O30 63(5) . . . . ?
 Zr5 O9 C1 C14 -114(4) . . . . ?
 Zr5 O11 C3 O5 8(5) . . . . ?
 Zr5 O11 C3 C19 160.0(13) . . . . ?
 Zr5 O24 C6 O14 0(5) . . . . ?
 Zr5 O24 C6 C20 164.6(14) . . . . ?
 Zr5 O29 C7 O12 1(5) . . . . ?
 Zr5 O29 C7 C31 -179.7(18) . . . . ?
 Zr6 O7 C2 O2 9(3) . . . . ?
 Zr6 O7 C2 C27 -174.1(11) . . . . ?
 Zr6 O14 C6 O24 -8(5) . . . . ?
 Zr6 O14 C6 C20 -173.0(15) . . . . ?
 Zr6 O20 C11 O28 -4(4) . . . . ?
 Zr6 O20 C11 C17 -178.2(15) . . . . ?
 Zr6 O33 C13 O32 6(3) . . . . ?
 Zr6 O33 C13 C29 -171.4(14) . . . . ?
 O2 C2 C27 C44 -117(3) . . . . ?
 O2 C2 C27 C53 55(4) . . . . ?
 O2 C2 C27 C63 -143(2) . . . . ?
 O2 C2 C27 C64 104(2) . . . . ?
 O5 C3 C19 C38 167(3) . . . . ?
 O5 C3 C19 C42 -62(4) . . . . ?
 O6 C4 C12 C47 64(4) . . . . ?
 O6 C4 C12 C35 -149(3) . . . . ?
 O7 C2 C27 C44 66(3) . . . . ?
 O7 C2 C27 C53 -122(3) . . . . ?
 O7 C2 C27 C63 40(3) . . . . ?
 O7 C2 C27 C64 -73(2) . . . . ?
 O9 C1 C14 C23 -36(6) . . . . ?
 O9 C1 C14 C36 159(3) . . . . ?
 O11 C3 C19 C38 16(4) . . . . ?
 O11 C3 C19 C42 147(2) . . . . ?
 O12 C7 C31 C52 -145(3) . . . . ?
 O12 C7 C31 C62 105(3) . . . . ?
 O14 C6 C20 C30 54(7) . . . . ?
 O14 C6 C20 C43 -145(3) . . . . ?
 O14 C6 C20 C69 -64(3) . . . . ?
 O14 C6 C20 C70 64(6) . . . . ?
 O18 C4 C12 C47 -100(3) . . . . ?
 O18 C4 C12 C35 47(4) . . . . ?
 O20 C11 C17 C41 179(3) . . . . ?
 O20 C11 C17 C51 -5(4) . . . . ?
 O20 C11 C17 C66 -117(3) . . . . ?
 O20 C11 C17 C65 41(4) . . . . ?
 O21 C5 C18 C46 -48(4) . . . . ?
 O21 C5 C18 C48 62(4) . . . . ?
 O22 C8 C34 C39 35.8(17) . . . . ?
 O22 C8 C34 C54 -133.3(17) . . . . ?
 O23 C10 C25 C45 -120(3) . . . . ?
 O23 C10 C25 C49 128(3) . . . . ?
 O24 C6 C20 C30 -111(6) . . . . ?
 O24 C6 C20 C43 50(4) . . . . ?
 O24 C6 C20 C69 130(3) . . . . ?
 O24 C6 C20 C70 -102(6) . . . . ?
 O25 C8 C34 C39 -140.7(18) . . . . ?
 O25 C8 C34 C54 50(2) . . . . ?
 O26 C5 C18 C46 138(3) . . . . ?
 O26 C5 C18 C48 -112(3) . . . . ?
 O28 C11 C17 C41 5(4) . . . . ?
 O28 C11 C17 C51 -180(2) . . . . ?
 O28 C11 C17 C66 68(3) . . . . ?
 O28 C11 C17 C65 -134(3) . . . . ?
 O29 C7 C31 C52 36(4) . . . . ?
 O29 C7 C31 C62 -74(4) . . . . ?
 O30 C1 C14 C23 148(3) . . . . ?
 O30 C1 C14 C36 -17(6) . . . . ?
 O31 C10 C25 C45 58(4) . . . . ?
 O31 C10 C25 C49 -54(4) . . . . ?
 O32 C13 C29 C28 -122(4) . . . . ?
 O32 C13 C29 C57 126(3) . . . . ?
 O32 C13 C29 C67 38(5) . . . . ?
 O32 C13 C29 C68 -72(4) . . . . ?
 O33 C13 C29 C28 55(5) . . . . ?
 O33 C13 C29 C57 -57(3) . . . . ?
 O33 C13 C29 C67 -145(4) . . . . ?
 O33 C13 C29 C68 105(4) . . . . ?
 C1 C14 C23 C74 94(3) . . . . ?
 C2 C27 C53 C76 28(5) . . . . ?
 C2 C27 C64 C76 -74(3) . . . . ?
 C3 C19 C42 C78 -45(3) . . . . ?
 C4 C12 C35 C122 -95(3) . . . . ?
 O34 C9 C71 C72 131(4) . . . . ?
 O34 C9 C71 C73 -110(4) . . . . ?
 O35 C15 C24 C56 105(7) . . . . ?
 O35 C15 C24 C59 -98(6) . . . . ?
 O35 C15 C24 C60 -13(8) . . . . ?
 O35 C15 C24 C61 56(8) . . . . ?
 C5 C18 C48 C55 58(3) . . . . ?
 C6 C20 C43 C40 59(4) . . . . ?
 C6 C20 C69 C40 -92(3) . . . . ?
 C7 C31 C62 C58 165(3) . . . . ?
 C8 C34 C54 C75 161(2) . . . . ?
 O36 C22 C16 C26 100(4) . . . . ?
 O36 C22 C16 C80 -134(4) . . . . ?
 C10 C25 C45 C77 67(3) . . . . ?
 C11 C17 C51 C81 155(3) . . . . ?
 C11 C17 C65 C81 -147(3) . . . . ?
 O37 C22 C16 C26 -73(5) . . . . ?
 O37 C22 C16 C80 53(6) . . . . ?
 O39 C15 C24 C56 -95(4) . . . . ?
 O39 C15 C24 C59 62(5) . . . . ?
 O39 C15 C24 C60 147(5) . . . . ?
 O39 C15 C24 C61 -144(5) . . . . ?
 C15 C24 C56 C86 86(5) . . . . ?
 C15 C24 C59 C119 -129(4) . . . . ?
 C22 C16 C80 C79 36(5) . . . . ?
 C30 C20 C43 C40 -136(5) . . . . ?
 C32 C21 C33 C50 179(2) . . . . ?
 C32 C21 C37 O10 -44(3) . . . . ?
 C32 C21 C37 O27 134(2) . . . . ?
 C33 C21 C37 O10 76(3) . . . . ?
 C33 C21 C37 O27 -106(2) . . . . ?
 C36 C14 C23 C74 -101(3) . . . . ?
 C37 C21 C33 C50 61(3) . . . . ?
 C38 C19 C42 C78 98(2) . . . . ?
 C39 C34 C54 C75 7(6) . . . . ?
 C41 C17 C65 C81 73(4) . . . . ?
 C44 C27 C53 C76 -162(3) . . . . ?
 C46 C18 C48 C55 174.2(18) . . . . ?
 C47 C12 C35 C122 45(4) . . . . ?
 C49 C25 C45 C77 -178(2) . . . . ?
 C52 C31 C62 C58 47(3) . . . . ?
 C60 C24 C56 C86 -156(5) . . . . ?
 C61 C24 C59 C119 87(7) . . . . ?
 C63 C27 C64 C76 157(3) . . . . ?
 C66 C17 C51 C81 -88(3) . . . . ?
 C70 C20 C69 C40 146(5) . . . . ?
 O40 C9 C71 C72 -86(4) . . . . ?
 O40 C9 C71 C73 33(4) . . . . ?
 C26 C16 C80 C79 167(3) . . . . ?
 C94 C73 C71 C9 70(4) . . . . ?
 C94 C73 C71 C72 -172(3) . . . . ?

_shelx_res_file
;
TITL mjp184_150k_new_a.res in P-1
    mjp184_150k_new.res
    created by SHELXL-2019/3 at 15:20:52 on 09-Jan-2026
REM Old TITL
REM SHELXT solution in P-1: R1 0.266, Rweak 0.014, Alpha 0.067
REM <I/s> 0.000 for 0 systematic absences, Orientation as input
REM Formula found by SHELXT: Zr6 C77
CELL 1.54186 14.2648 15.8095 24.2737 94.6 96.227 109.628
ZERR 2 0.0005 0.0005 0.0007 0.002 0.003 0.002
LATT 1
SFAC C H O Zr
UNIT 148 272 78 12
EQIV $1 +X,1+Y,+Z
ISOR C33 C21 C32 C37
SIMU C8 C34 C39 C54
RIGU C54 C34 C39 C8
RIGU C33 C21 C32 C37
SIMU C33 C21 C32 C37
EADP C75 C54 C34 C39
SIMU C3 C19 C38 C42
RIGU C42 C19 C38 C3
RIGU C1 C14 C23 C36
SIMU C1 C14 C23 C36
DFIX 1.5 0.01 C25 C45
SIMU C10 C25 C45 C49
RIGU C49 C10 C25 C45
ISOR C45
SIMU C48 C46 C5 C18
RIGU C48 C18 C46 C5
RIGU C47 C12 C4
SIMU C47 C12 C4
DFIX 1.5 0.01 C24 C56 C24 C59
DANG 2.2 C56 C59
DANG 2.2 0.01 C59 C56
DFIX 1.5 0.01 C27 C53
DFIX 1.5 0.01 C27 C44
DFIX 1.43 0.01 C27 C2
SIMU C2 C27 C44 C53
RIGU C2 C27 C44 C53
ISOR C53 C27 C44
SIMU C59 C24 C56 C15
RIGU C59 C24 C56 C15
ISOR C56 C24 C59
DFIX 1.5 0.01 C61 C24 C60 C24
DANG 2.25 C61 C60
SIMU C61 C56 C24 C60 C59 C15
RIGU C59 C60 C24 C61 C56 C15
ISOR C56 C61 C24 C59 C60
DFIX 1.43 0.01 C7 C31
DFIX 1.5 0.01 C62 C31
DFIX 1.5 0.01 C31 C52
SIMU C62 C31 C52 C7
RIGU C52 C31 C62 C7
ISOR C52 C31 C62
DANG 2.3 C64 C63
DFIX 1.5 0.01 C63 C27 C64 C27
DANG 2.3 0.01 C63 C64
SIMU C2 C27 C64 C53 C63 C44
RIGU C2 C27 C64 C53 C63 C44
ISOR C63 C44
DFIX 1.5 0.01 C41 C17
DFIX 1.5 0.01 C66 C17
DFIX 1.5 0.01 C17 C65
DFIX 1.5 0.01 C17 C51
SIMU C65 C51 C17 C41 C66 C11
RIGU C65 C51 C17 C41 C66 C11
DANG 2.3 0.01 C66 C51
DFIX 1.5 0.01 C67 C29 C68 C29
DFIX 1.5 0.01 C28 C29
DFIX 1.5 0.01 C29 C57
SIMU C28 C68 C29 C57 C67 C13
RIGU C13 C29 C28 C68 C67 C57
ISOR C28 C68 C67 C57
DFIX 1.5 0.01 C30 C20
DFIX 1.5 0.01 C20 C43
DFIX 1.45 0.01 C6 C20
SIMU C6 C20 C43 C30
RIGU C6 C20 C43 C30
ISOR C43 C20 C30
DFIX 1.5 0.01 C69 C20
ISOR C69 C43 C20 C30 C6
SIMU C69 C20 C43 C30 C6
RIGU C69 C20 C43 C6 C30
DFIX 1.5 0.01 C70 C20
ISOR C70
SIMU C20 C43 C69 C70 C30 C6
RIGU C6 C20 C30 C70 C69 C43
DANG 0.6 C30 C70
DFIX 1.45 0.01 C9 C71
DFIX 1.5 0.01 C73 C71 C72 C71
SIMU C72 C73 C71
RIGU C72 C73 C71
ISOR C72 C73 C71
DANG 2.35 0.01 C71 O40
SIMU C73 C72 C71 C9 O40 O34
RIGU O34 C9 O40 C71 C72 C73
DFIX 1.5 0.01 C26 C16
DFIX 1.43 0.01 C22 C16
ISOR C22 O37
DANG 2.3 0.01 C62 C52
SADI C16 C22 C16 C26 C16 C80
ISOR 0.01 0.02 C80 C16 C26
SADI Zr1 H16a Zr1 H16b
DFIX 1.5 0.01 C48 C18 C46 C18
DFIX 1.5 0.01 C47 C12
DFIX 1.43 0.01 C4 C12
DFIX 1.5 0.01 C35 C12
SIMU C4 C35 C12 C47
RIGU C4 C12 C35 C47
ISOR C35
DFIX 1.5 0.01 C55 C48
EADP C55 C48 C46 C18 C5
DFIX 1.5 0.01 C50 C33
EADP C50 C33 C21 C32 C37
DFIX 1.5 0.01 C33 C21
DFIX 1.5 0.01 C62 C58
EADP C7 C31 C52 C62 C58
DFIX 1.5 0.01 C74 C23
EADP C74 C23 C14 C36 C1
DFIX 1.5 0.01 C14 C36
DFIX 1.5 0.01 C75 C54
DFIX 1.5 0.01 C34 C39
DFIX 1.5 0.01 C35 C122
EADP C4 C12 C47 C35 C122
DFIX 2.3 0.01 C122 C12
DANG 3 C47 C122
DANG 3.4 C122 C47
DFIX 1.5 0.01 C86 C56
DFIX 1.5 0.01 C59 C119
DFIX 1.5 0.01 C59 C24
DFIX 2.4 0.01 C119 C24
DANG 2.4 0.01 C24 C86
DANG 3.2 O39 C86
DANG 3.2 O39 C119
EADP C119 C59 C24 C61 C86 C56 C60 C15
DFIX 1.5 0.01 C45 C77
EADP C77 C45 C25 C49 C10
DFIX 1.5 0.01 C73 C94
DANG 3.3 C94 C9
EADP C94 C73 C71 C72 C9
DFIX 1.5 0.01 C78 C42
DANG 3.5 C78 C39
DANG 2.4 C19 C78
EADP C78 C42 C19 C38 C3
DFIX 1.5 0.01 C42 C19
DANG 2.4 C3 C42
DANG 2.4 C14 C74
DFIX 1.5 0.01 C76 C53
DFIX 1.5 0.01 C76 C64
DFIX 1.5 0.01 C53 C27
DFIX 1.5 0.01 C64 C27
EADP C76 C53 C64 C27 C44 C63 C2
DFIX 2.3 0.01 C80 C26
DFIX 1.5 0.01 C80 C16
DFIX 1.5 0.01 C16 C26
DFIX 1.5 0.01 C80 C79
DANG 2.4 C16 C79
EADP C79 C80 C16 C26 C22
DFIX 1.5 0.01 C40 C69
DFIX 1.5 0.01 C43 C40
DANG 2.35 C40 C20
EADP C40 C69 C43 C20 C30 C6 C70
DFIX 1.5 0.01 C81 C65 C81 C51
DANG 4 C81 C58_$1
EADP C11 C41 C17 C66 C51 C65 C81
DANG 2.4 C15 C59
DANG 2.4 C12 C122
DANG 2.4 0.01 C122 C12
DFIX 2.4 0.01 C38 C42
DFIX 1.5 0.01 C34 C54
DFIX 1.5 0.01 C38 C19
DFIX 1.5 0.005 C19 C38
DFIX 1.45 0.01 C3 C19
DFIX 1.5 0.005 C19 C42
DANG 2.35 C78 C19
DFIX 2.35 0.01 C19 C78
DANG 2.1 H19 C42
DANG 2.1 H19 C38
DANG 2.1 C3 H19

L.S. 20
PLAN  53
SIZE 0.2 0.233 0.3
TEMP -123.15
CONF
list 4
MORE -1
BOND $H
fmap 2
acta
OMIT -1 -1 4
OMIT -1 0 3
OMIT 0 -1 2
OMIT 0 0 11
OMIT 0 2 5
OMIT 1 -4 3
OMIT 1 0 5
OMIT 1 1 1
OMIT 1 1 5
OMIT 2 2 1
OMIT 3 -1 3
REM <olex2.extras>
REM <restraints
REM  <item "olex2.restraint.angle 107 C122 C35 C12">
REM >
REM <HklSrc "%.\\mjp184_150k_new.hkl">
REM </olex2.extras>

WGHT    0.080000   25.000000
FVAR       0.26914
ZR1   4    0.662667    0.696770    0.125328    11.00000    0.09950    0.10293 =
         0.06924   -0.00827   -0.00233    0.02786
ZR2   4    0.754680    0.848040    0.246869    11.00000    0.09783    0.10161 =
         0.08171   -0.01654   -0.00498    0.03453
ZR3   4    0.845393    0.669506    0.221785    11.00000    0.08858    0.11305 =
         0.08903   -0.01603   -0.00077    0.03740
ZR4   4    0.695055    0.667770    0.327387    11.00000    0.10251    0.12859 =
         0.06966   -0.00558   -0.00342    0.04163
ZR5   4    0.601789    0.512419    0.206884    11.00000    0.09949    0.10108 =
         0.08367   -0.00496   -0.00350    0.03026
ZR6   4    0.510352    0.693032    0.231164    11.00000    0.08878    0.12598 =
         0.08582   -0.00827   -0.00012    0.04152
O1    3    0.797394    0.745603    0.279773    11.00000    0.09767    0.11228 =
         0.07499   -0.00931   -0.00021    0.04733
O2    3    0.525511    0.720086    0.088060    11.00000    0.12762    0.12965 =
         0.08375   -0.00756   -0.03427    0.03741
O3    3    0.531481    0.594985    0.156820    11.00000    0.08959    0.10971 =
         0.07578   -0.00853   -0.00400    0.02569
AFIX  13
H3    2    0.470847    0.561115    0.128810    11.00000   -1.50000
AFIX   0
O4    3    0.648303    0.777587    0.302018    11.00000    0.10059    0.12733 =
         0.07766   -0.01771   -0.00080    0.04208
AFIX  13
H4    2    0.633865    0.816377    0.332177    11.00000   -1.50000
AFIX   0
O5    3    0.858472    0.536052    0.202429    11.00000    0.12701    0.17581 =
         0.11520   -0.00976    0.00516    0.08939
O6    3    0.711951    0.830593    0.099196    11.00000    0.12402    0.12511 =
         0.09709    0.00586   -0.00548    0.03060
O7    3    0.425506    0.708849    0.154765    11.00000    0.09219    0.14236 =
         0.13037   -0.00105   -0.01381    0.04651
O8    3    0.813956    0.778542    0.184166    11.00000    0.09402    0.10543 =
         0.08466   -0.01703    0.00468    0.02813
AFIX  13
H8    2    0.868906    0.818445    0.165795    11.00000   -1.50000
AFIX   0
O9    3    0.540474    0.421405    0.132219    11.00000    0.12281    0.10084 =
         0.11209   -0.00844   -0.00175    0.03357
O10   3    0.966623    0.667849    0.288945    11.00000    0.10959    0.18799 =
         0.12059   -0.00599   -0.00618    0.07292
O11   3    0.706265    0.438211    0.195648    11.00000    0.18404    0.10353 =
         0.10965   -0.01261   -0.01369    0.06117
O12   3    0.636591    0.530652    0.353915    11.00000    0.13816    0.16550 =
         0.10203    0.04291    0.01562    0.06121
O13   3    0.585135    0.612763    0.261060    11.00000    0.09226    0.10753 =
         0.07557   -0.00036    0.00233    0.03694
O14   3    0.377307    0.569919    0.218634    11.00000    0.07898    0.18554 =
         0.10252    0.00398    0.00259    0.02834
O15   3    0.748947    0.580997    0.274278    11.00000    0.09719    0.10691 =
         0.08990    0.00750    0.00102    0.03248
AFIX  13
H15   2    0.776881    0.539001    0.293309    11.00000   -1.50000
AFIX   6
O16   3    0.594861    0.588589    0.053673    11.00000    0.11427    0.12617 =
         0.07684   -0.01289   -0.00285    0.02356
H16A  2    0.532847    0.562444    0.041045    11.00000   -1.50000
H16B  2    0.625208    0.566049    0.031687    11.00000   -1.50000
AFIX   0
O17   3    0.634456    0.761274    0.194926    11.00000    0.09243    0.11071 =
         0.07887   -0.01658   -0.00657    0.03947
O18   3    0.764924    0.928583    0.176898    11.00000    0.12490    0.10553 =
         0.11335    0.00264    0.00115    0.02860
O19   3    0.708330    0.612901    0.172839    11.00000    0.09991    0.09841 =
         0.07985   -0.00308    0.00526    0.02851
O20   3    0.498177    0.825537    0.246809    11.00000    0.12227    0.14406 =
         0.12522   -0.01287    0.00156    0.06678
O21   3    0.916200    0.942473    0.260566    11.00000    0.11682    0.12525 =
         0.11368   -0.03443   -0.00360    0.02798
O22   3    0.901760    0.671630    0.141167    11.00000    0.11086    0.13823 =
         0.11038   -0.01480    0.01531    0.03777
O23   3    0.823751    0.663335    0.389096    11.00000    0.12351    0.18605 =
         0.09762   -0.00199   -0.02699    0.06976
O24   3    0.433161    0.454452    0.209250    11.00000    0.11034    0.12541 =
         0.11282    0.00946    0.00140    0.00872
O25   3    0.782973    0.691142    0.078850    11.00000    0.10933    0.14002 =
         0.08421   -0.01540    0.01170    0.02945
O26   3    0.827205    0.941372    0.327244    11.00000    0.13237    0.11015 =
         0.09208   -0.02413   -0.01241    0.02496
O27   3    1.001315    0.774986    0.239515    11.00000    0.08377    0.13742 =
         0.12602   -0.01397   -0.00523    0.02534
O28   3    0.653987    0.928028    0.256386    11.00000    0.15329    0.11766 =
         0.10869   -0.02283    0.00758    0.05675
O29   3    0.580973    0.433136    0.275174    11.00000    0.12645    0.12012 =
         0.11818    0.02585   -0.00102    0.02780
O30   3    0.447825    0.431428    0.062821    11.00000    0.11757    0.14537 =
         0.12470   -0.06460    0.00948   -0.00732
O31   3    0.771099    0.772607    0.403167    11.00000    0.14964    0.15755 =
         0.08341   -0.02367   -0.01483    0.04698
O32   3    0.567661    0.664860    0.372590    11.00000    0.13735    0.18046 =
         0.08243    0.00063    0.01892    0.06109
O33   3    0.452608    0.687365    0.312173    11.00000    0.10561    0.19209 =
         0.10731   -0.00754    0.01759    0.05730
C1    1    0.472621    0.382803    0.093767    11.00000    0.27356    0.15613 =
         0.23900    0.02885   -0.06390    0.00995
C2    1    0.444137    0.723204    0.103799    11.00000    0.16043    0.20467 =
         0.17407    0.00739   -0.03267    0.07240
C3    1    0.800590    0.457339    0.192547    11.00000    0.33861    0.34644 =
         0.39077   -0.16221   -0.11181    0.22550
C4    1    0.750397    0.913918    0.121735    11.00000    0.30359    0.19920 =
         0.23818    0.06230    0.01749    0.05051

O34   3    0.619547    0.896810    0.388858    11.00000    0.16260    0.22253 =
         0.13938   -0.00084    0.03037    0.10993
O35   3   -0.033752    0.897944    0.137389    11.00000    0.17309    0.17248 =
         0.13222    0.00767    0.03847    0.03805
C5    1    0.907451    0.972349    0.307710    11.00000    0.21833    0.19907 =
         0.26257   -0.07101   -0.07654    0.01313
C6    1    0.362507    0.484728    0.213635    11.00000    0.15699    0.26581 =
         0.25813    0.04460    0.01510    0.03057
C7    1    0.597956    0.447916    0.329180    11.00000    0.30512    0.23561 =
         0.27781    0.12401    0.03030    0.04401
C8    1    0.863052    0.681098    0.091212    11.00000    0.16498    0.15145 =
         0.12162   -0.02645    0.06910    0.02890
O36   3    0.827451    0.467549    0.330537    11.00000    0.19075    0.16703 =
         0.17337    0.01399    0.01208    0.07758
C9    1    0.676164    0.935237    0.431934    11.00000    0.28670    0.39339 =
         0.20756   -0.11523   -0.01163    0.05732
C10   1    0.829411    0.735080    0.419213    11.00000    0.25746    0.29111 =
         0.12510   -0.04282   -0.05278    0.05889
C11   1    0.555300    0.905413    0.254026    11.00000    0.19825    0.19048 =
         0.26129   -0.01201    0.01934    0.11336
O37   3    0.926114    0.555134    0.403492    11.00000    0.42329    0.32473 =
         0.41501    0.02565   -0.21416    0.19695
AFIX   3
H37   2    0.933822    0.595557    0.383412    11.00000   -1.50000
AFIX   0

C12   1    0.750264    0.981883    0.085865    11.00000    0.30359    0.19920 =
         0.23818    0.06230    0.01749    0.05051
AFIX   3
H12   2    0.782197    0.971758    0.053412    11.00000   -1.20000
AFIX   0
C13   1    0.482191    0.673600    0.359468    11.00000    0.13371    0.22098 =
         0.09250    0.00113    0.01820    0.07296

O39   3    0.099659    0.916937    0.188428    11.00000    0.15528    0.23483 =
         0.31159    0.00971    0.07616   -0.02054
AFIX   3
H39   2    0.060847    0.883402    0.207716    11.00000   -1.50000
AFIX   0

C14   1    0.419187    0.291836    0.084430    11.00000    0.27356    0.15613 =
         0.23900    0.02885   -0.06390    0.00995
AFIX   3
H14   2    0.387153    0.298573    0.117428    11.00000   -1.20000
AFIX   0

C15   1    0.047091    0.944816    0.152532    11.00000    0.33001    0.32733 =
         0.25901    0.11641    0.03584   -0.01242
C17   1    0.521493    0.979853    0.265281    11.00000    0.19825    0.19048 =
         0.26129   -0.01201    0.01934    0.11336
PART 1
AFIX  13
H17   2    0.481477    0.979472    0.228731    10.50000   -1.20000
AFIX  13
PART 2
H17A  2    0.556455    1.015924    0.302018    10.50000   -1.20000
AFIX   0
PART 0
C18   1    0.992950    1.055867    0.342081    11.00000    0.21833    0.19907 =
         0.26257   -0.07101   -0.07654    0.01313
AFIX   3
H18   2    0.978912    1.055755    0.380720    11.00000   -1.20000
AFIX   0
C19   1    0.830638    0.380251    0.204490    11.00000    0.33861    0.34644 =
         0.39077   -0.16221   -0.11181    0.22550
AFIX   3
H19   2    0.867836    0.400792    0.243271    11.00000   -1.20000
AFIX   0
C20   1    0.259229    0.422183    0.199127    11.00000    0.15699    0.26581 =
         0.25813    0.04460    0.01510    0.03057
PART 2
AFIX   3
H20A  2    0.265053    0.360773    0.197614    10.50000   -1.20000
AFIX   3
PART 1
H20   2    0.232630    0.447426    0.230530    10.50000   -1.20000
AFIX   0
PART 0
C21   1    1.141579    0.770407    0.300920    11.00000    0.12117    0.31951 =
         0.17785   -0.04487   -0.02191    0.09128
AFIX   3
H21   2    1.165587    0.832547    0.291574    11.00000   -1.20000
AFIX   0

C22   1    0.893507    0.477828    0.371512    11.00000   10.27000
C23   1    0.475151    0.231469    0.097491    11.00000    0.27356    0.15613 =
         0.23900    0.02885   -0.06390    0.00995
AFIX   3
H23A  2    0.450414    0.172847    0.073137    11.00000   -1.20000
H23B  2    0.547650    0.262061    0.095944    11.00000   -1.20000
AFIX   0

C24   1    0.122465    1.021530    0.130916    11.00000    0.33001    0.32733 =
         0.25901    0.11641    0.03584   -0.01242
PART 1
AFIX   3
H24   2    0.188806    1.013227    0.130150    10.50000   -1.20000
AFIX   3
PART 2
H24A  2    0.181341    1.052338    0.160622    10.50000   -1.20000
AFIX   0

PART 0
C25   1    0.905812    0.759761    0.470385    11.00000    0.25746    0.29111 =
         0.12510   -0.04282   -0.05278    0.05889
AFIX  13
H25   2    0.945053    0.717964    0.472329    11.00000   -1.20000
AFIX   0
C27   1    0.366567    0.738152    0.066483    11.00000    0.16043    0.20467 =
         0.17407    0.00739   -0.03267    0.07240
PART 1
AFIX   3
H27   2    0.307120    0.704920    0.084344    10.50000   -1.20000
AFIX   3
PART 2
H27A  2    0.396889    0.765900    0.034078    10.50000   -1.20000
AFIX   0
PART 0
C29   1    0.410277    0.662199    0.403021    11.00000    0.17375    0.30795 =
         0.15696   -0.00239    0.07940    0.07540
PART 1
AFIX  13
H29   2    0.443874    0.654606    0.439699    10.50000   -1.20000
AFIX  13
PART 2
H29A  2    0.355500    0.686600    0.392461    10.50000   -1.20000
AFIX   0
PART 1
C30   1    0.181042    0.416562    0.151119    10.50000    0.15699    0.26581 =
         0.25813    0.04460    0.01510    0.03057
AFIX   3
H30A  2    0.170416    0.474709    0.155355    10.50000   -1.50000
H30B  2    0.204643    0.408555    0.115286    10.50000   -1.50000
H30C  2    0.117589    0.367369    0.152209    10.50000   -1.50000
AFIX   0
PART 0
C31   1    0.573503    0.375198    0.362288    11.00000    0.30512    0.23561 =
         0.27781    0.12401    0.03030    0.04401
AFIX  13
H31   2    0.610733    0.394637    0.401113    11.00000   -1.20000
AFIX   0
C32   1    1.149592    0.773094    0.362403    11.00000    0.12117    0.31951 =
         0.17785   -0.04487   -0.02191    0.09128
AFIX   3
H32A  2    1.220234    0.803737    0.378617    11.00000   -1.50000
H32B  2    1.108900    0.806746    0.376619    11.00000   -1.50000
H32C  2    1.125956    0.711549    0.372742    11.00000   -1.50000
AFIX   0
C33   1    1.191392    0.710253    0.276162    11.00000    0.12117    0.31951 =
         0.17785   -0.04487   -0.02191    0.09128
AFIX   3
H33A  2    1.263665    0.738166    0.291395    11.00000   -1.20000
H33B  2    1.163647    0.650025    0.288915    11.00000   -1.20000
AFIX   0
C34   1   10.935694   10.671015   10.037971    11.00000   10.28000
AFIX  13
H34   2    0.877276    0.627633    0.011786    11.00000   -1.20000
AFIX   0
C36   1    0.318399    0.250771    0.050068    11.00000    0.27356    0.15613 =
         0.23900    0.02885   -0.06390    0.00995
AFIX   3
H36A  2    0.272514    0.280736    0.061766    11.00000   -1.50000
H36B  2    0.331446    0.262916    0.012146    11.00000   -1.50000
H36C  2    0.287751    0.185365    0.050633    11.00000   -1.50000
AFIX   0
C37   1    1.030585    0.731079    0.277259    11.00000    0.12117    0.31951 =
         0.17785   -0.04487   -0.02191    0.09128
C38   1    0.769722    0.282922    0.206146    11.00000    0.33861    0.34644 =
         0.39077   -0.16221   -0.11181    0.22550
AFIX   3
H38A  2    0.724694    0.278468    0.234389    11.00000   -1.50000
H38B  2    0.729810    0.256794    0.169470    11.00000   -1.50000
H38C  2    0.815032    0.249757    0.215630    11.00000   -1.50000
AFIX   0
C39   1    0.977129    0.599645    0.054858    11.00000   10.28000
AFIX   3
H39A  2    1.021529    0.621566    0.090633    11.00000   -1.50000
H39B  2    0.925940    0.541026    0.057423    11.00000   -1.50000
H39C  2    1.016776    0.592732    0.025385    11.00000   -1.50000
AFIX   0
PART 1
C28   1    0.308101    0.590747    0.388635    10.50000    0.16395    0.36880 =
         0.21248    0.03196    0.04708    0.05688
C41   1    0.600226    1.072633    0.273542    10.50000    0.19825    0.19048 =
         0.26129   -0.01201    0.01934    0.11336
AFIX   3
H41A  2    0.648735    1.076255    0.306283    10.50000   -1.50000
H41B  2    0.634666    1.082033    0.240545    10.50000   -1.50000
H41C  2    0.570277    1.119415    0.279713    10.50000   -1.50000
AFIX   0
PART 0
C42   1    0.910919    0.381829    0.169126    11.00000    0.33861    0.34644 =
         0.39077   -0.16221   -0.11181    0.22550
AFIX   3
H42A  2    0.953310    0.343478    0.168694    11.00000   -1.20000
H42B  2    0.954246    0.445952    0.179992    11.00000   -1.20000
AFIX   0
PART 1
C43   1    0.231170    0.335157    0.224053    10.50000    0.15699    0.26581 =
         0.25813    0.04460    0.01510    0.03057
AFIX   3
H43A  2    0.285378    0.312624    0.215182    10.50000   -1.20000
H43B  2    0.164977    0.287726    0.210419    10.50000   -1.20000
AFIX   0
C44   1    0.358907    0.825796    0.090662    10.50000    0.16043    0.20467 =
         0.17407    0.00739   -0.03267    0.07240
AFIX   3
H44A  2    0.399216    0.867561    0.067406    10.50000   -1.50000
H44B  2    0.289191    0.823947    0.084179    10.50000   -1.50000
H44C  2    0.386393    0.846592    0.130117    10.50000   -1.50000
AFIX   0
PART 0
C45   1    0.852778    0.761347    0.519803    11.00000    0.25746    0.29111 =
         0.12510   -0.04282   -0.05278    0.05889
AFIX   3
H45A  2    0.901295    0.785997    0.554512    11.00000   -1.20000
H45B  2    0.809116    0.798201    0.514971    11.00000   -1.20000
AFIX   0
C46   1    1.092150    1.042569    0.341136    11.00000    0.21833    0.19907 =
         0.26257   -0.07101   -0.07654    0.01313
AFIX   3
H46A  2    1.088635    0.988154    0.358761    11.00000   -1.50000
H46B  2    1.106496    1.034854    0.302855    11.00000   -1.50000
H46C  2    1.145734    1.095026    0.362519    11.00000   -1.50000
AFIX   0
C47   1    0.649345    0.982761    0.060494    11.00000    0.30359    0.19920 =
         0.23818    0.06230    0.01749    0.05051
AFIX   3
H47A  2    0.629671    0.926765    0.034704    11.00000   -1.50000
H47B  2    0.598312    0.977971    0.085203    11.00000   -1.50000
H47C  2    0.655092    1.033884    0.039153    11.00000   -1.50000
AFIX   0
C48   1    1.009845    1.138277    0.312736    11.00000    0.21833    0.19907 =
         0.26257   -0.07101   -0.07654    0.01313
AFIX   3
H48A  2    1.026892    1.135320    0.274331    11.00000   -1.20000
H48B  2    1.062428    1.189731    0.336599    11.00000   -1.20000
AFIX   0
C49   1    0.975035    0.860469    0.471060    11.00000    0.25746    0.29111 =
         0.12510   -0.04282   -0.05278    0.05889
AFIX   3
H49A  2    1.007687    0.868172    0.437386    11.00000   -1.50000
H49B  2    0.932096    0.897488    0.472171    11.00000   -1.50000
H49C  2    1.026440    0.879552    0.504205    11.00000   -1.50000
AFIX   0
PART 2
C51   1    0.410377    0.953256    0.262571    10.50000    0.19825    0.19048 =
         0.26129   -0.01201    0.01934    0.11336
AFIX   3
H51A  2    0.387264    0.951884    0.222443    10.50000   -1.20000
H51B  2    0.383411    0.891559    0.273436    10.50000   -1.20000
AFIX   0
PART 0
C52   1    0.592243    0.294499    0.335261    11.00000    0.30512    0.23561 =
         0.27781    0.12401    0.03030    0.04401
AFIX   3
H52A  2    0.665932    0.316129    0.340946    11.00000   -1.50000
H52B  2    0.566607    0.241903    0.355284    11.00000   -1.50000
H52C  2    0.567164    0.277175    0.295296    11.00000   -1.50000
AFIX   0
PART 1
C53   1    0.316016    0.683972    0.011219    10.50000    0.16043    0.20467 =
         0.17407    0.00739   -0.03267    0.07240
AFIX   3
H53A  2    0.251832    0.689270   -0.005077    10.50000   -1.20000
H53B  2    0.367443    0.706766   -0.013486    10.50000   -1.20000
AFIX   0
PART 0
C54   1    0.934991    0.751338    0.010189    11.00000   10.28000
AFIX   3
H54A  2    0.942946    0.803999    0.037603    11.00000   -1.20000
H54B  2    0.871441    0.736405   -0.015653    11.00000   -1.20000
AFIX   0

PART 1
C56   1    0.131662    1.109679    0.163302    10.50000    0.33001    0.32733 =
         0.25901    0.11641    0.03584   -0.01242
AFIX   3
H56A  2    0.071079    1.109163    0.179882    10.50000   -1.20000
H56B  2    0.155801    1.164329    0.144160    10.50000   -1.20000
AFIX   0

C57   1    0.382044    0.745007    0.408771    10.50000    0.23776    0.35543 =
         0.16399    0.00917    0.11114    0.13646
PART 2
C59   1    0.180490    0.968721    0.105496    10.50000    0.33001    0.32733 =
         0.25901    0.11641    0.03584   -0.01242
AFIX   3
H59A  2    0.168120    0.967961    0.064500    10.50000   -1.20000
H59B  2    0.156109    0.905942    0.114919    10.50000   -1.20000
AFIX   0
PART 1
C60   1    0.084937    1.023150    0.070907    10.50000    0.33001    0.32733 =
         0.25901    0.11641    0.03584   -0.01242
AFIX   3
H60A  2    0.077785    0.967241    0.047525    10.50000   -1.50000
H60B  2    0.019889    1.031988    0.068339    10.50000   -1.50000
H60C  2    0.134364    1.074559    0.057961    10.50000   -1.50000
AFIX   0
PART 2
C61   1    0.088673    1.098948    0.118114    10.50000    0.33001    0.32733 =
         0.25901    0.11641    0.03584   -0.01242
AFIX   3
H61A  2    0.022372    1.071841    0.095319    10.50000   -1.50000
H61B  2    0.081412    1.125236    0.154664    10.50000   -1.50000
H61C  2    0.132161    1.146461    0.099327    10.50000   -1.50000
AFIX   0

PART 0
C62   1    0.462295    0.333533    0.362651    11.00000    0.30512    0.23561 =
         0.27781    0.12401    0.03030    0.04401
AFIX   3
H62A  2    0.430366    0.375143    0.378120    11.00000   -1.20000
H62B  2    0.443027    0.321141    0.321596    11.00000   -1.20000
AFIX   0
PART 2
C63   1    0.305393    0.793282    0.085093    10.50000    0.16043    0.20467 =
         0.17407    0.00739   -0.03267    0.07240
AFIX   3
H63A  2    0.269318    0.760913    0.113539    10.50000   -1.50000
H63B  2    0.351666    0.853060    0.102260    10.50000   -1.50000
H63C  2    0.256998    0.800444    0.055593    10.50000   -1.50000
AFIX   0
C64   1    0.284486    0.647667    0.050920    10.50000    0.16043    0.20467 =
         0.17407    0.00739   -0.03267    0.07240
AFIX   3
H64A  2    0.256996    0.621292    0.083896    10.50000   -1.20000
H64B  2    0.231216    0.659667    0.026574    10.50000   -1.20000
AFIX   0
C66   1    0.538805    1.038567    0.219054    10.50000    0.19825    0.19048 =
         0.26129   -0.01201    0.01934    0.11336
AFIX   3
H66A  2    0.611672    1.061980    0.218855    10.50000   -1.50000
H66B  2    0.505686    0.999757    0.183933    10.50000   -1.50000
H66C  2    0.514059    1.089238    0.222991    10.50000   -1.50000
AFIX   0
PART 1
C65   1    0.444960    0.967881    0.304585    10.50000    0.19825    0.19048 =
         0.26129   -0.01201    0.01934    0.11336
AFIX   3
H65A  2    0.474753    0.981780    0.344470    10.50000   -1.20000
H65B  2    0.405090    0.902496    0.296051    10.50000   -1.20000
AFIX   0
PART 2
C67   1    0.465782    0.702069    0.460455    10.50000    0.23767    0.41236 =
         0.14889   -0.03210    0.10183    0.04048
C68   1    0.369080    0.562854    0.409415    10.50000    0.18391    0.32918 =
         0.23890    0.02588    0.13405    0.01162
C69   1    0.235053    0.455272    0.253379    10.50000    0.15699    0.26581 =
         0.25813    0.04460    0.01510    0.03057
AFIX   3
H69A  2    0.160917    0.437191    0.249579    10.50000   -1.20000
H69B  2    0.266287    0.517702    0.272853    10.50000   -1.20000
AFIX   0
C70   1    0.205906    0.426299    0.143024    10.50000    0.15699    0.26581 =
         0.25813    0.04460    0.01510    0.03057
AFIX   3
H70A  2    0.207500    0.488230    0.140143    10.50000   -1.50000
H70B  2    0.246526    0.410517    0.116633    10.50000   -1.50000
H70C  2    0.136318    0.384296    0.134202    10.50000   -1.50000
AFIX   0

PART 0
C72   1    0.674950    0.944910    0.530475    11.00000    0.28670    0.39339 =
         0.20756   -0.11523   -0.01163    0.05732
AFIX   3
H72A  2    0.748104    0.970819    0.541029    11.00000   -1.50000
H72B  2    0.642201    0.965920    0.559425    11.00000   -1.50000
H72C  2    0.653443    0.878714    0.526606    11.00000   -1.50000
AFIX   0
C73   1    0.689730    1.078267    0.482625    11.00000    0.28670    0.39339 =
         0.20756   -0.11523   -0.01163    0.05732
AFIX   3
H73A  2    0.754463    1.099469    0.508005    11.00000   -1.20000
H73B  2    0.638985    1.095444    0.501029    11.00000   -1.20000
AFIX   0
C71   1    0.642080    0.977549    0.477752    11.00000    0.28670    0.39339 =
         0.20756   -0.11523   -0.01163    0.05732
AFIX  13
H71   2    0.567155    0.959532    0.471272    11.00000   -1.20000
AFIX   0
O40   3    0.772297    0.983159    0.425791    11.00000    0.26017    0.33588 =
         0.17653   -0.14883   -0.00833    0.09399
AFIX   3
H40   2    0.789456    0.940643    0.415367    11.00000   -1.50000
AFIX   0

C16   1    0.940753    0.410926    0.380481    11.00000   10.27000
AFIX   3
H16   2    0.906626    0.348343    0.360461    11.00000   -1.20000
AFIX   0
PART 1
C26   1    1.042235    0.434839    0.362436    11.00000   10.27000
PART 0
AFIX   3
H26A  2    1.061892    0.497885    0.379222    11.00000   -1.50000
H26B  2    1.089906    0.407947    0.378616    11.00000   -1.50000
H26C  2    1.042619    0.432800    0.322007    11.00000   -1.50000
AFIX   0
PART 1
C80   1    0.957746    0.375102    0.433939    11.00000   10.27000
PART 0
AFIX   3
H80A  2    1.016048    0.422167    0.457248    11.00000   -1.20000
H80B  2    0.970845    0.317431    0.429818    11.00000   -1.20000
AFIX   0

C35   1    0.843506    1.055375    0.113380    11.00000    0.30359    0.19920 =
         0.23818    0.06230    0.01749    0.05051
AFIX   3
H35A  2    0.877182    1.091166    0.084926    11.00000   -1.20000
H35B  2    0.894809    1.048275    0.141732    11.00000   -1.20000
AFIX   0
C50   1    1.187019    0.700422    0.215097    11.00000    0.12117    0.31951 =
         0.17785   -0.04487   -0.02191    0.09128
AFIX   3
H50A  2    1.129357    0.713728    0.197325    11.00000   -1.50000
H50B  2    1.248920    0.740138    0.203638    11.00000   -1.50000
H50C  2    1.178598    0.637124    0.203638    11.00000   -1.50000
AFIX   0
C55   1    0.914936    1.159466    0.303396    11.00000    0.21833    0.19907 =
         0.26257   -0.07101   -0.07654    0.01313
AFIX   3
H55A  2    0.884188    1.154264    0.264583    11.00000   -1.50000
H55B  2    0.870767    1.112846    0.322464    11.00000   -1.50000
H55C  2    0.924612    1.219462    0.322464    11.00000   -1.50000
AFIX   0
C58   1    0.423388    0.242470    0.383296    11.00000    0.30512    0.23561 =
         0.27781    0.12401    0.03030    0.04401
AFIX   3
H58A  2    0.391388    0.194660    0.351914    11.00000   -1.50000
H58B  2    0.475095    0.227305    0.406147    11.00000   -1.50000
H58C  2    0.372595    0.247800    0.406147    11.00000   -1.50000
AFIX   0
C74   1    0.453985    0.218962    0.156200    11.00000    0.27356    0.15613 =
         0.23900    0.02885   -0.06390    0.00995
AFIX   3
H74A  2    0.477507    0.278910    0.178109    11.00000   -1.50000
H74B  2    0.381254    0.190592    0.155531    11.00000   -1.50000
H74C  2    0.488341    0.181161    0.173219    11.00000   -1.50000
AFIX   0
C75   1    1.021909    0.769317   -0.022394    11.00000   10.28000
AFIX   3
H75A  2    0.986401    0.751651   -0.060702    11.00000   -1.50000
H75B  2    1.058028    0.834837   -0.016420    11.00000   -1.50000
H75C  2    1.069962    0.737736   -0.016420    11.00000   -1.50000
AFIX   0
C122  1    0.806038    1.111541    0.152456    11.00000    0.30359    0.19920 =
         0.23818    0.06230    0.01749    0.05051
AFIX   3
H12A  2    0.759880    1.135025    0.131133    11.00000   -1.50000
H12B  2    0.770871    1.074231    0.179367    11.00000   -1.50000
H12C  2    0.863581    1.162199    0.172459    11.00000   -1.50000
AFIX   0

PART 1
C86   1    0.207642    1.123818    0.214059    10.50000    0.33001    0.32733 =
         0.25901    0.11641    0.03584   -0.01242
AFIX   3
H86A  2    0.225499    1.177131    0.241951    10.50000   -1.50000
H86B  2    0.183210    1.068842    0.232141    10.50000   -1.50000
H86C  2    0.267082    1.124352    0.197083    10.50000   -1.50000
AFIX   0
PART 2
C119  1    0.288890    1.019817    0.127779    10.50000    0.33001    0.32733 =
         0.25901    0.11641    0.03584   -0.01242
AFIX   3
H11A  2    0.319690    0.990020    0.101919    10.50000   -1.50000
H11B  2    0.322129    1.085571    0.130680    10.50000   -1.50000
H11C  2    0.296507    0.999920    0.164686    10.50000   -1.50000
AFIX   0

PART 0
C76   1    0.315477    0.588940    0.010315    11.00000    0.16043    0.20467 =
         0.17407    0.00739   -0.03267    0.07240
PART 1
AFIX   3
H76A  2    0.378793    0.583023    0.026216    10.50000   -1.50000
H76B  2    0.264349    0.565701    0.034541    10.50000   -1.50000
H76C  2    0.292851    0.554196   -0.026910    10.50000   -1.50000
AFIX   3
PART 2
H76D  2    0.342427    0.614280   -0.022584    10.50000   -1.50000
H76E  2    0.367947    0.576285    0.034159    10.50000   -1.50000
H76F  2    0.258290    0.532682   -0.001619    10.50000   -1.50000
AFIX   0
PART 0
C77   1    0.789648    0.664891    0.519729    11.00000    0.25746    0.29111 =
         0.12510   -0.04282   -0.05278    0.05889
AFIX   3
H77A  2    0.833407    0.628806    0.524018    11.00000   -1.50000
H77B  2    0.752654    0.661628    0.551705    11.00000   -1.50000
H77C  2    0.741895    0.641089    0.485235    11.00000   -1.50000
AFIX   0

C94   1    0.649974    1.117756    0.434680    11.00000    0.28670    0.39339 =
         0.20756   -0.11523   -0.01163    0.05732
AFIX   3
H94A  2    0.622898    1.074066    0.400885    11.00000   -1.50000
H94B  2    0.615448    1.161902    0.435059    11.00000   -1.50000
H94C  2    0.722134    1.149225    0.435059    11.00000   -1.50000
AFIX   0

C78   1    0.866976    0.398411    0.113593    11.00000    0.33861    0.34644 =
         0.39077   -0.16221   -0.11181    0.22550
AFIX   3
H78A  2    0.904468    0.394721    0.082504    11.00000   -1.50000
H78B  2    0.809555    0.342046    0.111405    11.00000   -1.50000
H78C  2    0.842715    0.449319    0.111405    11.00000   -1.50000
AFIX   0

C79   1    0.867652    0.370583    0.461743    11.00000   10.27000
PART 1
AFIX   3
H79A  2    0.822079    0.335759    0.428233    11.00000   -1.50000
H79B  2    0.889190    0.329575    0.483994    11.00000   -1.50000
H79C  2    0.832689    0.401561    0.483994    11.00000   -1.50000
AFIX   0

PART 0
C40   1    0.258536    0.383102    0.282848    11.00000    0.15699    0.26581 =
         0.25813    0.04460    0.01510    0.03057
PART 2
AFIX   3
H40D  2    0.239549    0.376832    0.320321    10.50000   -1.50000
H40E  2    0.229922    0.324233    0.259666    10.50000   -1.50000
H40F  2    0.331996    0.404726    0.285457    10.50000   -1.50000
AFIX   3
PART 1
H40A  2    0.249528    0.442003    0.285500    10.50000   -1.50000
H40B  2    0.207814    0.340937    0.301221    10.50000   -1.50000
H40C  2    0.325861    0.390200    0.301221    10.50000   -1.50000
AFIX   0
PART 0
C81   1    0.367964    1.013019    0.295366    11.00000    0.19825    0.19048 =
         0.26129   -0.01201    0.01934    0.11336
PART 1
AFIX   3
H81A  2    0.315629    0.992830    0.319297    10.50000   -1.50000
H81B  2    0.404385    1.078125    0.305141    10.50000   -1.50000
H81C  2    0.336857    1.000846    0.256179    10.50000   -1.50000
AFIX   3
PART 2
H81D  2    0.387723    1.014852    0.335514    10.50000   -1.50000
H81E  2    0.391534    1.074569    0.285035    10.50000   -1.50000
H81F  2    0.294533    0.987057    0.286403    10.50000   -1.50000
AFIX   0
HKLF 4


REM  mjp184_150k_new_a.res in P-1
REM wR2 = 0.2863, GooF = S = 1.021, Restrained GooF = 1.008 for all data
REM R1 = 0.1064 for 10458 Fo > 4sig(Fo) and 0.1594 for all 20361 data
REM 775 parameters refined using 998 restraints

END

WGHT      0.2000      0.0000

REM Highest difference peak  1.278,  deepest hole -0.890,  1-sigma level  0.137
Q1    1   0.8344  0.3826  0.1811  11.00000  0.05    1.02
Q2    1   0.8674  0.7431  0.2180  11.00000  0.05    0.83
Q3    1   0.4918  0.6036  0.2374  11.00000  0.05    0.74
Q4    1   0.6821  0.7690  0.1217  11.00000  0.05    0.73
Q5    1   0.6209  0.5869  0.2081  11.00000  0.05    0.72
Q6    1   0.6771  0.5870  0.3324  11.00000  0.05    0.72
Q7    1   0.6655  0.9475  0.4222  11.00000  0.05    0.72
Q8    1   0.9179  0.6781  0.0446  11.00000  0.05    0.71
Q9    1   0.5257  0.7595  0.2375  11.00000  0.05    0.69
Q10   1   0.5793  0.4220  0.2201  11.00000  0.05    0.68
Q11   1   0.2619  0.4238  0.2205  11.00000  0.05    0.67
Q12   1   0.6425  0.6184  0.1227  11.00000  0.05    0.66
Q13   1   0.7158  0.7427  0.3255  11.00000  0.05    0.63
Q14   1   0.6039  0.5938  0.2486  11.00000  0.05    0.63
Q15   1   0.7817  0.9250  0.2392  11.00000  0.05    0.60
Q16   1   0.8300  0.5919  0.2133  11.00000  0.05    0.59
Q17   1   1.0386  0.6786  0.0632  11.00000  0.05    0.56
Q18   1   0.5616  0.7068  0.1074  11.00000  0.05    0.55
Q19   1   0.7355  0.7617  0.2513  11.00000  0.05    0.55
Q20   1   0.4066  0.2770  0.1014  11.00000  0.05    0.55
Q21   1   0.6286  0.7090  0.1247  11.00000  0.05    0.55
Q22   1   0.5813  0.9707  0.0995  11.00000  0.05    0.54
Q23   1   0.5117  0.2779  0.3324  11.00000  0.05    0.53
Q24   1   0.8862  0.7588  0.4760  11.00000  0.05    0.51
Q25   1   0.7531  0.7065  0.2493  11.00000  0.05    0.50
Q26   1   0.9442  0.6516  0.2461  11.00000  0.05    0.50
Q27   1   0.2181  0.4647  0.1215  11.00000  0.05    0.48
Q28   1   0.8720  0.6531 -0.0111  11.00000  0.05    0.48
Q29   1   0.5459  0.6026  0.2580  11.00000  0.05    0.48
Q30   1   0.6005  0.6626  0.2878  11.00000  0.05    0.47
Q31   1   0.9760  0.9413  0.4187  11.00000  0.05    0.47
Q32   1   0.8004  0.9743  0.0390  11.00000  0.05    0.47
Q33   1   0.7000  0.7796  0.1695  11.00000  0.05    0.47
Q34   1   0.7435  0.7607  0.2088  11.00000  0.05    0.46
Q35   1   0.6065  0.6576  0.2110  11.00000  0.05    0.46
Q36   1   0.6224  0.6229  0.0708  11.00000  0.05    0.46
Q37   1   0.5257  0.6989  0.0790  11.00000  0.05    0.46
Q38   1   0.6982  0.4807  0.2081  11.00000  0.05    0.45
Q39   1   0.5767  0.6670  0.0789  11.00000  0.05    0.45
Q40   1   0.2048  0.4752  0.1282  11.00000  0.05    0.45
Q41   1   0.6035  0.6444  0.2406  11.00000  0.05    0.44
Q42   1   0.6096  0.5310  0.3584  11.00000  0.05    0.44
Q43   1   0.7610  0.7423  0.1731  11.00000  0.05    0.43
Q44   1   0.6811  0.8326  0.0956  11.00000  0.05    0.43
Q45   1   0.2785  0.6960  0.0842  11.00000  0.05    0.43
Q46   1   0.1777  0.4385  0.1945  11.00000  0.05    0.43
Q47   1   1.2086  0.7320  0.2432  11.00000  0.05    0.42
Q48   1   0.9731  0.6468  0.2588  11.00000  0.05    0.40
Q49   1   0.4242  0.4316  0.0630  11.00000  0.05    0.40
Q50   1   1.1825  0.8563  0.3330  11.00000  0.05    0.40
Q51   1   0.7873  0.7284  0.2035  11.00000  0.05    0.40
Q52   1   0.7782  0.3793  0.0805  11.00000  0.05    0.40
Q53   1   0.5399  0.6328  0.0526  11.00000  0.05    0.40
;
_shelx_res_checksum                6341
_shelx_hkl_file
;
  -2  17 -15    0.55    0.34
  -2  17 -14    5.02    0.60
  -1  10 -26    0.05    0.33
  -1  12 -25    0.01    0.38
  -1  13 -24    0.25    0.38
  -1  15 -21   -0.19    0.35
  -1  16 -18    0.07    0.37
   0  10 -26    2.86    0.57
   0  11 -25    0.22    0.42
   0  12 -24    0.30    0.46
   0  13 -23   -0.41    0.42
   0  14 -22    0.25    0.41
   0  15 -20   -0.41    0.39
   0  15 -19    2.09    0.77
   0  16 -18   -0.25    0.32
   0  16 -17    1.48    0.71
   0  16 -16   -0.02    0.43
   0  16 -15    0.55    0.45
   0  16 -14   -0.10    0.42
   0  16 -12    1.85    0.64
   1   9 -25    0.24    0.47
   1  10 -26    1.86    0.55
   1  10 -25    0.02    0.47
   1  11 -25    0.04    0.43
   1  11 -24    0.35    0.48
   1  12 -23    2.12    0.76
   1  13 -23   -0.05    0.39
   1  13 -22   -0.47    0.52
   1  14 -22   -0.42    0.40
   1  14 -21    2.42    0.71
   1  14 -20   -0.30    0.52
   1  15 -20    0.08    0.35
   1  15 -19    2.87    0.68
   1  15 -18    0.15    0.47
   1  15 -17    3.68    0.75
   1  15 -16   -0.06    0.48
   1  15 -15    0.21    0.49
   1  15 -14    0.37    0.56
   1  15 -12   -0.23    0.51
   1  15 -11    0.40    0.50
   1  15 -10   -0.27    0.47
   1  16 -16   -0.16    0.31
   1  16 -15    0.07    0.36
   1  16 -13    0.62    0.38
   2   8 -25    0.08    0.49
   2   9 -26    0.37    0.35
   2   9 -25    0.72    0.46
   2   9 -24    6.00    0.82
   2  10 -24   -0.19    0.51
   2  11 -25    1.62    0.62
   2  12 -24    1.82    0.65
   2  12 -23   -0.21    0.49
   2  12 -22    1.88    0.80
   2  13 -23    0.02    0.37
   2  13 -22   -0.09    0.43
   2  13 -21   -0.27    0.49
   2  13 -20    0.47    0.55
   2  14 -21    0.14    0.38
   2  14 -20    1.75    0.71
   2  14 -19    4.10    0.79
   2  14 -18    0.77    0.55
   2  14 -16    2.12    0.89
   2  14 -14   -0.11    0.61
   2  14 -12    0.12    0.61
   2  14 -11   -0.08    0.52
   2  15 -19   -0.37    0.30
   2  15 -18   -0.01    0.37
   2  15 -17    0.18    0.42
   2  15 -16    0.20    0.44
   2  15 -15    0.27    0.51
   2  15 -14    5.07    0.72
   3   7 -24    1.81    0.73
   3   8 -25    0.59    0.47
   3   8 -24    3.78    0.79
   3   8 -23   -0.51    0.59
   3   9 -25    6.99    0.74
   3   9 -24    0.57    0.58
   3   9 -23   17.62    1.05
   3  10 -25    0.34    0.44
   3  11 -20    0.84    0.67
   3  12 -23    3.32    0.71
   3  12 -22   -0.08    0.49
   3  12 -21   -0.49    0.52
   3  12 -18    2.70    0.85
   3  12  -7   19.91    1.11
   3  13 -22    0.03    0.37
   3  13 -21    0.53    0.45
   3  13 -20    0.19    0.51
   3  13 -19    2.51    0.79
   3  13 -18   -0.19    0.59
   3  13 -17    3.68    0.84
   3  13 -16    0.43    0.63
   3  13 -15    1.70    0.81
   3  13 -14   -0.27    0.64
   3  13 -10    0.13    0.54
   3  13  -9    2.76    0.79
   3  14 -20   -0.49    0.34
   3  14 -19   -0.28    0.39
   3  14 -18    0.09    0.45
   3  14 -17    0.18    0.47
   3  14 -13    8.78    0.87
   3  14 -11    8.02    0.83
   3  14 -10   -0.09    0.48
   3  14  -9    1.64    0.70
   3  15 -17    0.53    0.33
   3  15 -16    1.51    0.65
   3  15 -15    1.82    0.61
   3  15 -14    7.13    0.67
   3  15 -13    1.64    0.63
   4  -9  11    0.66    1.61
   4  -8  13    2.49    1.75
   4  -4  16    0.85    1.19
   4   4 -21    1.72    0.81
   4   5 -22    2.36    0.95
   4   6 -24    2.15    0.69
   4   6 -23    0.00    0.56
   4   6 -22   -0.38    0.65
   4   7 -25    0.67    0.42
   4   7 -24    0.46    0.53
   4   7 -23    0.70    0.54
   4   8 -24   -0.30    0.51
   4   8 -23    1.91    0.81
   4   8 -22   -0.11    0.59
   4   9 -25    0.77    0.43
   4   9 -23    7.52    0.90
   4   9 -22    2.44    0.86
   4   9  -5    1.04    0.75
   4  10 -24    5.83    0.76
   4  10 -23   -0.21    0.52
   4  10 -21    0.86    0.62
   4  10 -20    2.04    0.83
   4  10  -7    1.71    0.81
   4  10  -6    0.70    0.63
   4  10  -5   34.16    1.31
   4  11 -24   -0.04    0.34
   4  11 -23    2.31    0.72
   4  11 -22   -0.26    0.55
   4  11 -21    0.11    0.57
   4  11 -20    0.39    0.58
   4  11 -19   -0.01    0.65
   4  11 -18    0.84    0.62
   4  11 -15    0.28    0.76
   4  11 -14   11.03    1.03
   4  11 -13   -0.15    0.62
   4  11 -12    2.10    0.89
   4  11 -11    0.16    0.68
   4  11  -9   12.45    1.03
   4  11  -7    4.64    0.91
   4  12 -23   -0.05    0.32
   4  12 -22    0.26    0.43
   4  12 -21    0.35    0.50
   4  12 -20   -0.02    0.51
   4  12 -19    2.50    0.83
   4  12 -18    0.36    0.58
   4  12 -17    2.97    0.98
   4  12 -16    0.04    0.59
   4  12 -15    0.49    0.71
   4  12 -12    0.05    0.70
   4  12 -11    0.77    0.61
   4  12 -10    1.93    0.84
   4  12  -9    1.51    0.65
   4  12  -7    2.32    0.84
   4  13 -21   -0.26    0.35
   4  13 -20    0.38    0.44
   4  13 -19   -0.15    0.48
   4  13 -18    0.40    0.50
   4  13 -17    0.42    0.56
   4  13 -16    0.22    0.55
   4  13 -15    1.93    0.90
   4  13 -12    0.78    0.66
   4  13 -11    3.47    0.79
   4  13 -10    1.83    0.91
   4  14 -19    0.35    0.35
   4  14 -18   -0.21    0.38
   4  14 -17    0.30    0.39
   4  14 -15    1.56    0.68
   4  14 -14    7.12    0.77
   4  14 -13    1.78    0.80
   4  14 -11   -0.05    0.49
   4  14 -10    6.58    0.71
   5 -11   5    0.53    1.23
   5 -11   8   -0.05    1.56
   5  -9  11    1.07    1.62
   5  -8  15   -2.03    1.80
   5  -6  15    0.36    1.54
   5  -6  16    5.94    2.10
   5  -5  15   -0.21    1.48
   5   3 -19    3.33    1.04
   5   3 -18   -0.45    0.66
   5   4 -21    4.54    0.89
   5   4 -20    7.75    0.96
   5   4 -19    3.81    1.04
   5   5 -23    3.46    0.77
   5   5 -22    0.24    0.64
   5   5 -21   43.48    1.40
   5   5 -20   -0.20    0.70
   5   5 -19   61.92    1.65
   5   6 -23    0.17    0.54
   5   6 -20   68.97    1.73
   5   6 -19   21.25    1.27
   5   7 -25   -0.38    0.37
   5   7 -24    0.45    0.45
   5   7 -23    1.33    0.63
   5   7 -20   13.38    1.10
   5   7  -7   41.00    1.32
   5   7  -6   14.54    1.10
   5   8 -25    0.08    0.37
   5   8 -24    1.85    0.67
   5   8 -23    2.22    0.74
   5   8 -22    0.28    0.61
   5   8 -21   -0.29    0.68
   5   8 -19    3.49    0.98
   5   8 -18   -0.67    0.72
   5   8  -8    4.13    0.84
   5   8  -7    0.62    0.66
   5   8  -6   60.54    1.57
   5   8  -5    5.45    0.92
   5   8  -3   44.92    1.44
   5   9 -25    0.63    0.32
   5   9 -24    2.58    0.66
   5   9 -23    0.46    0.57
   5   9 -22    2.39    0.92
   5   9 -21    0.43    0.63
   5   9 -20    0.84    0.70
   5   9 -18   -0.36    0.71
   5   9 -13   17.26    1.21
   5   9 -12    0.87    0.81
   5   9 -11    3.22    0.86
   5   9 -10    0.47    0.79
   5   9  -9   38.93    1.40
   5   9  -8    8.53    1.02
   5   9  -7    0.81    0.65
   5   9  -6    3.08    0.88
   5   9  -5   26.46    1.25
   5   9  -4    6.50    1.00
   5  10 -24   -0.22    0.36
   5  10 -23    1.68    0.78
   5  10 -22   -0.60    0.50
   5  10 -21   -0.28    0.52
   5  10 -20    0.42    0.59
   5  10 -19    1.62    0.72
   5  10 -15    0.03    0.73
   5  10 -13    0.78    0.72
   5  10 -12   -0.58    0.74
   5  10 -11    0.08    0.67
   5  10  -8   11.16    1.04
   5  10  -7   11.53    1.08
   5  10  -6    4.56    0.95
   5  10  -5    0.11    0.75
   5  11 -23    0.05    0.40
   5  11 -22   -0.05    0.42
   5  11 -21   -0.37    0.52
   5  11 -20    2.49    0.83
   5  11 -17    4.19    0.90
   5  11 -16    0.26    0.73
   5  11 -13    0.55    0.65
   5  11 -12   -0.28    0.62
   5  11 -11   10.72    1.07
   5  11  -9    8.53    1.04
   5  11  -7    0.53    0.75
   5  11  -6    2.13    0.98
   5  12 -21   -0.56    0.39
   5  12 -20    1.76    0.73
   5  12 -19    0.03    0.50
   5  12 -18    3.28    0.84
   5  12 -17   -0.10    0.59
   5  12 -16    0.64    0.63
   5  12 -15    0.68    0.59
   5  12 -14    0.17    0.56
   5  12 -13   -0.15    0.54
   5  12  -8    0.19    0.64
   5  12  -7    2.27    0.78
   5  13 -20   -0.47    0.30
   5  13 -19    0.74    0.41
   5  13 -18    0.45    0.43
   5  13 -17    0.29    0.46
   5  13 -16   -0.11    0.45
   5  13 -14    2.77    0.71
   5  13 -13   -0.34    0.51
   5  13 -12    5.29    0.73
   5  13 -10   -0.36    0.52
   5  13  -9   -0.10    0.46
   5  14 -16    0.16    0.32
   5  14 -15    1.78    0.55
   5  14 -14   -0.24    0.37
   5  14 -13    7.63    0.64
   5  14 -12    0.54    0.37
   5  14 -11    1.87    0.56
   6 -12   4    1.55    1.35
   6 -12   5    0.58    1.34
   6 -12   6   -0.66    1.57
   6 -11   4   -0.68    1.40
   6 -11  11    0.41    1.63
   6 -10  11    2.37    2.17
   6 -10  13    3.88    2.05
   6  -9   8   -1.72    1.79
   6  -9  10    2.64    1.87
   6  -9  13    0.79    2.21
   6  -9  15    0.90    2.02
   6  -8  12    0.37    1.99
   6  -8  13    2.16    1.90
   6  -8  14    2.99    2.19
   6  -8  15   -0.70    1.90
   6  -8  16    1.09    1.73
   6  -7  13    1.69    2.32
   6  -7  15    0.17    2.07
   6  -6  12   -1.71    1.82
   6  -6  14    2.75    1.97
   6  -5  14   -0.73    1.83
   6  -5  16   -0.61    1.53
   6  -4  15   -0.45    1.84
   6   1 -15    6.51    1.08
   6   2 -18    0.46    0.72
   6   2 -17   10.87    1.11
   6   2 -16   10.44    1.13
   6   2 -15   33.80    1.40
   6   2 -14    3.00    1.00
   6   3 -20   17.56    1.12
   6   3 -19    4.26    0.93
   6   3 -18   10.02    1.07
   6   3 -17    3.89    0.94
   6   3 -16    0.78    0.74
   6   3 -15    2.69    0.93
   6   3 -14    0.64    0.63
   6   3 -13   10.84    1.04
   6   4 -21   29.10    1.19
   6   4 -20    1.27    0.69
   6   4 -19   54.30    1.57
   6   4 -18    5.09    0.98
   6   4 -17   13.97    1.10
   6   4 -16   12.48    1.09
   6   4 -15    1.92    0.83
   6   4 -14    9.70    1.04
   6   4 -13    2.73    0.82
   6   4 -12  140.93    2.49
   6   5 -23    0.40    0.50
   6   5 -21    5.03    0.95
   6   5 -19   21.68    1.28
   6   5 -18   34.64    1.40
   6   5 -17   28.67    1.36
   6   5 -16    3.07    1.00
   6   5 -15   13.99    1.09
   6   5 -14    0.82    0.72
   6   5 -13   39.43    1.35
   6   5 -12    0.26    0.64
   6   5 -11  249.54    3.03
   6   5 -10   18.06    1.15
   6   5  -9  249.70    3.04
   6   6 -24    0.40    0.45
   6   6 -23    9.84    0.82
   6   6 -22    7.96    0.89
   6   6 -18   42.60    1.47
   6   6 -17    0.70    0.71
   6   6 -16    5.91    0.91
   6   6 -15    0.87    0.75
   6   6 -14    0.95    0.70
   6   6 -13    1.87    0.90
   6   6 -12   28.90    1.28
   6   6 -11    4.56    0.83
   6   6 -10   49.83    1.51
   6   6  -9   26.73    1.25
   6   6  -8    5.55    0.97
   6   6  -7    1.56    0.69
   6   6  -6    3.28    0.96
   6   7 -24   -0.05    0.38
   6   7 -23    2.48    0.70
   6   7 -22    3.06    0.82
   6   7 -18    0.10    0.69
   6   7 -17    2.00    0.89
   6   7 -16   -0.02    0.66
   6   7 -15   10.89    1.14
   6   7 -14    3.60    0.87
   6   7 -13    2.52    0.84
   6   7 -12    0.49    0.65
   6   7 -11    7.07    1.00
   6   7 -10   16.41    1.03
   6   7  -9    3.84    0.89
   6   7  -8   19.28    1.08
   6   7  -7    2.49    0.93
   6   7  -6   26.01    1.21
   6   7  -5    1.39    0.70
   6   7  -4   67.23    1.71
   6   7  -3   25.97    1.23
   6   7  -2    0.67    0.72
   6   8 -24   -0.04    0.40
   6   8 -23    0.25    0.50
   6   8 -22    0.54    0.55
   6   8 -21   -0.14    0.61
   6   8 -18    0.94    0.80
   6   8 -17    0.15    0.78
   6   8 -13    6.42    1.02
   6   8 -12    0.20    0.67
   6   8 -10    0.63    0.68
   6   8  -9   52.28    1.56
   6   8  -8    6.61    0.92
   6   8  -7    7.15    1.04
   6   8  -6    0.62    0.70
   6   8  -5   14.61    1.12
   6   8  -4    7.55    0.98
   6   8  -3    1.96    0.90
   6   9 -24    0.15    0.34
   6   9 -22    0.66    0.50
   6   9 -21    1.43    0.63
   6   9 -20    0.68    0.69
   6   9 -16    5.95    0.96
   6   9 -15   -0.50    0.70
   6   9 -13    0.59    0.67
   6   9 -12    6.73    1.01
   6   9 -11    0.43    0.75
   6   9  -9   16.62    1.20
   6   9  -8   41.53    1.48
   6   9  -6    2.87    0.88
   6   9  -5   12.63    1.09
   6   9  -4    0.20    0.65
   6  10 -23    0.02    0.39
   6  10 -22    0.34    0.44
   6  10 -21   -0.16    0.53
   6  10 -20    3.62    0.84
   6  10 -19    4.47    0.89
   6  10 -18    0.03    0.66
   6  10 -17    3.49    0.92
   6  10 -14   -0.05    0.62
   6  10 -13    5.64    0.90
   6  10 -12    3.69    0.96
   6  10  -8   89.92    2.05
   6  10  -7    0.29    0.74
   6  10  -5    0.29    0.63
   6  11 -22    1.88    0.60
   6  11 -21   -0.03    0.47
   6  11 -20    6.80    0.82
   6  11 -19   -0.33    0.56
   6  11 -17    0.50    0.58
   6  11 -16    4.51    0.83
   6  11 -14    0.32    0.71
   6  11 -10    3.99    0.98
   6  11  -8    0.95    0.67
   6  11  -6    1.65    0.61
   6  12 -20    0.06    0.41
   6  12 -19    5.48    0.74
   6  12 -18    0.94    0.53
   6  12 -17    1.74    0.73
   6  12 -15   -0.63    0.49
   6  12 -13   -0.42    0.50
   6  12 -11   -0.05    0.53
   6  12  -9    0.72    0.59
   6  12  -8    7.65    0.80
   6  12  -7    3.47    0.76
   6  13 -18    0.21    0.33
   6  13 -17    0.26    0.35
   6  13 -16    0.02    0.37
   6  13 -15    0.09    0.38
   6  13 -14    0.95    0.42
   6  13 -13    1.29    0.61
   6  13 -12   -0.10    0.42
   6  13 -11   -0.06    0.42
   6  13 -10   -0.01    0.39
   7 -12   5    0.47    1.66
   7 -12   6    0.46    1.63
   7 -12   7   -0.85    1.52
   7 -12   8   -1.27    1.50
   7 -12   9    0.00    1.55
   7 -12  10   -2.48    1.66
   7 -11   4   -0.68    1.88
   7 -11   5    2.32    1.73
   7 -11   6    1.33    1.74
   7 -11   9   -0.03    1.98
   7 -11  10    0.19    1.86
   7 -11  11    0.21    1.70
   7 -11  12   -1.38    1.68
   7 -11  13   -2.00    1.57
   7 -10   4   -1.31    1.77
   7 -10   8    0.66    1.95
   7 -10  10   -2.95    2.13
   7 -10  11   -1.55    2.03
   7 -10  12    2.64    2.26
   7 -10  13   -0.27    1.99
   7 -10  14    0.92    1.74
   7  -9  10    3.21    2.12
   7  -9  11    0.75    2.04
   7  -9  12    1.10    2.20
   7  -9  14    0.01    2.10
   7  -9  15   -2.34    1.69
   7  -8   9   -0.53    1.88
   7  -8  10   -0.70    2.24
   7  -8  13    0.68    2.11
   7  -8  15   -1.92    1.77
   7  -8  16    0.05    1.72
   7  -7   9   -0.46    2.14
   7  -7  10   13.63    3.14
   7  -7  14   -0.13    2.01
   7  -7  17   -0.08    1.55
   7  -6  10   36.31    3.03
   7  -6  11    7.84    2.79
   7  -6  15    0.70    1.85
   7  -6  16    2.95    2.05
   7  -5  11   92.37    3.44
   7  -5  15   -2.30    1.72
   7  -4  12   11.66    2.63
   7  -4  14    0.80    1.92
   7   0 -14    0.16    0.86
   7   1 -17   49.02    1.67
   7   1 -16   12.03    1.20
   7   1 -14    0.86    0.78
   7   2 -19    0.58    0.65
   7   2 -18    7.90    1.06
   7   2 -17    2.39    1.05
   7   2 -16   71.95    1.88
   7   2 -15    1.64    0.88
   7   2 -13    4.10    1.07
   7   2 -12    3.24    1.10
   7   3 -21   -0.16    0.59
   7   3 -20   -0.16    0.58
   7   3 -19    4.01    0.93
   7   3 -18    0.53    0.69
   7   3 -17    4.60    0.99
   7   3 -16    1.94    0.78
   7   3 -15   12.41    1.06
   7   3 -14    1.28    0.83
   7   3 -13    0.51    0.71
   7   3 -12   42.79    1.48
   7   3 -11   18.85    1.28
   7   3 -10  176.34    2.72
   7   4 -20   22.99    1.17
   7   4 -19    6.27    0.98
   7   4 -18    5.09    0.96
   7   4 -17    3.07    0.90
   7   4 -16    0.87    0.69
   7   4 -15    0.23    0.70
   7   4 -14    0.42    0.71
   7   4 -13   25.59    1.32
   7   4 -12    1.54    0.84
   7   4 -11  166.19    2.74
   7   4 -10    9.40    1.12
   7   4  -8   51.23    1.61
   7   5 -22    3.96    0.77
   7   5 -20   22.98    1.16
   7   5 -19   10.66    1.06
   7   5 -18   19.40    1.19
   7   5 -17    0.70    0.74
   7   5 -16    0.50    0.70
   7   5 -15   -0.12    0.65
   7   5 -14    2.02    0.75
   7   5 -13    1.02    0.80
   7   5 -12   57.60    1.65
   7   5 -11   11.90    0.99
   7   5 -10   42.09    1.50
   7   5  -9   27.68    1.33
   7   5  -7   14.17    1.04
   7   5  -6    3.56    0.99
   7   5  -5    0.15    0.75
   7   5  -4    3.96    0.92
   7   6 -24    0.14    0.35
   7   6 -23    1.59    0.65
   7   6 -22    2.90    0.75
   7   6 -17    1.83    0.91
   7   6 -16   -0.67    0.69
   7   6 -15    9.63    1.06
   7   6 -13   -0.43    0.67
   7   6 -12    1.54    0.81
   7   6 -11    6.46    0.99
   7   6 -10    6.61    1.03
   7   6  -9    0.14    0.70
   7   6  -8    1.68    0.82
   7   6  -7    6.85    0.98
   7   6  -6   26.19    1.32
   7   6  -5    0.93    0.83
   7   6  -4   79.96    1.81
   7   6  -3    9.66    1.05
   7   6  -2    0.67    0.74
   7   6  -1    6.15    1.00
   7   7 -24    0.55    0.37
   7   7 -23    0.26    0.47
   7   7 -22    0.64    0.57
   7   7 -21    0.19    0.56
   7   7 -20    9.92    0.92
   7   7 -18   -0.05    0.65
   7   7 -17    0.19    0.68
   7   7 -16   11.05    1.12
   7   7 -15   15.97    1.16
   7   7 -14    3.77    1.01
   7   7 -13    9.33    1.12
   7   7 -12    0.88    0.78
   7   7 -11    0.19    0.65
   7   7 -10    0.57    0.70
   7   7  -9    5.31    0.99
   7   7  -8   -0.05    0.66
   7   7  -7    2.59    0.95
   7   7  -6    1.00    0.71
   7   7  -3    8.57    0.99
   7   7  -2    1.09    0.68
   7   7  -1    0.61    0.71
   7   8 -24    0.14    0.33
   7   8 -23    0.29    0.44
   7   8 -22   -0.22    0.46
   7   8 -21    0.44    0.55
   7   8 -20    0.24    0.60
   7   8 -19    0.62    0.60
   7   8 -15    0.48    0.82
   7   8 -13    0.86    0.75
   7   8 -12    1.07    0.80
   7   8 -11    0.76    0.70
   7   8 -10   18.37    1.19
   7   8  -9    1.33    0.75
   7   8  -8   10.49    0.99
   7   8  -7    3.48    0.98
   7   8  -6    0.75    0.72
   7   8  -5    0.73    0.77
   7   8  -4   -0.03    0.65
   7   8  -2    2.56    1.13
   7   9 -23    0.10    0.36
   7   9 -22   -0.13    0.42
   7   9 -21   -0.43    0.46
   7   9 -20    2.71    0.77
   7   9 -19    2.94    0.96
   7   9 -18    0.46    0.60
   7   9 -17    0.07    0.60
   7   9 -14    0.31    0.69
   7   9 -13    1.50    0.72
   7   9 -12    1.78    0.85
   7   9 -10   28.41    1.31
   7   9  -9   20.68    1.24
   7   9  -7    0.05    0.72
   7   9  -5    1.25    0.77
   7  10 -22    1.62    0.61
   7  10 -21   -0.20    0.49
   7  10 -20    4.24    0.80
   7  10 -19    0.08    0.61
   7  10 -18    8.36    0.88
   7  10 -17    2.48    0.80
   7  10 -16    4.09    0.86
   7  10 -15    0.42    0.60
   7  10 -14    1.90    0.84
   7  10 -10    5.30    1.01
   7  10  -8    0.28    0.67
   7  10  -6    1.94    0.83
   7  11 -20    0.35    0.41
   7  11 -19    5.34    0.77
   7  11 -18    2.13    0.74
   7  11 -17    2.65    0.88
   7  11 -16    4.40    0.80
   7  11 -15    0.02    0.51
   7  11 -13    0.28    0.55
   7  11 -11    0.57    0.57
   7  11  -9    2.76    0.80
   7  11  -8   15.30    0.96
   7  11  -7    5.34    0.81
   7  11  -6    0.88    0.52
   7  12 -18    1.94    0.61
   7  12 -17    1.36    0.63
   7  12 -16    0.06    0.45
   7  12 -15    0.36    0.40
   7  12 -14    0.52    0.44
   7  12 -13   -0.26    0.41
   7  12 -12    0.34    0.46
   7  12 -11    0.61    0.45
   7  12 -10    0.73    0.48
   7  12  -8    1.53    0.61
   7  13 -14    1.15    0.56
   7  13 -13   -0.07    0.31
   7  13 -12    0.24    0.30
   7  13 -11    0.20    0.29
   8 -13   5   -0.66    1.52
   8 -13   7   -1.60    1.47
   8 -12   6    2.13    1.81
   8 -12   7   -0.96    1.78
   8 -12   8    1.20    1.75
   8 -12   9    0.97    1.76
   8 -12  11   -1.66    1.68
   8 -11   5   -0.49    2.07
   8 -11   6    5.85    2.73
   8 -11   8   -1.92    2.12
   8 -11   9    0.85    1.96
   8 -11  10    1.59    2.25
   8 -11  11    6.56    3.01
   8 -11  12    1.38    2.18
   8 -11  13   -0.79    1.91
   8 -11  14   -1.53    1.52
   8 -10   3    8.23    2.57
   8 -10   4    3.13    2.04
   8 -10   5    0.35    2.28
   8 -10   7    0.49    2.40
   8 -10   9   -1.53    2.05
   8 -10  10   -0.25    2.05
   8 -10  12    1.95    2.05
   8 -10  14    1.69    1.82
   8 -10  15   -1.43    1.75
   8  -9   4    8.50    3.03
   8  -9   6    1.22    2.15
   8  -9   7   -0.23    2.01
   8  -9   8    6.60    3.20
   8  -9  11   -0.57    2.28
   8  -9  13    0.62    2.15
   8  -9  15    0.28    2.05
   8  -8   6   35.82    2.75
   8  -8   7   30.71    2.92
   8  -8   8   14.47    3.10
   8  -7   8   74.27    3.19
   8  -7  10   47.80    3.46
   8  -7  16   -3.13    1.76
   8  -6   8    5.09    2.53
   8  -6  10   16.67    2.91
   8  -6  11   -1.38    2.09
   8  -6  12    8.04    3.25
   8  -6  13   -3.44    2.46
   8  -6  15    2.20    2.18
   8  -6  17    0.21    1.58
   8  -5  10   45.27    3.16
   8  -5  12   19.24    2.99
   8  -5  13    0.91    1.95
   8  -5  14   -0.24    1.82
   8  -5  15   -1.19    1.72
   8  -5  17    0.22    1.44
   8  -4   9    7.48    2.19
   8  -4  11   20.44    2.70
   8  -4  12   11.83    2.93
   8  -3   9   -2.37    1.44
   8  -3  10   36.06    2.46
   8  -2  10    9.90    2.02
   8  -2  11  256.14    4.67
   8  -1 -13   -0.11    0.88
   8  -1   9   -0.27    1.17
   8  -1  10   -0.37    1.30
   8   0 -15  129.63    2.57
   8   0 -14    2.79    1.31
   8   0 -12   -0.20    0.89
   8   1 -16  240.93    3.39
   8   1 -15   12.15    1.32
   8   1 -14  161.57    3.04
   8   1 -13    7.19    1.23
   8   1 -12   52.73    1.78
   8   1 -11   19.83    1.37
   8   2 -19   20.49    1.19
   8   2 -18    3.70    0.99
   8   2 -17   58.28    1.73
   8   2 -16   38.95    1.55
   8   2 -13   20.27    1.33
   8   2 -12    0.28    0.81
   8   2 -11    0.73    0.74
   8   2 -10    2.25    1.10
   8   2  -8   51.16    1.72
   8   3 -19    2.25    0.99
   8   3 -18    2.83    0.88
   8   3 -17   16.15    1.15
   8   3 -16   11.29    1.10
   8   3 -15   31.80    1.35
   8   3 -14    0.80    0.82
   8   3 -13   -0.44    0.77
   8   3 -12   -0.55    0.83
   8   3 -10    7.81    1.11
   8   3  -9   10.27    1.09
   8   3  -8    4.33    1.06
   8   3  -7   12.95    1.21
   8   3  -6   14.96    1.16
   8   3  -5    6.13    0.97
   8   3  -4   -0.14    0.74
   8   4 -22    0.15    0.51
   8   4 -21    5.04    0.79
   8   4 -19    0.66    0.69
   8   4 -18    1.28    0.66
   8   4 -17    0.59    0.65
   8   4 -16    9.16    1.00
   8   4 -15    0.12    0.76
   8   4 -14    2.41    0.85
   8   4 -13   -0.50    0.66
   8   4 -12   18.85    1.12
   8   4 -11    9.22    1.12
   8   4 -10    9.65    0.97
   8   4  -9   12.50    1.10
   8   4  -8    5.36    0.96
   8   4  -7    0.43    0.74
   8   4  -6   18.34    1.17
   8   4  -5   14.03    1.16
   8   4  -4    2.18    1.03
   8   4  -2    2.99    0.98
   8   4  -1  245.12    3.28
   8   4   0    8.80    1.16
   8   5 -23   -0.29    0.41
   8   5 -22    0.70    0.46
   8   5 -18   -0.72    0.59
   8   5 -17    1.63    0.70
   8   5 -16    1.60    0.70
   8   5 -15   11.59    1.10
   8   5 -14    3.17    0.87
   8   5 -13    0.84    0.67
   8   5 -12   -0.44    0.64
   8   5 -11    2.10    0.98
   8   5 -10    0.64    0.66
   8   5  -9    0.53    0.69
   8   5  -8    3.85    0.97
   8   5  -7   11.01    1.15
   8   5  -6   44.46    1.53
   8   5  -5    2.75    0.94
   8   5  -4   55.14    1.65
   8   5  -3    7.25    1.02
   8   5  -1    4.05    1.02
   8   5   0   18.36    1.19
   8   5   1   14.79    1.14
   8   6 -23   -0.25    0.41
   8   6 -22    0.43    0.46
   8   6 -21    0.22    0.58
   8   6 -20    4.32    0.83
   8   6 -17    1.96    0.93
   8   6 -16   11.84    1.12
   8   6 -15   22.37    1.20
   8   6 -14    3.16    0.93
   8   6 -13   14.64    1.12
   8   6 -12   -0.25    0.63
   8   6 -11    5.28    1.02
   8   6 -10    1.36    0.70
   8   6  -9    9.39    0.96
   8   6  -8    3.46    0.97
   8   6  -7   37.11    1.48
   8   6  -6   26.10    1.33
   8   6  -5   69.76    1.79
   8   6  -4   73.37    1.83
   8   6  -3    3.89    0.95
   8   6  -2    5.78    0.97
   8   6  -1    0.56    0.68
   8   6   0    0.87    0.78
   8   7 -22    0.55    0.46
   8   7 -21   -0.04    0.51
   8   7 -20    1.88    0.75
   8   7 -19    2.65    0.93
   8   7 -18    2.14    0.91
   8   7 -15    0.18    0.73
   8   7 -14   34.58    1.33
   8   7 -13    2.10    0.85
   8   7 -12    6.88    1.01
   8   7 -11    0.90    0.71
   8   7 -10    2.00    0.94
   8   7  -9    2.63    0.94
   8   7  -8    7.07    1.04
   8   7  -6   12.69    1.13
   8   7  -4    0.83    0.77
   8   7  -3   12.17    1.08
   8   7  -2    2.00    0.93
   8   7  -1   15.33    1.13
   8   8 -22    0.35    0.44
   8   8 -21   -0.21    0.50
   8   8 -20   -0.20    0.53
   8   8 -19    0.17    0.57
   8   8 -18    0.91    0.65
   8   8 -17   10.45    1.02
   8   8 -14    3.09    0.85
   8   8 -13    2.31    0.83
   8   8 -12    0.35    0.69
   8   8 -11    0.30    0.66
   8   8 -10    0.33    0.74
   8   8  -9    0.57    0.75
   8   8  -8   -0.21    0.63
   8   8  -7    0.23    0.76
   8   8  -6    2.64    0.95
   8   8  -5    0.27    0.76
   8   8  -4   -0.09    0.67
   8   8  -3    1.04    0.75
   8   8  -2   35.85    1.39
   8   9 -22    0.65    0.36
   8   9 -21   -0.11    0.45
   8   9 -20   -0.01    0.45
   8   9 -19   -0.38    0.52
   8   9 -17    0.05    0.55
   8   9 -16    1.21    0.61
   8   9 -15    0.20    0.63
   8   9 -14    0.01    0.69
   8   9 -11    7.49    0.99
   8   9 -10    0.83    0.71
   8   9  -9   18.37    1.12
   8   9  -8   -0.27    0.62
   8   9  -7    3.55    0.90
   8   9  -6    0.11    0.68
   8   9  -5   -0.23    0.62
   8   9  -4    0.56    0.66
   8  10 -20   -0.34    0.38
   8  10 -19    3.31    0.71
   8  10 -18    1.14    0.55
   8  10 -17    0.24    0.53
   8  10 -15    0.36    0.52
   8  10 -14   -0.21    0.51
   8  10 -11    0.51    0.56
   8  10  -9    0.07    0.57
   8  10  -8    5.80    0.89
   8  10  -6   -0.30    0.57
   8  10  -5    1.59    0.77
   8  11 -18    0.06    0.40
   8  11 -17   -0.24    0.39
   8  11 -16    0.48    0.43
   8  11 -15    0.04    0.48
   8  11 -14    0.40    0.48
   8  11 -13    0.16    0.50
   8  11 -12   -0.08    0.43
   8  11 -10    0.69    0.50
   8  11  -9    0.93    0.47
   8  11  -8   -0.19    0.45
   8  11  -7    1.62    0.66
   8  12 -15   -0.21    0.30
   8  12 -13    0.19    0.33
   8  12 -12    0.37    0.36
   8  12 -11    0.52    0.35
   8  12 -10    0.33    0.36
   9 -13   6   -1.61    1.84
   9 -13   7    2.44    1.76
   9 -13   8   -0.10    1.74
   9 -13   9    1.30    1.82
   9 -12   4   -1.31    2.08
   9 -12   5   -1.11    1.95
   9 -12   6    8.04    2.92
   9 -12   7   -2.04    1.96
   9 -12   8   -0.93    2.13
   9 -12   9    0.72    1.84
   9 -12  10   -0.53    1.93
   9 -12  11   -0.63    1.94
   9 -12  12   -0.60    1.74
   9 -11   3   -0.61    1.96
   9 -11   4    0.93    2.00
   9 -11   5   -0.54    2.03
   9 -11   7   -3.63    2.21
   9 -11   9    3.83    2.13
   9 -11  10    1.24    2.14
   9 -11  11   -0.65    2.02
   9 -11  12    0.04    1.85
   9 -11  13    0.59    1.74
   9 -11  14   -0.57    1.86
   9 -10   0   -2.16    1.87
   9 -10   1   11.42    3.09
   9 -10   3    1.11    2.23
   9 -10   4    0.05    2.09
   9 -10   5   14.49    3.42
   9 -10   9   -0.59    2.18
   9 -10  11    0.33    2.34
   9 -10  13    0.62    1.98
   9 -10  15   -0.72    1.83
   9  -9  -1   -0.05    1.65
   9  -9   0    7.61    2.31
   9  -9   1   -0.27    1.74
   9  -9   2  119.44    3.60
   9  -9   3   28.23    3.18
   9  -9   4   42.04    3.04
   9  -9   8   -1.03    2.54
   9  -9  10    0.62    2.36
   9  -8   2  422.75    6.26
   9  -8   3  165.43    4.16
   9  -8   5   11.89    3.06
   9  -8   6  110.22    3.92
   9  -8   7   -0.05    2.44
   9  -8   8   61.40    3.43
   9  -8   9    0.30    2.61
   9  -8  16   -0.95    1.51
   9  -7   3  929.19    7.99
   9  -7   4   -0.32    1.81
   9  -7   6   26.35    2.91
   9  -7   7   49.49    3.22
   9  -7   8   21.22    3.07
   9  -7   9   37.38    3.53
   9  -7  10   27.95    3.41
   9  -7  11   16.73    3.20
   9  -7  13    2.01    2.42
   9  -7  16    0.88    1.60
   9  -7  17   -0.95    1.36
   9  -6   4  209.10    3.99
   9  -6   6    0.14    1.97
   9  -6   7    0.30    1.85
   9  -6   8   -2.01    1.91
   9  -6   9    6.49    3.15
   9  -6  10   -0.29    2.14
   9  -6  14    1.67    2.17
   9  -6  15   -0.96    1.68
   9  -6  16   -0.06    1.46
   9  -5   5    0.20    1.74
   9  -5   6   29.70    2.51
   9  -5   7    6.53    2.70
   9  -5   8   54.66    3.06
   9  -5   9    1.52    2.13
   9  -5  10    6.29    2.40
   9  -5  11    9.12    3.27
   9  -5  12   20.97    2.70
   9  -5  15   -0.57    1.82
   9  -5  16   -0.04    1.37
   9  -4   5   27.11    2.20
   9  -4   6    1.96    1.43
   9  -4   7   16.60    2.00
   9  -4   8    0.46    1.77
   9  -4  10   14.18    2.68
   9  -3   7   22.72    1.97
   9  -3   8   16.61    2.16
   9  -3  14   -0.75    1.71
   9  -2 -12   23.80    1.63
   9  -2 -11    1.75    1.00
   9  -2 -10    4.42    1.32
   9  -2   7   33.49    2.08
   9  -2   8   79.78    2.66
   9  -2   9    0.70    1.66
   9  -2  10  261.36    4.85
   9  -2  12  421.54    5.60
   9  -1 -14    0.73    0.85
   9  -1 -13    4.13    1.25
   9  -1 -12    1.18    0.94
   9  -1 -11    9.24    1.35
   9  -1 -10    3.49    1.35
   9  -1  -9  128.92    2.62
   9  -1   6    0.77    1.09
   9  -1   8   14.15    1.73
   9  -1   9   10.38    2.00
   9  -1  10    7.86    2.07
   9   0 -15    6.25    1.20
   9   0 -14   85.79    2.17
   9   0 -13   15.25    1.34
   9   0 -11   25.88    1.49
   9   0 -10   36.30    1.74
   9   0  -9  272.75    3.87
   9   0  -7  863.15    6.19
   9   0  -6    2.37    1.16
   9   0   3   11.80    1.41
   9   0   4  501.92    4.88
   9   0   7    8.14    1.77
   9   0   9    3.98    1.82
   9   1 -18    9.33    1.08
   9   1 -17   88.58    2.01
   9   1 -15   87.50    2.09
   9   1 -13   32.47    1.56
   9   1 -12   13.06    1.31
   9   1 -11    0.53    0.95
   9   1 -10   24.90    1.40
   9   1  -9    0.02    0.86
   9   1  -8  264.23    3.64
   9   1  -6  317.48    3.93
   9   1  -5  113.71    2.62
   9   1  -4   20.61    1.36
   9   1  -3    0.48    0.89
   9   1  -2    5.02    1.19
   9   1  -1   51.76    1.82
   9   1   0    4.68    1.24
   9   1   2    0.99    0.87
   9   1   3  111.92    2.43
   9   1   4   25.19    1.52
   9   1   6    4.30    1.53
   9   2 -19    5.01    0.90
   9   2 -18   15.25    1.12
   9   2 -17   34.89    1.39
   9   2 -16   20.71    1.26
   9   2 -15   65.19    1.81
   9   2 -14    6.40    1.08
   9   2 -13    7.70    1.15
   9   2 -12   -0.34    0.81
   9   2  -9    0.11    0.77
   9   2  -8    0.94    0.84
   9   2  -7   59.48    1.85
   9   2  -6   85.49    1.98
   9   2  -5   11.78    1.22
   9   2  -4   28.01    1.46
   9   2  -3    3.66    0.93
   9   2  -2   36.28    1.60
   9   2  -1    0.19    0.82
   9   2   0   40.52    1.62
   9   2   1    0.63    0.93
   9   3 -21    0.32    0.49
   9   3 -20   -0.25    0.57
   9   3 -18    8.80    0.95
   9   3 -17    2.42    1.05
   9   3 -16   26.76    1.29
   9   3 -15    0.39    0.68
   9   3 -14    9.25    1.08
   9   3 -12   11.75    1.17
   9   3 -11   13.65    1.08
   9   3 -10   14.34    1.25
   9   3  -9   27.57    1.42
   9   3  -8    4.61    1.10
   9   3  -7   14.05    1.24
   9   3  -6   10.55    1.17
   9   3  -4    0.92    0.75
   9   3  -3    0.80    0.84
   9   3  -2    0.95    0.77
   9   3  -1   30.28    1.48
   9   3   0   -0.84    0.77
   9   3   1    3.08    1.01
   9   4 -22    0.43    0.42
   9   4 -21    2.59    0.71
   9   4 -20    1.04    0.59
   9   4 -18   -0.53    0.61
   9   4 -17   11.14    0.99
   9   4 -16    0.07    0.66
   9   4 -14    0.45    0.71
   9   4 -13   -0.03    0.65
   9   4 -12   -0.46    0.71
   9   4 -11    3.59    0.98
   9   4 -10    0.28    0.76
   9   4  -9    0.54    0.71
   9   4  -8   12.94    1.16
   9   4  -7    2.51    1.09
   9   4  -6   96.05    2.19
   9   4  -5    2.97    0.95
   9   4  -4   62.86    1.70
   9   4  -3   12.12    1.22
   9   4  -2    2.43    0.92
   9   4  -1    0.28    0.74
   9   4   0    0.52    0.76
   9   4   1   63.88    1.86
   9   4   3  444.43    4.29
   9   5 -23   -0.13    0.34
   9   5 -22    0.48    0.44
   9   5 -21    0.23    0.49
   9   5 -20    2.47    0.77
   9   5 -19    0.39    0.61
   9   5 -16   11.41    1.08
   9   5 -15   15.85    1.11
   9   5 -14    5.32    1.00
   9   5 -13   11.54    1.11
   9   5 -12    0.73    0.78
   9   5 -11    6.77    0.91
   9   5 -10    0.78    0.75
   9   5  -9   18.73    1.25
   9   5  -8   12.13    1.19
   9   5  -7   68.18    1.79
   9   5  -6   62.35    1.83
   9   5  -5   77.72    1.96
   9   5  -3    4.15    0.98
   9   5  -2   20.09    1.27
   9   5  -1    0.16    0.77
   9   5   0   24.05    1.32
   9   5   1    2.30    1.05
   9   6 -23    1.46    0.51
   9   6 -22    0.09    0.41
   9   6 -21   -0.44    0.47
   9   6 -20    0.33    0.51
   9   6 -19   -0.37    0.56
   9   6 -18    5.03    0.85
   9   6 -14   36.30    1.38
   9   6 -13    0.47    0.71
   9   6 -12   14.40    1.13
   9   6 -11    1.77    0.79
   9   6 -10    9.49    1.05
   9   6  -9    4.93    1.03
   9   6  -8   23.73    1.29
   9   6  -6   30.78    1.43
   9   6  -4    2.01    0.98
   9   6  -2    6.06    1.03
   9   6  -1    2.93    0.98
   9   6   0   -0.64    0.65
   9   7 -22    0.53    0.37
   9   7 -21   -0.52    0.41
   9   7 -20    0.42    0.54
   9   7 -19    3.11    0.77
   9   7 -18    0.57    0.59
   9   7 -16    0.03    0.77
   9   7 -13   14.81    1.07
   9   7 -12    6.99    0.87
   9   7 -11    0.09    0.75
   9   7 -10    2.75    0.90
   9   7  -9    0.94    0.70
   9   7  -8   13.95    1.12
   9   7  -7    2.82    0.92
   9   7  -5   -0.25    0.74
   9   7  -4   39.63    1.43
   9   7  -3    9.45    1.07
   9   7  -2   -0.62    0.71
   9   7  -1    0.10    0.63
   9   8 -21    0.39    0.40
   9   8 -20    0.14    0.45
   9   8 -19    1.74    0.81
   9   8 -17   -0.01    0.57
   9   8 -16    9.28    0.97
   9   8 -15    5.00    0.85
   9   8 -14    4.55    0.85
   9   8 -10   -0.19    0.69
   9   8  -9    1.21    0.68
   9   8  -8    0.10    0.59
   9   8  -6    0.28    0.67
   9   8  -4    2.40    0.88
   9   8  -3    0.34    0.63
   9   9 -20   -0.21    0.37
   9   9 -19    0.72    0.42
   9   9 -17    0.00    0.49
   9   9 -15    0.29    0.51
   9   9 -14    0.12    0.54
   9   9 -13   -0.16    0.52
   9   9 -12    0.04    0.54
   9   9 -11    0.38    0.56
   9   9 -10    4.24    0.83
   9   9  -9    0.01    0.55
   9   9  -8    0.16    0.57
   9   9  -7    0.68    0.58
   9   9  -6    2.20    0.82
   9   9  -5    5.92    0.86
   9   9  -4   -0.19    0.55
   9  10 -18   -0.28    0.34
   9  10 -17    0.44    0.45
   9  10 -16    0.41    0.48
   9  10 -15    0.01    0.43
   9  10 -13    0.16    0.47
   9  10 -12   -0.23    0.45
   9  10 -11    1.15    0.50
   9  10 -10    0.60    0.50
   9  10  -9    0.37    0.46
   9  10  -8    0.27    0.51
   9  10  -7    1.94    0.69
   9  11 -16    0.39    0.33
   9  11 -15   -0.46    0.32
   9  11 -12    0.25    0.37
   9  11 -11    0.16    0.40
   9  11 -10    0.37    0.38
   9  11  -9    0.36    0.36
   9  11  -8   -0.12    0.34
  10 -13   3   -1.61    1.55
  10 -13   4    1.24    1.76
  10 -13   5   -0.17    1.64
  10 -13   6    0.21    1.92
  10 -13   7    6.40    2.41
  10 -13   8   -0.84    1.71
  10 -13   9    1.27    1.60
  10 -12   2    1.31    2.13
  10 -12   3    0.47    1.92
  10 -12   5   -0.51    2.16
  10 -12   7   -0.68    2.22
  10 -12   9    0.38    2.17
  10 -12  10    0.86    2.10
  10 -12  11    0.97    1.85
  10 -11   0    2.24    2.22
  10 -11   2    3.18    2.40
  10 -11   9    0.17    2.38
  10 -11  10    0.13    2.36
  10 -11  11    1.41    2.13
  10 -11  13    1.05    1.86
  10 -10  -1   -1.36    1.84
  10 -10   1    7.93    3.32
  10 -10   2    2.10    2.12
  10 -10   3    2.08    2.17
  10 -10   4    0.38    2.47
  10 -10   6   13.31    3.79
  10 -10   8    1.92    2.31
  10 -10  10   -0.36    2.20
  10 -10  12    0.13    2.07
  10 -10  14   -1.66    1.71
  10  -9  -2    7.86    2.91
  10  -9  -1   13.03    2.64
  10  -9   0   -0.72    2.09
  10  -9   1    7.07    3.11
  10  -9   2    6.30    2.64
  10  -9   3   10.74    3.00
  10  -9   4    9.63    2.95
  10  -9   5    2.38    2.68
  10  -9   6    8.51    3.31
  10  -9   7   -0.04    2.62
  10  -9   8   -2.46    2.78
  10  -9   9    0.07    2.47
  10  -9  14   -1.43    1.75
  10  -8  -2    1.23    1.64
  10  -8  -1    0.04    1.63
  10  -8   0    2.24    1.82
  10  -8   1   40.64    2.92
  10  -8   2    7.83    2.54
  10  -8   3   98.34    3.52
  10  -8   4    2.46    2.22
  10  -8   5   47.32    3.46
  10  -8   6    3.00    2.35
  10  -8   7    1.08    2.28
  10  -8   8   -2.63    2.49
  10  -8   9    1.30    2.48
  10  -8  10   17.76    3.54
  10  -8  13   -3.18    1.95
  10  -8  15    1.71    1.95
  10  -8  17   -0.19    1.13
  10  -7  -5   15.03    2.01
  10  -7  -4    2.91    1.37
  10  -7  -2    0.67    1.52
  10  -7   0   32.84    2.54
  10  -7   1    0.82    1.58
  10  -7   2  114.42    3.29
  10  -7   3    3.13    1.80
  10  -7   4   66.31    3.06
  10  -7   5    0.15    1.98
  10  -7   6    6.83    2.99
  10  -7   7    6.51    2.78
  10  -7   8    1.34    2.76
  10  -7   9   -0.14    2.33
  10  -7  10    3.25    2.31
  10  -7  12    0.57    2.11
  10  -7  14   -0.68    1.96
  10  -6  -6   19.37    1.89
  10  -6  -5   35.31    2.10
  10  -6  -4   20.99    1.98
  10  -6  -3   19.56    2.02
  10  -6  -2   17.41    1.98
  10  -6  -1   18.50    2.17
  10  -6   0   -0.92    1.31
  10  -6   1   19.19    1.94
  10  -6   2   19.05    2.02
  10  -6   3   21.24    2.36
  10  -6   4   -1.37    1.92
  10  -6   5    0.33    1.79
  10  -6   6   33.62    2.99
  10  -6   7    0.54    2.03
  10  -6   8   56.72    3.06
  10  -6   9    2.94    2.23
  10  -6  13    1.19    1.89
  10  -6  14   -0.78    1.93
  10  -5  -8   13.12    1.67
  10  -5  -7    6.24    1.59
  10  -5  -6   20.74    1.88
  10  -5  -4   90.32    2.74
  10  -5  -3  103.61    2.79
  10  -5  -1   76.39    2.70
  10  -5   1    2.53    1.47
  10  -5   2   -0.26    1.51
  10  -5   3   10.27    1.77
  10  -5   4   -0.54    1.69
  10  -5   5   12.40    2.16
  10  -5   7   71.11    3.05
  10  -5   8   12.81    2.51
  10  -5  10    1.40    2.19
  10  -5  11    6.82    3.14
  10  -5  14    0.98    1.63
  10  -5  15    0.45    1.49
  10  -5  17    0.89    1.06
  10  -4  -9   12.35    1.60
  10  -4  -8    1.59    1.16
  10  -4  -6   10.29    1.50
  10  -4  -5    9.67    1.55
  10  -4  -3  269.79    4.42
  10  -4  -2  280.74    4.45
  10  -4   0   45.41    2.09
  10  -4   2   27.69    2.09
  10  -4   4   30.16    2.03
  10  -4   5    3.90    1.51
  10  -4   6    1.23    1.56
  10  -4   7    1.00    1.60
  10  -4   8   17.58    2.43
  10  -4   9    1.90    2.15
  10  -4  10    0.81    1.86
  10  -4  12    7.60    2.96
  10  -4  14    1.14    1.56
  10  -3 -11    0.95    1.09
  10  -3 -10   76.40    2.33
  10  -3  -9    6.05    1.43
  10  -3  -8    0.74    1.08
  10  -3  -7   -0.40    0.95
  10  -3  -5    2.17    1.22
  10  -3  -2    9.39    1.63
  10  -3  -1   34.14    1.92
  10  -3   0    8.86    1.50
  10  -3   1   17.16    1.81
  10  -3   2   75.94    2.41
  10  -3   3   96.06    2.60
  10  -3   4  101.24    2.75
  10  -3   5   34.20    2.06
  10  -3   7   -1.09    1.65
  10  -3   8    0.18    1.56
  10  -3   9   -1.08    1.99
  10  -3  11    0.23    1.92
  10  -2 -12    1.52    0.97
  10  -2 -11   44.60    1.92
  10  -2 -10    7.84    1.34
  10  -2  -9   -0.68    1.08
  10  -2  -8    6.09    1.36
  10  -2  -7   13.63    1.45
  10  -2  -6   80.32    2.34
  10  -2  -5    5.45    1.43
  10  -2  -4   33.04    1.85
  10  -2  -3   -1.15    0.95
  10  -2  -2    4.56    1.39
  10  -2  -1   17.78    1.68
  10  -2   3  319.06    4.49
  10  -2   4   18.34    1.81
  10  -2   5  256.37    4.25
  10  -2   6    4.04    1.61
  10  -2   8    4.22    1.98
  10  -2  10   13.93    2.30
  10  -1 -15    1.21    0.89
  10  -1 -14   -0.33    0.83
  10  -1 -13    0.58    0.89
  10  -1 -12    8.70    1.29
  10  -1 -11    0.47    0.94
  10  -1 -10    3.57    1.35
  10  -1  -9   20.40    1.47
  10  -1  -8    6.48    1.33
  10  -1  -7  169.74    3.40
  10  -1  -6    0.12    0.95
  10  -1  -4    6.31    1.37
  10  -1  -3   24.71    1.62
  10  -1  -2    4.65    1.41
  10  -1  -1    3.12    1.52
  10  -1   0   44.27    1.91
  10  -1   1    8.82    1.33
  10  -1   2  214.24    3.81
  10  -1   3    4.17    1.61
  10  -1   4  233.97    3.98
  10  -1   6    7.15    1.66
  10  -1   7    0.87    1.26
  10  -1   8   12.50    1.97
  10  -1  10   -1.42    1.73
  10   0 -17   33.53    1.46
  10   0 -16   16.30    1.32
  10   0 -15   18.63    1.37
  10   0 -14    6.16    1.25
  10   0 -13    0.53    0.87
  10   0 -12    0.35    0.87
  10   0 -11   -0.28    0.90
  10   0 -10    3.28    1.06
  10   0  -9   -0.55    0.93
  10   0  -7   12.51    1.46
  10   0  -6  156.69    3.08
  10   0  -5   26.04    1.58
  10   0  -4   16.67    1.31
  10   0  -2   -0.08    0.88
  10   0   0   -0.49    0.93
  10   0   1   17.06    1.42
  10   0   2    6.61    1.28
  10   0   3   43.39    1.94
  10   0   5    0.21    1.10
  10   0   6    3.84    1.71
  10   0   7   31.16    1.95
  10   0   9    7.22    1.84
  10   1 -17   19.83    1.20
  10   1 -16   12.62    1.21
  10   1 -15   33.58    1.48
  10   1 -14    0.16    0.83
  10   1 -13    0.48    0.77
  10   1 -12   -0.61    0.76
  10   1 -11   29.92    1.52
  10   1 -10    6.41    1.26
  10   1  -9    0.12    0.93
  10   1  -8    0.15    0.88
  10   1  -6   32.64    1.58
  10   1  -5    8.00    1.30
  10   1  -4    5.68    1.24
  10   1  -3   -0.14    0.93
  10   1  -2   30.89    1.61
  10   1  -1    1.60    0.91
  10   1   0   29.43    1.59
  10   1   1    3.97    1.41
  10   1   2    0.31    0.93
  10   1   3    1.64    1.02
  10   1   4    0.39    0.95
  10   1   5    0.28    1.06
  10   1   6    6.54    1.46
  10   1   7   16.96    1.67
  10   2 -20   -0.15    0.54
  10   2 -19   -0.07    0.54
  10   2 -16   19.02    1.16
  10   2 -15    0.20    0.70
  10   2 -14    1.20    0.80
  10   2 -13    0.16    0.86
  10   2 -12   38.04    1.58
  10   2 -11   19.58    1.31
  10   2 -10   35.17    1.57
  10   2  -9   34.68    1.50
  10   2  -8   -0.15    0.78
  10   2  -7    0.58    0.82
  10   2  -6    0.31    0.86
  10   2  -5   12.54    1.28
  10   2  -4    3.29    0.96
  10   2  -3    5.85    1.21
  10   2  -2   13.13    1.33
  10   2  -1   34.31    1.62
  10   2   0   13.74    1.28
  10   2   1    0.59    0.88
  10   2   2    6.30    1.31
  10   2   3    2.96    1.22
  10   2   5   -0.38    0.95
  10   3 -21    2.26    0.65
  10   3 -20    1.87    0.72
  10   3 -19    2.59    0.76
  10   3 -16   -0.75    0.60
  10   3 -15    0.22    0.68
  10   3 -14    0.92    0.74
  10   3 -13    7.54    1.09
  10   3 -12   14.30    1.18
  10   3 -11   14.18    1.13
  10   3 -10   27.46    1.39
  10   3  -9    3.42    1.08
  10   3  -8    1.89    0.95
  10   3  -7   -0.15    0.81
  10   3  -6   20.18    1.31
  10   3  -5   -0.20    0.78
  10   3  -4   20.15    1.32
  10   3  -3    0.40    0.79
  10   3  -2   -0.01    0.92
  10   3  -1    3.21    1.07
  10   3   0    0.32    0.82
  10   3   1   26.83    1.49
  10   3   2    7.83    1.32
  10   3   3  284.85    3.73
  10   3   4    3.16    1.45
  10   4 -22    3.36    0.58
  10   4 -21    0.00    0.43
  10   4 -20    5.71    0.77
  10   4 -19    0.00    0.53
  10   4 -18    0.31    0.64
  10   4 -16    4.63    0.93
  10   4 -15    0.72    0.65
  10   4 -14    0.01    0.77
  10   4 -13    0.38    0.78
  10   4 -12    0.29    0.80
  10   4 -11    2.05    0.83
  10   4 -10    0.08    0.80
  10   4  -9    2.63    1.03
  10   4  -8    2.81    1.20
  10   4  -7   39.25    1.55
  10   4  -5   48.48    1.64
  10   4  -4   62.42    1.77
  10   4  -3    3.92    1.09
  10   4  -2   10.00    1.15
  10   4  -1    3.49    1.22
  10   4   0   19.76    1.38
  10   4   1    2.52    1.10
  10   4   2  162.54    2.92
  10   5 -22   -0.02    0.36
  10   5 -21    1.00    0.44
  10   5 -20    0.03    0.50
  10   5 -19    0.34    0.56
  10   5 -18    0.37    0.56
  10   5 -17    2.67    0.86
  10   5 -14   12.39    1.00
  10   5 -13   -0.56    0.61
  10   5 -12    3.33    0.86
  10   5 -11    0.22    0.78
  10   5 -10    3.67    0.90
  10   5  -9    3.74    0.89
  10   5  -8   23.93    1.27
  10   5  -6   28.26    1.39
  10   5  -4    2.32    1.00
  10   5  -2    0.60    0.73
  10   5   1    7.53    1.14
  10   6 -22    0.07    0.32
  10   6 -21   -0.21    0.38
  10   6 -20    0.24    0.45
  10   6 -19    0.10    0.50
  10   6 -18    0.24    0.55
  10   6 -16    0.38    0.65
  10   6 -15   23.07    1.18
  10   6 -12    6.39    0.91
  10   6 -11    0.74    0.71
  10   6 -10    5.36    0.94
  10   6  -9   -0.30    0.66
  10   6  -7    0.87    0.72
  10   6  -5   -0.96    0.77
  10   6  -3    4.50    0.97
  10   6  -2   -0.54    0.67
  10   6   0    2.26    1.06
  10   7 -21    0.34    0.34
  10   7 -20    0.10    0.40
  10   7 -18    0.34    0.56
  10   7 -17    0.19    0.55
  10   7 -16    6.33    0.91
  10   7 -15    4.31    0.81
  10   7 -14    2.16    0.85
  10   7 -13    3.31    0.95
  10   7  -9    0.49    0.59
  10   7  -8   -0.76    0.67
  10   7  -7    3.68    0.85
  10   7  -6    0.44    0.69
  10   7  -5    6.95    0.96
  10   7  -3    0.48    0.68
  10   7  -2    1.92    0.91
  10   8 -20    0.08    0.36
  10   8 -19    0.00    0.38
  10   8 -18   -0.06    0.41
  10   8 -17   -0.09    0.43
  10   8 -16    0.09    0.48
  10   8 -15    0.17    0.56
  10   8 -14    0.28    0.52
  10   8 -13   -0.19    0.51
  10   8 -12    0.08    0.61
  10   8 -11   -0.13    0.52
  10   8  -9   -0.12    0.53
  10   8  -8    0.10    0.56
  10   8  -7    0.20    0.56
  10   8  -6    2.52    0.78
  10   8  -5    2.72    0.82
  10   8  -4    1.13    0.67
  10   9 -18   -0.30    0.34
  10   9 -17   -0.33    0.38
  10   9 -15    0.32    0.43
  10   9 -14    0.24    0.48
  10   9 -13    0.31    0.50
  10   9 -12    0.46    0.46
  10   9 -11    0.43    0.54
  10   9 -10    2.16    0.79
  10   9  -9    2.35    0.71
  10   9  -8   -0.05    0.47
  10   9  -7   -0.07    0.48
  10   9  -6    6.96    0.78
  10   9  -5    0.69    0.53
  10  10 -15   -0.11    0.32
  10  10 -14    0.42    0.36
  10  10 -13    0.84    0.39
  10  10 -11    0.52    0.41
  10  10 -10    0.22    0.39
  10  10  -9   -0.13    0.37
  10  10  -8    0.49    0.38
  10  10  -7    3.36    0.60
  11 -14   5    0.93    1.42
  11 -14   6   -0.82    1.24
  11 -13   2   -1.66    1.58
  11 -13   3    0.45    1.83
  11 -13   4   -0.43    1.57
  11 -13   5   -0.01    1.92
  11 -13  10   -0.84    1.41
  11 -13  11   -0.41    1.33
  11 -12   2    2.30    1.86
  11 -12   4    2.26    2.23
  11 -12  12    0.24    1.51
  11 -12  13   -0.16    1.58
  11 -11   1   -1.05    2.15
  11 -11   3    8.44    3.51
  11 -11   8    0.60    2.43
  11 -11  10    1.41    2.11
  11 -11  11   -0.51    2.16
  11 -11  13   -0.65    1.72
  11 -11  14   -0.55    1.34
  11 -10  -2   -0.89    2.22
  11 -10   1    0.81    2.20
  11 -10   2    0.90    2.29
  11 -10   3   -0.57    2.55
  11 -10   4    1.62    2.35
  11 -10   5    0.78    2.44
  11 -10   7   -1.94    2.41
  11 -10   9    1.19    2.33
  11 -10  10    0.97    2.16
  11 -10  11   -0.06    2.31
  11 -10  12   -0.92    1.83
  11 -10  14    0.80    1.77
  11 -10  15   -0.61    1.32
  11  -9  -3   15.33    2.70
  11  -9  -2   21.66    2.89
  11  -9  -1    7.22    3.26
  11  -9   0    0.91    2.04
  11  -9   1    2.80    2.28
  11  -9   2   17.26    3.27
  11  -9   3   26.00    3.01
  11  -9   5    0.65    2.58
  11  -9   7   11.73    3.33
  11  -9   9    1.96    2.56
  11  -9  11   -1.80    2.18
  11  -9  13    1.00    2.00
  11  -9  15    0.16    1.41
  11  -8  -4   16.88    2.44
  11  -8  -3    3.54    2.17
  11  -8  -2   18.23    2.66
  11  -8  -1   -2.65    1.82
  11  -8   0   -1.10    2.14
  11  -8   1   10.82    2.71
  11  -8   3   10.20    2.62
  11  -8   4    9.57    3.49
  11  -8   5   19.00    3.24
  11  -8   6   14.53    3.14
  11  -8   7   48.57    3.62
  11  -8   9   16.61    2.94
  11  -8  10    1.56    2.53
  11  -8  12   -1.29    2.09
  11  -8  13   -1.63    2.05
  11  -8  16    0.41    1.23
  11  -7  -6    1.53    1.59
  11  -7  -5   34.85    2.32
  11  -7  -4   11.50    2.28
  11  -7  -3   96.35    3.26
  11  -7  -2    1.54    1.90
  11  -7  -1   77.51    3.13
  11  -7   0   11.22    2.45
  11  -7   1    8.84    2.83
  11  -7   2   23.10    2.87
  11  -7   3    0.87    2.30
  11  -7   4   21.55    3.12
  11  -7   5   -1.05    2.38
  11  -7   6  128.28    3.93
  11  -7   7    0.56    2.61
  11  -7   8  175.79    4.33
  11  -7   9    1.62    2.50
  11  -7  11   -0.35    2.38
  11  -7  12   -0.24    2.15
  11  -7  13    2.22    1.78
  11  -6  -5    0.53    1.33
  11  -6  -3   29.28    2.25
  11  -6  -2  346.42    5.66
  11  -6  -1   62.68    2.91
  11  -6   0   80.39    3.13
  11  -6   2   -0.83    1.63
  11  -6   3   27.97    2.80
  11  -6   4    0.42    2.19
  11  -6   6    9.47    3.24
  11  -6   7  194.28    4.17
  11  -6   8   35.11    3.20
  11  -6   9  131.94    4.05
  11  -6  10   10.44    3.28
  11  -6  11   11.16    3.05
  11  -6  12    2.35    2.05
  11  -6  17   -0.21    0.86
  11  -5  -9   22.86    1.95
  11  -5  -6   10.95    1.89
  11  -5  -4  142.01    3.37
  11  -5  -3  451.52    5.83
  11  -5  -1  170.89    3.62
  11  -5   0  152.91    3.36
  11  -5   1   14.27    1.89
  11  -5   2   31.23    2.34
  11  -5   3    2.14    1.81
  11  -5   4   19.05    2.25
  11  -5   5    8.64    2.76
  11  -5   7   57.09    2.90
  11  -5   8  106.97    3.37
  11  -5  10    6.30    3.11
  11  -5  11   -0.27    1.84
  11  -5  12    0.46    2.09
  11  -5  13   -1.14    1.75
  11  -5  15   -1.44    1.24
  11  -4 -11   -0.41    1.11
  11  -4 -10   81.09    2.54
  11  -4  -9    8.46    1.61
  11  -4  -7   18.19    1.75
  11  -4  -6   60.41    2.26
  11  -4  -5  116.10    2.85
  11  -4  -4  128.82    3.10
  11  -4  -3  447.10    5.51
  11  -4  -2   66.01    2.61
  11  -4  -1  339.22    4.98
  11  -4   0    6.08    1.80
  11  -4   1   52.39    2.46
  11  -4   2    2.48    1.47
  11  -4   3   -1.19    1.34
  11  -4   4    2.04    1.52
  11  -4   5    0.14    1.75
  11  -4   6   29.46    2.56
  11  -4   7   19.42    2.60
  11  -4   9   -0.50    1.78
  11  -4  10   -0.56    2.10
  11  -4  11    0.11    1.85
  11  -4  13   -0.05    1.60
  11  -4  15    0.25    1.21
  11  -3 -13  125.63    2.71
  11  -3 -12   21.31    1.79
  11  -3 -10   28.82    1.88
  11  -3  -9   24.78    1.82
  11  -3  -8   16.17    1.62
  11  -3  -7    4.77    1.43
  11  -3  -6   35.31    1.89
  11  -3  -5    9.35    1.51
  11  -3  -4  118.52    2.90
  11  -3  -3    1.22    1.13
  11  -3  -1    0.83    1.17
  11  -3   0   42.98    1.99
  11  -3   1    1.12    1.28
  11  -3   4    0.63    1.34
  11  -3   5    7.92    1.85
  11  -3   6    1.18    1.48
  11  -3   8    2.67    1.74
  11  -3   9   12.74    2.52
  11  -3  10    0.77    1.74
  11  -2 -14   33.43    1.68
  11  -2 -12   52.90    2.06
  11  -2 -11   44.12    2.00
  11  -2 -10    3.17    1.47
  11  -2  -8    5.84    1.55
  11  -2  -6    8.89    1.55
  11  -2  -5    0.60    1.07
  11  -2  -4    7.07    1.52
  11  -2  -3    6.05    1.34
  11  -2  -2    2.83    1.35
  11  -2   0    0.37    1.14
  11  -2   1    1.55    1.23
  11  -2   2   39.63    2.08
  11  -2   3    0.33    1.22
  11  -2   5    0.65    1.30
  11  -2   6   -1.37    1.51
  11  -2   7    6.16    1.93
  11  -2   9    9.93    2.60
  11  -2  10  160.30    3.82
  11  -2  11   -0.53    1.56
  11  -1 -15    0.57    0.84
  11  -1 -14    2.42    1.15
  11  -1 -13    5.84    1.31
  11  -1 -12   28.81    1.58
  11  -1 -11    0.83    0.95
  11  -1 -10    0.38    1.05
  11  -1  -8   33.41    1.84
  11  -1  -7   -0.12    1.12
  11  -1  -6   35.77    1.81
  11  -1  -5    2.77    1.30
  11  -1  -4    1.01    1.04
  11  -1  -3   14.76    1.61
  11  -1   0    1.68    1.06
  11  -1   1    3.83    1.49
  11  -1   2    4.82    1.55
  11  -1   3   22.22    1.82
  11  -1   4    3.74    1.63
  11  -1   5    0.52    1.29
  11  -1   6   16.00    1.87
  11  -1   7   56.73    2.37
  11  -1   8   68.20    2.60
  11  -1  10   34.35    2.29
  11   0 -18    0.67    0.60
  11   0 -16    3.11    1.15
  11   0 -15    5.10    1.11
  11   0 -14    0.67    0.76
  11   0 -12   -0.21    0.98
  11   0 -11   19.25    1.51
  11   0 -10    1.71    0.94
  11   0  -9    3.03    1.48
  11   0  -8   -0.81    0.99
  11   0  -6    0.81    1.00
  11   0  -5    2.49    1.22
  11   0  -4   23.97    1.56
  11   0  -3    0.17    1.01
  11   0  -2   63.42    2.09
  11   0  -1    1.18    1.02
  11   0   0   53.63    2.08
  11   0   1    5.16    1.38
  11   0   2   12.10    1.47
  11   0   3    9.95    1.47
  11   0   4   10.08    1.60
  11   0   6   23.96    1.91
  11   0   7  116.02    2.80
  11   0   8    6.47    1.80
  11   1 -19    0.46    0.58
  11   1 -18    0.96    0.63
  11   1 -16    2.95    0.98
  11   1 -15    0.73    0.82
  11   1 -14    0.59    0.72
  11   1 -13   -0.35    0.82
  11   1 -12   44.67    1.71
  11   1 -11   22.40    1.41
  11   1 -10   22.53    1.46
  11   1  -9   21.66    1.39
  11   1  -8   -0.85    0.80
  11   1  -7    9.90    1.21
  11   1  -6   -0.49    0.85
  11   1  -4   12.27    1.44
  11   1  -3   83.17    2.26
  11   1  -2   32.86    1.75
  11   1   0   50.11    2.00
  11   1   1   42.67    1.91
  11   1   3    7.42    1.48
  11   1   4   24.10    1.62
  11   1   5    0.58    1.12
  11   1   6   38.54    1.95
  11   1   7    5.07    1.84
  11   2 -20   -0.09    0.45
  11   2 -19    5.50    0.80
  11   2 -18    0.74    0.62
  11   2 -15    2.96    1.05
  11   2 -14    3.76    1.03
  11   2 -13   26.03    1.39
  11   2 -12   56.28    1.78
  11   2 -10   70.40    1.90
  11   2  -9    1.09    0.82
  11   2  -8   28.49    1.45
  11   2  -7    1.01    0.81
  11   2  -6   13.88    1.33
  11   2  -5   13.48    1.22
  11   2  -3   35.94    1.67
  11   2  -2   46.28    1.71
  11   2  -1   54.65    1.94
  11   2   0   16.26    1.42
  11   2   1   16.85    1.41
  11   2   2   -0.84    0.91
  11   2   3    5.43    1.33
  11   2   4   -0.96    0.94
  11   2   5    3.41    1.32
  11   2   6    0.86    1.09
  11   3 -21    1.49    0.69
  11   3 -20   12.57    0.81
  11   3 -19    1.14    0.57
  11   3 -18    3.31    0.80
  11   3 -17    2.18    0.80
  11   3 -14    4.75    0.91
  11   3 -13   30.60    1.34
  11   3 -12    3.81    0.96
  11   3 -11   47.53    1.59
  11   3 -10    0.20    0.77
  11   3  -9   17.23    1.28
  11   3  -8    4.37    1.11
  11   3  -7    0.73    0.82
  11   3  -6    0.88    0.81
  11   3  -5    0.73    0.80
  11   3  -4   -0.82    0.84
  11   3  -3    5.91    1.18
  11   3  -1   -0.08    0.88
  11   3   0    1.36    1.01
  11   3   1    0.07    1.00
  11   3   2   35.63    1.59
  11   3   3    6.03    1.26
  11   3   4   40.34    1.68
  11   4 -21    6.96    0.66
  11   4 -20    2.28    0.67
  11   4 -18    2.16    0.77
  11   4 -17    0.02    0.54
  11   4 -16    0.42    0.55
  11   4 -13    0.66    0.66
  11   4 -12    8.63    0.93
  11   4 -11    0.21    0.74
  11   4 -10    2.53    0.87
  11   4  -9    0.24    0.70
  11   4  -8    2.97    0.98
  11   4  -7    5.51    1.00
  11   4  -6    7.50    1.14
  11   4  -5   21.88    1.33
  11   4  -4   -0.49    0.74
  11   4  -3    3.92    1.07
  11   4  -2    0.88    0.75
  11   4  -1    0.26    0.87
  11   4   0    0.47    0.86
  11   4   1    4.80    1.09
  11   4   3   12.22    1.22
  11   5 -19    0.19    0.50
  11   5 -18    0.20    0.48
  11   5 -17    0.00    0.59
  11   5 -16    0.30    0.61
  11   5 -15    3.87    0.82
  11   5 -14    2.09    0.94
  11   5 -11    2.06    0.98
  11   5  -9    0.40    0.70
  11   5  -8    4.43    0.96
  11   5  -7   -0.25    0.66
  11   5  -6   20.45    1.25
  11   5  -5   -0.05    0.76
  11   5  -4    3.47    1.01
  11   5  -2    4.01    0.98
  11   5  -1    1.15    0.75
  11   5   0    4.34    1.02
  11   5   1    4.12    1.02
  11   6 -20    0.42    0.36
  11   6 -19   -0.11    0.39
  11   6 -18   -0.45    0.45
  11   6 -17    0.12    0.48
  11   6 -16    3.27    0.74
  11   6 -15   -0.58    0.56
  11   6 -14    0.50    0.55
  11   6 -13   -0.16    0.55
  11   6 -12   -0.23    0.54
  11   6 -11    0.39    0.67
  11   6   0   18.01    1.14
  11   7 -19   -0.02    0.34
  11   7 -18    0.38    0.40
  11   7 -17    0.24    0.43
  11   7 -16    0.29    0.46
  11   7 -15    0.28    0.55
  11   7 -14    0.09    0.49
  11   7 -13    0.29    0.51
  11   7 -12    0.17    0.58
  11   7 -11   -0.31    0.54
  11   7 -10    5.71    0.86
  11   7  -9    0.19    0.63
  11   7  -7    0.96    0.58
  11   7  -6   -0.31    0.54
  11   7  -5    0.29    0.59
  11   7  -3    9.97    0.94
  11   7  -2   -0.20    0.60
  11   8 -17    0.36    0.35
  11   8 -16   -0.48    0.42
  11   8 -15    0.30    0.43
  11   8 -14   -0.50    0.43
  11   8 -13    0.39    0.47
  11   8 -12    0.23    0.53
  11   8 -11    6.20    0.77
  11   8  -7   -0.34    0.46
  11   8  -6    0.76    0.49
  11   8  -5    0.07    0.50
  11   8  -4    1.76    0.83
  11   9 -15    1.35    0.63
  11   9 -14    0.21    0.34
  11   9 -13   -0.26    0.35
  11   9 -12    1.72    0.61
  11   9 -11    1.69    0.61
  11   9 -10    1.36    0.61
  11   9  -9    1.83    0.62
  11   9  -8    0.07    0.40
  11   9  -7   -0.06    0.38
  11   9  -6    0.15    0.36
  12 -14   4    1.71    1.21
  12 -14   5   -2.48    1.12
  12 -14   6    0.58    1.19
  12 -14   7    0.49    1.22
  12 -13   9    0.40    1.71
  12 -13  10    4.43    1.91
  12 -12   0    0.52    1.71
  12 -12   1    0.68    1.78
  12 -12   2    1.24    2.12
  12 -12   3   -0.25    1.93
  12 -12  10    1.50    1.70
  12 -12  11    0.30    1.66
  12 -12  12   -0.36    1.40
  12 -11  -1   13.80    3.25
  12 -11   2    3.03    2.18
  12 -11   3   -1.66    2.10
  12 -11   5   -0.46    2.50
  12 -11   7    1.72    2.31
  12 -11  11    0.24    1.69
  12 -11  12   -0.26    1.80
  12 -11  13    0.59    1.40
  12 -11  14    1.03    1.19
  12 -10  -2   15.91    3.30
  12 -10   0    1.00    2.45
  12 -10   2   -2.80    2.45
  12 -10   3    0.78    2.64
  12 -10   4   -0.30    2.25
  12 -10   5    2.54    2.83
  12 -10   6    2.00    2.41
  12 -10   8   -1.01    2.12
  12 -10   9   -0.52    2.12
  12 -10  13   -1.56    1.64
  12 -10  14    0.01    1.31
  12 -10  15   -0.46    1.03
  12  -9  -4    6.70    2.58
  12  -9  -3    0.65    2.15
  12  -9  -2   10.51    3.17
  12  -9  -1    2.54    2.09
  12  -9   0   -0.03    2.17
  12  -9   1    8.45    2.97
  12  -9   3    1.74    2.79
  12  -9   4    3.62    2.39
  12  -9   5   -1.34    2.35
  12  -9   6    2.25    2.50
  12  -9   7    2.04    2.38
  12  -9   8   -1.04    2.15
  12  -9   9   -0.89    2.40
  12  -9  10    1.37    2.02
  12  -9  13   -0.58    1.78
  12  -9  14   -0.75    1.35
  12  -9  15    2.06    1.28
  12  -8  -5   -0.31    1.90
  12  -8  -4   -1.41    1.63
  12  -8  -3    8.84    2.61
  12  -8  -2    0.37    1.85
  12  -8  -1    0.88    1.96
  12  -8   0   13.00    3.28
  12  -8   2    0.48    2.23
  12  -8   3    1.32    2.28
  12  -8   4    1.63    2.47
  12  -8   5    8.42    3.76
  12  -8   6   47.70    3.63
  12  -8   7   -0.31    2.26
  12  -8   9   -1.31    2.06
  12  -8  11    0.36    2.23
  12  -8  13   -0.44    1.57
  12  -8  14    1.80    1.49
  12  -8  16    0.33    1.01
  12  -7  -7   -2.19    1.26
  12  -7  -6    0.54    1.47
  12  -7  -4   61.52    2.90
  12  -7  -3   16.02    2.36
  12  -7  -2   87.49    3.24
  12  -7  -1   76.62    3.27
  12  -7   0   22.10    2.82
  12  -7   1   38.04    2.93
  12  -7   2   -0.75    1.93
  12  -7   3   21.79    3.06
  12  -7   4    2.23    2.33
  12  -7   5   81.39    3.66
  12  -7   6   -2.11    2.23
  12  -7   7  148.74    4.35
  12  -7   9   52.36    3.24
  12  -7  10   10.20    3.08
  12  -7  13   -2.42    1.73
  12  -7  15   -2.79    1.21
  12  -6  -8    1.12    1.24
  12  -6  -6   -0.21    1.62
  12  -6  -5  112.45    3.27
  12  -6  -3  237.52    5.21
  12  -6  -1   98.18    3.35
  12  -6   0  173.66    3.91
  12  -6   1    0.79    1.69
  12  -6   2   39.15    2.64
  12  -6   3    1.94    1.84
  12  -6   4   27.88    2.79
  12  -6   5   11.06    2.91
  12  -6   7   75.34    3.64
  12  -6   8  104.83    3.79
  12  -6   9   50.04    3.21
  12  -6  10    6.57    3.07
  12  -6  11   10.43    2.92
  12  -6  13   -1.76    1.52
  12  -6  14   -0.60    1.30
  12  -6  15    3.93    1.53
  12  -6  16    0.31    0.85
  12  -5 -10   35.68    2.13
  12  -5  -9    4.10    2.01
  12  -5  -8   17.57    1.95
  12  -5  -7    7.57    1.72
  12  -5  -6   64.82    2.63
  12  -5  -5  148.42    3.45
  12  -5  -4  110.04    3.27
  12  -5  -3  587.04    6.44
  12  -5  -2   39.49    2.42
  12  -5  -1  367.69    5.48
  12  -5   0    1.10    1.79
  12  -5   1   64.97    2.85
  12  -5   2    1.31    1.78
  12  -5   3   12.28    2.39
  12  -5   4   -0.44    1.64
  12  -5   5   26.59    2.79
  12  -5   6   78.47    3.19
  12  -5   7   25.48    2.56
  12  -5   8  117.33    3.43
  12  -5   9    1.18    1.86
  12  -5  10    7.85    2.87
  12  -5  11   -0.27    1.69
  12  -5  13    0.45    1.56
  12  -5  14    0.25    1.21
  12  -5  15    0.38    1.00
  12  -4 -12   14.28    1.74
  12  -4 -10   26.17    1.90
  12  -4  -9   13.34    1.69
  12  -4  -8   11.46    1.63
  12  -4  -7    1.07    1.33
  12  -4  -6   70.43    2.56
  12  -4  -5    1.67    1.46
  12  -4  -4  362.15    5.14
  12  -4  -3   -0.56    1.36
  12  -4  -2  297.93    4.90
  12  -4  -1   11.15    1.98
  12  -4   1    8.42    1.89
  12  -4   2    0.10    1.60
  12  -4   3    0.90    1.54
  12  -4   4    0.38    1.62
  12  -4   5    8.47    2.46
  12  -4   6   -1.47    1.62
  12  -4   7   67.25    2.93
  12  -4   8   -0.68    1.68
  12  -4   9   13.61    2.45
  12  -4  10   -0.10    1.63
  12  -4  11    7.43    2.56
  12  -4  13    1.16    1.29
  12  -4  14   -0.37    1.06
  12  -3 -12   33.60    1.80
  12  -3 -11   68.34    2.34
  12  -3  -9    7.05    1.54
  12  -3  -8    6.03    1.58
  12  -3  -7    2.06    1.15
  12  -3  -5   41.32    2.02
  12  -3  -4   27.91    2.00
  12  -3  -3   60.35    2.40
  12  -3  -2   20.47    1.98
  12  -3  -1   31.57    2.07
  12  -3   0    9.49    1.81
  12  -3   1   -1.32    1.46
  12  -3   3    1.21    1.54
  12  -3   4   32.34    2.12
  12  -3   5    0.28    1.45
  12  -3   6    6.48    1.93
  12  -3   7    5.00    2.05
  12  -3   9   12.38    2.20
  12  -3  10   -1.50    1.49
  12  -3  12   -1.07    1.41
  12  -3  13    0.01    1.16
  12  -2 -15    0.65    0.84
  12  -2 -14    5.71    1.22
  12  -2 -11   -0.06    0.96
  12  -2 -10    4.88    1.40
  12  -2  -9    5.93    1.54
  12  -2  -8   21.59    1.67
  12  -2  -7    4.56    1.40
  12  -2  -5   16.56    1.61
  12  -2  -4    4.24    1.57
  12  -2  -3   15.72    1.62
  12  -2  -2    8.11    1.48
  12  -2  -1    8.18    1.53
  12  -2   0    4.16    1.39
  12  -2   1    1.40    1.31
  12  -2   2   -0.19    1.24
  12  -2   4    0.70    1.43
  12  -2   5   -0.50    1.45
  12  -2   6    7.76    2.00
  12  -2   7   35.87    2.29
  12  -1 -14   -0.27    0.75
  12  -1 -10    0.12    1.06
  12  -1  -9   10.22    1.36
  12  -1  -8   -0.08    1.12
  12  -1  -7   20.37    1.67
  12  -1  -5   -0.59    0.97
  12  -1  -4   30.29    1.85
  12  -1  -3    4.30    1.29
  12  -1  -2   37.89    1.82
  12  -1  -1   -0.28    1.01
  12  -1   2    6.77    1.87
  12  -1   3    1.15    1.19
  12  -1   4    0.46    1.22
  12  -1   5   31.93    2.09
  12  -1   6   26.56    2.05
  12  -1   7  134.61    3.03
  12  -1   8    6.16    2.18
  12  -1   9  108.53    2.78
  12   0 -18    2.30    0.78
  12   0 -17    0.48    0.60
  12   0 -16    6.15    1.02
  12   0 -14    0.67    0.83
  12   0 -13    0.07    0.81
  12   0 -12   17.82    1.31
  12   0 -11   15.06    1.33
  12   0 -10    2.89    1.27
  12   0  -9    2.98    0.95
  12   0  -8   -0.69    0.91
  12   0  -7    0.67    1.00
  12   0  -6   -0.38    0.89
  12   0  -5   45.53    1.87
  12   0  -4    3.42    1.52
  12   0  -3   94.29    2.47
  12   0  -2   18.29    1.70
  12   0   0   55.74    2.05
  12   0   1   57.23    2.16
  12   0   2   51.99    2.11
  12   0   3    9.61    1.63
  12   0   4   35.91    2.01
  12   0   5    0.56    1.15
  12   1 -19    0.28    0.47
  12   1 -18    0.49    0.52
  12   1 -17   -0.69    0.53
  12   1 -16   -0.33    0.67
  12   1 -13   14.60    1.29
  12   1 -12   55.70    1.77
  12   1 -11    9.85    1.31
  12   1 -10   63.00    1.81
  12   1  -9    0.40    0.95
  12   1  -8   18.54    1.43
  12   1  -7   -0.55    0.98
  12   1  -6   27.52    1.55
  12   1  -5   11.67    1.34
  12   1  -4   76.09    2.11
  12   1  -3   59.59    2.03
  12   1   0   26.48    1.74
  12   1   2    0.68    1.01
  12   1   3   17.09    1.58
  12   1   4    0.30    1.12
  12   1   5   19.91    1.66
  12   1   6    5.96    1.49
  12   2 -20    4.65    0.65
  12   2 -19    0.95    0.49
  12   2 -18    1.93    0.73
  12   2 -17    1.13    0.62
  12   2 -16    1.93    0.82
  12   2 -15    4.07    0.93
  12   2 -12    0.05    0.89
  12   2 -11  115.58    2.43
  12   2 -10    2.60    1.09
  12   2  -8    2.37    0.86
  12   2  -5   12.49    1.29
  12   2  -4   28.00    1.55
  12   2  -3   27.29    1.59
  12   2  -2   59.16    1.92
  12   2  -1    2.96    1.14
  12   2   0   37.91    1.70
  12   2   1    3.41    1.24
  12   2   2    0.63    1.01
  12   2   3   -0.19    0.87
  12   2   4    0.32    1.03
  12   3 -20    3.50    0.61
  12   3 -19    2.65    0.68
  12   3 -18    1.83    0.70
  12   3 -17   -0.12    0.49
  12   3 -16    3.07    0.77
  12   3 -15   -0.19    0.54
  12   3 -14    9.91    1.01
  12   3 -11    5.01    1.04
  12   3 -10   16.13    1.11
  12   3  -9    2.15    0.94
  12   3  -8    0.09    0.73
  12   3  -7    0.29    0.70
  12   3  -6    0.20    0.76
  12   3  -5    0.11    0.75
  12   3  -4    2.22    0.86
  12   3  -3   12.25    1.21
  12   3  -2   -0.45    0.74
  12   3  -1    7.59    1.17
  12   3   1    0.61    0.84
  12   3   2    0.20    0.86
  12   4 -19    3.24    0.65
  12   4 -17    0.31    0.50
  12   4 -16    0.73    0.51
  12   4 -15   -0.15    0.55
  12   4 -14    0.40    0.58
  12   4 -13    3.71    0.87
  12   4 -12    0.70    0.67
  12   4  -7    0.09    0.79
  12   4  -5    0.45    0.76
  12   4  -4   -0.89    0.75
  12   4  -3    0.28    0.72
  12   4  -2    5.76    1.04
  12   4   2    0.18    0.74
  12   5 -19    0.05    0.36
  12   5 -18    0.64    0.40
  12   5 -17   -0.79    0.41
  12   5 -16    1.92    0.80
  12   5 -15    0.27    0.53
  12   5 -14   -0.07    0.49
  12   5 -13    0.03    0.60
  12   5 -12    0.15    0.58
  12   5 -11    0.65    0.58
  12   5 -10    0.75    0.61
  12   5  -9    0.67    0.70
  12   5  -8    0.64    0.68
  12   5  -6    2.64    0.91
  12   5  -5    0.05    0.66
  12   5  -4   -0.15    0.69
  12   5  -3    4.86    0.98
  12   5  -1    5.21    0.98
  12   5   0   18.09    1.14
  12   5   1   -0.15    0.63
  12   6 -18    0.38    0.35
  12   6 -17    1.24    0.61
  12   6 -16   -0.20    0.40
  12   6 -15    0.55    0.47
  12   6 -12    3.55    0.79
  12   6 -11   -0.35    0.50
  12   6 -10    3.97    0.81
  12   6  -9   -0.44    0.61
  12   6  -8   -0.17    0.55
  12   6  -7    1.84    0.88
  12   6  -6   -0.37    0.56
  12   6  -5    2.13    0.94
  12   6  -4    3.74    0.87
  12   6  -3   12.03    1.01
  12   6  -2   -0.03    0.66
  12   6  -1   23.02    1.10
  12   7 -16   -0.14    0.34
  12   7 -15    0.06    0.39
  12   7 -14   -0.43    0.45
  12   7 -13    2.03    0.70
  12   7 -12   -0.28    0.50
  12   7 -11    6.02    0.77
  12   7  -9    2.01    0.74
  12   7  -8    0.65    0.50
  12   7  -5    0.08    0.53
  12   7  -4    9.44    0.82
  12   7  -3    0.40    0.50
  12   8 -14    1.37    0.63
  12   8 -13    1.48    0.59
  12   8 -12    1.66    0.63
  12   8 -11    3.65    0.64
  12   8 -10    1.47    0.73
  12   8  -9    5.25    0.65
  12   8  -8    0.36    0.41
  12   8  -6    0.30    0.35
  13 -14   3    0.54    1.00
  13 -14   5   -0.60    1.00
  13 -14   6   -0.38    1.07
  13 -13   2   -0.10    1.32
  13 -13   3    0.66    1.53
  13 -13   4   -1.33    1.37
  13 -13   6    1.24    1.46
  13 -13   7   -0.29    1.43
  13 -13   8    0.61    1.36
  13 -13   9   -0.12    1.38
  13 -13  10   -0.59    1.24
  13 -12   4   -2.40    1.91
  13 -12   5    2.97    1.90
  13 -12   7   -0.03    1.90
  13 -12   8    0.19    1.83
  13 -12   9   -0.36    1.60
  13 -12  10   -0.37    1.53
  13 -12  11   -0.07    1.26
  13 -12  12    1.43    1.17
  13 -11  -1    0.80    1.89
  13 -11   0    3.75    2.21
  13 -11   1   -0.16    1.95
  13 -11   2   -0.41    1.99
  13 -11   3    1.29    2.08
  13 -11   8    0.83    2.13
  13 -11   9   -1.79    1.86
  13 -11  10   -0.41    1.54
  13 -11  11   -1.05    1.61
  13 -11  12    0.54    1.31
  13 -11  13   -1.10    1.06
  13 -10  -3    1.13    1.84
  13 -10  -2    3.05    2.11
  13 -10  -1    2.13    2.10
  13 -10   0    1.24    2.43
  13 -10   1    1.62    2.35
  13 -10   2   13.26    3.35
  13 -10   3   -2.87    2.47
  13 -10   4   16.76    3.66
  13 -10   5    1.82    2.64
  13 -10   6    0.99    2.31
  13 -10  10   -0.85    1.69
  13 -10  12   -0.02    1.63
  13 -10  14    1.48    1.00
  13  -9  -5    6.78    2.75
  13  -9  -4    1.32    2.00
  13  -9  -2   -0.91    2.09
  13  -9  -1   11.04    2.77
  13  -9   0    0.42    2.10
  13  -9   1   45.50    3.38
  13  -9   2   16.39    3.84
  13  -9   3   19.67    3.24
  13  -9   4   13.46    3.31
  13  -9   5    2.33    2.31
  13  -9   6    0.26    2.18
  13  -9   7    1.43    2.16
  13  -9  10   -1.06    2.06
  13  -9  11   -1.32    1.72
  13  -9  12    1.44    1.63
  13  -9  14    0.14    1.07
  13  -9  15    0.00    0.80
  13  -8  -6   48.15    2.79
  13  -8  -5    2.42    1.84
  13  -8  -4    1.54    1.96
  13  -8  -3    2.07    1.86
  13  -8  -2    7.00    2.50
  13  -8  -1    1.55    1.98
  13  -8   0   21.85    2.80
  13  -8   3    7.59    3.45
  13  -8   4   -0.89    2.31
  13  -8   5   -0.46    2.31
  13  -8   6   -1.15    2.40
  13  -8   7   -2.60    2.11
  13  -8  11    0.31    1.89
  13  -8  12    1.01    1.56
  13  -8  13    0.19    1.27
  13  -8  14   -1.60    1.02
  13  -8  15    0.53    0.86
  13  -7  -8    1.28    1.51
  13  -7  -7   61.24    2.77
  13  -7  -6   -1.08    1.68
  13  -7  -5    0.00    1.55
  13  -7  -4    0.92    1.82
  13  -7  -3    6.24    2.31
  13  -7  -2    7.47    2.38
  13  -7   0    0.09    1.91
  13  -7   1   -0.46    1.78
  13  -7   2   -0.89    1.87
  13  -7   3   -0.56    2.05
  13  -7   4   11.97    2.93
  13  -7   6   19.13    2.89
  13  -7   7   17.27    3.04
  13  -7  11   -0.34    1.55
  13  -7  12   -0.21    1.61
  13  -7  13    0.45    1.30
  13  -7  14   -0.80    1.10
  13  -7  15    0.60    0.79
  13  -6  -8    8.09    1.94
  13  -6  -7    2.13    1.35
  13  -6  -6   -0.09    1.53
  13  -6  -5   15.87    2.04
  13  -6  -4   17.10    2.28
  13  -6  -3  112.44    3.30
  13  -6  -2    1.03    1.62
  13  -6  -1   45.16    2.72
  13  -6   0   -1.11    1.64
  13  -6   1   -0.52    1.96
  13  -6   2    0.41    1.82
  13  -6   3   -2.09    1.87
  13  -6   6   33.06    2.94
  13  -6  11   -0.01    1.53
  13  -6  12    0.29    1.39
  13  -6  13    0.61    1.21
  13  -6  14    1.33    1.04
  13  -6  15    0.31    0.75
  13  -5 -11   13.29    1.75
  13  -5 -10    5.50    1.71
  13  -5  -9   -0.65    1.15
  13  -5  -8   -0.94    1.15
  13  -5  -7    0.60    1.41
  13  -5  -4   83.65    2.85
  13  -5  -3    1.40    1.46
  13  -5  -1    8.33    2.10
  13  -5   0    0.80    1.68
  13  -5   1    0.64    1.54
  13  -5   2    0.16    1.58
  13  -5   3   12.00    2.46
  13  -5   4    1.15    1.84
  13  -5   5    5.44    2.61
  13  -5   6    1.20    1.77
  13  -5   7   17.94    2.57
  13  -5   8    4.94    2.41
  13  -5  12    0.15    1.34
  13  -5  14   -0.94    0.83
  13  -4 -12    7.48    1.41
  13  -4 -11   15.93    1.62
  13  -4 -10    1.14    1.09
  13  -4  -7    9.10    1.80
  13  -4  -6    1.42    1.26
  13  -4  -5    0.64    1.22
  13  -4  -4    2.85    1.35
  13  -4  -3   13.12    1.99
  13  -4  -2    7.13    1.63
  13  -4  -1    1.38    1.49
  13  -4   0   -1.95    1.55
  13  -4   1    7.62    2.03
  13  -4   2   39.89    2.49
  13  -4   4   29.87    2.51
  13  -4   5    0.15    1.56
  13  -4   6    0.62    1.59
  13  -4   7    2.78    1.67
  13  -4   8    0.75    1.58
  13  -4  10   -0.55    1.42
  13  -4  11   -0.16    1.30
  13  -3 -14    1.42    0.87
  13  -3 -12    4.07    1.48
  13  -3 -11   -0.73    0.94
  13  -3 -10   -0.19    1.00
  13  -3  -9    1.63    1.19
  13  -3  -8   29.58    1.96
  13  -3  -7    1.05    1.19
  13  -3  -6   28.94    1.87
  13  -3  -5    1.28    1.16
  13  -3  -4    0.66    1.25
  13  -3  -3   -0.42    1.17
  13  -3  -2   -0.44    1.29
  13  -3   0   -0.56    1.20
  13  -3   1   19.59    1.98
  13  -3   2    6.26    1.94
  13  -3   3   46.42    2.29
  13  -3   4   11.02    2.10
  13  -3   5    4.64    2.27
  13  -3   6   -0.72    1.50
  13  -3   7    5.96    2.10
  13  -3  10   -0.07    1.45
  13  -3  11    0.40    1.16
  13  -3  12   -0.39    0.99
  13  -2 -15    5.28    1.07
  13  -2 -12    0.40    0.92
  13  -2 -11    0.45    0.89
  13  -2 -10    0.08    0.94
  13  -2  -9   12.92    1.60
  13  -2  -8   14.25    1.54
  13  -2  -6    9.83    1.65
  13  -2  -4    0.18    1.04
  13  -2  -3   -0.64    1.24
  13  -2  -2    0.11    1.13
  13  -2  -1   -0.29    1.11
  13  -2   0    0.14    1.19
  13  -2   1    0.83    1.40
  13  -2   2    6.38    1.68
  13  -2   3    4.51    1.87
  13  -2   4   -0.58    1.32
  13  -2   5    0.39    1.33
  13  -2   6    8.99    1.95
  13  -2   9   14.75    1.97
  13  -2  10   -0.30    1.12
  13  -2  11    0.65    1.05
  13  -1 -16   14.25    1.06
  13  -1 -15    0.49    0.67
  13  -1 -14    1.15    0.75
  13  -1 -12   -0.22    0.82
  13  -1 -11   -0.65    0.90
  13  -1 -10   -0.39    0.87
  13  -1  -9    2.87    1.43
  13  -1  -8    0.61    0.99
  13  -1  -7   20.00    1.61
  13  -1  -6    0.17    1.07
  13  -1  -5   -0.35    0.98
  13  -1  -4    0.04    1.02
  13  -1  -3   17.96    1.56
  13  -1  -2    7.24    1.51
  13  -1  -1   14.80    1.66
  13  -1   2   -1.31    1.17
  13  -1   3    0.28    1.38
  13  -1   4    4.01    1.91
  13  -1   5   -0.10    1.29
  13  -1   8   42.93    2.06
  13   0 -17    5.74    0.83
  13   0 -16    0.00    0.55
  13   0 -15    0.50    0.69
  13   0 -14   -0.20    0.68
  13   0 -11    2.68    1.24
  13   0 -10    6.31    1.11
  13   0  -9   -0.98    0.95
  13   0  -8   -0.27    0.84
  13   0  -7    0.31    0.84
  13   0  -6   -0.08    0.87
  13   0  -5   -0.05    1.03
  13   0  -4   11.85    1.30
  13   0  -3   17.97    1.51
  13   0  -2   21.07    1.62
  13   0  -1   56.65    1.99
  13   0   0    0.40    0.99
  13   0   2   -0.37    1.03
  13   0   3    4.52    1.47
  13   0   4    0.57    1.18
  13   0   7   19.72    1.72
  13   0   8    9.30    1.77
  13   1 -18    0.03    0.44
  13   1 -16    0.15    0.54
  13   1 -15    0.11    0.57
  13   1 -14    2.69    0.88
  13   1 -13   12.29    1.06
  13   1  -9    6.80    1.15
  13   1  -8   -0.88    0.78
  13   1  -7   -0.16    0.78
  13   1  -6   -0.21    0.90
  13   1  -5    0.68    0.80
  13   1  -4    5.75    1.26
  13   1  -3    6.68    1.25
  13   1  -2   42.65    1.71
  13   1  -1    0.14    1.05
  13   1   0   20.15    1.42
  13   1   1    3.38    1.46
  13   1   2    0.79    1.07
  13   1   5    0.33    0.99
  13   1   6    3.38    1.58
  13   2 -19    0.02    0.33
  13   2 -18    0.00    0.39
  13   2 -17    0.20    0.45
  13   2 -16    1.65    0.82
  13   2 -15   -0.32    0.53
  13   2 -13   -0.57    0.58
  13   2 -12   15.17    1.03
  13   2  -6   -0.18    0.74
  13   2  -5    0.61    0.76
  13   2  -3    7.52    1.16
  13   2  -2    0.57    0.92
  13   2   2   -0.09    0.87
  13   2   3    5.07    1.40
  13   2   4    3.41    1.19
  13   2   5   -0.63    0.82
  13   3 -18   -0.22    0.36
  13   3 -17    0.00    0.42
  13   3 -16   -0.41    0.46
  13   3 -15   -0.11    0.49
  13   3 -14    1.76    0.86
  13   3 -12    1.10    0.58
  13   3 -11    2.50    0.85
  13   3 -10    0.26    0.65
  13   3  -9    0.46    0.69
  13   3  -8    5.29    0.97
  13   3  -2    2.55    1.03
  13   3  -1    0.38    0.71
  13   3   0   -0.41    0.73
  13   3   1   -0.73    0.70
  13   3   3    4.29    1.24
  13   4 -18    0.10    0.32
  13   4 -17   -0.15    0.40
  13   4 -15   -0.03    0.44
  13   4 -14    0.07    0.50
  13   4 -13    0.02    0.49
  13   4 -12   -0.10    0.50
  13   4 -11    0.91    0.56
  13   4  -9   -0.13    0.60
  13   4  -8   -0.11    0.62
  13   4  -7    6.36    0.95
  13   4  -6    0.37    0.63
  13   4  -5    2.58    0.91
  13   4  -4   -0.21    0.72
  13   4  -3   -0.91    0.65
  13   4  -2    1.99    0.90
  13   4  -1    0.85    0.66
  13   4   0    2.24    1.09
  13   4   1    0.29    0.69
  13   5 -17   -0.08    0.32
  13   5 -15   -0.26    0.42
  13   5 -14   -0.22    0.41
  13   5 -13   -0.59    0.52
  13   5 -12   -0.01    0.54
  13   5 -11    0.18    0.51
  13   5 -10    1.55    0.74
  13   5  -9    0.22    0.52
  13   5  -7   -0.34    0.60
  13   5  -6    0.56    0.56
  13   5  -5    0.43    0.57
  13   5  -4   -0.20    0.56
  13   5  -3    3.16    0.87
  13   5  -2    0.37    0.60
  13   5  -1    7.21    0.91
  13   6 -15    0.40    0.34
  13   6 -14   -0.09    0.36
  13   6 -13   -0.11    0.40
  13   6 -12   -0.41    0.42
  13   6 -11    3.14    0.81
  13   6 -10    0.00    0.46
  13   6  -9   -0.34    0.43
  13   6  -8   -0.12    0.45
  13   6  -7   -0.03    0.51
  13   6  -6    0.25    0.48
  13   6  -5    0.15    0.50
  13   6  -4    3.20    0.76
  13   6  -3   -0.01    0.47
  13   7 -12    1.21    0.58
  13   7 -11    3.72    0.62
  13   7 -10    1.37    0.68
  13   7  -9    3.12    0.59
  13   7  -8   -0.17    0.34
  13   7  -7    0.23    0.36
  13   7  -6   -0.21    0.33
  14 -13   2    0.51    1.28
  14 -13   3   -0.39    1.19
  14 -13   4    1.16    1.34
  14 -13   5    0.23    1.33
  14 -13   6   -0.22    1.22
  14 -13   7    1.64    1.14
  14 -13   8   -0.27    0.99
  14 -12   0    1.83    1.44
  14 -12   1    0.60    1.48
  14 -12   2    0.15    1.78
  14 -12   3   -0.62    1.61
  14 -12   4   -0.16    1.59
  14 -12   5   -0.29    1.76
  14 -12   6    2.15    1.53
  14 -12   7    0.93    1.63
  14 -12   8   -0.45    1.38
  14 -12   9    1.75    1.36
  14 -12  10    0.66    1.10
  14 -12  11   -0.87    0.94
  14 -11  -2   -2.15    1.55
  14 -11  -1   -1.18    1.67
  14 -11   0    9.64    3.03
  14 -11   1    6.13    2.97
  14 -11   2   -3.07    2.22
  14 -11   3    1.08    2.25
  14 -11   4   -0.36    1.92
  14 -11   5    0.23    1.79
  14 -11   6   -0.88    1.71
  14 -11   7    0.93    1.85
  14 -11   8    1.26    1.71
  14 -11  10   -0.80    1.32
  14 -11  11    0.47    1.17
  14 -11  12   -1.10    0.91
  14 -10  -4   -0.29    1.55
  14 -10  -3    1.21    1.71
  14 -10   5   -0.89    2.19
  14 -10   6    1.67    2.02
  14 -10   7    1.93    1.86
  14 -10   8    0.43    2.00
  14 -10   9   -0.42    1.52
  14 -10  10    2.93    1.69
  14 -10  11    0.26    1.35
  14 -10  12    1.54    1.24
  14 -10  13   -0.58    0.82
  14  -9  -1    9.09    3.39
  14  -9   6   -1.46    2.03
  14  -9   7    0.17    2.11
  14  -9   8    1.91    1.73
  14  -9   9   -0.72    1.75
  14  -9  12   -1.07    1.21
  14  -9  13   -1.51    0.87
  14  -9  14   -0.40    0.68
  14  -8  -5   18.74    2.66
  14  -8  -2    9.44    2.99
  14  -8   0   28.73    3.02
  14  -8   1   -0.86    1.87
  14  -8   3    1.45    1.91
  14  -8   7   -0.68    1.78
  14  -8   8   -0.77    1.75
  14  -8   9   -1.70    1.73
  14  -8  10   -0.05    1.54
  14  -8  11   -1.32    1.43
  14  -8  12   -0.62    1.09
  14  -8  13   -0.32    0.85
  14  -8  14    0.08    0.71
  14  -7  -6   14.03    2.27
  14  -7  -5   -0.51    1.49
  14  -7  -4   -0.93    1.66
  14  -7  -3   -0.45    1.55
  14  -7  -2   -0.82    1.64
  14  -7   2   -0.97    2.03
  14  -7   4    1.86    2.08
  14  -7   7    1.16    1.94
  14  -7   8    1.80    1.65
  14  -7   9    1.21    1.54
  14  -7  10   -0.28    1.39
  14  -7  11   -1.14    1.37
  14  -7  12    1.44    1.13
  14  -7  13   -0.66    0.92
  14  -7  14    0.49    0.65
  14  -6 -10    0.61    1.27
  14  -6  -6    2.17    1.34
  14  -6  -5    1.66    1.56
  14  -6  -4    6.37    2.28
  14  -6  -3    0.33    1.48
  14  -6  -2    9.53    2.13
  14  -6  -1    2.07    1.85
  14  -6   1    7.71    2.66
  14  -6   2    1.27    1.87
  14  -6   4   -1.69    1.98
  14  -6   8    0.73    1.62
  14  -6  10   -0.57    1.42
  14  -6  13    0.10    0.86
  14  -6  14   -0.39    0.51
  14  -5 -11   -0.28    1.04
  14  -5  -8    0.36    1.24
  14  -5  -6    0.02    1.22
  14  -5  -5    1.21    1.48
  14  -5  -4    0.00    1.53
  14  -5  -3    1.17    1.60
  14  -5  -2    2.53    1.47
  14  -5  -1    1.40    1.53
  14  -5   0   13.67    2.05
  14  -5   1    1.70    1.65
  14  -5   3   -2.21    1.54
  14  -5   4   20.18    2.27
  14  -5   7   -0.29    1.54
  14  -5   8    5.22    2.44
  14  -5   9    5.67    2.32
  14  -5  12    1.07    1.03
  14  -5  13   -0.24    0.70
  14  -4 -13   -0.60    0.75
  14  -4 -12    0.54    0.87
  14  -4 -11   -0.33    0.88
  14  -4  -8   26.99    1.97
  14  -4  -7    7.47    1.93
  14  -4  -6   33.81    2.12
  14  -4  -5   10.79    1.85
  14  -4  -4    0.54    1.41
  14  -4  -3    4.79    2.03
  14  -4  -2   -2.57    1.19
  14  -4  -1   16.84    2.05
  14  -4   0    3.18    1.58
  14  -4   1   54.04    2.57
  14  -4   2   10.56    2.19
  14  -4   3   60.02    2.66
  14  -4   4   11.34    2.11
  14  -4   7    1.75    1.59
  14  -4   8    2.30    1.41
  14  -4   9   -0.33    1.43
  14  -4  11    0.21    0.97
  14  -3 -14   -0.23    0.72
  14  -3 -13    2.88    1.13
  14  -3 -12    3.02    1.18
  14  -3 -11    3.27    1.49
  14  -3  -8   20.33    1.83
  14  -3  -6   33.99    1.97
  14  -3  -5    6.41    1.59
  14  -3  -4   15.65    1.65
  14  -3  -3    0.57    1.15
  14  -3  -2    6.84    1.87
  14  -3  -1    5.43    1.74
  14  -3   0   23.47    2.06
  14  -3   1   20.50    2.04
  14  -3   3   18.50    2.04
  14  -3   6    0.18    1.53
  14  -3   7    2.44    1.33
  14  -3   8   -1.93    1.35
  14  -3  11    0.72    0.82
  14  -2 -15   -0.52    0.64
  14  -2 -14   10.27    1.09
  14  -2 -13    2.90    1.06
  14  -2 -12    2.58    1.07
  14  -2 -11    8.00    1.25
  14  -2  -7   45.24    1.91
  14  -2  -5   13.59    1.58
  14  -2  -4   -0.96    0.96
  14  -2  -3    0.37    1.15
  14  -2  -2    0.49    1.06
  14  -2  -1    0.60    1.12
  14  -2   1    5.21    1.52
  14  -2   5    0.21    1.25
  14  -2   6    1.17    1.24
  14  -1 -16    3.10    0.80
  14  -1 -15    8.41    0.94
  14  -1 -14    2.26    0.90
  14  -1 -13    0.69    0.69
  14  -1 -12   -0.28    0.72
  14  -1 -11    1.03    0.87
  14  -1 -10    0.76    0.94
  14  -1  -6   12.48    1.30
  14  -1  -5    0.96    0.96
  14  -1  -4    0.17    1.07
  14  -1  -3    0.16    0.92
  14  -1  -1    0.92    1.04
  14  -1   3    5.03    1.56
  14  -1   4   -1.48    1.18
  14  -1   5    0.03    1.09
  14  -1   6   -0.34    1.16
  14  -1   8   -1.14    0.90
  14   0 -17    2.38    0.66
  14   0 -16    2.51    0.84
  14   0 -15    1.87    0.78
  14   0 -14    0.25    0.60
  14   0 -13   -0.49    0.66
  14   0 -12   -0.07    0.62
  14   0 -11    0.81    0.67
  14   0 -10   -0.58    0.66
  14   0  -9    0.25    0.86
  14   0   2    5.02    1.52
  14   0   3    0.12    0.96
  14   0   4   -0.26    0.93
  14   0   5    0.62    0.99
  14   0   6   -0.49    0.93
  14   0   7   -0.19    0.84
  14   1 -17    0.25    0.39
  14   1 -16    1.43    0.67
  14   1 -15    0.19    0.52
  14   1 -14   -0.83    0.52
  14   1 -13    0.42    0.62
  14   1 -12    2.42    0.96
  14   1 -11   -0.38    0.60
  14   1 -10   -0.24    0.68
  14   1  -9   -0.33    0.64
  14   1  -8    0.40    0.78
  14   1  -7    3.80    1.06
  14   1  -6    0.41    0.83
  14   1  -4    0.35    0.88
  14   1  -3    0.03    0.81
  14   1  -2    0.69    0.81
  14   1  -1    0.63    0.92
  14   1   0   -0.14    0.77
  14   1   1    6.17    1.22
  14   1   2    5.16    1.21
  14   1   3    5.59    1.22
  14   1   5   -0.47    0.81
  14   2 -17    0.31    0.34
  14   2 -16   -0.10    0.42
  14   2 -15    1.61    0.78
  14   2 -14    0.54    0.47
  14   2 -13    0.23    0.55
  14   2 -12   -0.50    0.50
  14   2 -11   -0.35    0.54
  14   2 -10   -0.58    0.62
  14   2  -9    0.32    0.60
  14   2  -8    4.30    1.06
  14   2  -7    0.72    0.73
  14   2  -6   11.13    1.05
  14   2  -5   -0.61    0.73
  14   2  -4    6.87    1.00
  14   2  -3    0.65    0.69
  14   2  -2   -0.15    0.69
  14   2  -1   -0.11    0.79
  14   2   0    2.16    1.01
  14   2   3    9.57    1.15
  14   2   4   -0.72    0.71
  14   3 -16    1.47    0.59
  14   3 -15    0.46    0.44
  14   3 -14    0.72    0.49
  14   3 -13    0.14    0.46
  14   3 -12   -0.43    0.49
  14   3 -11    0.65    0.53
  14   3 -10    0.13    0.53
  14   3  -8   -0.83    0.65
  14   3  -7    8.57    1.00
  14   3  -6    2.80    1.05
  14   3  -5    9.01    1.02
  14   3  -4    2.28    0.92
  14   3  -3    2.14    1.04
  14   3  -2   -0.25    0.66
  14   3  -1   -0.08    0.67
  14   3   0    0.23    0.68
  14   3   1    0.24    0.65
  14   3   2    5.94    1.08
  14   4 -15    0.27    0.39
  14   4 -14   -0.05    0.38
  14   4 -13    0.12    0.47
  14   4 -12   -0.59    0.43
  14   4 -11    0.22    0.48
  14   4 -10    0.09    0.53
  14   4  -9   -0.59    0.51
  14   4  -8    1.60    0.77
  14   4  -7    3.39    0.92
  14   4  -6    3.01    0.82
  14   4  -5    3.41    0.85
  14   4  -4    0.00    0.60
  14   4  -3   -0.28    0.54
  14   4  -2   -0.60    0.58
  14   4  -1   -0.07    0.55
  14   4   0   -0.04    0.52
  14   5 -13    1.58    0.68
  14   5 -12    0.03    0.36
  14   5 -11    0.10    0.39
  14   5 -10   -0.16    0.41
  14   5  -9   -0.14    0.40
  14   5  -8   -0.03    0.42
  14   5  -7    0.05    0.47
  14   5  -6    0.00    0.44
  14   5  -5    0.18    0.44
  14   5  -4    0.57    0.47
  14   5  -3   -0.41    0.40
  14   5  -2    1.83    0.66
  15 -13   2    0.10    0.87
  15 -13   3    0.11    0.90
  15 -13   4   -0.11    0.88
  15 -13   5    0.72    0.86
  15 -13   6    0.06    0.76
  15 -12   0    0.43    1.26
  15 -12   1    0.42    1.27
  15 -12   2   -0.03    1.31
  15 -12   3   -0.04    1.23
  15 -12   4    0.40    1.19
  15 -12   5   -1.26    1.18
  15 -12   6   -0.38    1.04
  15 -12   7   -1.50    1.00
  15 -12   8   -0.41    0.88
  15 -12   9   -0.49    0.75
  15 -11  -2    0.54    1.45
  15 -11   0   -0.48    1.55
  15 -11   2   -1.37    1.53
  15 -11   3   -0.26    1.51
  15 -11   5   -0.42    1.32
  15 -11   6   -0.39    1.31
  15 -11   7    5.11    2.02
  15 -11   8    1.64    1.10
  15 -11   9   -2.02    1.00
  15 -11  10    0.05    0.85
  15 -11  11    0.13    0.71
  15 -10  -4   -0.24    1.48
  15 -10  -3   -1.61    1.47
  15 -10  -2    1.29    1.64
  15 -10  -1    0.16    1.83
  15 -10   0   -0.45    1.65
  15 -10   2    0.29    1.67
  15 -10   4   -0.31    1.58
  15 -10   5   -0.11    1.65
  15 -10   6    0.24    1.52
  15 -10   8    1.68    1.28
  15 -10   9   -0.62    1.20
  15 -10  10   -0.09    0.98
  15 -10  11    0.22    0.87
  15 -10  12    0.40    0.64
  15  -9  -5    7.15    2.23
  15  -9  -4   -0.46    1.53
  15  -9  -3    0.23    1.60
  15  -9  -2    2.10    1.91
  15  -9  -1   -0.02    1.69
  15  -9   0   15.38    2.96
  15  -9   1    0.77    1.74
  15  -9   2   13.00    2.92
  15  -9   3   -1.23    1.60
  15  -9   4    0.97    1.89
  15  -9   5   -0.06    1.79
  15  -9   6   -0.04    1.70
  15  -9   7   -0.71    1.43
  15  -9   8    0.06    1.39
  15  -9   9   -0.09    1.16
  15  -9  11    1.42    0.96
  15  -9  12    0.23    0.71
  15  -8  -7    5.90    2.13
  15  -8  -6    4.97    2.09
  15  -8  -5   -1.27    1.64
  15  -8  -4    1.58    1.70
  15  -8  -3    2.31    1.62
  15  -8  -2   -1.09    1.68
  15  -8   0    1.79    1.80
  15  -8   1    9.02    2.81
  15  -8   2   -0.23    1.96
  15  -8   3   -1.26    1.63
  15  -8   4   -0.80    1.56
  15  -8   5   -1.05    1.54
  15  -8   6   -0.76    1.59
  15  -8   7   -0.29    1.50
  15  -8   8    1.29    1.49
  15  -8   9    0.30    1.27
  15  -8  10    1.30    1.22
  15  -8  11   -0.05    0.86
  15  -8  12   -0.42    0.68
  15  -7  -8    4.97    2.13
  15  -7  -7    5.36    2.15
  15  -7  -6    1.87    1.57
  15  -7  -5   -0.56    1.49
  15  -7  -4   -0.33    1.42
  15  -7  -3    0.69    1.60
  15  -7  -2    1.74    1.87
  15  -7  -1    0.72    1.74
  15  -7   0    0.49    1.65
  15  -7   1    0.69    1.90
  15  -7   2    0.42    1.63
  15  -7   3   -0.56    1.59
  15  -7   4   -0.42    1.55
  15  -7   5   -0.57    1.57
  15  -7   6   -0.38    1.73
  15  -7   7   -1.62    1.41
  15  -7   8    1.11    1.32
  15  -7   9    0.11    1.18
  15  -7  10   -1.19    1.14
  15  -7  11   -0.26    0.91
  15  -7  12   -0.69    0.62
  15  -6 -10   -0.58    1.02
  15  -6  -9   -0.05    1.12
  15  -6  -8    6.93    1.92
  15  -6  -7   -0.35    1.17
  15  -6  -6    0.66    1.29
  15  -6  -5    1.09    1.53
  15  -6  -4    0.21    1.36
  15  -6   1    2.06    1.79
  15  -6   2    7.64    2.52
  15  -6   3   -0.23    1.53
  15  -6   5   -1.20    1.54
  15  -6   7   -0.49    1.35
  15  -6   8    0.24    1.30
  15  -6   9   -1.48    1.30
  15  -6  10   -0.03    1.00
  15  -6  11   -0.78    0.87
  15  -6  12    0.12    0.58
  15  -5 -11   -1.38    0.83
  15  -5 -10    0.27    0.95
  15  -5  -9   -0.28    1.01
  15  -5  -8    6.45    1.57
  15  -5  -7    0.21    1.12
  15  -5  -6   -1.36    1.30
  15  -5  -5    0.54    1.23
  15  -5   1   26.80    2.23
  15  -5   3   26.61    2.19
  15  -5   4    1.37    1.58
  15  -5   6    0.55    1.59
  15  -5   7    6.25    2.16
  15  -5   8    6.20    2.04
  15  -5  10    0.94    0.98
  15  -5  11    0.01    0.71
  15  -4 -12   -0.26    0.77
  15  -4 -11    0.34    0.90
  15  -4 -10    0.04    0.89
  15  -4  -9    6.86    1.44
  15  -4  -8    6.43    1.53
  15  -4  -7    7.09    1.55
  15  -4  -6   11.96    1.73
  15  -4  -5   -0.37    1.13
  15  -4  -1    0.52    1.26
  15  -4   0   22.52    1.91
  15  -4   1   12.44    2.15
  15  -4   2   35.73    2.14
  15  -4   3    6.70    2.20
  15  -4   4   17.31    1.99
  15  -4   5    7.58    2.15
  15  -4   6   -0.61    1.39
  15  -4   7   -0.17    1.21
  15  -4   8   -1.36    1.08
  15  -4  10    0.79    0.72
  15  -3 -13    0.67    0.71
  15  -3 -12    4.96    1.24
  15  -3 -11   -0.03    0.82
  15  -3 -10    5.25    1.23
  15  -3  -9   14.69    1.42
  15  -3  -8    6.72    1.38
  15  -3  -7   16.29    1.67
  15  -3  -6    0.18    1.01
  15  -3  -4   -0.06    1.00
  15  -3  -2   -0.06    1.09
  15  -3  -1    7.73    1.67
  15  -3   0    7.07    1.90
  15  -3   1   15.27    2.03
  15  -3   2   15.22    1.83
  15  -3   3    6.95    1.96
  15  -3   4    8.76    1.93
  15  -3   5    0.31    1.18
  15  -3   6   -1.36    1.06
  15  -3   7   -0.09    1.12
  15  -3   8   -0.29    0.97
  15  -3   9   -0.33    0.72
  15  -2 -14    2.78    0.86
  15  -2 -13    0.30    0.67
  15  -2 -12    5.73    1.11
  15  -2 -11    0.30    0.71
  15  -2 -10    4.53    1.16
  15  -2  -9   -0.33    0.87
  15  -2  -8   16.28    1.34
  15  -2  -7    0.89    1.03
  15  -2  -6    9.64    1.55
  15  -2  -5    0.59    0.95
  15  -2  -4    0.20    1.07
  15  -2  -3   -0.30    0.91
  15  -2  -2   -0.01    1.08
  15  -2  -1    1.41    1.04
  15  -2   0    3.29    1.60
  15  -2   2    0.79    1.05
  15  -2   3    7.43    1.73
  15  -2   4   -0.87    1.13
  15  -2   6   -0.37    0.96
  15  -2   7   -0.38    0.87
  15  -2   8    1.07    0.71
  15  -1 -15    2.43    0.73
  15  -1 -14    0.30    0.52
  15  -1 -13   -0.18    0.57
  15  -1 -12   -0.24    0.65
  15  -1 -11   -0.12    0.61
  15  -1 -10   -0.48    0.63
  15  -1  -9    4.55    1.17
  15  -1  -8   -0.43    0.83
  15  -1  -7    3.66    1.08
  15  -1  -6   -0.18    0.77
  15  -1  -5   -0.09    0.80
  15  -1  -4   -0.45    0.94
  15  -1  -3    0.30    0.82
  15  -1  -1   -0.44    0.91
  15  -1   0   -0.91    0.86
  15  -1   1    0.13    0.91
  15  -1   2    4.23    1.27
  15  -1   3   -0.07    0.93
  15  -1   4    0.03    0.88
  15  -1   5    0.27    0.95
  15  -1   7    0.38    0.70
  15   0 -15    0.30    0.40
  15   0 -14   -0.37    0.45
  15   0 -13   -0.19    0.48
  15   0 -12   -0.71    0.55
  15   0 -11   -0.14    0.54
  15   0 -10   -0.06    0.56
  15   0  -9    0.37    0.64
  15   0  -8    2.74    1.05
  15   0  -7   -0.44    0.79
  15   0  -6    0.39    0.83
  15   0  -5    2.63    1.20
  15   0  -4    0.78    0.75
  15   0  -3    0.26    0.78
  15   0  -2    0.00    0.84
  15   0  -1    1.03    0.82
  15   0   0    0.57    0.77
  15   0   3    3.62    1.17
  15   0   4    2.58    1.27
  15   0   5   -0.12    0.70
  15   1 -15    0.52    0.37
  15   1 -14   -0.06    0.39
  15   1 -13   -0.29    0.45
  15   1 -12    0.50    0.49
  15   1 -11   -0.03    0.52
  15   1 -10    0.03    0.54
  15   1  -9   -0.03    0.55
  15   1  -8    2.74    0.99
  15   1  -7   -0.13    0.70
  15   1  -6    5.26    0.99
  15   1  -5    0.13    0.65
  15   1  -4    0.55    0.78
  15   1  -3    0.45    0.71
  15   1  -2    0.91    0.75
  15   1   0    2.70    1.19
  15   1   1    5.69    1.10
  15   1   2   -1.09    0.73
  15   1   3    9.98    1.08
  15   1   4   -0.41    0.58
  15   2 -14    0.18    0.39
  15   2 -13   -0.27    0.39
  15   2 -12   -0.19    0.48
  15   2 -11    0.39    0.48
  15   2 -10    0.24    0.52
  15   2  -9   -0.01    0.54
  15   2  -8   -0.05    0.57
  15   2  -6    2.98    0.88
  15   2  -5    4.38    0.90
  15   2  -4    2.48    1.01
  15   2  -3    0.72    0.66
  15   2  -2    2.72    1.08
  15   2  -1   -0.72    0.67
  15   2   0    6.45    1.08
  15   2   1   -0.40    0.56
  15   2   2   10.29    0.93
  15   3 -12   -0.19    0.36
  15   3 -11   -0.13    0.39
  15   3 -10   -0.09    0.42
  15   3  -9    2.06    0.71
  15   3  -8    2.60    0.76
  15   3  -7    2.15    0.91
  15   3  -4    0.36    0.51
  15   3  -3    3.24    0.90
  15   3  -2   -0.40    0.48
  15   3  -1   -0.05    0.46
  15   4  -9   -0.37    0.38
  15   4  -8    1.91    0.73
  15   4  -7    0.19    0.41
  15   4  -6    4.32    0.79
  15   4  -5    0.32    0.37
  16 -12   1    0.08    0.77
  16 -12   2    0.55    0.74
  16 -12   3    0.03    0.77
  16 -12   4    0.07    0.71
  16 -12   5    0.46    0.67
  16 -12   6   -0.22    0.58
  16 -11  -1   -0.42    0.97
  16 -11   0   -0.06    0.99
  16 -11   1    0.07    1.15
  16 -11   2   -0.09    1.07
  16 -11   3   -0.39    1.10
  16 -11   4    0.72    0.99
  16 -11   5    0.53    0.98
  16 -11   6    0.03    0.88
  16 -11   7   -0.74    0.76
  16 -11   8   -0.65    0.60
  16 -10  -2    1.01    1.24
  16 -10   0    1.00    1.26
  16 -10   1   -0.21    1.19
  16 -10   3   -1.43    1.23
  16 -10   4    0.30    1.13
  16 -10   5   -0.03    1.09
  16 -10   6    1.13    1.00
  16 -10   7    0.80    0.92
  16 -10   8    0.10    0.74
  16 -10   9    0.42    0.60
  16  -9  -5   -0.76    1.09
  16  -9  -4   -0.27    1.34
  16  -9  -3    0.32    1.41
  16  -9  -2   -1.00    1.34
  16  -9  -1   -1.14    1.37
  16  -9   0   -0.15    1.33
  16  -9   1    0.30    1.40
  16  -9   2    2.32    1.56
  16  -9   3    1.60    1.31
  16  -9   4   -0.96    1.21
  16  -9   5    0.16    1.18
  16  -9   6    0.73    1.10
  16  -9   7    0.32    1.08
  16  -9   8   -1.06    0.91
  16  -9   9   -0.86    0.67
  16  -8  -6   -0.53    1.20
  16  -8  -5    0.12    1.28
  16  -8  -4    5.41    2.28
  16  -8  -3    0.45    1.58
  16  -8  -2   -0.56    1.34
  16  -8  -1    0.44    1.40
  16  -8   0   -1.37    1.36
  16  -8   2   -0.19    1.35
  16  -8   3   -0.59    1.49
  16  -8   4   -1.46    1.37
  16  -8   5    0.13    1.40
  16  -8   6    0.54    1.11
  16  -8   7   -0.88    1.07
  16  -8   8   -0.68    0.89
  16  -8   9    0.61    0.73
  16  -7  -8    0.94    0.99
  16  -7  -7    2.23    1.06
  16  -7  -6   -0.28    1.27
  16  -7  -5    7.84    2.13
  16  -7  -4    0.79    1.37
  16  -7  -3    8.54    2.37
  16  -7  -2    2.37    1.46
  16  -7  -1    4.70    2.28
  16  -7   0   -0.25    1.55
  16  -7   2    0.85    1.49
  16  -7   3   -1.41    1.47
  16  -7   4   -1.31    1.42
  16  -7   5    1.82    1.21
  16  -7   6   -1.53    1.25
  16  -7   7    0.32    1.10
  16  -7   8   -0.24    0.89
  16  -7   9   -0.18    0.73
  16  -6  -9    0.16    0.93
  16  -6  -8   -0.32    0.97
  16  -6  -7    0.48    1.14
  16  -6  -6    0.17    1.19
  16  -6  -5    0.87    1.32
  16  -6  -3   -0.76    1.27
  16  -6  -2   -1.15    1.25
  16  -6  -1   -1.09    1.36
  16  -6   0   -0.36    1.47
  16  -6   1    0.38    1.31
  16  -6   2    2.56    1.30
  16  -6   3    0.67    1.26
  16  -6   4    0.04    1.34
  16  -6   5   -0.07    1.14
  16  -6   6    0.91    1.15
  16  -6   7   -0.35    0.92
  16  -6   8    0.30    0.83
  16  -6   9    0.50    0.68
  16  -5 -10   -0.72    0.76
  16  -5  -9    2.89    1.41
  16  -5  -8    0.43    0.92
  16  -5  -7   -0.32    0.98
  16  -5  -6   -0.06    1.01
  16  -5  -5   -0.32    1.16
  16  -5  -4   -0.22    1.08
  16  -5  -3    0.07    1.11
  16  -5  -2    0.67    1.20
  16  -5  -1    0.33    1.28
  16  -5   1   -0.23    1.14
  16  -5   4    5.74    1.89
  16  -5   5   -0.07    1.18
  16  -5   6   -0.44    1.06
  16  -5   7   -0.68    0.82
  16  -5   8   -0.43    0.67
  16  -4 -12   -0.04    0.59
  16  -4 -11   -0.35    0.66
  16  -4 -10    0.44    0.79
  16  -4  -9    1.05    0.79
  16  -4  -8    0.36    0.87
  16  -4  -7    5.97    1.56
  16  -4  -6    0.73    0.98
  16  -4  -5    1.19    0.97
  16  -4  -4   -0.89    0.97
  16  -4  -3   -0.21    0.97
  16  -4  -2   -0.13    1.01
  16  -4  -1   -0.98    1.06
  16  -4   0    0.71    1.19
  16  -4   1    6.37    1.81
  16  -4   2    6.87    1.82
  16  -4   3   -0.54    1.02
  16  -4   4    0.12    1.12
  16  -4   5    0.25    1.03
  16  -4   6    0.01    0.84
  16  -4   7    1.02    0.72
  16  -4   8   -0.36    0.57
  16  -3 -12    0.19    0.53
  16  -3 -11   -0.29    0.64
  16  -3 -10    1.04    0.68
  16  -3  -9   -0.02    0.77
  16  -3  -8    4.35    1.15
  16  -3  -7   -1.30    0.81
  16  -3  -6    0.52    0.87
  16  -3  -5   -0.02    0.85
  16  -3  -4   -0.64    0.86
  16  -3  -3   -0.13    0.91
  16  -3  -2    0.15    0.94
  16  -3  -1    1.38    1.01
  16  -3   0    0.49    0.98
  16  -3   1    0.63    1.04
  16  -3   2   -0.39    0.92
  16  -3   3    3.39    1.55
  16  -3   4   -0.48    0.89
  16  -3   5   -0.23    0.83
  16  -3   6   -0.09    0.75
  16  -3   7    0.16    0.55
  16  -2 -13   -0.13    0.44
  16  -2 -12   -0.76    0.52
  16  -2 -11    0.48    0.60
  16  -2 -10   -0.23    0.57
  16  -2  -9    0.44    0.69
  16  -2  -8    0.52    0.70
  16  -2  -7    0.55    0.73
  16  -2  -6    0.76    0.76
  16  -2  -5   -0.19    0.79
  16  -2  -4    1.19    0.81
  16  -2  -3   -0.55    0.82
  16  -2  -2    3.31    1.39
  16  -2   0    0.44    0.85
  16  -2   1   -0.09    0.80
  16  -2   2    1.06    0.86
  16  -2   3    0.55    0.85
  16  -2   4   -0.41    0.71
  16  -2   5   -0.38    0.62
  16  -1 -12    1.97    0.73
  16  -1 -11   -0.09    0.48
  16  -1 -10   -0.59    0.54
  16  -1  -9   -0.02    0.61
  16  -1  -8    0.44    0.59
  16  -1  -7   -0.28    0.65
  16  -1  -6    0.51    0.67
  16  -1  -5   -0.31    0.69
  16  -1  -4   -0.64    0.78
  16  -1  -3    4.88    1.29
  16  -1  -2   -0.02    0.75
  16  -1  -1   -0.56    0.73
  16  -1   0   -0.20    0.70
  16  -1   1    0.08    0.80
  16  -1   2   -0.28    0.74
  16  -1   3   -0.20    0.63
  16  -1   4    0.50    0.57
  16   0 -12    0.31    0.42
  16   0 -11    0.46    0.45
  16   0 -10   -0.46    0.48
  16   0  -9    0.26    0.52
  16   0  -8    0.49    0.56
  16   0  -7    0.09    0.58
  16   0  -6   -0.33    0.56
  16   0  -5   -0.01    0.62
  16   0  -4   -0.34    0.61
  16   0  -3    0.30    0.71
  16   0  -2    0.81    0.71
  16   0  -1   -0.22    0.65
  16   0   0   -0.15    0.62
  16   0   1   -0.10    0.60
  16   0   2   -0.08    0.55
  16   1 -11   -0.14    0.40
  16   1 -10    0.45    0.41
  16   1  -9   -0.36    0.42
  16   1  -8   -0.01    0.49
  16   1  -7    0.62    0.49
  16   1  -6   -0.07    0.49
  16   1  -5    0.17    0.57
  16   1  -4   -0.12    0.51
  16   1  -3   -0.19    0.51
  16   1  -2    0.67    0.54
  16   1  -1    0.46    0.50
  16   1   0   -0.15    0.46
  16   2  -8   -0.30    0.41
  16   2  -7   -0.08    0.39
  16   2  -6    0.02    0.45
  16   2  -5    2.22    0.84
  17 -10   0   -0.84    0.76
  17 -10   1   -0.02    0.72
  17 -10   2   -0.74    0.72
  17 -10   3    1.12    0.69
  17  -9  -3    0.42    0.80
  17  -9  -2    0.16    0.88
  17  -9  -1    3.08    1.40
  17  -9   0   -1.28    0.86
  17  -9   1    1.08    0.89
  17  -9   2   -0.06    0.92
  17  -9   3   -0.30    0.80
  17  -9   4    0.66    0.75
  17  -9   5   -1.34    0.70
  17  -8  -5    5.36    1.53
  17  -8  -4    3.40    1.65
  17  -8  -3    8.11    1.83
  17  -8  -2    0.11    1.02
  17  -8  -1   -0.22    0.98
  17  -8   0   -0.22    0.95
  17  -8   1   -1.21    0.93
  17  -8   2   -0.06    0.92
  17  -8   3    1.01    0.93
  17  -8   4   -0.03    0.78
  17  -8   5   -0.10    0.70
  17  -7  -7   -0.04    0.71
  17  -7  -6    6.23    1.49
  17  -7  -5    8.32    1.66
  17  -7  -4    5.58    1.76
  17  -7  -3    9.18    1.86
  17  -7  -2    3.63    1.79
  17  -7  -1    0.75    1.06
  17  -7   0    0.72    1.11
  17  -7   1    2.13    0.98
  17  -7   2   -0.56    0.89
  17  -7   3   -0.04    0.83
  17  -7   4    0.88    0.80
  17  -7   5   -0.41    0.67
  17  -6  -8   -0.08    0.64
  17  -6  -7    0.07    0.77
  17  -6  -6    0.02    0.85
  17  -6  -5    0.08    0.90
  17  -6  -4    6.77    1.69
  17  -6  -3    0.26    0.99
  17  -6  -2    8.89    1.76
  17  -6  -1    0.46    1.06
  17  -6   0   -0.03    0.92
  17  -6   1    0.09    1.02
  17  -6   2    0.75    0.99
  17  -6   3    0.33    0.82
  17  -6   4   -0.90    0.75
  17  -6   5   -0.02    0.66
  17  -5  -8    0.33    0.67
  17  -5  -7   -0.58    0.69
  17  -5  -6   -0.63    0.73
  17  -5  -5   -0.35    0.81
  17  -5  -4   -1.24    0.79
  17  -5  -3   -0.09    0.89
  17  -5  -2    0.84    0.87
  17  -5  -1    0.02    0.90
  17  -5   0   -0.86    0.83
  17  -5   1    0.48    0.86
  17  -5   2   -0.12    0.77
  17  -5   3   -0.19    0.80
  17  -5   4   -0.42    0.67
  17  -4  -9    0.76    0.57
  17  -4  -8   -0.22    0.59
  17  -4  -7    0.19    0.72
  17  -4  -6   -0.88    0.71
  17  -4  -5    0.25    0.72
  17  -4  -4    0.04    0.74
  17  -4  -3    0.49    0.77
  17  -4  -2    1.71    0.83
  17  -4  -1   -0.02    0.78
  17  -4   0   -0.83    0.83
  17  -4   1   -0.61    0.76
  17  -4   2   -1.38    0.69
  17  -4   3   -0.71    0.61
  17  -4   4   -0.16    0.53
  17  -3  -9   -0.13    0.50
  17  -3  -8    0.55    0.54
  17  -3  -7    0.35    0.59
  17  -3  -6    0.59    0.63
  17  -3  -5   -0.76    0.67
  17  -3  -4    2.57    1.22
  17  -3  -3   -0.69    0.67
  17  -3  -2    2.81    1.29
  17  -3  -1    0.30    0.70
  17  -3   0   -0.23    0.66
  17  -3   1    0.22    0.72
  17  -3   2   -0.92    0.59
  17  -2  -8    0.28    0.48
  17  -2  -7    4.30    0.92
  17  -2  -6   -0.08    0.56
  17  -2  -5    3.01    1.13
  17  -2  -4    0.26    0.61
  17  -2  -3    0.76    0.69
  17  -2  -2    1.35    0.63
  17  -2  -1    3.68    1.16
  17  -2   0    0.38    0.61
  17  -1  -7   -0.37    0.42
  17  -1  -6    8.01    0.88
  17  -1  -5    0.21    0.56
  17  -1  -4    2.77    1.05
  17  -1  -3   -0.33    0.51
   2  -4  -1  815.82    4.33
   2  -4   0  436.91    3.38
   2  -4   1  258.63    2.98
   2  -4   2 2125.41    6.94
   2  -3   4   15.64    1.14
   2  -3   5  665.08    4.02
   2  -3   6  114.13    2.10
   3  -5  -3  296.02    3.15
   3  -5  -2  134.27    2.11
   3  -5  -1  148.99    2.23
   3  -5   0  378.66    3.61
   3  -5   1  510.06    4.05
   3  -5   2 1100.76    5.71
   3  -5   3  892.20    5.31
   3  -5   4 5016.20   12.23
   3  -4  -5  797.75    4.05
   3  -4  -4 1252.91    5.01
   3  -4  -3  751.91    4.05
   3  -4  -2  918.92    4.51
   3  -4  -1  268.48    2.80
   3  -4   0   18.68    1.33
   3  -4   3 2680.52    8.11
   3  -4   4   13.51    1.28
   3  -4   5 2906.02    8.83
   3  -4   6  124.33    2.30
   3  -4   7   54.20    1.77
   3  -3  -1  121.86    1.98
   3  -3   0  794.05    4.16
   3  -3   1   67.61    1.74
   3  -3   2 1473.76    5.69
   3  -3   3  287.09    2.90
   3  -3   4  792.89    4.41
   3  -3   5  213.17    2.59
   3  -3   6   49.97    1.46
   3  -3   7   85.22    1.99
   3  -3   8   24.63    1.39
   3  -3   9   61.90    1.77
   3  -2   2  306.17    2.75
   3  -2   3   86.69    1.82
   3  -2   4 1298.82    5.32
   3  -2   5   70.53    1.65
   3  -2   6  387.99    3.16
   3  -2   7   35.95    1.27
   3  -2   8   42.86    1.35
   3  -2   9    9.35    1.09
   3  -2  10  228.41    2.80
   3  -1   4   19.34    1.23
   3  -1   5 1423.70    5.55
   3  -1   6  168.46    2.18
   3  -1   7  498.31    3.42
   3  -1   8   11.19    0.96
   3  -1   9   96.78    1.71
   3   0   3  337.02    2.92
   3   0   4 1333.79    5.51
   3   0   5  550.70    3.67
   3   0   6 1768.62    6.24
   3   0   7  728.64    4.04
   3   0   8  121.97    1.87
   3   1   3  891.36    4.61
   3   1   4 2403.99    7.49
   3   1   5 1885.55    6.73
   3   1   6 5082.62   10.78
   3   1   7  736.81    4.26
   3   2   5 4536.29   10.18
   3   2   6  245.82    2.63
   3   2   7 3899.73    9.61
   3   3   6 1132.66    5.34
   3   3   7    3.16    0.87
   3   4   7   14.31    1.00
   4  -6  -3  529.43    4.42
   4  -6  -2  134.32    2.58
   4  -6  -1  353.29    3.82
   4  -6   0   36.14    1.76
   4  -6   1   14.76    1.65
   4  -6   4 5415.15   14.07
   4  -6   5   -0.60    1.49
   4  -5  -7    2.86    1.22
   4  -5  -6 2941.84    8.67
   4  -5  -5   75.51    1.94
   4  -5  -4  186.65    2.66
   4  -5  -3  212.45    2.78
   4  -5  -2    2.50    0.98
   4  -5  -1  224.91    2.87
   4  -5   0  150.89    2.55
   4  -5   1  268.34    3.21
   4  -5   4  290.61    3.58
   4  -5   5 1987.36    8.28
   4  -5   6  241.30    3.40
   4  -5   7    1.71    1.31
   4  -5   8   -2.33    1.44
   4  -4  -7 2793.66    7.85
   4  -4  -5  330.73    3.07
   4  -4  -4  220.35    2.69
   4  -4  -3   52.31    1.52
   4  -4  -2   24.82    1.26
   4  -4  -1  135.90    2.29
   4  -4   0   26.18    1.37
   4  -4   1   20.51    1.36
   4  -4   2  239.63    2.89
   4  -4   3   15.69    1.17
   4  -4   4  371.54    3.58
   4  -4   5  140.18    2.48
   4  -4   6   59.89    1.90
   4  -4   7   56.93    1.94
   4  -4   8  173.96    3.07
   4  -4   9  896.12    5.94
   4  -3  -7  531.73    3.59
   4  -3  -6   41.47    1.33
   4  -3  -5  240.95    2.69
   4  -3  -4   96.74    1.89
   4  -3  -3  682.49    4.28
   4  -3  -1 1994.62    7.12
   4  -3   0   68.93    1.90
   4  -3   1    4.86    1.05
   4  -3   2  257.78    2.92
   4  -3   3    0.88    1.02
   4  -3   4  130.59    2.24
   4  -3   5    2.76    1.15
   4  -3   6   48.68    1.63
   4  -3   7   26.10    1.48
   4  -3   8 1418.40    6.71
   4  -3   9   80.56    2.01
   4  -3  10 1208.67    6.47
   4  -2  -8   16.92    1.05
   4  -2  -7   28.27    1.19
   4  -2  -5   38.57    1.45
   4  -2  -4  392.53    3.51
   4  -2   0 1275.71    5.97
   4  -2   1  643.46    4.40
   4  -2   2  153.84    2.34
   4  -2   3  217.59    2.76
   4  -2   4    1.85    1.04
   4  -2   5  331.62    3.28
   4  -2   6   52.91    1.62
   4  -2   7  115.29    2.22
   4  -2   8  321.72    3.26
   4  -2   9 1212.80    6.06
   4  -2  10  448.76    3.92
   4  -1  -9 2112.74    7.57
   4  -1  -8    9.96    1.10
   4  -1  -7   36.81    1.42
   4  -1  -3  192.55    2.59
   4  -1  -2  987.41    5.33
   4  -1  -1  156.56    2.53
   4  -1   0 1270.54    6.10
   4  -1   1    4.05    1.19
   4  -1   2   66.54    1.77
   4  -1   3    2.96    1.22
   4  -1   4  995.47    5.46
   4  -1   5  444.66    3.85
   4  -1   6 1133.70    5.78
   4  -1   7  173.50    2.47
   4  -1   8    7.90    1.09
   4  -1   9  281.92    2.98
   4   0 -10 1782.46    7.13
   4   0  -9  153.45    2.33
   4   0  -8   93.10    2.05
   4   0  -7    4.34    1.12
   4   0  -6  236.45    2.85
   4   0  -5  131.25    2.22
   4   0  -4   20.95    1.41
   4   0  -3  202.64    2.63
   4   0  -2   59.43    1.78
   4   0  -1   10.80    1.23
   4   0   0   46.47    1.70
   4   0   1    2.80    1.12
   4   0   2  143.83    2.48
   4   0   4 1925.17    7.58
   4   0   5 2078.93    7.86
   4   0   6 4431.99   11.30
   4   0   7  524.30    4.04
   4   0   8  474.13    3.83
   4   1   2  521.71    3.99
   4   1   3 3297.84    9.78
   4   1   4  732.73    4.81
   4   1   5 9084.02   16.36
   4   1   6  647.03    4.71
   4   1   7 3498.79   10.27
   4   1   8    1.39    0.83
   4   2   4 4420.58   11.32
   4   2   5    9.55    1.22
   4   2   6 3627.95   10.45
   4   2   8   45.32    1.49
   4   3   5  307.30    3.25
   4   3   6  204.14    2.77
   4   4   6   84.19    1.87
   4   4   7   10.29    1.05
   4   5   6  570.87    4.51
   5  -7  -4   55.93    2.01
   5  -7  -3 2184.10    9.36
   5  -7  -2  674.33    5.66
   5  -7  -1 2245.64    9.55
   5  -7   0  707.95    5.83
   5  -7   1  593.24    5.42
   5  -7   2   85.45    2.39
   5  -7   3    1.43    1.52
   5  -7   4  153.03    3.45
   5  -7   5   15.58    1.77
   5  -6  -5   32.63    1.68
   5  -6  -4  380.97    4.08
   5  -6  -3  525.03    4.63
   5  -6  -2  450.55    4.33
   5  -6  -1  567.35    4.81
   5  -6   0  178.23    3.01
   5  -6   1   26.97    1.76
   5  -6   2    8.43    1.39
   5  -6   3  981.81    6.44
   5  -6   4   75.46    2.40
   5  -6   5  310.42    3.93
   5  -6   6   21.09    1.71
   5  -6   7   50.63    2.17
   5  -5  -7  211.47    2.99
   5  -5  -6  109.03    2.31
   5  -5  -5    5.68    1.24
   5  -5  -4    4.60    1.20
   5  -5  -2   98.90    2.24
   5  -5  -1   16.17    1.43
   5  -5   0   15.90    1.50
   5  -5   1   12.85    1.49
   5  -5   2   36.13    1.79
   5  -5   3  374.42    4.02
   5  -5   4   66.20    2.13
   5  -5   5   26.06    1.81
   5  -5   6  200.33    3.36
   5  -5   7  797.67    6.04
   5  -5   9  513.69    5.24
   5  -4  -8   34.85    1.37
   5  -4  -7   82.97    2.00
   5  -4  -6   42.87    1.48
   5  -4  -5   58.35    1.72
   5  -4  -4   -0.42    0.84
   5  -4  -3    3.63    1.45
   5  -4  -2    1.36    1.09
   5  -4  -1   90.38    2.12
   5  -4   0  194.49    2.95
   5  -4   1   65.73    1.93
   5  -4   2    2.38    1.02
   5  -4   3   41.79    1.60
   5  -4   4   15.03    1.37
   5  -4   5  249.47    3.38
   5  -4   6 1279.43    7.02
   5  -4   7    1.22    1.31
   5  -4   8 2572.46    9.99
   5  -4  10 1219.04    7.24
   5  -4  11  252.78    3.84
   5  -3  -8  351.13    3.44
   5  -3  -7    8.40    1.11
   5  -3  -5    0.62    0.92
   5  -3  -4   87.44    1.97
   5  -3  -2 1393.64    6.79
   5  -3  -1 1213.06    6.38
   5  -3   0  207.76    2.90
   5  -3   1  262.73    3.34
   5  -3   2    1.16    1.19
   5  -3   3   82.72    2.08
   5  -3   4   -0.08    1.00
   5  -3   5  594.86    4.78
   5  -3   6  146.42    2.70
   5  -3   7 2185.76    8.90
   5  -3   8 1045.01    6.38
   5  -3  11  145.77    2.95
   5  -2  -9 3172.69    9.89
   5  -2  -7   26.94    1.51
   5  -2  -6   34.03    1.50
   5  -2  -5   19.24    1.43
   5  -2  -4  280.67    3.53
   5  -2  -3  574.74    4.59
   5  -2  -1  404.46    4.10
   5  -2   0 2596.69    9.38
   5  -2   1  102.01    2.40
   5  -2   2   96.29    2.34
   5  -2   3  248.39    3.22
   5  -2   4  119.61    2.46
   5  -2   5   15.22    1.45
   5  -2   6  321.61    3.66
   5  -2   7 1262.97    6.78
   5  -2   8  778.32    5.48
   5  -2   9 1402.22    7.10
   5  -2  10   78.61    1.97
   5  -1  -8 2093.27    8.50
   5  -1  -7   98.83    2.18
   5  -1  -6    3.90    1.31
   5  -1  -5    4.21    1.10
   5  -1  -3  756.72    5.32
   5  -1  -2    3.73    1.45
   5  -1  -1 1523.79    7.43
   5  -1   0  182.86    2.98
   5  -1   1  682.23    5.21
   5  -1   2  649.70    5.01
   5  -1   3  187.85    2.90
   5  -1   4   39.63    1.80
   5  -1   5  217.95    3.16
   5  -1   6  119.67    2.45
   5  -1   7   35.35    1.61
   5  -1   8  655.24    4.97
   5   0 -11  798.17    5.26
   5   0 -10 1065.85    6.08
   5   0  -9 1040.76    6.25
   5   0  -8  906.39    5.81
   5   0  -7   62.84    1.93
   5   0  -6  121.92    2.54
   5   0  -5    3.91    1.18
   5   0  -4   39.99    1.85
   5   0  -2    1.57    1.16
   5   0  -1   12.19    1.39
   5   0   0   54.84    1.98
   5   0   1  133.59    2.66
   5   0   2  387.65    4.19
   5   0   3  299.71    3.84
   5   0   4  260.56    3.45
   5   0   5 2114.59    8.96
   5   0   6  159.55    2.81
   5   0   7  379.30    3.94
   5   0   8   37.37    1.58
   5   0   9   15.45    1.25
   5   1 -10   73.80    1.80
   5   1  -1   48.20    1.80
   5   1   0   27.38    1.62
   5   1   1   12.81    1.25
   5   1   2  243.34    3.25
   5   1   3   24.72    1.54
   5   1   4 1848.89    8.30
   5   1   5   24.54    1.56
   5   1   6 1116.62    6.57
   5   1   7   25.04    1.46
   5   2   2   82.32    1.99
   5   2   3   85.56    2.01
   5   2   4    5.88    1.33
   5   2   5  349.83    3.84
   5   2   6   28.71    1.42
   5   3   3  484.82    4.29
   5   3   4    0.59    0.90
   5   3   5   20.08    1.36
   5   3   6    0.87    0.92
   5   3   7  234.46    3.18
   5   4   5   40.67    1.54
   5   4   6    3.24    1.08
   5   4   7    9.68    1.15
   5   5   5  280.83    3.44
   5   5   6   78.79    2.02
   5   6   5  381.60    3.99
   5   6   6   56.53    1.80
   5   8   5   14.49    1.24
   5   9   4   -0.08    0.72
   5  12   1   -0.67    0.64
   6  -8  -2  325.25    4.64
   6  -8  -1  675.97    6.24
   6  -8   0  440.69    5.34
   6  -8   1  321.47    4.62
   6  -8   2   86.41    2.72
   6  -7  -5   52.62    2.14
   6  -7  -3  607.64    5.52
   6  -7  -2  632.29    5.53
   6  -7  -1  902.02    6.58
   6  -7   1  303.68    4.27
   6  -7   2   11.42    1.84
   6  -7   3    9.72    1.89
   6  -7   4    6.33    1.89
   6  -7   5   -0.15    1.33
   6  -7   6   17.63    2.03
   6  -6  -7   13.15    1.46
   6  -6  -6    0.71    0.99
   6  -6  -5    0.71    1.02
   6  -6  -4  351.46    4.18
   6  -6  -3    4.22    1.27
   6  -6  -2  782.32    5.89
   6  -6  -1    0.48    1.15
   6  -6   0  122.35    2.79
   6  -6   1    4.53    1.28
   6  -6   2   54.30    1.97
   6  -6   4    1.11    1.43
   6  -6   5    1.16    1.27
   6  -6   6  104.72    2.74
   6  -6   7  266.74    4.27
   6  -5  -8   18.57    1.37
   6  -5  -7   87.57    2.10
   6  -5  -6  186.11    3.06
   6  -5  -5   30.68    1.56
   6  -5  -4  130.42    2.66
   6  -5  -3    0.47    1.18
   6  -5  -2   34.29    1.72
   6  -5  -1    4.46    1.46
   6  -5   0    2.27    1.12
   6  -5   1    1.35    1.12
   6  -5   2  110.77    2.50
   6  -5   3    3.91    1.56
   6  -5   4   26.42    1.72
   6  -5   6  763.19    6.12
   6  -5   7    0.37    1.25
   6  -5   8 1096.73    7.45
   6  -5   9   82.73    2.55
   6  -5  10  710.57    6.33
   6  -4  -8    7.48    1.16
   6  -4  -7  185.89    3.01
   6  -4  -5   93.16    2.27
   6  -4  -4   22.53    1.51
   6  -4  -3  157.23    3.07
   6  -4  -2  160.22    3.13
   6  -4   0   55.53    1.89
   6  -4   1   73.22    2.08
   6  -4   2   61.54    2.14
   6  -4   3   68.07    2.22
   6  -4   4   -1.46    1.29
   6  -4   5 1397.66    7.82
   6  -4   6  277.91    3.88
   6  -4   8  510.62    5.09
   6  -4   9 1295.73    7.85
   6  -4  10  965.03    6.89
   6  -3  -9  721.68    5.34
   6  -3  -6   28.12    1.51
   6  -3  -5   17.74    1.43
   6  -3  -4  426.55    4.48
   6  -3  -3  363.69    4.24
   6  -3  -2 2204.99    9.37
   6  -3   0 2115.56    9.27
   6  -3   1   43.75    2.00
   6  -3   2  210.87    3.29
   6  -3   3   42.34    1.95
   6  -3   4  606.68    5.34
   6  -3   5  628.30    5.43
   6  -3   6 1231.10    7.41
   6  -3   7 1570.00    8.32
   6  -3   8  961.75    6.67
   6  -3   9 1135.84    7.18
   6  -3  10  102.53    2.41
   6  -3  11  386.53    4.49
   6  -2 -10 1397.73    7.63
   6  -2  -8  986.07    6.55
   6  -2  -7  318.44    4.03
   6  -2  -6   23.57    1.68
   6  -2  -5  117.31    2.58
   6  -2  -4    1.12    1.12
   6  -2  -3 1046.47    6.73
   6  -2  -2   67.69    2.12
   6  -2  -1 2885.48   10.87
   6  -2   0  574.28    5.23
   6  -2   1  666.15    5.51
   6  -2   2  364.62    4.27
   6  -2   3   78.09    2.35
   6  -2   4  177.12    3.09
   6  -2   5  226.91    3.39
   6  -2   6 1188.32    7.24
   6  -2   7  139.36    2.82
   6  -2  10  231.26    3.46
   6  -1 -10  804.30    6.04
   6  -1  -9  900.73    6.39
   6  -1  -6  117.60    2.61
   6  -1  -5   44.54    1.81
   6  -1  -4   11.48    1.51
   6  -1  -3   61.68    2.21
   6  -1  -2  522.10    5.15
   6  -1  -1  188.71    3.32
   6  -1   0  201.93    3.41
   6  -1   1  610.92    5.43
   6  -1   2   51.75    2.21
   6  -1   3   76.58    2.20
   6  -1   4   29.11    1.65
   6  -1   5    8.40    1.47
   6  -1   6    7.04    1.41
   6  -1   7  339.16    4.16
   6  -1   8   72.34    2.10
   6  -1   9  238.56    3.46
   6   0 -11  933.08    6.04
   6   0 -10  136.62    2.62
   6   0  -9  972.97    6.57
   6   0  -8   18.93    1.46
   6   0  -7   79.44    2.20
   6   0  -6   26.44    1.88
   6   0  -3  145.56    2.97
   6   0  -2    7.91    1.53
   6   0  -1    6.90    1.63
   6   0   0  238.30    3.56
   6   0   1    3.57    1.70
   6   0   2   46.60    2.06
   6   0   3   39.70    1.98
   6   0   4   73.13    2.30
   6   0   5    2.03    1.08
   6   0   6   90.67    2.36
   6   0   7   34.35    1.69
   6   0   9  337.11    4.00
   6   1 -12  196.10    2.88
   6   1 -11   14.80    1.18
   6   1 -10  452.75    4.49
   6   1  -9    0.30    0.99
   6   1  -8   35.56    1.74
   6   1  -7   81.60    2.29
   6   1  -6    8.77    1.35
   6   1  -4  139.27    2.80
   6   1  -3  182.22    3.04
   6   1  -2   17.32    1.56
   6   1  -1 1172.78    7.10
   6   1   0    2.01    1.24
   6   1   1 1125.88    7.05
   6   1   2   48.87    1.83
   6   1   3   31.82    1.79
   6   1   4    5.52    1.31
   6   1   5   41.60    1.85
   6   1   6    9.47    1.34
   6   1   7  264.66    3.65
   6   1   8  775.57    5.79
   6   2 -12    0.96    0.75
   6   2 -11  233.31    3.34
   6   2 -10    6.03    1.09
   6   2  -1  221.75    3.16
   6   2   0 2317.07    9.66
   6   2   1  804.20    5.95
   6   2   2  776.40    5.82
   6   2   3  466.96    4.69
   6   2   4   32.03    1.69
   6   2   5  202.71    3.32
   6   2   6   69.60    2.12
   6   2   7  953.55    6.61
   6   2   8    7.87    1.20
   6   3 -13   10.90    1.14
   6   3   1  713.76    5.56
   6   3   2 1010.88    6.60
   6   3   3   70.52    2.12
   6   3   4  335.76    4.08
   6   3   5   14.05    1.38
   6   3   6  330.86    4.04
   6   3   7   62.73    2.02
   6   4 -14   11.56    1.21
   6   4   2    8.40    1.25
   6   4   3   36.93    1.58
   6   4   4    1.24    0.90
   6   4   5   -0.52    0.90
   6   4   6   -0.46    0.93
   6   4   7   27.26    1.50
   6   5   2   13.11    1.12
   6   5   3   13.01    1.33
   6   5   4   87.29    2.25
   6   5   5  145.96    2.81
   6   5   6    0.26    0.87
   6   6   5    1.09    0.95
   6   6   6   33.88    1.65
   6   7   3    2.43    0.96
   6   7   4    0.57    0.81
   6   7   5    1.29    0.96
   6   8   2   91.27    2.22
   6   8   3   19.21    1.33
   6   8   4   26.72    1.42
   6   9   2   50.09    1.79
   6  10   1   41.69    1.74
   6  10   2    5.33    1.07
   6  11  -1    1.50    0.83
   6  11   1    0.24    0.81
   7  -8  -6   -0.44    1.30
   7  -8  -5   -0.37    1.31
   7  -8  -2  106.43    2.96
   7  -8   0   19.07    1.79
   7  -8   1   20.10    1.94
   7  -8   2   24.18    2.27
   7  -8   4    4.78    2.11
   7  -8   6    6.73    2.04
   7  -7  -8   30.12    1.91
   7  -7  -7  190.66    3.60
   7  -7  -5    3.87    1.60
   7  -7  -4    7.79    1.47
   7  -7  -3    4.39    1.48
   7  -7  -1    0.83    1.41
   7  -7   1   35.33    1.91
   7  -7   2  657.50    6.27
   7  -7   3  324.68    4.75
   7  -7   4  363.76    5.05
   7  -7   5   62.36    2.63
   7  -7   7    5.84    1.74
   7  -7   8    3.03    1.71
   7  -7   9    1.07    1.57
   7  -6  -7  470.21    4.95
   7  -6  -5  395.14    4.59
   7  -6  -4    6.05    1.55
   7  -6  -3    2.83    1.19
   7  -6  -2    6.37    1.64
   7  -6  -1    6.76    1.62
   7  -6   0   23.77    1.66
   7  -6   5    1.79    1.27
   7  -6   6    0.65    1.27
   7  -6   7   10.81    1.82
   7  -6   8   66.01    2.54
   7  -6   9   20.29    2.14
   7  -5  -9   50.17    1.93
   7  -5  -8  509.92    4.96
   7  -5  -7   69.12    2.15
   7  -5  -6 1071.40    7.02
   7  -5  -5    0.27    1.12
   7  -5  -3   -0.07    1.10
   7  -5  -2   23.72    1.70
   7  -5  -1    1.23    1.36
   7  -5   0    3.23    1.53
   7  -5   1  456.26    4.85
   7  -5   2    8.20    1.54
   7  -5   3  158.80    3.27
   7  -5   4    3.79    1.66
   7  -5   6   26.09    1.90
   7  -5   7  439.82    5.16
   7  -5   8  303.31    4.40
   7  -5   9  443.85    5.36
   7  -5  10  513.89    5.82
   7  -5  11  103.31    2.99
   7  -4  -9   35.90    1.72
   7  -4  -8   -0.79    1.00
   7  -4  -6   22.86    1.61
   7  -4  -5   81.71    2.37
   7  -4  -4    3.34    1.51
   7  -4  -3  157.31    3.21
   7  -4  -2  839.78    6.54
   7  -4  -1   91.91    2.61
   7  -4   0  208.21    3.54
   7  -4   1   70.88    2.41
   7  -4   2    2.21    1.24
   7  -4   3    7.62    1.69
   7  -4   4  192.29    3.52
   7  -4   5  232.27    3.81
   7  -4   6  515.29    5.51
   7  -4   7  733.65    6.45
   7  -4   8  450.41    5.31
   7  -4   9 1046.68    7.62
   7  -4  10   74.82    2.50
   7  -4  11  454.68    5.37
   7  -3 -10  300.42    4.05
   7  -3  -9   43.27    1.93
   7  -3  -8   10.38    1.55
   7  -3  -7   21.40    1.57
   7  -3  -6    0.87    1.05
   7  -3  -5   15.57    1.72
   7  -3  -4   27.57    1.77
   7  -3  -3 1361.06    8.17
   7  -3  -2   17.12    1.94
   7  -3  -1 2753.84   11.54
   7  -3   0  119.91    3.04
   7  -3   1  314.94    4.45
   7  -3   2   17.30    1.87
   7  -3   3    4.44    1.66
   7  -3   4   67.61    2.28
   7  -3   5   28.84    1.96
   7  -3   6  521.04    5.35
   7  -3   7  133.65    2.99
   7  -3   8  645.55    5.93
   7  -3   9    2.18    1.32
   7  -3  10  210.62    3.62
   7  -3  11    0.80    1.17
   7  -2 -10  294.19    4.24
   7  -2  -9  167.16    3.24
   7  -2  -8  255.55    3.94
   7  -2  -7    0.58    1.13
   7  -2  -6   22.35    1.81
   7  -2  -5    1.43    1.15
   7  -2  -4    5.24    1.39
   7  -2  -3    5.47    1.71
   7  -2  -2  715.64    6.26
   7  -2  -1  325.95    4.44
   7  -2   0  288.28    4.25
   7  -2   2   50.12    2.24
   7  -2   3  228.07    4.03
   7  -2   4   63.31    2.36
   7  -2   5    5.73    1.43
   7  -2   6   -0.54    1.11
   7  -2   8    3.44    1.62
   7  -2   9   26.84    1.78
   7  -2  10    0.67    1.00
   7  -1 -11  387.83    4.48
   7  -1 -10   62.95    2.12
   7  -1  -8    0.18    1.21
   7  -1  -7   23.57    1.88
   7  -1  -6   21.62    1.66
   7  -1  -5  236.19    3.95
   7  -1  -4  299.92    4.43
   7  -1  -3    4.45    1.73
   7  -1  -2    3.30    1.45
   7  -1  -1   10.72    1.71
   7  -1   0   26.58    2.04
   7  -1   1   18.21    1.93
   7  -1   2  387.78    4.90
   7  -1   3    4.16    1.66
   7  -1   4  551.30    5.69
   7  -1   5    3.41    1.28
   7  -1   6   96.63    2.63
   7  -1   7    4.91    1.38
   7  -1   8   31.65    1.75
   7  -1   9   76.78    2.27
   7   0 -12   44.06    1.66
   7   0 -11    0.48    0.87
   7   0 -10   96.05    2.40
   7   0  -8  129.03    3.07
   7   0  -7  251.83    4.33
   7   0  -6  370.73    4.95
   7   0  -5  369.41    4.82
   7   0  -3    1.49    1.19
   7   0  -2   25.93    1.75
   7   0  -1   59.72    2.32
   7   0   0    1.15    1.19
   7   0   1    0.14    1.20
   7   0   2    2.31    1.20
   7   0   3  237.98    3.82
   7   0   4    8.32    1.35
   7   0   5  254.23    3.83
   7   0   6    7.40    1.50
   7   0   7   16.49    1.60
   7   0   8  328.26    4.27
   7   0   9   11.57    1.37
   7   1 -12    4.72    1.04
   7   1 -11   10.41    1.19
   7   1 -10    3.92    1.30
   7   1  -9   15.69    1.38
   7   1  -7   98.10    2.61
   7   1  -6  226.98    3.67
   7   1  -5    8.04    1.39
   7   1  -4    3.03    1.48
   7   1  -3    1.11    1.09
   7   1  -2  311.65    4.11
   7   1  -1   38.95    2.02
   7   1   1   92.71    2.44
   7   1   2   14.42    1.47
   7   1   4   22.02    1.76
   7   1   5   34.22    1.91
   7   1   6    4.71    1.30
   7   1   7  485.91    5.14
   7   1   8   37.03    1.82
   7   2 -12    3.12    1.13
   7   2 -11   18.35    1.28
   7   2 -10   11.92    1.37
   7   2  -9    1.76    0.99
   7   2  -8    4.32    1.27
   7   2  -7    7.80    1.18
   7   2  -6    0.28    0.94
   7   2  -5    1.68    1.03
   7   2  -4    1.33    1.20
   7   2  -3  194.54    3.30
   7   2  -2  201.63    3.38
   7   2   0  492.59    5.05
   7   2   1  198.33    3.33
   7   2   2  255.71    3.81
   7   2   3    7.92    1.37
   7   2   5    1.66    1.06
   7   2   6  352.22    4.44
   7   2   8  308.69    4.18
   7   3 -14    0.42    0.90
   7   3 -13    2.23    1.07
   7   3 -10  192.77    3.22
   7   3  -9    1.60    0.88
   7   3  -8  104.19    2.35
   7   3  -7   14.60    1.22
   7   3  -5   12.50    1.20
   7   3  -4   37.12    1.77
   7   3  -2  206.33    3.41
   7   3   0   88.57    2.38
   7   3   1  599.26    5.53
   7   3   2    0.53    1.09
   7   3   3   49.80    1.88
   7   3   4    7.90    1.35
   7   3   5   66.90    2.15
   7   3   7  106.81    2.59
   7   4 -14    0.46    0.78
   7   4 -13   25.96    1.46
   7   4 -11  151.32    2.86
   7   4  -2  483.21    4.77
   7   4  -1    4.72    1.31
   7   4   0  586.90    5.34
   7   4   1   11.75    1.30
   7   5 -14    2.59    1.01
   7   5 -13    1.65    0.80
   7   5   3   18.45    1.50
   7   5   4  124.08    2.78
   7   5   5    4.87    1.18
   7   5   6   37.08    1.82
   7   6 -15    8.42    1.14
   7   6 -14    0.46    0.82
   7   6 -13    0.18    0.85
   7   6  -1    5.63    1.00
   7   6   0    7.90    1.27
   7   6   1    8.81    1.25
   7   6   2    0.55    0.91
   7   6   3   14.16    1.41
   7   6   4    9.26    1.30
   7   6   5    5.31    1.32
   7   7 -14    3.17    1.00
   7   7 -13    9.79    1.06
   7   7  -1    0.59    0.80
   7   7   0   40.97    1.74
   7   7   1   -0.41    0.83
   7   7   2   44.41    1.71
   7   7   3    2.14    1.00
   7   7   4   18.72    1.52
   7   8 -15    1.33    0.76
   7   8 -14   12.98    1.15
   7   8 -13   -0.16    0.75
   7   8   0   19.38    1.51
   7   8   2   48.49    1.78
   7   8   4   36.31    1.69
   7   9 -14   -0.67    0.70
   7   9 -13    0.19    0.76
   7   9 -12    2.11    0.94
   7   9  -1   37.77    1.75
   7   9   2   17.18    1.42
   7  10 -12    6.94    1.25
   7  10 -11   30.36    1.63
   7  10  -5    1.39    0.76
   7  10  -4    0.05    0.75
   7  10  -3    6.61    1.09
   7  10  -2    8.13    1.07
   7  10  -1    8.17    1.22
   7  10   1    0.52    0.83
   7  11  -7    3.95    1.08
   7  11  -6    0.19    0.70
   7  11  -5   -0.26    0.79
   7  11  -4    1.46    0.80
   7  11  -3    4.77    1.06
   7  11  -2   -0.22    0.67
   8  -8  -7   84.36    2.87
   8  -8  -6   88.91    2.85
   8  -8  -5    0.17    1.49
   8  -8  -4    1.14    1.46
   8  -8  -3   -1.68    1.51
   8  -8  -2    6.59    1.65
   8  -8  -1    3.70    1.50
   8  -8   0   64.03    2.68
   8  -8   1   12.53    1.88
   8  -7  -7  733.56    6.49
   8  -7  -6   25.09    1.83
   8  -7  -5  401.28    5.19
   8  -7  -4    2.06    1.42
   8  -7  -3  121.63    2.91
   8  -7  -2    0.21    1.42
   8  -7   0  120.41    3.12
   8  -7   1  698.99    6.78
   8  -7   2 1169.04    8.64
   8  -7   3  567.83    6.31
   8  -7   9    4.47    2.01
   8  -6  -8 1368.80    8.45
   8  -6  -7    0.95    1.23
   8  -6  -6 1400.71    8.69
   8  -6  -5   72.09    2.55
   8  -6  -4  507.14    5.64
   8  -6  -3   99.97    2.78
   8  -6  -2   55.92    2.20
   8  -6  -1  220.24    4.13
   8  -6   0   60.59    2.48
   8  -6   1 1364.57    9.07
   8  -6   3 1389.24    9.20
   8  -6   4    0.26    1.34
   8  -6   5  137.55    3.18
   8  -6   6    2.74    1.40
   8  -6   7    5.66    1.84
   8  -6  10   16.40    2.34
   8  -6  11    1.65    1.58
   8  -5  -9  614.90    5.89
   8  -5  -7 1238.13    8.21
   8  -5  -5  505.58    5.62
   8  -5  -3   -0.43    1.33
   8  -5  -2    4.02    1.70
   8  -5  -1   56.59    2.21
   8  -5   0  221.04    4.02
   8  -5   1   23.08    2.11
   8  -5   2  776.98    6.95
   8  -5   3   29.36    2.08
   8  -5   4   62.64    2.32
   8  -5   5    0.30    1.26
   8  -5   6   67.81    2.56
   8  -5  11  105.65    3.18
   8  -5  12   20.84    2.18
   8  -4 -10   11.43    1.56
   8  -4  -9   34.77    1.97
   8  -4  -7  400.32    5.00
   8  -4  -6  145.65    3.20
   8  -4  -5  138.95    3.14
   8  -4  -4    0.71    1.19
   8  -4  -3  441.37    5.19
   8  -4  -2    0.08    1.33
   8  -4  -1  696.48    6.53
   8  -4   0    4.60    1.84
   8  -4   1    9.76    1.52
   8  -4   2   81.44    2.69
   8  -4   3   63.85    2.33
   8  -4   4   15.59    1.63
   8  -4   5    3.45    1.70
   8  -4   7   28.07    2.07
   8  -3 -10   24.83    1.79
   8  -3  -9    0.85    1.05
   8  -3  -8   32.51    1.97
   8  -3  -7   14.77    1.69
   8  -3  -6  105.38    2.82
   8  -3  -5    4.19    1.40
   8  -3  -4  106.10    2.86
   8  -3  -3   14.93    1.68
   8  -3  -2 1105.45    8.18
   8  -3  -1  406.85    5.21
   8  -3   0   90.02    2.69
   8  -3   1    6.18    1.90
   8  -3   2  182.70    3.75
   8  -3   3  541.42    6.04
   8  -3   4   31.13    1.97
   8  -3   5   72.34    2.65
   8  -3   6    4.42    1.47
   8  -3   7    4.58    1.44
   8  -3   8   -0.10    1.22
   8  -3   9   -1.18    1.09
   8  -2 -11   57.32    2.10
   8  -2 -10   12.22    1.47
   8  -2  -9   16.63    1.67
   8  -2  -8   11.36    1.57
   8  -2  -6   62.74    2.43
   8  -2  -5  133.86    3.06
   8  -2  -3   21.23    2.00
   8  -2  -2   17.85    1.77
   8  -2  -1    3.82    1.69
   8  -2   0   37.43    2.10
   8  -2   1  148.32    3.51
   8  -2   2 1403.02    9.51
   8  -2   4 1424.84    9.45
   8  -2   5   78.97    2.56
   8  -2   6  298.08    4.62
   8  -2   7   93.15    2.67
   8  -2   8   46.73    2.17
   8  -2   9   42.01    2.05
   8  -1 -11    3.59    1.18
   8  -1 -10   -0.44    0.93
   8  -1  -9   -1.55    1.09
   8  -1  -8  354.26    4.90
   8  -1  -7  303.71    4.72
   8  -1  -6  914.65    7.80
   8  -1  -5 1479.67    9.80
   8  -1  -4  232.53    4.58
   8  -1  -3  436.79    5.57
   8  -1  -2    7.18    1.54
   8  -1  -1  278.89    4.57
   8  -1   0    0.69    1.52
   8  -1   1  950.12    7.76
   8  -1   3 1587.24    9.88
   8  -1   4  289.17    4.53
   8  -1   5  738.63    6.80
   8  -1   6  291.58    4.43
   8  -1   7   21.60    1.80
   8  -1   8   16.76    1.65
   8  -1   9    1.53    1.17
   8   0 -12    0.31    0.93
   8   0 -11   50.18    1.96
   8   0 -10   36.34    1.93
   8   0  -8  746.07    7.23
   8   0  -7  650.03    6.90
   8   0  -6 1622.39   10.07
   8   0  -5  130.11    3.27
   8   0  -4  744.95    6.93
   8   0  -3   -0.34    1.16
   8   0  -2   81.67    2.51
   8   0  -1   13.16    1.68
   8   0   1   54.14    2.32
   8   0   2  364.44    4.96
   8   0   3  515.58    5.87
   8   0   4  286.63    4.40
   8   0   5  295.07    4.53
   8   0   6    1.06    1.13
   8   0   7   -0.68    1.17
   8   0   8    2.10    1.22
   8   1 -10   45.65    2.11
   8   1  -9  332.46    4.61
   8   1  -8   67.36    2.47
   8   1  -7  864.90    7.20
   8   1  -6    1.03    1.22
   8   1  -5  409.30    5.21
   8   1  -4   27.80    1.95
   8   1  -3    1.48    1.16
   8   1  -1   97.78    2.63
   8   1   0  116.17    2.99
   8   1   1    3.53    1.51
   8   1   2   78.96    2.57
   8   1   3    0.85    1.29
   8   1   4  171.57    3.51
   8   1   6    4.15    1.51
   8   2 -12    1.83    1.09
   8   2  -6  106.81    2.73
   8   2  -5   40.49    2.07
   8   2  -4   -1.47    1.00
   8   2  -3   49.53    2.18
   8   2  -2  101.43    2.80
   8   2   0   30.75    1.89
   8   2   1   93.18    2.55
   8   2   2    4.00    1.20
   8   2   3   27.91    1.97
   8   3 -14    1.39    0.97
   8   3 -13   -0.51    0.82
   8   3 -12    1.67    0.95
   8   3 -11   47.20    2.00
   8   3 -10    7.23    1.34
   8   3  -9    9.22    1.42
   8   3  -8    3.22    1.17
   8   3   4   23.86    1.71
   8   3   5   13.03    1.48
   8   3   6    0.97    1.10
   8   3   7    1.46    1.03
   8   4 -14    3.66    1.19
   8   4 -13    0.04    0.86
   8   4 -12   24.52    1.59
   8   4 -11   11.97    1.27
   8   4 -10   10.33    1.21
   8   4  -9   13.00    1.37
   8   4  -8    4.79    1.10
   8   4  -7    0.39    0.97
   8   4  -6   20.05    1.51
   8   4  -5   15.85    1.28
   8   4  -4    3.22    1.42
   8   4  -3    9.77    1.35
   8   4  -2    3.13    1.28
   8   4   1   32.80    1.70
   8   4   5   -0.25    1.16
   8   4   6  101.67    2.61
   8   5 -14    3.41    1.14
   8   5 -13    0.29    0.87
   8   5 -11    1.79    0.94
   8   5 -10   -0.91    0.79
   8   5  -9    0.18    0.80
   8   5  -8    5.37    1.22
   8   5  -7    7.51    1.23
   8   5  -6   42.43    1.78
   8   5  -5    1.23    0.89
   8   5  -4   54.33    1.95
   8   5  -3    7.18    1.21
   8   5  -2   17.77    1.44
   8   5  -1    4.85    1.30
   8   5   0   17.66    1.45
   8   5   1   18.47    1.41
   8   5   2    4.67    1.32
   8   5   4   11.86    1.58
   8   5   6   14.02    1.54
   8   6 -14    1.38    0.86
   8   6 -13   16.84    1.39
   8   6 -12    0.70    0.80
   8   6 -11    6.33    1.11
   8   6 -10    0.58    0.80
   8   6  -9   10.46    1.25
   8   6  -8    4.66    1.01
   8   6  -7   35.90    1.58
   8   6  -6   20.60    1.32
   8   6  -5   56.59    1.96
   8   6  -3    3.07    1.14
   8   6  -2    5.95    1.12
   8   6  -1    0.50    0.92
   8   6   1    0.35    0.92
   8   6   2   23.74    1.47
   8   6   3   10.11    1.48
   8   6   4   44.51    1.99
   8   6   5   12.27    1.44
   8   7 -15    3.13    1.06
   8   7 -14   34.40    1.54
   8   7 -13    1.69    0.84
   8   7 -12    6.22    1.15
   8   7 -11    2.95    1.27
   8   7 -10    1.12    0.81
   8   7  -9    2.88    1.25
   8   7  -8    4.95    1.03
   8   7  -7   17.53    1.28
   8   7  -6   10.31    1.19
   8   7  -4    0.70    0.84
   8   7  -3   10.05    1.16
   8   7  -2    0.74    0.87
   8   7   0    3.43    1.23
   8   7   1   22.32    1.57
   8   7   2    7.87    1.37
   8   7   3    1.25    0.92
   8   7   4    0.23    0.88
   8   8 -14    3.52    1.13
   8   8 -13    2.91    1.15
   8   8 -12    2.81    1.11
   8   8 -11    1.03    0.81
   8   8 -10    1.05    0.91
   8   8  -9   -0.34    0.76
   8   8  -8   -0.29    0.83
   8   8  -7    0.61    0.86
   8   8  -6    2.51    0.99
   8   8  -4    0.19    0.79
   8   8  -3    0.88    0.87
   8   8  -2   33.01    1.65
   8   8   0   44.51    1.89
   8   8   2    1.32    0.90
   8   8   3   12.60    1.37
   8   9 -12    0.11    0.86
   8   9 -11    8.06    1.25
   8   9 -10    0.84    0.88
   8   9  -9   19.28    1.39
   8   9  -7    3.95    0.99
   8   9  -6    0.76    0.81
   8   9  -5   -0.07    0.74
   8   9  -4    0.37    0.92
   8   9  -2    9.95    1.23
   8   9  -1    7.84    1.25
   8   9   1   -0.34    0.79
   8  10  -8    3.73    1.01
   8  10  -7    1.02    0.75
   8  10  -6   -0.21    0.72
   8  10  -5    2.66    0.97
   8  10  -4    0.34    0.77
   8  10  -3    2.04    1.00
   8  10  -2    0.68    0.72
   9  -9  -6    7.87    2.12
   9  -9  -5    0.18    1.58
   9  -9  -4   24.24    2.17
   9  -9  -3    4.69    1.82
   9  -9  -2   27.31    2.61
   9  -9  -1    2.13    1.65
   9  -9   0   10.58    2.16
   9  -9   1    5.95    2.69
   9  -9   2  141.40    3.73
   9  -9   3   41.13    2.98
   9  -9   4   55.73    3.23
   9  -9   5    9.46    2.53
   9  -8   5   12.51    2.26
   9  -8   6  121.71    3.70
   9  -8   7    1.49    2.06
   9  -8   8   78.81    3.48
   9  -7  -5   76.11    2.83
   9  -7  -3   69.38    2.61
   9  -7  -2  114.03    3.24
   9  -7   7   55.73    2.90
   9  -7  10   35.02    2.56
   9  -6  -8   74.00    2.56
   9  -6  -7  701.58    6.86
   9  -6  -5  366.52    5.35
   9  -6  -4  348.78    5.26
   9  -6  -3   96.30    2.83
   9  -6  -2  181.30    3.82
   9  -6  -1    5.82    1.71
   9  -6   0  455.40    5.87
   9  -6   1    7.60    2.07
   9  -6   2  784.85    7.59
   9  -6   7    0.71    1.51
   9  -6   9    5.68    2.20
   9  -6  10    0.40    1.86
   9  -5  -9   78.99    2.61
   9  -5  -8  291.78    4.75
   9  -5  -7  516.44    5.98
   9  -5  -6  145.57    3.43
   9  -5  -5  298.06    4.79
   9  -5  -4   36.88    2.16
   9  -5  -3   -0.27    1.23
   9  -5  -2    0.89    1.34
   9  -5  -1   -1.44    1.25
   9  -5   0   12.87    1.99
   9  -5   1  239.07    4.37
   9  -5   2   85.41    2.98
   9  -5   8   61.41    2.56
   9  -5  10    8.85    2.04
   9  -5  11    8.43    1.91
   9  -4 -10    0.01    1.16
   9  -4  -9   11.02    1.64
   9  -4  -6  446.72    5.61
   9  -4  -5    3.02    1.33
   9  -4  -4   10.11    1.87
   9  -4  -3   71.98    2.75
   9  -4  -2  280.72    4.82
   9  -4  -1  114.16    3.23
   9  -4   0    0.26    1.36
   9  -4   1   22.86    2.22
   9  -4   2   82.33    2.87
   9  -4   4    2.46    1.44
   9  -4   8   -0.37    1.31
   9  -4   9    6.31    1.86
   9  -4  10   15.01    1.87
   9  -4  11   75.30    2.61
   9  -3 -10    2.87    1.20
   9  -3  -9    1.49    1.14
   9  -3  -8   -0.56    1.25
   9  -3  -7  239.30    4.30
   9  -3  -6   44.52    2.37
   9  -3  -5  120.16    3.16
   9  -3  -4   18.59    1.83
   9  -3  -3   29.57    2.26
   9  -3  -2  113.72    3.22
   9  -3  -1    3.52    1.69
   9  -3   0   17.34    2.09
   9  -3   1   20.78    2.09
   9  -3   2  631.14    6.99
   9  -3   3   17.47    1.91
   9  -3   4  687.77    7.16
   9  -3   8   22.07    1.90
   9  -3   9   62.33    2.50
   9  -3  10   34.97    2.11
   9  -2  -9    3.80    1.44
   9  -2  -8  123.27    3.15
   9  -2  -7  125.36    3.18
   9  -2  -6  365.17    5.37
   9  -2  -4  105.72    3.26
   9  -2  -3  222.07    4.67
   9  -2  -2   32.49    2.31
   9  -2  -1  108.99    3.12
   9  -2   0    5.65    2.10
   9  -2   1  721.22    7.36
   9  -2   3 1234.32    9.37
   9  -2   4  525.29    6.33
   9  -2   8   98.63    2.81
   9  -2   9    1.47    1.36
   9  -2  10  294.40    4.37
   9  -1 -12    1.83    1.03
   9  -1  -7  298.83    5.26
   9  -1  -5   61.07    2.63
   9  -1  -4  836.70    7.86
   9  -1  -3    7.22    1.98
   9  -1  -2  319.51    5.06
   9  -1  -1   78.19    2.83
   9  -1   0  465.16    6.02
   9  -1   1  279.13    4.66
   9  -1   7  101.95    2.92
   9  -1   8   22.73    1.80
   9  -1   9   19.02    1.66
   9   0 -11   30.22    1.79
   9   0  -3   82.53    2.83
   9   0  -2   13.63    1.70
   9   0   6   20.41    1.68
   9   0   7   10.07    1.65
   9   0   8   29.51    1.79
   9   1 -13   33.57    1.85
   9   1 -11    1.01    1.10
   9   1  -9   -0.73    1.05
   9   1  -8  251.47    4.29
   9   1   5   15.82    1.60
   9   1   6    5.51    1.41
   9   1   7   26.95    1.92
   9   1   8   60.68    2.29
   9   2 -13    8.64    1.44
   9   2 -12   -0.15    0.98
   9   2 -11   28.35    1.89
   9   2 -10   10.95    1.58
   9   2  -9    0.99    1.23
   9   2  -8    0.81    1.08
   9   2  -7   61.56    2.42
   9   2  -5   13.35    1.80
   9   2  -4   38.32    1.95
   9   2  -3    5.14    1.54
   9   2  -1   -0.14    1.08
   9   2   1    0.28    1.10
   9   2   2   24.74    1.74
   9   2   3   32.23    1.98
   9   2   4   51.83    2.32
   9   2   6    1.60    1.16
   9   2   7    0.29    1.15
   9   3 -14   10.34    1.46
   9   3 -13   -0.03    0.87
   9   3 -10   12.03    1.57
   9   3  -9   28.72    1.69
   9   3  -8    4.82    1.41
   9   3  -7   14.27    1.43
   9   3  -6    9.28    1.34
   9   3  -5   84.23    2.58
   9   3  -4   -0.12    1.03
   9   3  -3    0.12    1.27
   9   3  -2   -0.37    1.22
   9   3   0    0.10    1.06
   9   3   1    2.01    1.15
   9   3   2   90.04    2.60
   9   3   3   62.10    2.45
   9   3   4  392.35    5.21
   9   3   5    6.95    1.49
   9   4 -14    2.69    1.34
   9   4 -13   -0.91    0.84
   9   4 -12   -0.52    0.83
   9   4 -11    3.94    1.21
   9   4 -10    1.14    0.94
   9   4  -9    0.14    0.90
   9   4  -8   14.51    1.54
   9   4  -7    2.79    1.31
   9   4  -6   85.85    2.47
   9   4  -5    1.77    1.07
   9   4  -4   66.96    2.30
   9   4  -3    9.28    1.32
   9   4  -2    2.39    1.16
   9   4  -1    0.68    1.07
   9   4   0   -0.65    0.96
   9   4   3  482.59    5.60
   9   4   4    5.03    1.50
   9   4   5  306.39    4.46
   9   4   6   25.70    1.77
   9   5 -13   13.05    1.37
   9   5 -12   -0.25    0.86
   9   5 -11    8.27    1.31
   9   5 -10   -0.61    0.97
   9   5  -9   18.49    1.38
   9   5  -8   12.31    1.47
   9   5  -7   69.76    2.25
   9   5  -6   64.92    2.24
   9   5  -5   79.01    2.31
   9   5  -4  113.02    2.74
   9   5  -3    2.31    1.06
   9   5  -2   21.44    1.64
   9   5   1    1.76    1.05
   9   5   4  203.51    3.71
   9   6 -14   37.76    1.74
   9   6 -13   -0.27    0.92
   9   6 -12   14.06    1.25
   9   6 -11    1.57    0.87
   9   6 -10    7.78    1.15
   9   6  -9    5.88    1.31
   9   6  -8   22.75    1.49
   9   6  -7   65.62    2.05
   9   6  -5  191.06    3.41
   9   6  -4    0.49    0.98
   9   6  -3   68.82    2.12
   9   6  -2    3.13    1.23
   9   6  -1    3.67    1.33
   9   6   0    0.75    0.96
   9   6   1    6.78    1.25
   9   6   2    2.18    1.03
   9   7 -13   12.26    1.36
   9   7 -12    6.53    1.12
   9   7 -11    1.21    0.81
   9   7 -10    4.10    1.10
   9   7  -9    1.20    0.92
   9   7  -8   12.67    1.38
   9   7  -7    3.01    1.20
   9   7  -6   52.88    2.02
   9   7  -5   -0.12    0.88
   9   7  -4   37.82    1.82
   9   7  -3    9.42    1.39
   9   7  -2    0.77    0.90
   9   7  -1    0.84    0.88
   9   7   0    6.30    1.24
   9   7   1    6.99    1.25
   9   7   2    6.25    1.18
   9   8 -11   -0.21    0.76
   9   8  -9    0.26    0.91
   9   8  -8   -0.12    0.77
   9   8  -6    1.00    0.92
   9   8  -5    3.81    1.01
   9   8  -4    2.09    0.92
   9   8  -3    1.68    0.93
   9   8  -2    1.41    0.84
   9   8  -1    2.52    1.18
   9   8   1   -0.53    0.80
   9   8   2   -0.22    0.75
   9   9  -7    0.13    0.75
   9   9  -6    1.74    0.80
   9   9  -5    6.19    1.19
   9   9  -4    0.16    0.81
   9   9  -3    0.95    0.87
  10 -10  -1    0.56    1.93
  10 -10   1    1.76    1.96
  10  -9  -7    2.60    1.83
  10  -9  -6   -2.17    1.84
  10  -9  -5   18.75    2.29
  10  -9  -4    6.64    1.98
  10  -9  -3   49.49    2.91
  10  -9  -2   11.27    2.38
  10  -9   0    0.71    1.83
  10  -9   1   14.93    2.22
  10  -9   2    9.02    2.66
  10  -9   3   16.97    2.81
  10  -9   4   13.28    2.76
  10  -9   6    9.21    2.34
  10  -8  -8   20.21    2.16
  10  -8  -7    1.78    1.51
  10  -8  -6    9.64    2.21
  10  -8  -5   -1.37    1.41
  10  -8  -4    6.95    2.07
  10  -8  -3   15.90    2.34
  10  -8  -2    8.06    2.44
  10  -8  -1   -0.24    1.60
  10  -8   0    6.30    2.24
  10  -8   1   41.80    2.54
  10  -8   2    8.95    2.27
  10  -8   3  107.77    3.64
  10  -8   4    0.25    1.72
  10  -8   6    1.70    1.81
  10  -8   7   -0.04    1.83
  10  -8   8   -2.05    1.84
  10  -7  -8   22.91    2.26
  10  -7  -6   18.97    2.14
  10  -7  -5   19.65    2.14
  10  -7  -4    2.30    1.69
  10  -7  -3    1.18    1.43
  10  -7  -2    1.96    1.49
  10  -7  -1    7.72    1.89
  10  -7   0   31.64    2.51
  10  -7   1   -0.65    1.44
  10  -7   3    2.56    1.64
  10  -7   4   76.25    3.22
  10  -7   5    0.83    1.65
  10  -7   6    5.88    2.03
  10  -7   7    2.43    1.77
  10  -7   8    1.09    1.79
  10  -7  10    0.67    2.04
  10  -6  -9   18.53    1.92
  10  -6  -6   22.09    2.16
  10  -6  -5   36.54    2.43
  10  -6  -1   21.40    2.05
  10  -6   0    1.53    1.57
  10  -6   1   21.92    2.32
  10  -6   2   18.44    2.30
  10  -6   3   23.95    2.28
  10  -6   4    0.79    1.55
  10  -6   5   -0.38    1.50
  10  -6   6   32.36    2.34
  10  -6   7    2.47    1.67
  10  -6   8   66.62    3.13
  10  -6   9    5.62    2.59
  10  -6  10    8.89    2.34
  10  -6  11    3.69    1.65
  10  -5  -9    3.67    1.71
  10  -5  -8   16.42    1.77
  10  -5  -7    5.11    1.84
  10  -5   2   -1.73    1.33
  10  -5   3    8.83    2.12
  10  -5   4   -1.79    1.39
  10  -5   5   11.80    1.85
  10  -5   6    1.10    1.54
  10  -5   8   15.54    2.20
  10  -5   9   46.62    2.61
  10  -5  10    2.61    1.74
  10  -5  11    9.68    2.01
  10  -4 -10    1.18    1.21
  10  -4  -9   14.60    1.80
  10  -4  -8    0.62    1.28
  10  -4   3   16.32    2.28
  10  -4   5    6.73    2.08
  10  -4   6    3.80    1.54
  10  -4   8   15.65    1.97
  10  -4   9    0.82    1.47
  10  -4  10    4.81    1.75
  10  -3 -11    0.52    1.00
  10  -3 -10   69.81    2.38
  10  -3  -9    6.32    1.66
  10  -3  -8    0.81    1.22
  10  -3   3  117.33    3.32
  10  -3   4  134.95    3.53
  10  -3   5   44.59    2.33
  10  -3   6   43.65    2.47
  10  -3   7   -0.05    1.33
  10  -3   8    0.33    1.34
  10  -3  10  113.36    3.08
  10  -2 -11   49.86    2.05
  10  -2 -10    9.42    1.39
  10  -2  -9    0.03    1.32
  10  -2  -8    6.71    1.96
  10  -2  -7   18.36    2.16
  10  -2   0   21.83    1.97
  10  -2   1  128.43    3.55
  10  -2   2   76.13    2.81
  10  -2   4   22.01    2.17
  10  -2   6    4.62    1.75
  10  -2   8    4.16    1.58
  10  -2   9    9.80    1.78
  10  -1 -12    6.65    1.41
  10  -1 -11    1.11    1.12
  10  -1 -10    2.54    1.25
  10  -1  -8    6.20    1.96
  10  -1  -6    0.01    1.63
  10  -1  -3   25.32    2.01
  10  -1   0   64.57    2.58
  10  -1   1   10.55    1.94
  10  -1   4  265.30    4.62
  10  -1   5   43.21    2.41
  10  -1   6    7.26    1.77
  10  -1   7    0.25    1.31
  10  -1   8   19.64    1.80
  10  -1   9   -0.44    1.15
  10   0 -12    0.81    1.18
  10   0 -11   -0.18    1.19
  10   0 -10    1.86    1.16
  10   0  -9    0.57    1.13
  10   0  -3    0.90    1.42
  10   0  -2    0.36    1.28
  10   0  -1    3.65    1.60
  10   0   2    7.30    1.79
  10   0   4   28.34    1.91
  10   0   5    2.36    1.45
  10   0   6   -0.63    1.33
  10   0   7   48.87    2.31
  10   0   8   54.60    2.26
  10   1 -13   -0.45    1.07
  10   1 -12   -0.32    1.07
  10   1  -9    0.56    1.28
  10   1  -8    0.38    1.19
  10   1  -7   33.28    2.18
  10   1  -5   10.59    1.85
  10   1  -4    3.83    1.73
  10   1  -3   -0.42    1.22
  10   1  -1    1.04    1.31
  10   1   1    4.11    1.52
  10   1   2    1.19    1.25
  10   1   4   -1.06    1.34
  10   1   5    1.19    1.20
  10   1   7   24.83    1.89
  10   2 -13   -0.22    0.92
  10   2 -12   41.49    2.00
  10   2 -11   22.32    1.89
  10   2  -8    1.41    1.13
  10   2  -7    0.71    1.26
  10   2  -6    1.89    1.37
  10   2  -5   13.10    1.75
  10   2  -4    4.56    1.54
  10   2  -3    5.37    1.51
  10   2  -2   13.15    1.79
  10   2   1    2.00    1.25
  10   2   2    6.87    1.61
  10   2   3    6.21    1.45
  10   2   5    0.14    1.17
  10   2   6   26.52    1.92
  10   2   7    0.26    1.02
  10   3 -11   19.76    1.62
  10   3 -10   26.72    1.72
  10   3  -9    3.31    1.14
  10   3  -8    3.06    1.33
  10   3  -7    0.18    1.22
  10   3  -6   16.58    1.80
  10   3  -5   -0.83    1.02
  10   3  -4   17.55    1.83
  10   3  -3   -0.21    1.04
  10   3  -2    0.91    1.14
  10   3  -1    3.18    1.43
  10   3   2   10.00    1.75
  10   3   4    5.14    1.54
  10   4 -13    1.26    0.96
  10   4 -12   -0.27    0.92
  10   4 -11    4.09    1.33
  10   4 -10   -0.22    1.06
  10   4  -8    0.32    1.02
  10   4  -7   43.48    2.00
  10   4  -6   33.54    1.92
  10   4  -3    2.93    1.31
  10   4  -2   12.89    1.48
  10   4  -1    3.86    1.30
  10   4   1    2.72    1.26
  10   4   2  174.20    3.67
  10   5 -14   16.13    1.33
  10   5 -13   -1.01    0.78
  10   5 -12    2.99    1.38
  10   5 -11    0.39    0.97
  10   5 -10    2.12    1.10
  10   5  -9    3.41    1.11
  10   5  -8   24.22    1.71
  10   5  -7   54.36    2.16
  10   5  -6   22.55    1.79
  10   5  -2    0.66    1.11
  10   5   0   -0.12    0.96
  10   5   2    6.23    1.38
  10   6 -13    6.66    1.24
  10   6 -12    6.11    1.22
  10   6 -10    4.74    1.20
  10   6  -9    0.00    0.83
  10   6  -8   14.97    1.47
  10   6  -7    0.40    0.95
  10   6  -6   49.61    2.02
  10   6  -5    0.91    0.92
  10   6  -3    4.01    1.31
  10   6  -1   -0.71    0.85
  10   6   1    2.60    1.07
  10   6   2    3.41    1.19
  10   6   3    9.37    1.32
  10   7 -10    1.02    0.87
  10   7  -9    0.83    0.80
  10   7  -8    0.19    0.82
  10   7  -7    3.71    1.11
  10   7  -6   -0.18    0.79
  10   7  -5    4.59    1.24
  10   7  -4    1.90    0.89
  10   7  -1    5.50    1.16
  10   7   0   13.55    1.40
  11 -10  -3  148.12    4.39
  11 -10  -2   10.15    2.56
  11 -10   0   21.35    2.71
  11 -10   1   -1.73    1.93
  11 -10   2    0.19    2.33
  11  -9  -7    1.12    1.70
  11  -9  -6   34.47    2.83
  11  -9  -5    2.82    1.79
  11  -9  -4   38.37    2.64
  11  -9  -3   20.29    2.72
  11  -9  -2   22.50    2.43
  11  -9  -1   13.26    2.32
  11  -9   0   -1.36    1.77
  11  -9   1    7.97    2.69
  11  -9   3   36.56    2.87
  11  -9   4    7.81    2.42
  11  -9   5   -2.96    1.90
  11  -9   6   10.66    2.89
  11  -8  -7    0.78    1.58
  11  -8  -6    1.66    1.85
  11  -8  -5    6.52    2.34
  11  -8  -4   18.59    2.55
  11  -8  -3    8.87    2.36
  11  -8  -2   20.66    2.24
  11  -8  -1   -1.02    1.58
  11  -8   0    5.76    2.35
  11  -8   1   14.55    2.33
  11  -8   2   14.18    2.61
  11  -8   3    9.90    2.62
  11  -8   4    7.61    2.47
  11  -8   5   22.26    2.77
  11  -8   6   11.11    2.39
  11  -7  -8    2.62    1.52
  11  -7  -7    0.36    1.40
  11  -7  -6    6.45    1.76
  11  -7  -5   40.75    2.41
  11  -7  -4    8.78    2.28
  11  -7  -3  101.23    3.35
  11  -7  -2   -0.50    1.52
  11  -7   0   12.15    2.29
  11  -7   1    8.98    2.37
  11  -7   2   19.76    2.58
  11  -7   3    1.26    2.05
  11  -7   4   26.17    2.60
  11  -7   5    3.36    2.05
  11  -7   7    0.02    1.96
  11  -7   9    6.09    2.72
  11  -7  10   35.08    2.65
  11  -6  -9    1.04    1.23
  11  -6  -8   -0.38    1.30
  11  -6  -7    5.05    1.92
  11  -6  -5   -1.42    1.40
  11  -6  -4  256.56    5.07
  11  -6  -3   34.69    2.68
  11  -6  -2  370.33    6.10
  11  -6  -1   63.56    2.95
  11  -6   0   80.28    3.33
  11  -6   2   -0.32    1.59
  11  -6   3   36.28    2.87
  11  -6   4    2.21    1.70
  11  -6   5  100.76    3.66
  11  -6   6    3.99    1.87
  11  -6   8   37.51    2.87
  11  -6  10   11.89    2.31
  11  -6  11   11.07    2.10
  11  -5 -10   -0.57    1.18
  11  -5  -9   24.14    2.07
  11  -5  -8    0.41    1.33
  11  -5  -6    8.74    2.01
  11  -5  -5  165.96    3.93
  11  -5  -3  443.47    6.47
  11  -5  -1  193.71    4.64
  11  -5   1   11.08    2.24
  11  -5   2   35.31    2.74
  11  -5   3   -0.25    1.57
  11  -5   4   23.17    2.56
  11  -5   6   95.90    3.45
  11  -5   7   76.90    3.04
  11  -5   9   66.26    2.95
  11  -5  10    7.72    2.00
  11  -4 -10   82.98    2.62
  11  -4  -8   44.34    2.46
  11  -4  -7   17.61    2.10
  11  -4  -6   55.25    2.65
  11  -4  -5  132.08    3.77
  11  -4  -4  142.94    4.02
  11  -4  -3  478.59    6.96
  11  -4  -2   59.31    2.83
  11  -4  -1  393.36    6.41
  11  -4   0    6.19    2.21
  11  -4   1   64.91    3.09
  11  -4   2    6.48    1.85
  11  -4   3    1.31    1.68
  11  -4   4    1.77    1.53
  11  -4   5    4.96    1.94
  11  -4   6   36.44    2.56
  11  -4   7   24.59    2.07
  11  -4   8   86.13    2.95
  11  -4   9    0.62    1.36
  11  -4  10   -1.00    1.44
  11  -3 -11  108.01    2.71
  11  -3 -10   25.93    1.82
  11  -3  -8   15.82    2.12
  11  -3  -7    4.49    2.03
  11  -3  -5    7.81    2.16
  11  -3  -3    2.45    1.63
  11  -3  -1   -0.84    1.41
  11  -3   0   42.14    2.42
  11  -3   1    1.48    1.53
  11  -3   2    1.51    1.51
  11  -3   3   36.75    2.52
  11  -3   4    1.75    1.49
  11  -3   5   12.99    2.11
  11  -3   6    0.61    1.37
  11  -3   7   46.23    2.51
  11  -3   8    0.85    1.52
  11  -3   9   14.02    1.80
  11  -2 -10    1.17    1.12
  11  -2  -9    0.59    1.45
  11  -2  -8    5.50    1.99
  11  -2  -7   -0.21    1.52
  11  -2  -6    9.46    2.16
  11  -2  -5    1.56    1.47
  11  -2  -4    8.01    2.02
  11  -2  -3    8.89    2.09
  11  -2  -1   14.00    1.84
  11  -2   3   -0.70    1.39
  11  -2   6    1.15    1.57
  11  -1 -11    0.51    1.10
  11  -1 -10    0.14    1.19
  11  -1  -9    6.46    1.55
  11  -1  -7    0.36    1.54
  11  -1  -6   36.92    2.49
  11  -1  -5    2.77    1.47
  11  -1  -4    1.75    1.61
  11  -1  -2    2.70    1.67
  11  -1  -1   12.49    2.08
  11  -1   0    1.64    1.57
  11  -1   1    4.37    1.78
  11  -1   4    1.68    1.46
  11  -1   5    3.76    1.74
  11  -1   6   16.90    1.96
  11   0 -12   -0.30    1.16
  11   0  -8    1.51    1.47
  11   0  -6   -0.97    1.25
  11   0  -5    1.81    1.42
  11   0  -3   -0.09    1.38
  11   0  -1    2.41    1.60
  11   0   1    4.87    1.58
  11   0   2   16.71    1.90
  11   0   3    5.69    1.72
  11   0   4   11.47    1.64
  11   0   6   41.63    2.27
  11   1 -10   28.36    1.87
  11   1  -8    0.27    1.34
  11   1  -7   13.23    1.64
  11   1  -6    0.67    1.23
  11   1  -4   12.60    2.05
  11   1  -2   34.72    2.18
  11   1   1   58.14    2.56
  11   1   3    8.65    1.80
  11   1   4   21.24    1.78
  11   1   5    0.17    1.26
  11   1   7    4.40    1.36
  11   2 -13   37.13    1.90
  11   2 -11   24.97    2.00
  11   2  -9    0.58    1.22
  11   2  -7    0.54    1.12
  11   2  -5   13.45    1.66
  11   2  -4   27.81    2.14
  11   2   0   16.00    1.93
  11   2   2    0.34    1.14
  11   2   3    7.14    1.49
  11   2   4    2.31    1.38
  11   2   6    0.88    1.13
  11   3 -13   38.02    1.91
  11   3 -11   69.22    2.41
  11   3 -10    1.47    1.22
  11   3  -9   15.90    1.61
  11   3  -8    4.86    1.47
  11   3  -7    0.58    1.02
  11   3  -6    0.22    1.04
  11   3  -5   -0.10    1.12
  11   3  -4   -0.02    1.04
  11   3  -3    4.78    1.65
  11   3  -1   -0.04    1.08
  11   3   0    0.43    1.10
  11   3   1    1.72    1.12
  11   3   5   11.55    1.52
  11   4 -12    9.23    1.41
  11   4 -11    1.53    0.97
  11   4 -10    2.55    1.24
  11   4  -8    1.54    0.99
  11   4  -7    5.17    1.21
  11   4  -6    4.53    1.25
  11   4  -5   26.06    1.81
  11   4  -4    1.09    0.98
  11   4  -3    3.26    1.37
  11   4  -2   -0.02    0.97
  11   4  -1   -0.21    0.95
  11   4   0   -0.39    1.12
  11   4   1    3.84    1.38
  11   5 -11   -0.12    0.87
  11   5 -10    0.47    0.87
  11   5  -9    1.22    0.87
  11   5  -7    0.42    1.02
  11   5  -6   21.22    1.57
  11   5  -5    0.60    0.91
  11   5  -4    3.00    1.27
  11   5  -3    0.55    1.04
  11   5  -2    3.85    1.34
  11   5  -1    1.37    0.93
  11   5   0    7.11    1.37
  11   5   1    3.48    1.42
  11   5   2    0.33    0.91
  11   5   3    0.82    0.80
  11   6  -8    0.04    0.77
  11   6  -7    2.87    1.12
  11   6  -6    0.26    0.80
  11   6  -5    0.30    0.87
  11   6  -4   -0.15    0.78
  11   6  -3    9.25    1.16
  11   6  -2   11.30    1.26
  11   6  -1    8.57    1.36
  12 -10  -4   64.47    3.13
  12 -10  -3   24.53    2.96
  12 -10  -2   22.58    2.80
  12 -10  -1   33.57    3.12
  12 -10   0   -0.03    2.04
  12 -10   1   -0.25    1.95
  12 -10   2    2.96    2.47
  12  -9  -7   -1.04    1.89
  12  -9  -6   -0.34    1.66
  12  -9  -5   10.83    2.46
  12  -9  -4   10.22    2.28
  12  -9  -3    6.09    2.50
  12  -9  -2    9.32    2.23
  12  -9  -1    2.52    1.82
  12  -9   0    9.78    2.46
  12  -9   1   13.66    2.72
  12  -9   2   41.98    3.26
  12  -9   3   -1.86    1.88
  12  -9   5   -0.20    2.15
  12  -9   6    1.78    2.13
  12  -8  -8   14.38    2.24
  12  -8  -7   43.27    2.57
  12  -8  -6    0.43    1.76
  12  -8  -5    1.00    1.77
  12  -8  -4   -0.55    1.60
  12  -8  -3   10.84    2.46
  12  -8   0   18.42    2.41
  12  -8   1   17.25    2.77
  12  -8   2    1.90    1.92
  12  -8   3    6.77    2.60
  12  -8   4    3.37    2.40
  12  -8   5    9.02    2.43
  12  -8   7    1.99    2.26
  12  -8   8   67.61    3.32
  12  -7  -8   44.39    2.56
  12  -7  -7   -1.11    1.40
  12  -7  -6    0.04    1.68
  12  -7  -5    0.45    1.56
  12  -7  -4   69.34    3.14
  12  -7  -3   14.77    2.18
  12  -7  -1   69.43    3.33
  12  -7   0   25.84    2.68
  12  -7   1   51.07    3.13
  12  -7   2   -1.50    1.82
  12  -7   3   21.34    2.86
  12  -7   4   -0.14    1.80
  12  -7   6    2.39    2.11
  12  -6  -9    0.90    1.21
  12  -6  -8    0.53    1.28
  12  -6  -7    4.28    1.91
  12  -6  -1   94.52    3.63
  12  -6   0  180.18    4.45
  12  -6   1    6.71    2.70
  12  -6   3    1.91    1.71
  12  -6   4   41.78    3.02
  12  -6   5   13.92    2.47
  12  -6   6  131.46    3.88
  12  -6   7   84.18    3.46
  12  -6   8   97.35    3.21
  12  -6  10    7.91    1.88
  12  -5  -9    4.60    1.58
  12  -5  -7    6.99    2.03
  12  -5  -6   73.01    3.18
  12  -5  -3  604.86    7.92
  12  -5  -2   38.82    2.75
  12  -5   0   -0.71    1.68
  12  -5   1   77.82    3.26
  12  -5   2    2.26    1.80
  12  -5   3   12.28    2.24
  12  -5   4    3.12    1.84
  12  -5   5   27.35    2.54
  12  -5   6   93.05    3.41
  12  -5   9   -2.01    1.51
  12  -4 -10   31.00    1.84
  12  -4  -9   19.09    1.93
  12  -4  -8    9.80    1.75
  12  -4  -7    1.10    1.50
  12  -4  -5    2.44    1.71
  12  -4  -4  374.87    6.43
  12  -4  -3    1.11    1.71
  12  -4  -1   15.08    2.20
  12  -4   0   81.27    3.11
  12  -4   1   10.99    1.96
  12  -4   2    3.64    1.71
  12  -4   3    0.02    1.49
  12  -4   4    0.36    1.67
  12  -4   5   10.14    2.19
  12  -4   6    1.68    1.47
  12  -4   8    4.51    1.86
  12  -4   9   16.68    1.98
  12  -3 -10    2.10    1.15
  12  -3  -9    8.40    1.81
  12  -3  -5   49.85    2.88
  12  -3  -4   28.13    2.54
  12  -3  -3   64.30    2.85
  12  -3  -2   25.16    2.49
  12  -3   0    5.43    1.76
  12  -3   2   15.88    2.21
  12  -3   3    0.87    1.53
  12  -3   4   41.57    2.47
  12  -3   5   -1.68    1.37
  12  -3   6    8.93    1.96
  12  -3   7    8.52    1.92
  12  -2 -11   -0.41    1.02
  12  -2 -10    1.56    1.24
  12  -2  -9    5.56    1.64
  12  -2  -8   19.58    1.99
  12  -2  -7    5.93    1.92
  12  -2  -6    7.62    1.91
  12  -2  -5   21.62    2.30
  12  -2  -4    4.53    2.07
  12  -2  -2   11.94    2.00
  12  -2  -1    9.60    2.13
  12  -2   1    3.25    1.52
  12  -2   2    0.04    1.54
  12  -2   4    4.00    1.73
  12  -2   5    1.48    1.51
  12  -2   6   12.09    1.69
  12  -2   7   54.13    2.40
  12  -2   8   81.57    2.55
  12  -1 -11   11.29    1.71
  12  -1 -10    3.53    1.53
  12  -1  -9   10.76    1.58
  12  -1  -8    0.42    1.24
  12  -1  -7   24.60    2.24
  12  -1  -6    0.98    1.48
  12  -1  -5   -0.46    1.45
  12  -1  -3    0.58    1.39
  12  -1  -1    0.66    1.67
  12  -1   0   34.13    2.44
  12  -1   1    3.75    1.57
  12  -1   3    1.37    1.52
  12  -1   4    2.31    1.50
  12  -1   5   34.63    2.08
  12   0 -12   26.45    1.83
  12   0 -10    3.11    1.27
  12   0  -9    2.15    1.28
  12   0  -8    0.08    1.17
  12   0  -7    0.19    1.46
  12   0  -6    0.68    1.33
  12   0  -4    2.71    1.54
  12   0  -1  112.10    3.23
  12   0   3    8.83    1.76
  12   0   5    2.14    1.22
  12   1 -11   14.90    1.72
  12   1  -9    0.58    1.12
  12   1  -8   19.43    1.92
  12   1  -7   -0.41    1.10
  12   1  -1  114.04    3.13
  12   1   0   32.87    2.15
  12   1   2   -0.70    1.33
  12   1   4    3.09    1.34
  12   1   5   23.08    1.85
  12   2 -12    0.63    1.12
  12   2 -10    3.07    1.40
  12   2  -9   34.41    1.85
  12   2  -8    3.01    1.50
  12   2  -1    4.34    1.67
  12   2   0   40.22    2.09
  12   2   1    3.36    1.27
  12   2   2    0.23    1.09
  12   2   3    2.51    1.23
  12   2   4    4.29    1.23
  12   2   5    0.88    0.93
  12   3 -11    7.75    1.40
  12   3  -9    3.00    1.35
  12   3  -8    0.85    0.94
  12   3  -7   -0.87    0.89
  12   3  -6   -1.29    0.89
  12   3  -5    0.76    0.96
  12   3  -4    0.72    1.14
  12   3  -3   13.00    1.59
  12   3  -2    0.72    1.05
  12   3   1    0.14    1.00
  12   3   3    6.87    1.17
  12   4  -9   -0.31    0.81
  12   4  -8    2.45    1.20
  12   4  -6    5.18    1.25
  12   4  -5    0.24    1.01
  12   4  -4   -0.05    0.85
  12   4  -3    0.15    0.87
  12   4  -2    6.03    1.20
  12   4   0    3.24    1.26
  12   4   1    3.40    1.24
  13 -10  -3    1.83    1.84
  13 -10  -1   -0.13    1.90
  13 -10   0   15.01    2.93
  13 -10   1    0.81    2.07
  13  -9  -7   21.14    2.38
  13  -9  -6    1.08    1.89
  13  -9  -5    0.75    1.88
  13  -9  -4    1.30    1.87
  13  -9  -3   -0.53    1.66
  13  -9  -2   -1.80    1.67
  13  -9  -1   21.61    2.60
  13  -9   0    1.22    1.89
  13  -9   1   66.01    3.57
  13  -9   2   23.36    3.12
  13  -9   5   -0.51    1.96
  13  -8  -7    0.89    1.48
  13  -8  -4    5.38    2.02
  13  -8  -3    1.02    1.73
  13  -8  -2    7.24    2.77
  13  -8  -1    0.76    1.80
  13  -8   1   24.54    2.86
  13  -8   3   10.88    2.78
  13  -8   4    2.90    1.91
  13  -8   5    0.96    2.17
  13  -8   6   -2.94    1.78
  13  -8   7    5.58    2.75
  13  -7  -8    0.88    1.50
  13  -7  -5    1.46    1.66
  13  -7  -4    0.90    1.63
  13  -7  -3   14.52    2.58
  13  -7  -1    4.43    2.08
  13  -7   0    0.00    1.97
  13  -7   1   -0.31    1.73
  13  -7   2    0.03    1.76
  13  -7   3   -0.39    1.78
  13  -7   4   12.45    2.53
  13  -7   5   11.91    2.51
  13  -7   6   29.37    2.69
  13  -7   7   19.47    2.57
  13  -7   8   16.21    2.22
  13  -7   9   13.15    2.24
  13  -6  -9    0.88    1.30
  13  -6  -8   10.51    1.78
  13  -6  -7    0.85    1.51
  13  -6  -6    1.02    1.51
  13  -6   0   -0.79    1.58
  13  -6   1    1.07    1.65
  13  -6   2    0.14    1.58
  13  -6   3    0.30    1.63
  13  -6   4    6.18    2.22
  13  -6   5    9.83    2.37
  13  -5  -9    0.41    1.14
  13  -5  -8    0.62    1.28
  13  -5  -7   -1.56    1.52
  13  -5  -6    3.64    1.64
  13  -5  -5    3.30    1.92
  13  -5   0    2.09    1.64
  13  -5   1    1.16    1.57
  13  -5   2    4.63    1.85
  13  -5   3   15.05    2.35
  13  -5   4    0.09    1.47
  13  -5   5    4.91    1.79
  13  -5   6    0.64    1.47
  13  -5   7   24.58    2.27
  13  -5   8    2.12    1.41
  13  -5   9   -0.06    1.30
  13  -4  -9    4.84    1.60
  13  -4  -8    0.39    1.28
  13  -4  -6    1.15    1.74
  13  -4  -5    0.04    1.52
  13  -4  -4    1.37    1.56
  13  -4  -2    4.80    2.15
  13  -4  -1   -0.72    1.42
  13  -4   0    0.96    1.48
  13  -4   1    8.51    1.84
  13  -4   3    0.45    1.47
  13  -4   5   -0.60    1.41
  13  -4   6   -0.57    1.26
  13  -4   7   -0.22    1.35
  13  -4   8    0.68    1.29
  13  -3 -10   -0.27    1.05
  13  -3  -9    0.41    1.23
  13  -3  -7    1.97    1.43
  13  -3  -5    1.70    1.45
  13  -3  -4    1.13    1.48
  13  -3  -3    0.84    1.64
  13  -3  -2    1.27    1.44
  13  -3  -1    1.30    1.58
  13  -3   2    4.97    1.85
  13  -3   4    7.47    1.91
  13  -3   5    2.07    1.32
  13  -3   6    0.83    1.33
  13  -3   7    7.29    1.58
  13  -2  -7   24.69    2.15
  13  -2  -5    1.65    1.48
  13  -2  -4   -0.79    1.34
  13  -2   0    0.23    1.53
  13  -2   1    0.11    1.35
  13  -2   4   -0.02    1.24
  13  -2   5    2.00    1.40
  13  -2   6   12.61    1.60
  13  -2   7   44.10    2.02
  13  -1 -11    0.17    1.02
  13  -1 -10   -1.04    1.16
  13  -1  -7   21.35    1.84
  13  -1  -6   -0.16    1.25
  13  -1  -4    0.93    1.32
  13  -1  -2   10.21    1.74
  13  -1  -1   17.72    1.86
  13  -1   0   12.01    1.70
  13  -1   1    2.60    1.48
  13  -1   2    0.53    1.22
  13  -1   3    0.15    1.16
  13  -1   4    6.68    1.47
  13  -1   5    4.05    1.62
  13   0 -11    3.26    1.54
  13   0  -9   -0.26    1.17
  13   0  -7   -0.50    1.21
  13   0  -6   -1.18    1.10
  13   0  -5    1.10    1.26
  13   0   2    0.77    1.12
  13   0   3    5.50    1.48
  13   0   4   -0.79    1.12
  13   1 -10    0.55    1.00
  13   1  -7    0.75    1.07
  13   1  -6    0.24    1.02
  13   1  -3    7.70    1.67
  13   1  -1    1.27    1.13
  13   1   1    2.60    1.07
  13   1   2   -0.02    0.95
  13   1   3    1.30    0.97
  13   2  -8   -0.03    0.87
  13   2  -7    2.67    1.22
  13   2  -6    0.65    0.96
  13   2  -5    0.63    0.95
  13   2  -4    1.55    1.07
  13   2  -2   -0.35    0.94
  13   2  -1    9.64    1.39
  13   2   0    5.50    1.38
  13   2   1    0.46    0.91
  14  -9  -5   -0.17    1.47
  14  -9  -4   16.12    2.46
  14  -9  -3    1.44    1.78
  14  -9  -2   14.02    2.70
  14  -9  -1   13.13    2.82
  14  -9   0   32.33    2.99
  14  -9   2   14.46    2.74
  14  -9   3   39.41    2.98
  14  -9   4    2.24    1.95
  14  -8  -7   62.31    2.70
  14  -8  -5   21.03    2.60
  14  -8  -4    3.63    1.70
  14  -8  -2   12.87    2.59
  14  -8  -1    2.29    1.90
  14  -8   0   28.61    2.88
  14  -8   1    1.11    1.76
  14  -8   2   35.40    2.88
  14  -8   3    0.10    1.68
  14  -8   4    1.26    1.68
  14  -8   5    1.07    1.62
  14  -7  -7   15.45    2.15
  14  -7  -6   15.64    2.33
  14  -7  -5    1.52    1.80
  14  -7  -4    1.60    1.59
  14  -7  -2   -0.24    1.65
  14  -7  -1    0.46    1.71
  14  -7   0    3.75    1.76
  14  -7   1   17.52    2.55
  14  -7   3    1.10    1.62
  14  -7   4   -1.34    1.49
  14  -7   5   -0.68    1.44
  14  -6  -8    9.67    1.85
  14  -6  -7    0.54    1.41
  14  -6  -6    1.59    1.71
  14  -6  -5    2.45    1.70
  14  -6  -4    5.65    2.33
  14  -6  -3    0.85    1.85
  14  -6  -1    0.69    1.55
  14  -6   0    1.05    1.61
  14  -6   1   10.21    2.30
  14  -6   3   10.58    1.92
  14  -6   4    1.00    1.55
  14  -6   5   -0.75    1.55
  14  -5  -9    4.36    1.62
  14  -5  -8    3.28    1.64
  14  -5  -7   17.86    2.15
  14  -5  -6    1.63    1.41
  14  -5  -4    1.28    1.62
  14  -5  -3    2.18    1.68
  14  -5  -2    1.04    1.56
  14  -5   0   15.66    2.01
  14  -5   1   -0.68    1.41
  14  -5   3   -0.79    1.45
  14  -5   4   35.30    2.41
  14  -5   5    1.70    1.38
  14  -4  -9    1.40    1.16
  14  -4  -8   29.31    2.20
  14  -4  -7    6.20    1.91
  14  -4  -6   41.04    2.30
  14  -4  -5   15.45    2.21
  14  -4  -3    5.61    1.97
  14  -4  -2    0.88    1.39
  14  -4  -1   24.05    2.29
  14  -4   0    1.60    1.60
  14  -4   2   11.37    1.84
  14  -4   4   10.24    1.96
  14  -3  -9   27.23    1.98
  14  -3  -8   30.01    2.11
  14  -3  -7   34.20    2.16
  14  -3  -1    6.29    1.90
  14  -3   3   26.53    1.92
  14  -3   4   10.93    1.60
  14  -2  -9   25.19    1.99
  14  -2  -8   13.33    1.83
  14  -2  -7   49.45    2.46
  14  -2  -6    1.94    1.30
  14  -2  -4   -2.08    1.18
  14  -2  -3   -0.16    1.33
  14  -2  -2   -0.30    1.19
  14  -2  -1    0.47    1.21
  14  -2   0    3.55    1.55
  14  -2   1    8.42    1.79
  14  -2   2   18.32    1.72
  14  -2   3    3.20    1.21
  14  -1  -8   20.54    1.88
  14  -1  -7   -0.33    1.01
  14  -1  -6    9.94    1.77
  14  -1  -5    1.35    1.25
  14  -1  -4   -0.29    1.09
  14  -1  -3    4.64    1.62
  14  -1  -2    1.43    1.18
  14  -1   0    1.26    1.08
  14  -1   1    1.69    1.18
  14   0  -6    3.62    1.68
  14   0  -5    1.10    1.14
  14   0  -4   -0.43    0.95
  14   0  -3    0.00    1.11
  14   0  -2    7.88    1.49
  14   0  -1    1.09    1.01
   2   5   2  180.45    1.82
   3   1   0  753.36    3.35
   3   2   0 1115.47    4.31
   3   3   1  100.68    1.49
   3   4   1   20.60    0.84
   3   6   0    1.37    0.67
   3   6   1   20.53    0.90
   3   7   0   32.90    1.04
   4  -3  -9   31.45    1.13
   4  -3  -7  631.94    3.57
   4  -2  -5   41.83    1.21
   4  -2  -4  387.31    2.92
   4  -1  -3  185.85    2.16
   4   0  -2   64.09    1.49
   4   1  -1   59.16    1.30
   4   2  -1   29.34    1.06
   4   2   0  481.61    3.33
   4   3  -1   23.23    1.02
   4   3   0   30.27    0.96
   4   4  -1    4.93    0.69
   4   4   0 1212.42    5.03
   4   5  -1  470.23    3.54
   4   5   0  330.15    2.82
   4   6  -1    3.03    0.79
   4   6   0   -0.47    0.50
   4   7  -2  435.81    3.64
   4   7  -1    4.75    0.76
   4   8  -2   35.73    1.22
   5  -3 -10  895.41    4.95
   5  -3  -9   29.15    1.21
   5  -3  -8  379.54    3.40
   5  -2  -8   15.59    0.98
   5  -2  -7   23.72    1.21
   5  -2  -6   36.90    1.21
   5  -2  -5   20.52    1.35
   5  -1  -5    3.85    0.80
   5  -1  -4   11.00    0.96
   5   0  -3   42.03    1.18
   5   1  -3    1.84    0.85
   5   1  -2   16.61    0.91
   5   2  -2   87.38    1.85
   5   2  -1  585.31    4.04
   5   3  -2 1427.98    6.09
   5   3  -1  101.30    1.85
   5   5  -2  136.89    2.30
   5   5  -1  594.77    4.27
   5   6  -3    1.21    0.66
   5   6  -2    1.70    0.71
   5   7  -4    1.77    0.83
   5   7  -2   21.22    1.16
   5   9  -6    2.89    1.06
   5   9  -4    5.95    1.00
   5  10  -8   13.03    1.06
   5  10  -7   13.81    1.07
   6  -3 -12  170.64    2.75
   6  -2 -14  191.82    3.13
   6  -2 -13   14.45    1.28
   6  -2 -12 1376.69    7.28
   6  -2 -11   52.14    1.69
   6  -2 -10 1347.38    6.77
   6  -2  -9  465.23    4.06
   6  -2  -7  302.20    3.40
   6  -1  -8 1037.07    5.98
   6  -1  -7   44.93    1.55
   6  -1  -6   98.87    1.87
   6  -1  -5   34.94    1.34
   6   0  -6   22.50    1.28
   6   0  -5   83.24    1.73
   6   0  -4   66.49    1.57
   6   1  -5  119.86    2.20
   6   1  -4  149.15    2.38
   6   1  -3  177.30    2.68
   6   2  -4  299.40    3.19
   6   2  -3    2.76    0.86
   6   3  -3  891.64    5.10
   6   4  -4  189.98    2.76
   6   4  -3  328.29    3.30
   6   5  -5   11.26    1.04
   6   5  -4   45.57    1.46
   6   5  -3    0.89    0.78
   6   6  -4    0.15    0.59
   6   6  -3    3.85    0.93
   6   7  -6   25.87    1.30
   6   7  -5    1.32    0.73
   6   8  -8    8.61    1.09
   6   8  -7    5.60    1.04
   6   8  -6    1.38    0.71
   6   8  -5   14.19    1.13
   6   9 -10   56.74    1.77
   6   9  -9   15.59    1.13
   6   9  -7   22.67    1.13
   6   9  -6    2.85    1.17
   6  10 -15    0.23    0.59
   6  10 -14    0.44    0.62
   6  10 -13    5.04    0.99
   6  10 -12    4.05    1.00
   6  10  -9   23.59    1.25
   6  10  -8   89.03    2.06
   7  -2 -13  420.89    4.33
   7  -2 -12  169.91    3.04
   7  -2 -11  495.50    4.55
   7  -1 -16    7.70    1.15
   7  -1 -13  162.81    2.95
   7  -1 -12  131.96    2.76
   7  -1 -10   63.92    1.82
   7  -1  -9  135.86    2.36
   7  -1  -8    0.60    0.87
   7  -1  -7   23.63    1.48
   7   0 -18    0.38    0.71
   7   0 -17   15.06    1.32
   7   0  -9   13.38    1.11
   7   0  -8  115.17    2.42
   7   0  -6  343.84    3.63
   7   1 -19   -0.27    0.80
   7   1  -8  240.66    3.24
   7   1  -5    6.24    1.14
   7   2 -21    0.05    0.65
   7   2 -20   -0.03    0.68
   7   2  -8    3.12    0.82
   7   2  -6   -0.40    0.64
   7   2  -5    0.59    0.76
   7   3 -21    1.24    0.65
   7   3  -7   15.46    1.21
   7   3  -6    9.88    1.07
   7   3  -5   10.33    0.90
   7   4 -21    0.92    0.75
   7   4  -6   30.87    1.31
   7   4  -5    2.30    0.84
   7   5 -21   20.36    1.30
   7   5  -8    2.18    0.77
   7   5  -7   16.77    1.19
   7   6 -20    3.56    0.98
   7   6  -9    1.48    0.73
   7   6  -8    2.25    0.98
   7   6  -7    7.92    0.98
   7   6  -6   28.58    1.32
   7   6  -5    0.25    0.79
   7   7 -19    0.26    0.79
   7   7 -10    1.10    0.84
   7   7  -9    3.46    0.84
   7   7  -8    0.51    0.79
   7   7  -7    2.50    0.96
   7   7  -6    1.42    0.88
   7   8 -17    1.35    0.79
   7   8 -15    0.46    0.72
   7   8 -14   15.61    1.16
   7   8 -13   -0.27    0.80
   7   8 -12    0.94    0.69
   7   8 -11    0.03    0.67
   7   8 -10   22.59    1.24
   7   8  -9    1.85    0.91
   7   8  -8   10.61    1.12
   7   9 -14    0.06    0.62
   7   9 -13    2.87    0.86
   7   9 -12    0.50    0.72
   7   9 -10   26.06    1.42
   8  -1 -16   16.37    1.49
   8  -1 -15    5.70    1.23
   8  -1 -14    2.45    1.07
   8  -1 -11    1.58    1.06
   8   0 -17  111.30    2.41
   8   0 -16   19.78    1.39
   8   0 -15  121.76    2.50
   8   0 -14    3.19    0.98
   8   0 -10   29.35    1.51
   8   0  -9  284.58    3.85
   8   1 -19    2.65    1.00
   8   1 -17    0.89    0.79
   8   1 -16  245.81    3.55
   8   1 -15   11.91    1.09
   8   1 -14  165.16    2.97
   8   1 -13    6.57    0.94
   8   1 -12   48.15    1.73
   8   1  -8   73.42    2.12
   8   2 -20    0.05    0.60
   8   2 -19   16.09    1.18
   8   2 -18    5.68    1.09
   8   2 -17   60.70    1.84
   8   2 -16   36.47    1.47
   8   2 -14   43.74    1.67
   8   2 -13   17.07    1.23
   8   2 -12    1.11    0.76
   8   2 -11    0.38    0.69
   8   2 -10    0.32    0.69
   8   3 -21   -0.06    0.54
   8   3 -20   -0.11    0.55
   8   3 -19    0.66    0.65
   8   3 -18    2.34    0.98
   8   3 -16   12.66    1.24
   8   3 -15   30.04    1.40
   8   3 -14    2.23    0.87
   8   3 -13   -0.59    0.73
   8   3 -12    0.13    0.67
   8   3 -11   42.09    1.59
   8   3 -10    6.91    1.10
   8   3  -9    8.60    1.06
   8   3  -8    3.25    0.86
   8   4 -20    1.78    0.75
   8   4 -19    2.70    0.93
   8   4 -18    0.27    0.69
   8   4 -17    0.77    0.69
   8   4 -16    8.89    1.18
   8   4 -15   -0.14    0.69
   8   4 -14    0.92    0.75
   8   4 -13    0.50    0.87
   8   4 -12   19.23    1.14
   8   4 -11   11.77    1.08
   8   4 -10   10.23    1.04
   8   4  -9   11.09    0.95
   8   4  -8    6.67    1.09
   8   4  -7    0.85    0.79
   8   5 -19    6.16    0.94
   8   5 -18    0.33    0.66
   8   5 -17    1.57    0.85
   8   5 -16    0.33    0.69
   8   5 -15   11.83    1.03
   8   5 -14    2.33    0.83
   8   5 -13    0.56    0.75
   8   5 -12    0.28    0.65
   8   5 -11    0.86    0.74
   8   5 -10   -0.17    0.64
   8   5  -9   -0.53    0.61
   8   5  -8    9.38    1.20
   8   6 -18   -0.22    0.68
   8   6 -17    2.51    1.06
   8   6 -16   14.03    1.21
   8   6 -15   21.53    1.32
   8   6 -14    2.60    1.15
   8   6 -13   15.40    1.14
   8   6 -12    0.01    0.69
   8   6 -11    4.98    0.87
   8   6 -10    0.55    0.64
   8   6  -9    9.49    1.18
   8   7 -17    3.28    0.99
   8   7 -16   32.95    1.39
   8   7 -15    2.64    0.93
   8   7 -14   34.04    1.42
   8   7 -13    0.65    0.65
   8   7 -12    5.20    0.98
   8   7 -11    3.08    1.05
   8   7 -10    0.35    0.80
   8   8 -15   22.86    1.31
   8   8 -14    3.49    0.88
   8   8 -13    1.98    0.82
   9   2 -17   40.64    1.79
   9   2 -16   21.19    1.38
   9   2 -15   57.98    1.81
   9   2 -14    6.66    1.13
   9   2 -12   -0.53    0.90
   9   3 -18   10.71    1.11
   9   3 -17    0.20    0.69
   9   3 -16   28.35    1.47
   9   3 -15   -0.06    0.77
   9   3 -14    9.53    1.12
   9   3 -13    1.01    0.81
   9   3 -12   12.32    1.16
   9   3 -11   16.14    1.30
   9   4 -18    0.18    0.72
   9   4 -17    9.75    1.16
   9   4 -16    1.08    0.73
   9   4 -15   11.52    1.22
   9   4 -14    0.90    0.78
   9   4 -13   -0.05    0.70
   9   4 -12    0.27    1.03
   9   5 -17    3.79    1.01
   9   5 -15   16.40    1.31
   9   5 -14    4.14    1.27
   9   5 -13   12.84    1.21
   0  -9  -1  153.44    5.17
   0  -9   0   25.36    3.21
   0  -9   1    0.81    2.51
   0  -9   2   40.56    3.33
   0  -8  -4   56.88    4.89
   0  -8  -3    6.64    3.27
   0  -8  -2  410.10    7.19
   0  -8  -1  134.37    4.69
   0  -8   0  547.53    7.77
   0  -8   1   -1.22    2.40
   0  -7  -5  128.46    5.72
   0  -7  -4   -0.53    3.27
   0  -7  -3  128.68    4.63
   0  -7  -2  116.12    4.85
   0  -6  -5    8.26    3.82
   0  -5  -7 1059.93   11.60
   1 -11  -1   36.99    4.15
   1 -11   0    1.43    2.77
   1 -11   2   51.79    3.62
   1 -10  -4   63.63    5.03
   1 -10  -2   16.57    3.26
   1 -10  -1   18.90    3.19
   1 -10   0   51.76    3.88
   1 -10   1  172.95    4.96
   1 -10   2  109.80    4.28
   1  -9  -6  225.58    7.25
   1  -9  -5  624.42    9.82
   1  -9  -4  159.13    5.59
   1  -9  -3  289.21    6.64
   1  -9  -2    1.73    2.65
   1  -9  -1   30.83    3.70
   1  -9   0   94.90    4.23
   1  -9   1   -0.20    2.28
   1  -9   2  356.16    6.07
   1  -9   3   16.93    2.50
   1  -8  -8  261.79    7.42
   1  -8  -7  327.19    8.51
   1  -8  -6  556.28    9.34
   1  -8  -5  927.82   10.96
   1  -8  -4  312.28    6.99
   1  -8  -3   62.82    3.99
   1  -8  -2   11.23    3.49
   1  -8   0    3.78    2.47
   1  -7  -9   -0.53    3.43
   1  -7  -8    0.62    3.50
   1  -7  -7   54.83    4.88
   1  -7  -6  249.20    6.49
   1  -7  -5   10.78    4.28
   1  -7  -4   60.90    4.47
   1  -7  -3    7.36    2.83
   1  -6  -9  455.43    8.55
   1  -6  -8   11.85    3.49
   1  -6  -7   69.35    4.95
   1  -6  -6    7.50    3.54
   1  -5  -9  124.44    5.08
   1  -5  -8  498.73    8.36
   2 -12  -3   44.07    4.89
   2 -12  -2    0.21    3.12
   2 -12  -1   49.70    4.59
   2 -12   0    9.15    4.30
   2 -12   1    3.47    2.73
   2 -12   2   -1.75    2.39
   2 -11  -5   15.81    4.96
   2 -11  -4    2.28    3.21
   2 -11  -3    7.78    3.62
   2 -11  -2    5.53    2.91
   2 -11  -1   25.88    3.31
   2 -11   1  193.91    5.40
   2 -11   2  124.97    4.49
   2 -11   3  477.79    7.45
   2 -10  -8   29.61    6.27
   2 -10  -5  467.28    8.98
   2 -10  -4  121.13    5.55
   2 -10  -3  181.68    5.70
   2 -10  -2  201.78    5.70
   2 -10   0  516.27    7.83
   2 -10   1   35.29    3.27
   2 -10   2  978.86    9.78
   2 -10   3   28.52    3.02
   2  -9  -8  693.83   10.91
   2  -9  -7  740.46   11.38
   2  -9  -6  931.99   12.33
   2  -9  -5  978.49   11.72
   2  -9  -4  332.88    7.06
   2  -9  -3  294.25    6.52
   2  -9  -2    9.21    3.31
   2  -9   0   22.90    3.08
   2  -9   1  362.05    6.43
   2  -9   2  243.68    5.25
   2  -9   3  369.04    5.90
   2  -8  -8  518.98    9.06
   2  -8  -7  218.41    6.62
   2  -8  -6 1680.70   15.14
   2  -8  -5   35.19    4.12
   2  -8  -4  444.40    7.50
   2  -8  -3    0.84    2.72
   2  -8  -2    4.33    2.77
   2  -8  -1    0.82    2.45
   2  -8   0    7.60    3.16
   2  -7 -11    5.18    3.88
   2  -7 -10    3.53    3.48
   2  -7  -9    0.80    3.21
   2  -7  -8   12.55    3.63
   2  -7  -7  276.86    7.05
   2  -7  -6   15.72    3.65
   2  -7  -5   49.45    4.30
   2  -7  -4   24.51    3.78
   2  -6 -11    6.31    3.61
   2  -6 -10  286.27    7.36
   2  -6  -9   43.72    4.26
   2  -6  -8    1.47    3.45
   2  -6  -7    7.31    3.19
   2  -6  -6   60.49    4.03
   2  -5 -11  305.44    7.42
   2  -5 -10   90.70    4.86
   2  -5  -9   21.04    3.53
   2  -4 -11  118.84    4.98
   3 -13  -4    2.81    3.69
   3 -13  -3   42.11    4.42
   3 -13  -2   -0.94    3.21
   3 -13  -1   42.82    4.09
   3 -13   0    8.22    3.96
   3 -13   1    4.95    2.88
   3 -13   2    1.67    2.84
   3 -12  -7    3.09    4.98
   3 -12  -4   32.03    4.79
   3 -12  -3    4.32    3.34
   3 -12  -2   54.42    4.79
   3 -12  -1    6.40    3.22
   3 -12   0   -0.73    2.92
   3 -12   1    8.07    3.37
   3 -12   2   42.48    3.70
   3 -12   3  119.65    4.38
   3 -11  -9    8.66    4.94
   3 -11  -8    4.59    4.92
   3 -11  -6   27.18    4.71
   3 -11  -5    4.74    3.44
   3 -11  -4   10.51    4.21
   3 -11  -3    4.91    3.01
   3 -11  -2    4.20    2.77
   3 -11  -1   32.98    3.56
   3 -11   0  136.47    4.94
   3 -11   1   33.05    3.57
   3 -11   2  680.59    9.13
   3 -11   3   19.67    3.15
   3 -11   4  406.42    7.15
   3 -10  -6  239.65    7.00
   3 -10  -5  310.57    7.54
   3 -10  -4   21.81    4.08
   3 -10  -3   96.10    4.82
   3 -10  -2    4.13    2.50
   3 -10  -1  125.07    4.64
   3 -10   0    2.58    2.26
   3 -10   1  512.25    7.80
   3 -10   2  153.86    4.57
   3 -10   3  528.96    7.48
   3 -10   4  442.51    6.98
   3  -9 -10   65.27    5.93
   3  -9  -9  171.27    7.08
   3  -9  -5   30.46    4.14
   3  -9  -4  247.85    6.00
   3  -9  -3   23.89    3.62
   3  -9  -2   17.85    3.35
   3  -9  -1    1.96    2.48
   3  -9   0    2.27    2.02
   3  -9   2   52.67    3.11
   3  -9   3  269.17    5.48
   3  -9   4    5.03    2.21
   3  -8 -12    2.48    3.70
   3  -8 -11    5.25    3.89
   3  -8 -10    4.39    4.16
   3  -8  -9  154.09    6.45
   3  -8  -8   24.28    4.67
   3  -8  -6    1.53    3.32
   3  -8  -5  312.52    7.06
   3  -8  -4   -0.61    2.52
   3  -8  -2  194.07    4.82
   3  -8  -1  174.05    4.75
   3  -8   1   68.36    3.35
   3  -7 -12  128.92    5.69
   3  -7 -10  113.91    5.25
   3  -7  -8   18.95    3.46
   3  -7  -7    1.15    2.81
   3  -7  -4    3.25    2.55
   3  -6 -12   14.39    4.01
   3  -6 -11  331.43    7.81
   3  -6 -10   74.76    4.79
   3  -6  -9    1.16    2.96
   3  -6  -8   34.45    3.52
   3  -6  -7  178.63    5.18
   3  -5 -13    0.23    3.00
   3  -5 -12  106.82    4.51
   3  -5 -11   55.92    4.17
   3  -5 -10   33.91    3.99
   3  -5  -9  441.22    7.72
   3  -4 -13   15.31    3.85
   3  -4 -12    7.98    3.54
   3  -4 -11   18.73    3.24
   4 -14  -4    8.50    4.07
   4 -14  -3   93.21    5.90
   4 -13  -4  112.90    6.15
   4 -13  -3   11.98    4.28
   4 -13  -2   85.68    5.15
   4 -13  -1   29.11    4.24
   4 -13   0    6.92    2.99
   4 -13   1    9.01    3.50
   4 -13   2    4.35    2.77
   4 -13   3    2.65    2.80
   4 -12  -8    3.25    4.56
   4 -12  -7    7.07    4.31
   4 -12  -6    1.87    3.93
   4 -12  -5   25.78    4.82
   4 -12  -4   31.81    4.93
   4 -12  -2   74.63    4.88
   4 -12  -1   -1.68    2.55
   4 -12   0    3.04    2.67
   4 -12   1   11.29    3.14
   4 -12   2   92.01    4.15
   4 -12   3    2.72    2.45
   4 -12   4   13.34    3.01
   4 -11 -11    9.32    4.41
   4 -11  -9   -3.69    4.50
   4 -11  -8    0.03    3.85
   4 -11  -6   -0.64    4.12
   4 -11  -5   10.43    5.08
   4 -11  -4    1.95    3.13
   4 -11  -3   17.87    4.02
   4 -11  -2    7.41    3.42
   4 -11  -1    6.29    3.06
   4 -11   0    8.41    3.53
   4 -11   2   44.66    3.53
   4 -11   3  144.80    4.56
   4 -11   4  102.01    3.92
   4 -10 -12   17.92    5.77
   4 -10 -10    4.77    4.55
   4 -10  -9   12.20    4.96
   4 -10  -8  125.98    5.85
   4 -10  -6  313.28    7.56
   4 -10  -5    5.09    3.58
   4 -10  -4    7.73    3.05
   4 -10  -3   -0.48    2.58
   4 -10   0    0.98    2.40
   4 -10   1   20.62    2.61
   4 -10   3  163.88    4.56
   4 -10   4    1.71    1.86
   4  -9 -13    2.13    3.80
   4  -9 -11    5.88    3.71
   4  -9 -10   -2.73    3.20
   4  -9  -9   60.93    4.53
   4  -9  -8   17.02    3.76
   4  -9  -6   -1.74    3.46
   4  -9  -5   66.21    4.52
   4  -9  -4    4.71    2.79
   4  -9  -3  156.59    5.20
   4  -9  -1   97.13    4.15
   4  -9   0  122.36    4.20
   4  -9   1    6.18    2.64
   4  -9   2    4.43    2.10
   4  -9   4    7.44    2.05
   4  -9   5    0.84    1.55
   4  -9   6  129.04    3.67
   4  -8 -12   65.71    5.18
   4  -8 -11    0.76    3.32
   4  -8  -9   -1.02    3.34
   4  -8  -8   64.13    4.64
   4  -8  -7   12.67    3.22
   4  -8  -1 1691.18   12.79
   4  -8   0   13.53    2.95
   4  -8   1  510.44    7.15
   4  -8   2    3.03    1.81
   4  -8   3    3.17    1.74
   4  -8   4    0.05    1.79
   4  -8   5   49.03    2.57
   4  -8   6  101.50    3.11
   4  -7 -14   16.15    4.53
   4  -7 -12   40.17    4.65
   4  -7 -11  641.96    9.74
   4  -7  -7    3.57    2.55
   4  -7  -6  197.49    5.65
   4  -7  -4 1703.41   13.65
   4  -7  -3    2.52    2.66
   4  -7  -2 3525.70   17.94
   4  -6 -13   83.35    4.86
   4  -6 -12  580.68    9.23
   4  -6 -11  594.63    9.02
   4  -6 -10  180.21    5.21
   4  -6  -9  193.59    5.20
   4  -6  -8   31.62    3.18
   4  -6  -7  227.38    5.38
   4  -5 -14    0.29    3.02
   4  -5 -13   50.78    4.11
   4  -5 -11   27.70    3.56
   4  -5 -10   78.92    4.12
   4  -5  -9   83.02    3.73
   4  -5  -8 1874.80   13.46
   4  -4 -11   35.35    3.24
   5 -15  -4   -0.52    3.47
   5 -15  -3   69.55    5.37
   5 -15  -2    4.69    3.72
   5 -15  -1   46.49    4.70
   5 -15   0    8.57    3.57
   5 -15   1   26.31    4.00
   5 -15   2    0.65    2.91
   5 -14  -7    4.24    3.91
   5 -14  -6   73.45    5.92
   5 -14  -5    2.74    4.45
   5 -14  -4  134.21    5.89
   5 -14  -3   31.37    5.23
   5 -13  -8    2.93    4.14
   5 -13  -4   70.81    5.72
   5 -13  -3   85.41    5.19
   5 -13  -2  111.70    5.71
   5 -13  -1    2.74    2.96
   5 -13   0   22.07    3.60
   5 -13   1    8.39    3.95
   5 -13   2    1.40    2.83
   5 -13   3    0.12    2.38
   5 -12  -8   13.21    5.31
   5 -12  -7    1.75    3.97
   5 -12  -6    9.52    4.38
   5 -12  -5   23.48    4.22
   5 -12  -4   21.41    4.21
   5 -12  -3   82.06    5.25
   5 -12  -2    0.60    2.97
   5 -12  -1    6.98    3.42
   5 -12   0    1.68    2.56
   5 -12   1   29.05    3.57
   5 -12   2   11.35    3.05
   5 -12   3   14.93    2.88
   5 -12   4    0.14    2.21
   5 -12   5    1.83    2.30
   5 -11 -11   57.36    6.29
   5 -11  -9   20.72    4.71
   5 -11  -8    5.60    3.74
   5 -11  -7    0.59    3.48
   5 -11  -6   34.62    4.93
   5 -11  -5   -0.41    3.03
   5 -11  -4    1.93    3.01
   5 -11  -3    7.78    3.44
   5 -11  -2   45.07    3.69
   5 -11  -1   18.57    3.39
   5 -11   0    3.68    2.57
   5 -11   1   10.06    2.98
   5 -11   2   31.46    2.90
   5 -11   3   36.79    2.98
   5 -11   4    8.73    2.66
   5 -11   5    0.63    1.79
   5 -11   6    3.96    1.99
   5 -10 -12   25.91    4.54
   5 -10 -11   32.73    4.87
   5 -10 -10   20.48    4.61
   5 -10  -9   -7.44    3.12
   5 -10  -8   -2.22    3.04
   5 -10  -6    3.58    3.40
   5 -10  -5   12.85    3.34
   5 -10  -4    9.61    3.87
   5 -10  -3  128.71    5.34
   5 -10   0   87.84    4.11
   5 -10   1    0.93    2.30
   5 -10   2    0.92    1.95
   5 -10   3    3.14    1.94
   5 -10   4    7.02    2.02
   5 -10   5    5.45    2.11
   5 -10   6   91.63    3.62
   5  -9 -14    2.87    3.56
   5  -9 -13    2.59    3.92
   5  -9 -12   53.72    4.79
   5  -9 -11   -1.38    3.82
   5  -9 -10   58.73    4.71
   5  -9  -9    3.61    3.08
   5  -9  -8   10.35    3.45
   5  -9  -4  249.03    6.48
   5  -9  -3  707.33   10.29
   5  -9  -2   98.87    4.55
   5  -9  -1  996.17   10.96
   5  -9   0    7.40    2.85
   5  -9   1  440.47    7.55
   5  -9   2   12.34    2.37
   5  -9   3  155.35    4.42
   5  -9   4   12.86    2.34
   5  -9   5  278.63    5.73
   5  -9   6  527.57    7.21
   5  -9   7  308.57    5.94
   5  -8 -14    1.23    3.45
   5  -8 -13  121.95    5.70
   5  -8 -12   64.14    4.42
   5  -8 -11  321.87    8.05
   5  -8 -10   77.79    4.90
   5  -8  -7   26.46    3.84
   5  -8  -5  144.34    4.85
   5  -8  -1   99.38    4.35
   5  -8   0 1243.90   11.27
   5  -8   1  276.14    6.10
   5  -8   2  368.58    6.55
   5  -8   3   48.14    3.12
   5  -8   4  166.95    4.33
   5  -8   5  204.67    4.85
   5  -8   6   88.35    3.22
   5  -8   7  815.46    8.41
   5  -8   8    0.34    1.61
   5  -7 -15    5.03    3.24
   5  -7 -13  157.39    5.83
   5  -7 -12  580.95    9.71
   5  -7 -11  628.83    9.70
   5  -7 -10  612.81    9.44
   5  -7  -7  371.82    7.67
   5  -7  -6    9.47    3.24
   5  -7  -5 1047.91   10.99
   5  -7  -3 2381.49   15.19
   5  -7  -1 2436.15   14.98
   5  -7   0  724.82    8.76
   5  -7   1  516.24    7.25
   5  -7   3    1.18    1.78
   5  -7   4  141.98    3.81
   5  -7   5   14.66    2.30
   5  -7   6    2.42    1.63
   5  -7   7    0.02    1.62
   5  -7   8  148.22    3.82
   5  -6 -15   64.20    4.46
   5  -6 -14   92.66    4.94
   5  -6 -12  849.93   10.51
   5  -6  -9    0.10    2.23
   5  -6  -8   81.40    4.12
   5  -6  -7    0.59    2.52
   5  -6  -6   16.77    3.11
   5  -6  -5   44.87    3.41
   5  -6   8   73.69    2.99
   5  -6   9   30.13    2.58
   5  -6  10    0.79    1.57
   5  -5 -12    1.06    2.44
   5  -5 -11  549.98    8.25
   5  -5 -10   27.39    3.33
   5  -5  -8   65.08    3.57
   5  -5  -7  207.06    4.84
   5  -5   8  100.57    3.53
   5  -5   9  496.65    7.03
   5  -5  10    7.50    2.29
   5  -5  11  101.64    3.58
   5  -4 -11  142.25    4.43
   5  -4 -10  131.74    4.07
   5  -4   8 2560.75   14.84
   5  -4   9  122.66    4.01
   5  -4  12  115.52    3.96
   6 -16  -2    1.64    3.12
   6 -16   0   -1.51    2.58
   6 -16   1    0.38    2.51
   6 -15  -6    1.56    3.98
   6 -15  -5   -3.62    3.30
   6 -15  -4   22.93    4.78
   6 -15  -3   12.38    4.07
   6 -15  -2   30.82    4.47
   6 -15  -1   16.80    4.07
   6 -15   0   20.29    3.58
   6 -15   1    5.37    3.12
   6 -15   2    2.07    2.57
   6 -15   3    5.62    2.58
   6 -14  -9    3.57    3.79
   6 -14  -8   -2.55    3.42
   6 -14  -7   14.71    4.39
   6 -14  -6    1.02    3.52
   6 -14  -5   34.62    4.71
   6 -14  -4   40.70    5.29
   6 -14  -3   39.45    4.46
   6 -13 -11   -1.45    3.72
   6 -13 -10   24.87    4.43
   6 -13  -9    2.30    4.38
   6 -13  -8   -3.77    3.51
   6 -13  -4   10.52    4.18
   6 -13  -3   56.67    4.87
   6 -13  -2   -3.69    3.32
   6 -13  -1   10.55    3.82
   6 -13   0    0.31    2.76
   6 -13   1   24.86    3.38
   6 -13   2    7.89    3.76
   6 -13   3    6.39    2.80
   6 -13   4   -0.96    2.20
   6 -13   5    0.91    2.18
   6 -12 -11   30.53    5.67
   6 -12  -8   18.47    5.19
   6 -12  -7   -0.22    3.35
   6 -12  -6   12.06    4.69
   6 -12  -4    3.91    3.64
   6 -12  -3    4.40    3.56
   6 -12  -2    0.03    2.86
   6 -12  -1   -0.84    2.65
   6 -12   0   17.37    3.58
   6 -12   1   31.02    3.89
   6 -12   2   16.47    3.49
   6 -12   3   21.30    3.33
   6 -12   4    9.49    2.60
   6 -12   5    1.20    2.33
   6 -12   6    1.67    2.20
   6 -11 -13    1.20    3.53
   6 -11 -10    5.57    4.37
   6 -11  -9   22.25    5.08
   6 -11  -8   10.38    4.65
   6 -11  -6   14.06    4.07
   6 -11  -5    7.04    3.40
   6 -11  -4    0.52    2.76
   6 -11  -3   48.64    3.85
   6 -11  -2   52.23    3.88
   6 -11  -1    2.78    2.54
   6 -11   0    3.18    2.80
   6 -11   1    2.37    2.28
   6 -11   2   24.20    3.30
   6 -11   3    0.56    2.41
   6 -11   4    0.18    2.11
   6 -11   5   14.69    2.36
   6 -11   6   20.72    2.85
   6 -11   7   14.20    2.72
   6 -10 -12    2.51    3.43
   6 -10 -11    3.31    3.53
   6 -10 -10    0.87    3.85
   6 -10  -8   56.94    5.07
   6 -10  -7   55.51    4.89
   6 -10  -6   20.03    3.54
   6 -10  -4   35.30    3.99
   6 -10  -1  346.95    7.41
   6 -10   0    9.34    2.64
   6 -10   1   49.94    3.59
   6 -10   2    6.56    2.34
   6 -10   3   40.74    3.32
   6 -10   4   32.00    3.03
   6 -10   5   85.47    3.83
   6 -10   6  169.59    4.73
   6 -10   7  108.30    3.96
   6  -9 -14    3.79    3.57
   6  -9 -13   41.88    5.01
   6  -9 -12    2.46    3.29
   6  -9 -10   14.91    4.02
   6  -9  -9   18.21    4.20
   6  -9  -8    3.53    2.79
   6  -9  -7    0.04    2.59
   6  -9  -6    9.96    2.97
   6  -9  -5   44.21    3.65
   6  -9  -3   13.18    3.59
   6  -9   0  494.30    8.00
   6  -9   1   92.07    4.16
   6  -9   2  206.01    5.23
   6  -9   3   27.41    2.69
   6  -9   4  145.04    4.54
   6  -9   6   39.08    3.17
   6  -9   7  699.02    8.65
   6  -9   8   -0.51    1.87
   6  -8 -15    1.83    3.18
   6  -8 -14   77.94    4.95
   6  -8 -13   62.69    4.82
   6  -8 -12  124.05    5.44
   6  -8 -11  111.82    4.88
   6  -8 -10  183.44    5.71
   6  -8  -6    2.64    2.49
   6  -8  -5  514.87    8.42
   6  -8  -4    3.25    2.44
   6  -8  -3 1245.16   12.16
   6  -8  -2  349.18    7.01
   6  -8   0  444.39    7.73
   6  -8   1  319.77    6.39
   6  -8   2   84.84    3.71
   6  -8   3   94.99    3.86
   6  -8   5   -1.15    1.73
   6  -8   6  232.17    5.35
   6  -8   7   38.49    2.92
   6  -8   8  317.44    6.24
   6  -8   9   62.60    3.18
   6  -7 -15   24.33    4.39
   6  -7 -14   57.58    4.53
   6  -7 -13  107.93    5.07
   6  -7 -12  299.98    7.17
   6  -7 -11  197.38    5.76
   6  -7 -10  279.68    6.54
   6  -7  -9   11.21    3.34
   6  -7  -7    7.33    2.78
   6  -7  -6   77.19    3.80
   6  -7  -5   62.51    3.98
   6  -7  -4  350.37    6.86
   6  -7  -3  659.60    9.09
   6  -7  -2  654.03    8.94
   6  -7  -1  865.73    9.83
   6  -7   0  162.75    4.82
   6  -7   1  307.16    6.14
   6  -7   4    5.62    2.22
   6  -7   6   20.45    2.64
   6  -7   7   80.91    3.51
   6  -7   8  138.54    4.01
   6  -7   9   17.24    2.48
   6  -7  10   19.16    2.52
   6  -6 -14   37.45    3.93
   6  -6 -13  220.51    5.89
   6  -6 -12   33.03    3.73
   6  -6 -11  353.42    7.06
   6  -6 -10    4.05    2.33
   6  -6  -9   16.80    2.90
   6  -6  -8    8.12    3.00
   6  -6  -3    5.18    2.26
   6  -6  -2  782.18    9.20
   6  -6  -1    2.52    2.16
   6  -6   0  120.39    4.07
   6  -6   1    1.62    2.13
   6  -6   2   62.55    3.66
   6  -6   3   74.52    3.77
   6  -6   4    0.20    2.07
   6  -6   6   88.73    3.67
   6  -6   7  282.50    6.01
   6  -6   8    0.89    1.93
   6  -6   9  172.60    4.54
   6  -6  10    2.17    1.75
   6  -6  11   13.61    2.41
   6  -5 -13    1.44    2.27
   6  -5 -12  130.79    4.64
   6  -5 -11   55.99    3.54
   6  -5 -10   10.65    2.66
   6  -5  -9    3.10    1.99
   6  -5  -8   18.96    2.79
   6  -5  -7   76.71    3.77
   6  -5  -5   29.76    2.89
   6  -5  -4  133.16    4.32
   6  -5  -3   -1.24    2.32
   6  -5   3    3.10    2.31
   6  -5   4   28.04    2.93
   6  -5   5  113.57    4.07
   6  -5   7    2.47    2.33
   6  -5   9   82.69    3.80
   6  -5  11  169.35    4.69
   6  -5  12   48.21    3.20
   6  -5  13    9.29    2.56
   6  -4 -11   67.30    3.27
   6  -4 -10  115.07    3.98
   6  -4  -9   10.89    2.63
   6  -4  -8    7.37    2.15
   6  -4   4    1.29    2.55
   6  -4   6  274.59    6.16
   6  -4   7 2006.36   14.44
   6  -4  11  186.90    4.93
   6  -4  12  235.95    5.63
   6  -4  13   14.61    2.77
   6  -4  14   52.11    3.39
   6  -3  15    1.68    2.15
   7 -16  -5   -0.22    2.83
   7 -16  -4   -2.31    3.14
   7 -16  -3    1.18    3.08
   7 -16  -2   -2.33    2.85
   7 -16  -1    2.10    2.96
   7 -16   0   -0.01    2.64
   7 -16   1    8.09    3.95
   7 -16   2    0.81    2.42
   7 -15  -8    1.46    3.22
   7 -15  -7    4.19    3.49
   7 -15  -6   -1.18    3.26
   7 -15  -5   -0.04    3.03
   7 -15  -4    5.45    3.53
   7 -15  -3    4.77    3.16
   7 -15  -2   11.01    4.25
   7 -15  -1    1.60    3.38
   7 -15   0    0.17    3.00
   7 -15   1   -1.92    2.58
   7 -15   2    9.21    3.56
   7 -15   3    0.82    2.61
   7 -14  -9    0.26    3.25
   7 -14  -8   10.41    4.71
   7 -14  -7    0.44    3.49
   7 -14  -6    4.07    3.45
   7 -14  -5   -6.17    3.14
   7 -14  -4    0.72    3.75
   7 -14  -3   27.10    4.11
   7 -14  -2    0.44    3.50
   7 -14  -1    0.00    2.92
   7 -14   0    2.67    3.00
   7 -14   1   20.88    3.97
   7 -14   2   13.68    3.87
   7 -14   3   10.03    3.71
   7 -14   4    5.00    2.47
   7 -14   5   -0.79    2.17
   7 -13 -12    2.28    3.71
   7 -13 -11    2.14    3.88
   7 -13  -9    4.16    3.47
   7 -13  -8   40.79    5.34
   7 -13  -7   -2.58    3.26
   7 -13  -2   -0.16    3.41
   7 -13  -1    9.72    3.87
   7 -13   0   54.22    4.44
   7 -13   1   90.81    5.04
   7 -13   2   29.13    3.90
   7 -13   4    4.33    2.78
   7 -13   5   21.78    3.25
   7 -13   6    1.01    2.31
   7 -12 -13    0.18    3.68
   7 -12 -12   -2.27    3.29
   7 -12 -11   16.62    4.44
   7 -12 -10    1.72    3.61
   7 -12  -6   26.25    4.30
   7 -12  -5   53.36    5.06
   7 -12  -4    2.27    3.48
   7 -12  -3   -0.13    3.31
   7 -12  -2    1.74    3.10
   7 -12  -1    8.73    3.20
   7 -12   0   60.93    4.53
   7 -12   1   27.29    3.54
   7 -12   2  144.87    5.08
   7 -12   3    2.04    2.43
   7 -12   4   84.54    4.25
   7 -12   5    4.17    2.29
   7 -12   6    0.56    2.26
   7 -12   7    4.49    2.17
   7 -11 -13   -0.57    3.38
   7 -11 -12   10.53    4.78
   7 -11  -9   22.25    4.22
   7 -11  -6   83.09    4.92
   7 -11  -5   35.97    4.36
   7 -11  -4    7.03    3.11
   7 -11  -3   51.67    4.08
   7 -11  -2    2.19    2.60
   7 -11  -1   12.27    3.03
   7 -11   0   -0.14    2.34
   7 -11   1   68.67    4.20
   7 -11   2   -0.75    2.17
   7 -11   3   67.81    3.85
   7 -11   4   -2.40    1.98
   7 -11   5   -0.14    2.29
   7 -11   6    7.47    2.40
   7 -11   7   22.00    2.85
   7 -10 -15   50.14    4.38
   7 -10 -14   -1.46    3.09
   7 -10 -12    5.71    3.57
   7 -10 -11   34.83    4.65
   7 -10 -10    2.31    3.22
   7 -10  -9  107.07    5.74
   7 -10  -7   39.54    4.45
   7 -10  -6   81.16    4.49
   7 -10  -4   65.99    4.48
   7 -10  -3    2.27    2.58
   7 -10  -1    1.76    2.33
   7 -10   0    9.03    2.68
   7 -10   1   -3.08    2.04
   7 -10   2    6.41    3.01
   7 -10   3    0.09    2.08
   7 -10   4   -0.02    1.98
   7 -10   5   38.79    3.00
   7 -10   6   15.12    2.82
   7 -10   7   88.53    3.75
   7 -10   8    5.86    2.72
   7 -10   9   38.87    2.97
   7  -9 -15    0.90    3.33
   7  -9 -13    6.32    3.16
   7  -9 -12    1.86    3.06
   7  -9 -11    1.34    3.33
   7  -9 -10   -2.89    2.70
   7  -9  -9    5.02    3.27
   7  -9  -8   -2.31    2.63
   7  -9  -7   39.23    3.71
   7  -9  -6    9.74    3.00
   7  -9  -5   34.16    3.39
   7  -9  -4    0.45    2.38
   7  -9  -3  464.46    8.62
   7  -9  -2   98.58    4.22
   7  -9  -1  152.06    5.14
   7  -9   0   36.10    3.52
   7  -9   1   14.54    3.13
   7  -9   4    1.50    2.11
   7  -9   5    2.14    2.28
   7  -9   6   55.89    3.46
   7  -9   7   14.48    2.42
   7  -9   8   43.03    3.15
   7  -9   9   21.15    2.69
   7  -9  10    0.12    1.68
   7  -8 -15    0.19    2.93
   7  -8 -14   10.99    4.13
   7  -8 -13   13.23    4.00
   7  -8 -12   47.97    4.16
   7  -8 -11   13.15    3.48
   7  -8 -10    8.30    3.43
   7  -8  -9   -0.59    2.88
   7  -8  -8   25.60    3.27
   7  -8  -7    1.15    2.78
   7  -8  -6    1.47    2.44
   7  -8  -5    1.33    2.36
   7  -8  -4  162.66    5.24
   7  -8  -3  164.27    5.19
   7  -8  -2  103.72    4.15
   7  -8  -1  143.10    4.87
   7  -8   0   25.64    2.83
   7  -8   1   19.34    3.06
   7  -8   2   17.34    3.10
   7  -8   3  326.96    6.60
   7  -8   4    2.16    2.10
   7  -8   5   69.56    3.36
   7  -8   6    6.70    2.18
   7  -8   7    4.45    2.00
   7  -8   8   40.04    3.06
   7  -8   9    2.13    2.13
   7  -8  10   -0.89    1.75
   7  -8  11   25.82    2.86
   7  -7 -15    0.66    2.84
   7  -7 -14   -2.82    2.87
   7  -7 -13   48.54    4.19
   7  -7 -12    9.04    3.33
   7  -7 -11   16.05    3.14
   7  -7  -9  135.29    5.05
   7  -7  -8   24.33    3.50
   7  -7  -7  187.59    5.49
   7  -7  -6   82.23    3.97
   7  -7  -4   12.90    2.68
   7  -7  -3    3.71    2.30
   7  -7  -2   90.14    4.12
   7  -7   0   28.62    3.07
   7  -7   1   34.27    3.51
   7  -7   2  631.33    9.06
   7  -7   3  330.36    6.90
   7  -7   5   60.39    3.71
   7  -7   6    9.11    2.69
   7  -7   8    5.07    2.09
   7  -7  10   11.12    2.69
   7  -7  11   33.66    2.85
   7  -7  12    0.28    1.87
   7  -6 -13   -1.79    2.57
   7  -6 -12   -1.00    2.35
   7  -6 -11    2.63    2.22
   7  -6 -10  129.82    4.68
   7  -6  -9  105.48    4.42
   7  -6  -8  308.70    6.86
   7  -6  -7  484.05    8.13
   7  -6  -6  143.03    4.54
   7  -6  -4    9.67    2.93
   7  -6  -3   11.04    2.95
   7  -6  -2    3.71    2.36
   7  -6  -1    2.74    2.25
   7  -6   0   23.25    3.32
   7  -6   1  368.06    7.30
   7  -6   2  653.56    9.85
   7  -6   3  157.18    5.18
   7  -6   4  198.05    5.68
   7  -6   5    2.28    2.18
   7  -6   6    6.11    2.88
   7  -6   7    9.20    3.18
   7  -6   8   75.50    3.77
   7  -6  10   41.09    3.14
   7  -6  11   10.48    2.69
   7  -6  12    1.57    1.96
   7  -6  13    8.40    2.37
   7  -5 -12    7.54    2.90
   7  -5 -11   16.74    2.69
   7  -5 -10   79.82    3.68
   7  -5  -9   52.59    3.25
   7  -5  -8  510.32    7.90
   7  -5  -6  970.46   10.21
   7  -5  -5   -0.38    2.19
   7  -5  -4  244.35    5.64
   7  -5  -3    1.75    2.41
   7  -5  -1   -1.39    2.53
   7  -5   0    3.65    2.71
   7  -5   2    7.05    2.94
   7  -5   4    1.83    2.40
   7  -5   5   57.89    3.98
   7  -5   7  444.12    7.83
   7  -5  10  476.41    8.29
   7  -5  11   85.67    3.86
   7  -5  12   62.37    3.78
   7  -5  13   10.17    2.93
   7  -5  14   19.81    2.89
   7  -4 -10    0.25    1.75
   7  -4  -8   -0.68    1.83
   7  -4  -7  365.22    6.67
   7  -4  -6   16.84    2.81
   7  -4  -5   76.21    3.63
   7  -4  -4    3.37    2.14
   7  -4  -3  168.13    4.91
   7  -4  -1   95.05    4.96
   7  -4   0  295.64    6.93
   7  -4   1   85.88    4.86
   7  -4   2    0.91    2.58
   7  -4   3   11.45    3.90
   7  -4   5  241.71    6.22
   7  -4   6  538.23    8.89
   7  -4   7  708.07   10.15
   7  -4   9 1068.73   11.98
   7  -4  12   14.56    2.82
   7  -4  13   21.19    3.02
   7  -4  14   -1.33    2.40
   7  -4  15   13.25    3.04
   7  -3  -7   14.59    2.53
   7  -3  -6    1.76    1.76
   7  -3  -5   15.43    2.36
   7  -3  -4   27.30    2.90
   7  -3  -3 1401.95   12.68
   7  -3  -2   14.39    3.86
   7  -3  -1 3163.11   18.89
   7  -3   0  142.91    5.27
   7  -3   1  355.01    7.83
   7  -3   2   25.31    3.32
   7  -3   5   27.97    3.42
   7  -3  13   31.44    3.70
   7  -3  14   29.80    3.67
   7  -3  15    5.17    2.52
   7  -3  16   -2.03    2.12
   7  -2  -2  756.59    9.69
   7  -2  -1  337.71    7.21
   7  -2   0  282.09    6.71
   7  -2   1   23.91    3.07
   7  -2  17    9.61    3.03
   7  -1  -2    2.07    2.04
   7  -1  -1    7.13    2.73
   7  -1  18   63.78    3.86
   7   2  20    7.21    2.05
   8 -17  -2    2.70    2.36
   8 -17  -1    0.72    2.49
   8 -17   0    0.87    2.30
   8 -16  -7    2.34    3.20
   8 -16  -6    2.89    3.12
   8 -16  -4    1.58    3.00
   8 -16  -3    1.09    2.69
   8 -16  -2    1.27    2.75
   8 -16  -1   -0.43    2.61
   8 -16   0    1.88    2.50
   8 -16   1    2.44    2.77
   8 -16   2    1.27    2.40
   8 -15  -9    0.24    2.83
   8 -15  -8    2.16    2.97
   8 -15  -7    3.01    3.52
   8 -15  -6    2.46    3.48
   8 -15  -5   -0.66    3.02
   8 -15  -4    4.53    3.03
   8 -15  -3    8.74    4.14
   8 -15  -2    0.49    2.81
   8 -15  -1    0.09    2.71
   8 -15   0   -1.12    2.61
   8 -15   2    9.71    3.50
   8 -15   3   -2.24    2.62
   8 -15   4    3.92    2.63
   8 -14 -11    0.34    3.18
   8 -14 -10   -3.05    3.37
   8 -14  -9    2.72    3.06
   8 -14  -8   14.66    4.49
   8 -14  -7    1.30    3.08
   8 -14  -6    3.07    3.20
   8 -14  -5    0.94    3.08
   8 -14  -4    3.19    3.12
   8 -14  -3   -2.95    3.35
   8 -14  -2   -0.52    2.82
   8 -14  -1   10.87    4.02
   8 -14   0   35.10    4.38
   8 -14   1   54.98    4.61
   8 -14   2   18.13    3.82
   8 -14   3   51.86    4.06
   8 -14   4    0.07    2.32
   8 -14   5   22.56    3.19
   8 -13 -13    3.13    2.98
   8 -13 -12   -0.78    3.29
   8 -13 -11   -0.27    3.68
   8 -13 -10   -0.85    3.39
   8 -13  -9   58.48    4.73
   8 -13  -8   -4.03    3.44
   8 -13  -7   99.76    5.21
   8 -13  -6   13.92    4.38
   8 -13  -5   36.80    5.00
   8 -12 -14   10.26    4.32
   8 -12 -13   -0.10    3.08
   8 -12 -12   20.34    4.76
   8 -12 -11    2.13    3.39
   8 -12 -10  123.48    6.25
   8 -12  -9    0.30    3.81
   8 -12  -4   17.93    3.79
   8 -12  -3   12.13    3.53
   8 -12  -2   12.24    4.26
   8 -12  -1   66.24    4.75
   8 -12   0   10.90    3.21
   8 -12   1  236.95    6.62
   8 -12   2    8.70    3.66
   8 -12   4   28.15    3.56
   8 -12   5   24.88    3.25
   8 -12   6    2.78    2.20
   8 -12   7    1.14    2.04
   8 -11 -15   69.16    4.95
   8 -11 -14    4.87    3.21
   8 -11 -13   42.01    4.23
   8 -11 -12    1.39    3.70
   8 -11 -11   85.85    5.36
   8 -11  -8  169.22    6.23
   8 -11  -7   87.77    5.37
   8 -11  -5   -1.29    2.75
   8 -11  -4    3.19    2.80
   8 -11  -3    0.71    3.10
   8 -11  -2    5.65    3.10
   8 -11  -1    3.22    2.91
   8 -11   0   55.64    3.98
   8 -11   1    5.98    2.63
   8 -11   2  101.74    4.44
   8 -11   3   24.87    3.38
   8 -11   4    6.19    2.40
   8 -11   5    1.33    2.10
   8 -11   6    3.09    2.47
   8 -11   7   15.24    2.97
   8 -11   8    1.44    2.20
   8 -11   9    0.75    1.94
   8 -10 -15   -0.49    3.35
   8 -10 -14   43.92    4.81
   8 -10 -13    2.55    3.58
   8 -10 -10   27.07    4.06
   8 -10  -9   93.66    5.54
   8 -10  -8    9.79    4.27
   8 -10  -7  148.00    6.18
   8 -10  -6   13.58    3.79
   8 -10  -5    4.96    2.76
   8 -10  -4    1.71    2.92
   8 -10  -2   16.08    3.43
   8 -10  -1    8.18    3.65
   8 -10   0    6.45    3.09
   8 -10   1   15.10    2.82
   8 -10   2   63.24    4.05
   8 -10   3    9.45    2.55
   8 -10   4    2.35    2.18
   8 -10   5   -1.32    1.92
   8 -10   6   28.40    3.22
   8 -10   7    5.03    2.43
   8 -10   8    9.55    2.74
   8 -10   9   -1.30    1.79
   8 -10  10   -1.52    2.02
   8  -9 -16    2.67    3.22
   8  -9 -15   17.86    3.96
   8  -9 -12    1.38    3.21
   8  -9 -11    2.41    3.18
   8  -9 -10   -1.94    2.55
   8  -9  -9    3.61    3.23
   8  -9  -8   58.95    4.13
   8  -9  -7   44.62    3.91
   8  -9  -6   12.01    3.46
   8  -9  -5    2.76    2.56
   8  -9  -4   30.53    3.28
   8  -9  -3   37.72    3.87
   8  -9  -2   36.46    3.30
   8  -9  -1    9.60    3.24
   8  -9   0    0.17    2.66
   8  -9   1   68.74    4.26
   8  -9   2    0.78    2.26
   8  -9   3  323.29    7.35
   8  -9   4    3.05    2.22
   8  -9   5   31.96    2.92
   8  -9   6    0.46    2.08
   8  -9   7    0.52    2.28
   8  -9   8    9.01    2.75
   8  -9   9   18.49    2.93
   8  -9  10   26.70    3.13
   8  -9  11    2.43    2.13
   8  -8 -14    0.94    2.81
   8  -8 -13   17.00    4.03
   8  -8 -12    1.02    2.63
   8  -8 -11   41.78    3.88
   8  -8 -10    2.32    2.58
   8  -8  -8   59.16    4.18
   8  -8  -7   75.71    4.46
   8  -8  -6   84.70    4.31
   8  -8  -5    1.66    2.49
   8  -8  -4    1.97    2.46
   8  -8  -3    0.73    2.28
   8  -8  -2    6.21    2.52
   8  -8  -1    7.47    3.14
   8  -8   0   64.00    4.16
   8  -8   2  916.46   11.38
   8  -8   3  249.39    6.30
   8  -8   4  540.61    9.03
   8  -8   5  205.91    5.41
   8  -8   6   33.81    3.01
   8  -8   7   33.61    3.36
   8  -8   8   13.89    2.55
   8  -8  10    7.14    2.49
   8  -8  11  147.71    4.91
   8  -8  12   28.55    3.21
   8  -7 -14   -0.22    2.72
   8  -7 -13    3.71    2.57
   8  -7 -12   14.41    3.50
   8  -7 -11   -0.98    2.29
   8  -7  -9  155.30    5.36
   8  -7  -7  742.81   10.36
   8  -7  -6   21.88    3.07
   8  -7  -5  372.47    8.25
   8  -7  -4   -0.31    2.26
   8  -7  -3  130.16    4.64
   8  -7  -2    0.82    2.27
   8  -7  -1  149.01    5.31
   8  -7   2 1262.03   13.47
   8  -7   3  537.90    9.16
   8  -7   6  166.53    5.20
   8  -7   7    1.04    2.40
   8  -7   8   59.93    3.63
   8  -7   9    6.35    2.38
   8  -7  10   47.75    3.49
   8  -7  11    7.39    2.92
   8  -7  12   56.90    3.59
   8  -7  13  112.59    4.47
   8  -6 -13    7.58    3.19
   8  -6 -12   41.17    3.70
   8  -6 -11   16.52    3.16
   8  -6 -10  276.95    6.30
   8  -6  -9   60.46    4.03
   8  -6  -8 1236.55   12.24
   8  -6  -7   -0.84    2.16
   8  -6  -6 1271.95   12.35
   8  -6  -5   72.05    4.16
   8  -6  -4  477.28    8.64
   8  -6  -2   57.56    3.96
   8  -6  -1  255.18    6.48
   8  -6   0   72.84    4.57
   8  -6   2   80.08    4.83
   8  -6   3 1493.83   15.33
   8  -6   4   -1.61    2.49
   8  -6   6    3.17    2.62
   8  -6   7    5.87    2.66
   8  -6   8    3.10    2.32
   8  -6   9   11.80    2.70
   8  -6  10   15.36    2.75
   8  -6  11   -0.22    2.39
   8  -6  12    4.84    2.35
   8  -6  14   15.74    3.18
   8  -5 -10    1.75    2.08
   8  -5  -9  559.91    8.52
   8  -5  -8   57.88    3.42
   8  -5  -7 1151.15   11.44
   8  -5  -6  412.22    7.57
   8  -5  -5  482.94    8.05
   8  -5  -4  163.51    5.06
   8  -5  -3   -0.29    2.35
   8  -5  -2    3.57    2.59
   8  -5  -1   54.17    4.42
   8  -5   0  292.40    7.56
   8  -5   4   64.28    4.35
   8  -5   5    1.16    2.46
   8  -5   6   64.80    3.90
   8  -5   7  213.88    6.06
   8  -5   8   86.97    4.61
   8  -5   9  292.44    6.95
   8  -5  10   41.81    3.85
   8  -5  11  106.03    4.60
   8  -5  12   22.87    3.38
   8  -5  13    2.67    2.40
   8  -5  14   -3.07    2.12
   8  -4 -10   12.14    2.65
   8  -4  -8  189.73    4.85
   8  -4  -7  398.38    7.23
   8  -4  -4    0.28    2.19
   8  -4  -3  519.28    8.84
   8  -4  -2   -0.96    2.89
   8  -4  -1  855.06   11.54
   8  -4   0    0.87    2.77
   8  -4   2   84.04    4.88
   8  -4   3   61.52    4.42
   8  -4   5    2.87    2.69
   8  -4   6  191.66    5.86
   8  -4   7   24.72    3.70
   8  -4   8  286.67    7.01
   8  -4   9    9.35    3.50
   8  -4  10  167.63    5.68
   8  -4  11   21.83    3.81
   8  -4  12    8.30    3.02
   8  -4  13   37.89    3.75
   8  -4  14   49.09    4.18
   8  -4  16    0.08    2.18
   8  -3  -7   17.62    2.69
   8  -3  -5    5.11    2.16
   8  -3  -4  100.94    4.34
   8  -3  -3   12.67    3.47
   8  -3  -2 1203.28   12.55
   8  -3  -1  454.54    8.57
   8  -3   0   89.43    4.53
   8  -3   1    9.23    2.93
   8  -3   2  183.03    5.70
   8  -3   4   29.87    4.35
   8  -3   5   73.51    4.93
   8  -3   6    9.39    3.98
   8  -3   7    9.88    3.82
   8  -3   8    2.11    3.28
   8  -3   9   -1.07    3.13
   8  -3  10   41.49    4.16
   8  -3  11   57.91    4.24
   8  -3  12  242.72    6.39
   8  -3  13   82.62    4.36
   8  -3  14  329.17    7.59
   8  -3  16   53.42    3.54
   8  -3  17    8.31    2.84
   8  -2  -7  125.56    4.07
   8  -2  -6   65.26    3.48
   8  -2  -5  135.12    4.62
   8  -2  -4  354.03    7.32
   8  -2  -3   17.53    2.76
   8  -2  -2   12.92    2.92
   8  -2  -1    2.70    2.22
   8  -2   0   39.14    3.28
   8  -2   1  150.23    5.32
   8  -2  14    2.24    2.33
   8  -2  16   -2.67    2.13
   8  -2  17    8.92    2.65
   8  -2  18   24.51    2.84
   8  -1  -5 1463.62   12.54
   8  -1  -4  158.95    4.74
   8  -1  -3  436.54    7.74
   8  -1  -2    7.79    2.61
   8  -1  -1  253.36    5.84
   8  -1   0    0.90    2.31
   8  -1  17   55.76    3.65
   8  -1  18  156.48    4.52
   8   0  -5  130.74    4.40
   8   0  -4  728.15    9.16
   8   0  -2   91.17    4.15
   8   0  18   78.85    3.63
   8   1  -3   -1.07    1.90
   8   1  19   33.07    2.64
   8   2  19    0.47    1.35
   8   3  19    0.59    1.29
   9 -17  -4   -0.17    2.50
   9 -17  -3   -2.12    2.21
   9 -17  -2   -1.25    2.21
   9 -17  -1   -1.61    2.19
   9 -17   0   -2.12    2.00
   9 -17   1   -0.81    2.14
   9 -16  -8   -0.67    2.37
   9 -16  -7    1.84    2.59
   9 -16  -6   -1.02    2.53
   9 -16  -4   -2.18    2.80
   9 -16  -3   16.50    3.74
   9 -16  -2    1.26    2.57
   9 -16  -1    4.44    2.62
   9 -16   0    0.07    2.40
   9 -16   1   -0.91    2.56
   9 -16   2   -1.05    2.18
   9 -16   3   -0.66    2.03
   9 -15 -10    2.67    2.84
   9 -15  -9   -0.06    2.53
   9 -15  -8   -3.12    2.81
   9 -15  -7    2.35    2.78
   9 -15  -6    7.90    3.48
   9 -15  -5    2.68    2.91
   9 -15  -4   27.00    4.32
   9 -15  -3    2.33    2.89
   9 -15  -2   10.84    3.92
   9 -15  -1   -3.76    2.50
   9 -15   0    0.78    2.59
   9 -15   1    8.61    2.86
   9 -15   2   -0.72    2.41
   9 -15   3    3.22    2.59
   9 -15   4   -0.42    2.28
   9 -15   5    1.68    2.38
   9 -14 -12    2.45    2.76
   9 -14 -10   -1.93    2.79
   9 -14  -9    2.20    3.33
   9 -14  -8   -1.24    2.75
   9 -14  -6   -1.85    3.20
   9 -14  -5    2.78    3.31
   9 -14  -4    2.23    3.37
   9 -14  -3   -2.77    2.75
   9 -14  -2    0.87    2.84
   9 -14  -1    2.50    2.75
   9 -14   0   37.39    4.24
   9 -14   1    8.65    4.21
   9 -14   2   58.07    4.18
   9 -14   3   -0.96    2.50
   9 -14   4   28.54    3.44
   9 -14   5   -1.93    2.26
   9 -14   6   12.71    2.91
   9 -13 -13    1.36    2.65
   9 -13 -12    1.56    3.31
   9 -13 -11    1.75    3.22
   9 -13 -10   14.16    4.47
   9 -13  -9    1.21    3.54
   9 -13  -8   55.11    4.38
   9 -13  -7   11.10    4.31
   9 -13  -6   53.54    4.53
   9 -13  -5    9.56    3.40
   9 -13  -4    2.11    2.98
   9 -13  -3    1.86    2.85
   9 -13  -2   -1.46    2.94
   9 -13  -1   46.48    4.36
   9 -13   2    1.09    2.73
   9 -13   3   83.72    4.78
   9 -13   4   13.50    3.22
   9 -13   5   16.17    3.45
   9 -13   7    1.55    2.22
   9 -12 -14   -2.49    2.99
   9 -12 -13    7.82    3.83
   9 -12 -12   -1.62    2.81
   9 -12 -11   34.10    4.08
   9 -12 -10    6.56    3.25
   9 -12  -8   79.64    5.19
   9 -12  -2   12.91    3.97
   9 -12  -1   -0.45    2.61
   9 -12   0   54.65    4.56
   9 -12   1   21.08    3.36
   9 -12   2   56.13    4.10
   9 -12   3   30.01    3.53
   9 -12   8    1.87    2.41
   9 -11 -15   -1.74    2.68
   9 -11 -14    9.42    3.75
   9 -11 -13   -0.15    2.77
   9 -11 -12   19.54    4.28
   9 -11 -10   23.53    4.52
   9 -11  -7   88.81    5.40
   9 -11  -6    0.87    2.91
   9 -11  -5    8.09    3.85
   9 -11  -4   -0.88    2.67
   9 -11  -3    8.01    3.12
   9 -11  -2    1.79    2.65
   9 -11  -1   -3.37    2.35
   9 -11   0    8.76    3.90
   9 -11   1    7.69    3.00
   9 -11   2    7.85    3.40
   9 -11   3    1.03    2.51
   9 -11   4    2.77    2.73
   9 -11   5    1.66    2.30
   9 -11   6   43.46    3.70
   9 -11   7   -3.32    2.04
   9 -10 -16   -3.57    2.89
   9 -10 -15    9.28    3.71
   9 -10 -14   -0.12    3.34
   9 -10 -13   -0.27    3.17
   9 -10 -12    2.99    3.25
   9 -10  -9   -0.07    2.77
   9 -10  -8   12.54    3.46
   9 -10  -7   21.54    3.66
   9 -10  -6    0.71    2.79
   9 -10  -5   -1.60    3.05
   9 -10  -4   14.39    3.17
   9 -10  -3   27.78    3.95
   9 -10  -2    5.58    2.89
   9 -10  -1    4.20    2.79
   9 -10   0    1.30    2.89
   9 -10   1   18.83    3.28
   9 -10   2   -1.59    2.24
   9 -10   3    9.05    2.69
   9 -10   5   13.36    2.80
   9 -10   6   32.53    3.55
   9 -10   7   19.47    2.88
   9 -10   8    9.50    2.65
   9 -10   9    0.88    2.10
   9  -9 -15    3.74    2.91
   9  -9 -14    4.36    3.26
   9  -9 -10    1.13    2.91
   9  -9  -9    4.80    2.76
   9  -9  -8   15.26    3.65
   9  -9  -7    2.39    3.14
   9  -9  -6    2.37    3.16
   9  -9  -5   -0.07    2.90
   9  -9  -4   20.70    3.36
   9  -9  -3    7.51    3.21
   9  -9  -2   24.57    3.31
   9  -9  -1   -2.02    2.49
   9  -9   0   10.41    3.49
   9  -9   1    3.85    2.52
   9  -9   2  136.72    5.14
   9  -9   3   35.25    3.67
   9  -9   4   45.00    3.92
   9  -9   5    3.22    2.72
   9  -9   6   -0.84    2.11
   9  -9   7   -1.51    2.18
   9  -9   9   28.46    3.11
   9  -9  10    7.18    3.46
   9  -8 -13    2.34    2.96
   9  -8 -12   59.93    4.01
   9  -8 -10   17.65    3.32
   9  -8  -9    9.65    3.04
   9  -8  -7  121.88    4.79
   9  -8  -6   -1.57    2.36
   9  -8  -5   35.43    4.00
   9  -8  -4    8.04    3.66
   9  -8  -3   -1.07    2.27
   9  -8  -2    7.48    3.66
   9  -8  -1   24.22    3.18
   9  -8   0   41.94    3.96
   9  -8   2  416.78    8.67
   9  -8   3  184.68    6.06
   9  -8   4  391.34    8.15
   9  -8   5    7.52    2.89
   9  -8   6  112.08    4.79
   9  -8   7   -1.26    2.25
   9  -8   8   76.78    4.31
   9  -8  10  110.70    4.77
   9  -8  11  116.38    4.66
   9  -7 -13   11.65    3.33
   9  -7 -12   -1.45    2.29
   9  -7 -11    0.33    2.67
   9  -7 -10   30.99    3.64
   9  -7  -9    1.37    2.30
   9  -7  -8  377.97    8.01
   9  -7  -7   14.88    3.40
   9  -7  -6  544.50    9.29
   9  -7  -5   73.19    4.47
   9  -7  -4  230.48    6.38
   9  -7  -3   66.50    4.48
   9  -7  -2  123.15    5.05
   9  -7  -1  140.14    5.51
   9  -7   0  126.01    5.11
   9  -7   1  896.70   12.30
   9  -7   2   55.89    4.23
   9  -7   4    3.17    2.66
   9  -7   5  277.80    6.78
   9  -7   6   21.59    3.19
   9  -7   8   21.76    3.12
   9  -7   9   36.25    3.42
   9  -7  10   26.05    3.34
   9  -7  11   20.36    3.61
   9  -7  12  138.49    5.26
   9  -7  14   66.51    3.84
   9  -6 -12    5.24    2.66
   9  -6 -10   10.55    2.77
   9  -6  -6  309.26    7.10
   9  -6  -4  337.45    7.73
   9  -6  -3   81.82    4.46
   9  -6  -2  151.13    5.57
   9  -6  -1    8.60    3.66
   9  -6   0  507.94    9.95
   9  -6   1    5.80    3.12
   9  -6   3   44.97    4.77
   9  -6   4  193.86    6.21
   9  -6   6    0.62    2.51
   9  -6   7   -0.35    2.58
   9  -6   8   -1.75    2.31
   9  -6  10   -0.07    2.37
   9  -6  11   14.56    3.51
   9  -6  12    4.33    2.58
   9  -6  14    2.15    2.49
   9  -6  15    0.35    2.49
   9  -5 -11    1.05    2.05
   9  -5 -10   62.55    3.78
   9  -5  -9   68.31    3.72
   9  -5  -6  109.63    4.40
   9  -5  -5  329.16    7.08
   9  -5  -4   33.03    3.65
   9  -5  -3   -0.72    2.24
   9  -5  -2    2.25    2.45
   9  -5  -1   -1.12    2.52
   9  -5   0    9.39    3.97
   9  -5   1  284.61    7.63
   9  -5   2   86.75    5.35
   9  -5   3  152.47    5.98
   9  -5   4   36.41    4.40
   9  -5   6   27.33    4.00
   9  -5   7    0.43    2.68
   9  -5   8   62.68    4.61
   9  -5   9    1.57    2.76
   9  -5  11    6.96    3.23
   9  -5  15   -1.39    2.20
   9  -5  16    0.07    2.02
   9  -4  -8  198.53    5.31
   9  -4  -7    7.22    3.01
   9  -4  -5    1.86    2.16
   9  -4  -4    6.89    2.70
   9  -4  -3   77.48    4.08
   9  -4  -2  238.77    6.45
   9  -4  -1  109.11    4.68
   9  -4   0    2.44    2.62
   9  -4   1   23.96    3.38
   9  -4   2   83.94    4.52
   9  -4   3  280.56    7.56
   9  -4   4    0.13    2.83
   9  -4   5   33.34    4.04
   9  -4   6   -0.79    2.63
   9  -4   7   19.79    4.29
   9  -4   8    0.68    2.89
   9  -4   9    7.07    3.50
   9  -4  10   19.79    4.16
   9  -4  11   70.61    4.69
   9  -4  12  139.02    5.78
   9  -4  15   11.14    3.22
   9  -4  16   23.09    3.17
   9  -3  -8   -0.84    1.63
   9  -3  -6   44.27    3.10
   9  -3  -5   96.55    4.26
   9  -3  -4   24.06    3.29
   9  -3  -3   27.33    3.10
   9  -3  -2   98.53    4.57
   9  -3  -1    2.01    2.35
   9  -3   0   11.97    3.25
   9  -3   2  604.30   10.06
   9  -3   3   22.46    4.32
   9  -3   4  703.10   11.63
   9  -3   9   56.99    4.65
   9  -3  10   33.24    3.97
   9  -3  11  481.68    9.28
   9  -3  12   35.94    3.93
   9  -3  14   -3.09    2.59
   9  -3  15  171.29    5.42
   9  -3  17   23.39    2.98
   9  -2  -7  104.45    3.90
   9  -2  -5  634.37    9.32
   9  -2  -4   81.16    4.20
   9  -2  -3  190.59    5.58
   9  -2  -2   20.67    3.16
   9  -2  -1   80.10    4.28
   9  -2   0    1.40    2.74
   9  -2   1  714.19   11.05
   9  -2   2  108.28    5.68
   9  -2   5  516.54   10.40
   9  -2  11   10.33    3.58
   9  -2  12  408.64    8.42
   9  -2  14  178.18    5.51
   9  -2  17    2.97    1.87
   9  -2  18    1.81    1.70
   9  -1  -6 1179.08   11.74
   9  -1  -5   55.56    3.77
   9  -1  -4  779.05   10.05
   9  -1  -3    5.56    2.40
   9  -1  -2  276.53    6.21
   9  -1  -1   74.64    4.06
   9  -1   1  293.24    7.60
   9  -1   2  796.54   11.80
   9  -1  14   28.23    3.36
   9  -1  15   16.72    3.04
   9  -1  16    7.24    2.73
   9  -1  17   48.44    3.27
   9  -1  18   14.17    2.43
   9   0  -5  744.38    9.55
   9   0  -4   34.16    3.24
   9   0  -3   84.36    4.11
   9   0  -2   17.21    3.19
   9   0  -1    9.41    3.34
   9   0   0   45.40    3.68
   9   0  17   17.56    2.62
   9   0  19   11.06    1.97
   9   1  -4   18.68    2.76
   9   1  -3    1.79    2.16
   9   1  -2    3.80    2.03
   9   1  16    0.56    1.75
   9   1  18    5.81    2.34
   9   1  19   -0.33    1.10
   9   2  -3    2.13    1.62
   9   2  -2   46.33    3.09
   9   2  17    0.66    1.59
   9   4  17    1.75    1.18
  10 -17  -4    0.40    2.27
  10 -17  -3   11.79    3.19
  10 -17  -2    2.20    2.02
  10 -17  -1    2.70    2.08
  10 -17   0    2.48    2.17
  10 -17   1    0.94    1.91
  10 -16  -8    3.04    2.51
  10 -16  -7    1.04    2.36
  10 -16  -6   17.81    3.60
  10 -16  -5   -3.47    2.47
  10 -16  -4   40.43    4.05
  10 -16  -3   -0.44    2.37
  10 -16  -2   27.68    3.52
  10 -16  -1    4.31    2.47
  10 -16   0    8.17    3.61
  10 -16   1   -2.57    2.12
  10 -16   2    0.99    2.08
  10 -16   3    1.31    2.05
  10 -15 -10    4.56    2.32
  10 -15  -9   10.31    3.22
  10 -15  -8   -2.30    2.71
  10 -15  -6    2.00    2.66
  10 -15  -5   29.16    3.94
  10 -15  -4   11.25    3.92
  10 -15  -3   21.93    3.86
  10 -15  -1    2.30    2.59
  10 -15   0    1.42    2.41
  10 -15   1    2.58    2.40
  10 -15   3   -0.20    2.16
  10 -15   5   -1.27    2.05
  10 -14 -12    4.48    2.46
  10 -14 -11   -0.64    2.82
  10 -14 -10    2.59    3.05
  10 -14  -9   -1.88    2.62
  10 -14  -8    1.78    2.67
  10 -14  -7   -1.50    2.64
  10 -14  -6    3.42    3.20
  10 -14  -5    1.34    3.14
  10 -14  -4    0.04    3.28
  10 -14  -3    5.21    2.83
  10 -14  -2    2.47    2.79
  10 -14  -1    1.61    2.60
  10 -14   1   20.04    3.79
  10 -14   2   -0.23    2.49
  10 -14   3    9.01    3.14
  10 -14   4    2.97    2.34
  10 -14   5   -0.04    2.35
  10 -14   6   -2.47    2.04
  10 -13 -12    0.04    2.49
  10 -13 -11    0.66    2.70
  10 -13 -10    0.42    2.94
  10 -13  -9    2.67    2.88
  10 -13  -8    1.24    2.86
  10 -13  -7    5.10    3.26
  10 -13  -6    4.32    2.97
  10 -13  -5    3.28    2.85
  10 -13  -4   -0.38    2.68
  10 -13  -3    0.60    2.77
  10 -13  -2   -3.24    2.91
  10 -13  -1   -0.50    2.57
  10 -13   0   18.72    3.86
  10 -13   1    1.08    2.68
  10 -13   2   13.24    3.56
  10 -13   3   11.36    3.50
  10 -13   4    0.05    2.30
  10 -13   5    2.18    2.64
  10 -13   6   -1.65    2.47
  10 -13   7   15.19    3.19
  10 -13   8   -1.16    2.06
  10 -12 -14    0.80    2.63
  10 -12 -13    0.42    2.82
  10 -12 -12   -0.96    2.67
  10 -12 -11    1.63    3.00
  10 -12 -10    4.53    2.95
  10 -12  -9   17.50    4.02
  10 -12  -7   13.56    4.08
  10 -12  -6    8.87    3.74
  10 -12  -5    2.80    2.83
  10 -12  -4    3.79    3.05
  10 -12   5    1.22    2.40
  10 -12   6   53.72    4.18
  10 -12   7    4.72    2.78
  10 -12   9    0.22    2.32
  10 -11 -15    1.92    2.45
  10 -11 -14    6.18    2.99
  10 -11 -12   15.46    3.67
  10 -11 -11    0.23    2.77
  10 -11 -10    1.62    2.77
  10 -11  -8   -2.46    2.81
  10 -11  -3   36.78    4.54
  10 -11  -2   20.15    4.02
  10 -11  -1   54.33    4.67
  10 -11   0    5.22    2.81
  10 -11   1   19.86    3.68
  10 -11   2    1.54    2.48
  10 -11   3   23.68    3.24
  10 -11   8   22.90    3.24
  10 -11   9    2.09    2.22
  10 -11  10   -0.04    1.95
  10 -10 -15   17.25    3.61
  10 -10 -14   10.06    4.36
  10 -10 -13   77.26    4.62
  10 -10 -12   -3.84    2.62
  10 -10 -11   72.54    4.85
  10 -10 -10    4.57    2.82
  10 -10  -7   23.89    4.35
  10 -10  -6   26.29    4.34
  10 -10  -5   24.85    3.55
  10 -10  -3    2.16    2.67
  10 -10  -2   98.08    4.82
  10 -10  -1    1.13    2.56
  10 -10   0   24.17    3.67
  10 -10   1    2.48    3.01
  10 -10   2   -2.21    2.41
  10 -10   4    6.03    2.84
  10 -10   5   35.77    3.53
  10 -10   6   11.98    3.35
  10 -10   9   -2.55    2.32
  10 -10  10   -1.44    2.01
  10 -10  11   31.89    3.31
  10  -9 -14   99.14    5.03
  10  -9 -13   12.45    3.50
  10  -9  -9    0.82    3.06
  10  -9  -8    6.00    2.73
  10  -9  -7    3.36    2.73
  10  -9  -6    0.29    2.62
  10  -9  -5   17.32    3.41
  10  -9  -4    5.02    3.15
  10  -9  -3   51.29    3.97
  10  -9  -2    8.49    3.61
  10  -9  -1   21.38    3.81
  10  -9   0   -1.87    2.67
  10  -9   1   11.78    3.22
  10  -9   2   11.10    3.57
  10  -9   3   13.92    3.04
  10  -9   4   13.20    2.91
  10  -9   5    1.59    2.38
  10  -9   6   10.86    3.28
  10  -9   7   -0.44    2.14
  10  -9   8   -0.62    2.28
  10  -9  11   39.77    3.44
  10  -9  12   48.13    3.49
  10  -8 -13   81.86    4.52
  10  -8 -11   25.72    3.94
  10  -8 -10    0.92    2.74
  10  -8  -9    8.27    3.90
  10  -8  -8   18.02    3.08
  10  -8  -7   -0.86    2.47
  10  -8  -6    6.13    2.81
  10  -8  -5    2.12    2.73
  10  -8  -4    3.12    3.01
  10  -8  -3   10.50    3.03
  10  -8  -2    8.41    3.55
  10  -8  -1   -1.28    2.46
  10  -8   0    8.97    3.19
  10  -8   1   53.27    4.39
  10  -8   2    5.12    2.83
  10  -8   3  112.28    5.28
  10  -8   4    0.09    2.47
  10  -8   5   34.86    3.66
  10  -8   6   -0.71    2.62
  10  -8   7   -0.53    2.37
  10  -8   8   -0.43    2.44
  10  -8   9    1.77    2.53
  10  -8  12  102.66    4.73
  10  -7 -12    7.50    2.61
  10  -7 -11    3.93    2.48
  10  -7 -10   11.93    2.91
  10  -7  -9   13.41    3.04
  10  -7  -8   22.34    3.02
  10  -7  -6   13.52    2.91
  10  -7  -5   18.75    3.36
  10  -7  -4    1.53    2.51
  10  -7  -3    5.35    2.59
  10  -7  -2    0.39    2.60
  10  -7  -1    4.10    2.64
  10  -7   1    1.51    2.67
  10  -7   2  116.23    5.33
  10  -7   3    4.17    2.87
  10  -7   4   64.20    4.83
  10  -7   5   -0.71    3.03
  10  -7   6    3.11    2.76
  10  -7   8    2.09    2.55
  10  -7   9    3.75    2.68
  10  -7  10   -1.45    2.47
  10  -7  12    4.10    2.88
  10  -7  13   11.49    3.22
  10  -7  14    1.69    2.28
  10  -6 -11    0.08    2.36
  10  -6 -10    2.88    2.26
  10  -6  -9   21.69    3.29
  10  -6  -8   25.10    3.29
  10  -6  -7   47.60    3.76
  10  -6  -6   20.95    3.29
  10  -6  -5   30.14    3.51
  10  -6  -4   16.52    2.96
  10  -6  -3   15.64    2.99
  10  -6  -2   13.89    3.57
  10  -6  -1   20.82    3.24
  10  -6   1   22.63    4.12
  10  -6   2   15.13    3.49
  10  -6   3   27.53    4.49
  10  -6   5   -3.53    2.67
  10  -6   6   35.27    4.51
  10  -6   7   -1.18    2.77
  10  -6   9    4.40    3.46
  10  -6  10    9.71    3.68
  10  -6  12    5.51    2.72
  10  -6  13   -0.34    2.37
  10  -6  14    2.19    2.46
  10  -6  15   13.37    3.06
  10  -5 -10   -2.02    1.89
  10  -5  -9    7.58    2.97
  10  -5  -8   10.36    2.99
  10  -5  -7    7.90    2.91
  10  -5  -6   20.37    3.22
  10  -5  -5   16.49    2.99
  10  -5  -4   80.19    4.55
  10  -5  -3   98.10    4.91
  10  -5  -2  299.00    7.18
  10  -5   0   42.76    4.24
  10  -5   1    2.44    3.01
  10  -5   2    0.18    2.75
  10  -5   4   -0.50    2.88
  10  -5   5    8.92    3.70
  10  -5   6   -1.45    3.11
  10  -5   7   81.68    5.31
  10  -5   8   14.94    4.51
  10  -5   9   42.69    4.94
  10  -5  10   -0.18    2.92
  10  -5  13   12.80    3.32
  10  -5  14    1.15    2.60
  10  -4  -9   14.55    2.60
  10  -4  -8    2.46    1.92
  10  -4  -7    6.59    3.14
  10  -4  -6    8.68    2.89
  10  -4  -5   11.51    3.10
  10  -4  -4   71.51    4.07
  10  -4  -1   83.73    4.80
  10  -4   0   50.40    3.85
  10  -4   1    3.06    2.62
  10  -4   2   29.48    4.06
  10  -4   3   15.24    4.25
  10  -4   6    2.31    3.56
  10  -4   7    2.44    3.33
  10  -4   8   16.24    3.58
  10  -4   9    0.97    2.88
  10  -4  10    0.72    2.92
  10  -4  12   12.03    3.80
  10  -4  14    1.05    2.22
  10  -4  15   17.98    3.01
  10  -4  16   -1.52    1.80
  10  -4  17   -0.61    1.75
  10  -3  -8    1.56    1.74
  10  -3  -7    0.28    1.83
  10  -3  -6   15.16    2.90
  10  -3  -4    8.52    2.59
  10  -3  -3   44.57    3.94
  10  -3  -2   13.67    3.37
  10  -3  -1   31.94    3.32
  10  -3   0    6.49    2.92
  10  -3   1   18.03    3.94
  10  -3   2   73.47    4.87
  10  -3   3  126.14    6.19
  10  -3   5   50.01    4.87
  10  -3   6   41.50    4.85
  10  -3   7    0.48    2.73
  10  -3   8   -0.02    2.63
  10  -3   9    1.49    2.71
  10  -3  10  101.58    5.31
  10  -3  12  203.29    6.18
  10  -3  13   23.56    3.42
  10  -3  14   80.41    4.23
  10  -3  15   13.64    2.71
  10  -3  16    7.80    2.44
  10  -3  17    0.52    1.79
  10  -2  -6   69.89    3.79
  10  -2  -5    7.91    2.48
  10  -2  -4   32.52    3.46
  10  -2  -3   -1.62    2.08
  10  -2  -1   21.38    3.23
  10  -2   0   23.76    3.91
  10  -2   1  135.77    5.92
  10  -2   3  330.99    8.25
  10  -2   4   22.29    4.03
  10  -2   5  260.59    7.24
  10  -2   6    6.72    3.14
  10  -2   8   -0.24    2.72
  10  -2   9    7.90    3.59
  10  -2  12   34.94    3.81
  10  -2  14   40.09    3.17
  10  -2  15    9.33    2.81
  10  -2  16    5.73    2.41
  10  -2  18    5.18    2.00
  10  -1  -5  142.22    4.81
  10  -1  -4    6.01    2.22
  10  -1   0   62.14    4.47
  10  -1   1   11.69    3.43
  10  -1   2  208.67    6.49
  10  -1   3    1.48    2.48
  10  -1   4  242.75    6.41
  10  -1   5   42.84    3.96
  10  -1   6    3.58    2.57
  10  -1   7    2.49    2.78
  10  -1   8   14.82    3.45
  10  -1  11    0.07    2.28
  10  -1  13   25.80    3.15
  10  -1  14    2.99    2.10
  10  -1  15    2.25    1.88
  10  -1  16    0.06    1.66
  10  -1  18    1.35    1.33
  10   0  -4   18.21    2.66
  10   0  -2   -1.45    2.10
  10   0  -1    2.77    2.48
  10   0   1   16.04    3.22
  10   0   2    3.23    2.40
  10   0  12   15.10    2.96
  10   0  13   -0.26    1.98
  10   0  14   15.86    2.62
  10   0  15    0.66    1.63
  10   0  16   -0.01    1.54
  10   0  17   -0.34    1.40
  10   0  18    8.42    1.78
  10   1  -3   -1.75    1.64
  10   1  -2   29.25    2.87
  10   1   0   27.74    2.89
  10   1   1    3.09    1.99
  10   1  13   25.69    2.73
  10   1  14   24.84    2.81
  10   1  16    5.82    2.06
  10   2  -3    3.90    1.72
  10   2  17    5.98    1.68
  10   3  -2   -0.71    1.46
  10   3   0    0.96    1.68
  10   3  14   67.17    2.92
  10   3  16    8.38    1.77
  10   4  14    8.46    1.78
  10   4  15    3.55    1.70
  10   5   0   -0.53    1.49
  10   5  13    3.62    1.74
  10   6  12    1.28    1.20
  11 -16  -8    1.06    2.10
  11 -16  -7    2.94    2.06
  11 -16  -5   18.79    3.31
  11 -16  -3   14.81    3.23
  11 -16  -1    2.69    2.32
  11 -16   0    0.50    2.37
  11 -16   1    0.35    2.00
  11 -16   2   -1.53    2.10
  11 -16   3    0.16    1.98
  11 -16   4    6.43    2.65
  11 -15 -11   -0.48    1.82
  11 -15 -10    1.46    1.99
  11 -15  -9   -1.99    2.05
  11 -15  -7    1.87    2.27
  11 -15  -6   15.85    3.25
  11 -15  -4    8.15    3.18
  11 -15  -3   14.49    3.67
  11 -15  -2    2.50    2.41
  11 -15  -1    0.45    2.48
  11 -15   0   -1.65    2.44
  11 -15   1   -0.32    2.24
  11 -15   2   -0.85    2.13
  11 -15   3   -0.69    2.06
  11 -15   4    1.94    2.15
  11 -15   5   -1.22    1.83
  11 -14 -12   -1.24    2.03
  11 -14 -11    2.84    2.34
  11 -14 -10   -2.37    2.50
  11 -14  -9    0.98    2.49
  11 -14  -8   -1.38    2.42
  11 -14  -7   -0.99    2.83
  11 -14  -6    4.16    2.66
  11 -14  -5    1.62    2.59
  11 -14  -4    9.64    3.61
  11 -14  -3    1.67    3.13
  11 -14  -2   -0.75    2.47
  11 -14  -1    1.09    2.89
  11 -14   0    4.80    2.64
  11 -14   1   -1.04    2.33
  11 -14   2    0.83    2.68
  11 -14   3    0.24    2.18
  11 -14   4    2.17    2.54
  11 -14   5    3.31    2.35
  11 -14   6    0.40    2.21
  11 -14   7   10.17    2.66
  11 -13 -13    2.28    2.15
  11 -13 -12   -0.72    2.24
  11 -13 -11    0.77    2.45
  11 -13 -10    2.72    2.67
  11 -13  -9   -0.58    2.54
  11 -13  -8    3.12    2.68
  11 -13  -7   -2.31    2.87
  11 -13  -6   -2.35    2.54
  11 -13  -5    4.41    2.76
  11 -13  -4    2.30    2.71
  11 -13  -3   11.93    3.32
  11 -13  -2    1.08    2.64
  11 -13  -1   -0.47    2.59
  11 -13   0    0.44    2.65
  11 -13   1   -0.55    2.39
  11 -13   2    7.24    3.56
  11 -13   3   -0.42    2.63
  11 -13   4    9.76    3.12
  11 -13   5   -0.32    2.64
  11 -13   7   10.40    3.05
  11 -13   8   28.87    3.26
  11 -12 -14    1.13    2.12
  11 -12 -13    1.67    2.33
  11 -12 -12   10.15    3.15
  11 -12 -11    0.93    2.88
  11 -12 -10   -1.22    2.51
  11 -12  -9    1.53    2.66
  11 -12  -8   -0.87    2.73
  11 -12  -7    0.23    3.16
  11 -12  -6   11.14    3.52
  11 -12  -5   11.60    3.88
  11 -12  -4   40.96    4.56
  11 -12  -3   39.65    4.49
  11 -12  -2   10.39    3.84
  11 -12  -1   31.35    3.72
  11 -12   0    0.04    2.99
  11 -12   1   15.79    3.68
  11 -12   2   -0.12    2.43
  11 -12   3   29.77    3.69
  11 -12   4    1.25    2.92
  11 -12   5   73.45    4.20
  11 -12   6   52.22    3.95
  11 -12   8   51.83    3.74
  11 -12   9   10.45    2.80
  11 -11 -14    0.33    2.34
  11 -11 -13   35.03    3.58
  11 -11 -12    0.26    2.52
  11 -11 -10    3.87    2.66
  11 -11  -9    1.63    2.73
  11 -11  -8    2.33    2.79
  11 -11  -7   15.47    3.49
  11 -11  -6   59.07    4.82
  11 -11  -5   29.93    4.13
  11 -11  -4  123.27    5.86
  11 -11  -3    4.18    3.17
  11 -11   2   11.33    3.72
  11 -11   3   14.94    3.63
  11 -11   4   24.29    3.88
  11 -11   5   65.89    4.08
  11 -11   6   30.61    3.77
  11 -11   7  109.50    4.90
  11 -11   8    1.34    2.57
  11 -11   9   16.77    2.91
  11 -11  10    1.17    2.05
  11 -10 -14   77.94    4.17
  11 -10 -13   12.58    3.64
  11 -10 -11   35.14    4.16
  11 -10  -9   29.98    4.01
  11 -10  -8    9.40    4.30
  11 -10   6   49.47    4.15
  11 -10   7    0.68    2.40
  11 -10   8   14.11    3.25
  11 -10   9   -1.18    2.41
  11 -10  10    2.46    2.22
  11 -10  11    6.20    2.68
  11 -10  12    1.79    2.14
  11  -9 -13   97.70    4.80
  11  -9 -11   34.06    3.77
  11  -9 -10   18.37    3.77
  11  -9  -5    9.33    4.13
  11  -9  -4   36.46    3.70
  11  -9  -3   15.76    4.00
  11  -9  -2   32.54    4.15
  11  -9  -1   15.29    3.73
  11  -9   0    0.45    2.90
  11  -9   1    1.53    2.60
  11  -9   2   18.65    3.95
  11  -9   3   24.12    3.53
  11  -9   8    7.47    3.40
  11  -9   9   -1.45    2.59
  11  -9  10    3.89    2.29
  11  -9  11    5.15    2.33
  11  -9  12    7.00    2.71
  11  -9  13    0.61    2.15
  11  -8 -12   11.06    3.26
  11  -8 -11   21.37    3.43
  11  -8  -8    8.27    3.91
  11  -8  -7   -2.00    2.32
  11  -8  -6   -2.44    2.24
  11  -8  -5    7.79    2.97
  11  -8  -4   20.27    3.75
  11  -8  -3    9.29    3.45
  11  -8  -2   27.93    3.95
  11  -8  -1    3.72    2.88
  11  -8   0    2.58    2.85
  11  -8   1   10.74    3.72
  11  -8   2   12.44    3.39
  11  -8   3    7.42    3.20
  11  -8   4    7.52    3.39
  11  -8   5   18.63    3.35
  11  -8   9   26.27    3.51
  11  -8  10    0.03    2.55
  11  -8  11    2.44    2.32
  11  -8  12    1.79    2.19
  11  -8  13    0.10    2.24
  11  -7  -9    7.36    3.66
  11  -7  -8    1.86    2.49
  11  -7  -7    1.21    2.35
  11  -7  -6    1.68    2.37
  11  -7  -5   39.25    3.93
  11  -7  -4   11.00    3.28
  11  -7  -2    2.25    2.54
  11  -7  -1   78.63    4.83
  11  -7   0   16.86    3.81
  11  -7   1    4.00    2.84
  11  -7   2   16.81    3.62
  11  -7   3    0.70    2.78
  11  -7   4   27.05    4.32
  11  -7   5   -1.70    2.76
  11  -7   6  137.00    6.01
  11  -7   9    0.36    2.96
  11  -7  11    0.73    2.87
  11  -7  12    0.56    2.72
  11  -7  14   13.82    2.95
  11  -6 -10    1.90    2.50
  11  -6  -9    1.74    2.20
  11  -6  -7    9.42    3.24
  11  -6  -6   52.86    3.85
  11  -6  -5   -0.33    2.67
  11  -6  -4  173.73    5.96
  11  -6  -3   29.78    3.79
  11  -6  -1   58.04    3.95
  11  -6   0   61.21    4.36
  11  -6   1   30.85    3.65
  11  -6   2   -1.37    2.95
  11  -6   3   30.22    4.04
  11  -6   4    2.46    3.18
  11  -6   5   99.10    5.73
  11  -6   6    3.79    3.70
  11  -6  10   12.43    3.75
  11  -6  11    8.30    3.72
  11  -6  12    3.92    2.98
  11  -6  13   -0.60    2.17
  11  -6  14   17.41    3.06
  11  -6  15    7.34    2.59
  11  -5  -9   24.09    3.15
  11  -5  -8    2.74    2.14
  11  -5  -7   51.44    3.75
  11  -5  -6    8.16    2.87
  11  -5  -4  139.27    5.53
  11  -5  -3  406.88    9.01
  11  -5  -2  305.68    7.12
  11  -5   0  134.96    5.80
  11  -5   1   18.40    4.17
  11  -5   2   31.49    3.92
  11  -5   3   -1.51    3.53
  11  -5   4   16.85    4.80
  11  -5   5    7.22    4.40
  11  -5   6   95.20    6.25
  11  -5  10    8.45    3.81
  11  -5  11   -0.15    2.53
  11  -5  12    2.13    2.41
  11  -5  13    0.09    2.30
  11  -5  14    1.53    2.07
  11  -4  -8   44.21    3.44
  11  -4  -6   55.07    3.91
  11  -4  -3  463.39    9.35
  11  -4  -2   60.12    4.13
  11  -4  -1  294.28    7.66
  11  -4   0    7.79    3.71
  11  -4   1   41.43    4.70
  11  -4   2    3.08    3.10
  11  -4   3    0.74    3.48
  11  -4   4    2.72    3.61
  11  -4   5    3.12    3.66
  11  -4   6   37.18    4.63
  11  -4   7   18.50    4.46
  11  -4  10   -0.42    2.64
  11  -4  11   -1.79    2.45
  11  -4  12   48.60    3.86
  11  -4  13    0.98    2.31
  11  -4  14    6.94    2.72
  11  -4  15   -0.79    1.86
  11  -4  16    0.32    1.57
  11  -3  -6   35.13    3.45
  11  -3  -2  105.71    5.20
  11  -3  -1   -0.89    2.59
  11  -3   0   40.03    4.59
  11  -3   1    1.38    3.10
  11  -3   2    1.62    3.01
  11  -3   3   39.04    4.57
  11  -3   4    2.76    3.17
  11  -3   5    7.99    3.08
  11  -3   6    1.00    2.72
  11  -3   7   41.32    4.11
  11  -3   9   10.06    3.26
  11  -3  10   -0.71    2.42
  11  -3  11   34.71    3.52
  11  -3  13   25.73    3.00
  11  -3  14    4.48    2.28
  11  -3  16    0.56    1.75
  11  -3  17   -0.31    1.36
  11  -2  -4    8.31    2.70
  11  -2  -3    5.52    2.54
  11  -2  -2    3.43    2.53
  11  -2  -1   15.60    3.85
  11  -2   0   -1.54    2.56
  11  -2   1    0.50    2.82
  11  -2   2   37.24    4.16
  11  -2   3   -1.83    2.73
  11  -2   5   -1.37    2.87
  11  -2   6    1.26    2.49
  11  -2   9   11.83    3.12
  11  -2  12   10.95    2.78
  11  -2  13    5.27    2.51
  11  -2  14    1.84    2.08
  11  -2  15   -0.70    1.82
  11  -2  16    2.51    1.61
  11  -2  17    9.63    2.11
  11  -1  -4   -0.38    1.98
  11  -1  -3   14.60    2.97
  11  -1  -2   -0.02    2.18
  11  -1  -1   13.05    3.38
  11  -1   0    2.27    2.55
  11  -1   1    1.07    2.70
  11  -1   2    6.02    2.83
  11  -1   3   18.34    3.57
  11  -1   4    1.60    2.58
  11  -1   5    1.46    2.37
  11  -1   8   70.90    4.10
  11  -1   9   22.58    3.45
  11  -1  10   44.26    3.52
  11  -1  11   -0.84    2.28
  11  -1  12    1.03    2.24
  11  -1  13    1.65    1.87
  11  -1  14    1.97    1.86
  11  -1  15    0.78    1.59
  11  -1  16   14.11    2.29
  11  -1  17   14.20    2.06
  11   0  -4   25.61    2.89
  11   0  -2   66.02    3.83
  11   0   3    7.93    2.98
  11   0   7  113.96    4.38
  11   0   8    8.58    2.69
  11   0   9   93.86    4.33
  11   0  10    2.02    2.01
  11   0  11    4.54    2.04
  11   0  12    0.71    1.86
  11   0  13    2.49    1.74
  11   0  14    1.81    1.68
  11   0  15    1.52    1.55
  11   0  16    4.97    1.81
  11   1  -2   32.65    2.92
  11   1  -1   91.68    4.08
  11   1   0   53.08    3.42
  11   1   1   47.92    3.45
  11   1   5    0.46    1.94
  11   1   7    5.42    2.63
  11   1   9    8.00    2.24
  11   1  10    7.61    2.59
  11   1  11    2.17    2.01
  11   1  12    1.53    2.05
  11   1  13   10.14    2.10
  11   1  14    0.50    1.58
  11   1  15    1.18    1.34
  11   1  16    0.84    1.20
  11   2   4   -1.29    1.88
  11   2   5    2.08    1.79
  11   2   7    1.73    1.88
  11   2   8    3.44    1.81
  11   2   9    1.50    1.72
  11   2  10    2.93    1.65
  11   2  11    2.34    1.66
  11   2  12   22.35    2.22
  11   2  13   -0.02    1.67
  11   2  14   20.93    2.14
  11   2  15    1.07    1.31
  11   3  -1    1.91    1.72
  11   3   0   -0.59    1.72
  11   3   1    1.32    1.79
  11   3   3    3.33    1.79
  11   3   4   48.19    3.09
  11   3   5    3.73    1.95
  11   3   6   15.51    2.54
  11   3   7    3.31    1.72
  11   3   8    1.21    1.81
  11   3   9   -1.87    1.42
  11   3  10   -0.53    1.45
  11   3  11    7.26    2.01
  11   3  13   13.49    2.03
  11   3  14    4.19    1.98
  11   4   0    0.28    1.52
  11   4   3   14.30    2.42
  11   4   4   16.27    2.49
  11   4   5    8.32    2.11
  11   4   7    0.85    1.54
  11   4   8    0.60    1.42
  11   4   9    0.62    1.59
  11   4  10    4.37    1.86
  11   4  11   -1.16    1.33
  11   5   3    0.14    1.45
  11   5   4    0.34    1.56
  11   5   5   -1.78    1.25
  11   5   6   -0.35    1.37
  11   5   7    4.66    1.86
  11   5   8    4.85    1.82
  11   5   9    7.26    1.83
  11   5  10    5.01    1.73
  11   5  11   -0.69    1.01
  11   6   3   -0.06    1.27
  11   6   4    0.89    1.35
  11   6   5   -0.42    1.14
  11   6   6    0.70    1.25
  12 -16  -5    0.97    1.94
  12 -16  -4    1.01    1.92
  12 -16  -3    0.61    1.96
  12 -16  -2    0.63    1.88
  12 -16  -1   -1.27    1.79
  12 -16   1    0.90    1.86
  12 -15  -9   -0.23    1.74
  12 -15  -8   -0.37    1.92
  12 -15  -7   -1.58    2.02
  12 -15  -6    2.66    2.31
  12 -15  -5    0.22    2.27
  12 -15  -4    2.30    2.53
  12 -15  -3   -0.31    2.13
  12 -15  -2   -0.07    2.26
  12 -15  -1    0.89    2.15
  12 -15   0    2.57    2.09
  12 -15   1    9.20    3.35
  12 -15   2    0.25    2.16
  12 -15   3    1.70    2.02
  12 -15   4   -2.16    1.75
  12 -15   5    1.07    1.91
  12 -14 -11    0.28    1.86
  12 -14 -10   -1.18    2.20
  12 -14  -9    5.58    2.45
  12 -14  -8    1.30    2.36
  12 -14  -7    2.39    2.33
  12 -14  -6    0.88    2.34
  12 -14  -5   -1.58    2.36
  12 -14  -4   -2.51    2.30
  12 -14  -3    2.63    2.37
  12 -14  -2    3.90    2.61
  12 -14   0    8.15    3.15
  12 -14   1    1.45    2.25
  12 -14   2    7.36    2.71
  12 -14   3    0.69    2.29
  12 -14   4    2.09    2.09
  12 -14   5    0.39    1.94
  12 -14   6    8.04    2.73
  12 -14   7    0.15    1.75
  12 -13 -12    0.14    2.18
  12 -13 -11    0.40    2.07
  12 -13 -10   13.69    3.34
  12 -13  -9    1.35    2.79
  12 -13  -8   14.40    3.56
  12 -13  -7   -0.73    2.32
  12 -13  -6    0.78    2.79
  12 -13  -5    1.45    2.69
  12 -13  -4    1.40    2.68
  12 -13  -3    2.73    2.87
  12 -13  -2    0.53    2.45
  12 -13  -1   -0.30    2.45
  12 -13   0   -1.66    2.21
  12 -13   1   -1.11    2.23
  12 -13   2   -2.95    2.12
  12 -13   3    3.92    2.36
  12 -13   4    7.84    3.20
  12 -13   6   15.72    3.19
  12 -13   7   18.67    3.00
  12 -13   8   13.68    2.89
  12 -12 -13   -0.79    2.00
  12 -12 -12    2.24    2.20
  12 -12 -11   -1.04    2.44
  12 -12 -10    0.85    2.36
  12 -12  -9    6.31    3.11
  12 -12  -8    2.08    2.50
  12 -12  -6    8.52    3.48
  12 -12  -5   -0.31    2.71
  12 -12  -4   31.66    3.93
  12 -12  -3    1.16    2.61
  12 -12  -2   22.81    3.95
  12 -12  -1    3.98    2.66
  12 -12   0    1.71    2.76
  12 -12   1    1.02    2.40
  12 -12   2    3.44    2.44
  12 -12   3    2.27    2.44
  12 -12   4   19.67    3.63
  12 -12   5   52.34    3.87
  12 -12   6   15.48    3.01
  12 -12   7   66.10    3.86
  12 -12   8    0.39    2.31
  12 -12   9   18.71    2.93
  12 -11 -13    0.88    2.33
  12 -11 -12   20.27    3.43
  12 -11 -11    8.16    3.45
  12 -11 -10    2.68    2.45
  12 -11  -9    2.93    2.71
  12 -11  -8   -0.19    2.84
  12 -11  -7    8.98    3.45
  12 -11  -6   -1.13    2.47
  12 -11  -5   52.26    4.54
  12 -11  -4    2.78    2.84
  12 -11  -3   63.24    4.63
  12 -11  -1   27.77    4.13
  12 -11   0   19.46    3.32
  12 -11   1   12.99    3.65
  12 -11   2    2.63    2.95
  12 -11   3    3.96    2.94
  12 -11   4   35.91    3.75
  12 -11   5   -2.57    2.34
  12 -11   6   53.17    3.67
  12 -11   7    0.13    2.23
  12 -11   8   18.06    3.17
  12 -11   9    1.89    2.14
  12 -11  10   -0.33    2.11
  12 -10 -13   34.40    3.41
  12 -10 -12   40.05    3.88
  12 -10 -10   14.99    3.16
  12 -10  -9    2.19    2.78
  12 -10  -8    1.43    2.86
  12 -10  -7    8.91    4.08
  12 -10  -5   -0.76    2.51
  12 -10  -3   32.35    4.11
  12 -10  -2   16.45    3.84
  12 -10  -1   26.77    3.96
  12 -10   0   -1.24    2.43
  12 -10   1   -0.47    2.91
  12 -10   2    3.60    2.65
  12 -10   3    1.04    2.50
  12 -10   4    0.51    2.52
  12 -10   5    1.63    2.49
  12 -10   6    1.03    2.44
  12 -10   7    7.08    3.04
  12 -10   8    0.87    2.30
  12 -10   9    3.09    2.46
  12 -10  10    4.08    2.33
  12 -10  11    0.05    2.05
  12 -10  12    6.99    2.57
  12  -9 -12    7.87    3.32
  12  -9  -9   -0.85    2.39
  12  -9  -8    0.75    2.90
  12  -9  -7    0.89    2.70
  12  -9  -6    2.51    2.78
  12  -9  -5    8.71    4.01
  12  -9   2   35.55    4.06
  12  -9   3    0.06    2.51
  12  -9   4    2.32    2.60
  12  -9   5    4.06    3.05
  12  -9   6    4.70    2.62
  12  -9   7   10.05    3.38
  12  -9   8    2.49    2.46
  12  -9   9    1.37    2.33
  12  -9  10   -1.83    2.34
  12  -9  11    1.87    2.50
  12  -8 -11   -0.27    2.21
  12  -8 -10    1.26    2.34
  12  -8  -9   20.85    3.66
  12  -8  -8    8.13    3.35
  12  -8  -7   36.26    4.07
  12  -8   6   63.51    4.43
  12  -8   7    1.92    2.95
  12  -8   8   58.11    4.69
  12  -8   9    4.42    2.65
  12  -8  10   12.48    3.45
  12  -8  11    2.80    2.29
  12  -8  12    3.14    2.18
  12  -8  13    1.65    1.90
  12  -7 -11    0.10    2.42
  12  -7 -10    3.19    2.24
  12  -7  -9    0.44    2.26
  12  -7  -3   12.51    3.43
  12  -7  -2   76.66    4.36
  12  -7  -1   63.93    4.41
  12  -7   0   14.72    3.20
  12  -7   6    4.31    3.39
  12  -7   7  186.83    6.63
  12  -7   8   14.47    3.98
  12  -7  10   11.21    3.57
  12  -7  11    3.94    2.41
  12  -7  12   13.15    3.00
  12  -7  13   -2.64    1.96
  12  -7  14   23.66    2.79
  12  -6 -10    1.31    2.26
  12  -6  -6    0.35    2.29
  12  -6  -5  112.28    5.09
  12  -6  -4   82.87    4.61
  12  -6  -3  202.11    6.33
  12  -6  -2  209.31    6.39
  12  -6  -1   64.41    4.55
  12  -6   0  137.31    5.74
  12  -6   1    2.76    2.81
  12  -6   2   40.31    4.78
  12  -6   6  121.60    6.69
  12  -6  11    9.58    3.23
  12  -6  12   -0.56    2.07
  12  -6  13    5.65    2.59
  12  -6  14    0.86    1.76
  12  -6  15   16.45    2.28
  12  -5  -7    4.03    2.32
  12  -5  -5  151.39    5.57
  12  -5  -3  512.91   10.04
  12  -5   1   75.48    4.85
  12  -5   2   -1.68    3.57
  12  -5   6   81.55    5.46
  12  -5   7   28.72    4.77
  12  -5   9   -2.43    2.62
  12  -5  10    8.86    3.16
  12  -5  11    2.53    2.35
  12  -5  12    1.24    2.24
  12  -5  13    0.68    1.87
  12  -5  14    2.36    1.82
  12  -5  15    1.59    1.52
  12  -5  16    0.67    1.35
  12  -4  -7    2.86    2.18
  12  -4  -5    0.54    2.24
  12  -4  -4  238.26    6.41
  12  -4  -1    8.33    3.67
  12  -4   0   76.07    5.18
  12  -4   1   11.48    4.47
  12  -4   6    1.21    3.04
  12  -4   7   63.14    4.46
  12  -4   8    3.44    2.67
  12  -4   9   17.65    3.48
  12  -4  10   -0.31    2.56
  12  -4  11    3.90    2.45
  12  -4  12   -1.64    2.02
  12  -4  13    4.60    2.28
  12  -4  14    1.41    1.75
  12  -4  15   -0.48    1.49
  12  -4  16    0.72    1.28
  12  -3  -6    9.52    2.68
  12  -3  -3   55.95    3.92
  12  -3  -2   23.16    3.91
  12  -3  -1   29.42    3.85
  12  -3   0   10.60    3.30
  12  -3   1   -1.30    2.71
  12  -3   6    4.12    2.74
  12  -3   7    4.62    2.67
  12  -3   8   27.32    3.43
  12  -3   9   12.73    3.15
  12  -3  10   -1.48    2.49
  12  -3  11    0.88    2.24
  12  -3  13   -0.47    1.94
  12  -3  14    0.99    1.70
  12  -2  -5   13.20    2.76
  12  -2  -4    3.19    2.31
  12  -2  -3   13.73    3.29
  12  -2  -1    7.68    3.23
  12  -2   0    3.26    2.44
  12  -2   5    0.10    2.33
  12  -2   6   12.49    3.51
  12  -2   7   32.49    3.77
  12  -2   8   63.58    4.26
  12  -2   9   17.21    3.38
  12  -2  10   31.40    3.15
  12  -2  11    1.89    1.95
  12  -2  12    1.35    1.85
  12  -2  14    4.39    2.03
  12  -2  15    8.23    2.02
  12  -1   3    0.61    2.46
  12  -1   4    2.16    2.50
  12  -1   6   26.18    3.52
  12  -1   7  140.55    4.97
  12  -1   9  132.46    4.77
  12  -1  10    1.90    1.92
  12  -1  11   27.38    2.68
  12  -1  13    4.63    2.21
  12  -1  14    9.18    2.03
  12  -1  15    5.83    1.95
  12   0   1   42.25    3.49
  12   0   3    7.08    2.84
  12   0   4   44.46    3.48
  12   0   5    2.61    2.01
  12   0   6  116.53    4.46
  12   0   7    1.90    2.31
  12   0   8  113.27    4.33
  12   0   9   17.02    2.44
  12   0  12    1.16    1.65
  12   0  13    0.30    1.36
  12   0  14    2.47    1.32
  12   1  -2   67.71    3.59
  12   1  -1  107.08    3.99
  12   1   0   18.28    2.70
  12   1   1   72.46    3.49
  12   1   2    1.01    2.02
  12   1   3   18.16    2.79
  12   1   4    4.05    2.18
  12   1   6    2.30    2.06
  12   1   7   39.86    3.06
  12   1   8   17.33    2.60
  12   1  10    6.09    2.21
  12   1  11    2.42    1.56
  12   1  12   -0.27    1.27
  12   1  13   -1.07    1.34
  12   1  14    1.00    1.23
  12   2  -1    2.52    1.91
  12   2   0   31.31    2.79
  12   2   1    1.15    1.81
  12   2   2    1.04    1.68
  12   2   4    2.00    1.66
  12   2   5   -0.42    1.66
  12   2   6    0.14    1.46
  12   2   7    5.78    1.90
  12   2   8    4.92    2.32
  12   2   9    4.82    2.31
  12   2  11   -0.83    1.41
  12   2  12    0.22    1.14
  12   3   0    0.10    1.58
  12   3   2   -0.51    1.38
  12   3   3    4.52    1.96
  12   3   4    1.94    1.52
  12   3   6   -0.78    1.34
  12   3   7   -0.01    1.37
  12   3   8    5.83    1.99
  12   3   9    1.56    1.30
  12   3  10    0.85    1.19
  12   4   2   -0.42    1.31
  12   4   3   -0.27    1.32
  12   4   4    0.59    1.30
  12   4   5   -0.11    1.37
  12   4   6    0.45    1.26
  12   4   7    6.89    1.88
  12   4   8    0.76    1.35
  12   4   9    8.17    1.81
  12   5   4    0.77    1.15
  12   5   5    1.47    1.19
  12   5   6    2.48    1.16
  13 -15  -6    0.40    1.70
  13 -15  -5    0.46    1.82
  13 -15  -4    1.35    1.83
  13 -15  -3   -0.47    1.84
  13 -15  -2    2.41    2.09
  13 -15  -1    8.42    2.91
  13 -15   0   13.31    2.96
  13 -15   1   -1.38    1.97
  13 -15   2    7.98    2.55
  13 -15   3    2.71    1.77
  13 -14  -9    1.70    1.81
  13 -14  -8   20.29    2.98
  13 -14  -7    0.75    2.17
  13 -14  -6   11.14    2.89
  13 -14  -5   -0.12    1.96
  13 -14  -4    2.36    2.11
  13 -14  -3   -0.58    2.01
  13 -14  -2    8.28    3.47
  13 -14  -1   14.58    3.21
  13 -14   0    0.34    2.02
  13 -14   1   12.87    2.94
  13 -14   2   -1.28    2.08
  13 -14   3    2.25    1.91
  13 -14   4    0.02    1.82
  13 -14   5    1.74    1.83
  13 -14   6   -0.80    1.60
  13 -13 -11    6.68    2.59
  13 -13 -10    0.51    2.03
  13 -13  -9   31.38    3.11
  13 -13  -8    3.99    2.10
  13 -13  -7   12.85    3.19
  13 -13  -5    1.63    2.26
  13 -13  -4   -0.07    2.32
  13 -13  -3    0.40    2.20
  13 -13  -2    0.67    2.22
  13 -13  -1   -0.71    2.39
  13 -13   0    3.15    2.37
  13 -13   1   -2.07    2.13
  13 -13   2    0.99    2.33
  13 -13   3   -1.32    2.05
  13 -13   4    0.47    2.05
  13 -13   5    6.57    3.02
  13 -13   7    5.35    2.54
  13 -13   8    0.45    1.76
  13 -12 -12    0.51    1.88
  13 -12 -11   -0.23    1.97
  13 -12 -10    2.08    2.06
  13 -12  -9    2.89    2.46
  13 -12  -8    8.09    3.22
  13 -12  -6    0.15    2.16
  13 -12  -5    1.43    2.20
  13 -12  -4    0.61    2.46
  13 -12  -3   11.88    3.30
  13 -12  -2    3.36    2.38
  13 -12  -1    2.93    2.39
  13 -12   0    0.42    2.28
  13 -12   1    1.88    2.39
  13 -12   2   -0.65    2.27
  13 -12   3    0.73    2.27
  13 -12   4    3.65    2.48
  13 -12   5    0.66    2.05
  13 -12   7    0.19    2.00
  13 -12   8    5.62    2.57
  13 -12   9   -2.18    1.64
  13 -11 -12   -1.87    1.97
  13 -11 -11   -0.56    2.12
  13 -11 -10   -0.75    2.15
  13 -11  -9    1.28    2.27
  13 -11  -8    3.87    2.29
  13 -11  -7    0.62    2.42
  13 -11  -6    0.66    2.50
  13 -11  -5    0.36    2.28
  13 -11  -4    8.10    2.88
  13 -11  -3    6.55    2.94
  13 -11  -2    2.90    2.40
  13 -11  -1    3.56    2.59
  13 -11   0   -2.65    2.27
  13 -11   1    2.10    2.92
  13 -11   2   -0.32    2.71
  13 -11   4    2.67    2.35
  13 -11   5   -0.36    2.50
  13 -11   6   -1.42    2.09
  13 -11   7   -1.16    2.10
  13 -11   8   -0.47    2.07
  13 -11   9    2.37    2.11
  13 -10 -12    0.71    1.88
  13 -10 -11   -0.73    2.05
  13 -10 -10    0.37    2.17
  13 -10  -9    8.27    3.29
  13 -10  -8    2.08    2.30
  13 -10  -7    1.41    2.30
  13 -10  -6    1.14    2.48
  13 -10  -5    0.01    2.35
  13 -10  -3    2.03    2.43
  13 -10  -2    2.30    2.45
  13 -10  -1   -1.24    2.75
  13 -10   0   10.80    3.05
  13 -10   1   -2.34    2.68
  13 -10   2   28.31    4.07
  13 -10   3    7.40    3.56
  13 -10   4   15.88    3.42
  13 -10   5   -0.44    2.29
  13 -10   6    1.77    2.27
  13 -10   7    3.33    2.34
  13 -10   8    1.24    2.18
  13 -10   9   11.84    3.16
  13 -10  10    3.21    2.26
  13 -10  11   30.43    2.89
  13  -9 -11    4.04    2.37
  13  -9 -10    6.92    3.11
  13  -9  -9   15.65    3.17
  13  -9  -8   13.90    3.53
  13  -9  -7   28.22    3.73
  13  -9  -6    3.46    2.57
  13  -9  -5    1.02    2.44
  13  -9  -4   -0.41    2.19
  13  -9  -3   -0.14    2.30
  13  -9  -2    2.14    2.33
  13  -9  -1   19.42    3.16
  13  -9   1   54.68    4.01
  13  -9   2   11.79    3.81
  13  -9   3   18.34    3.87
  13  -9   4   16.31    3.51
  13  -9   6    7.90    3.05
  13  -9   7    0.08    2.46
  13  -9   8   -2.18    2.22
  13  -9   9    0.64    2.26
  13  -9  11   -1.42    1.78
  13  -9  12    7.28    2.40
  13  -8 -10   15.13    3.22
  13  -8  -9    9.63    3.28
  13  -8  -8   78.43    4.10
  13  -8  -7    3.81    2.55
  13  -8  -6   59.92    4.23
  13  -8  -5    1.91    2.29
  13  -8  -4    8.74    3.13
  13  -8  -3   -0.01    2.28
  13  -8  -2    7.13    3.20
  13  -8   0   21.01    3.24
  13  -8   1   24.39    3.91
  13  -8   2    4.75    2.83
  13  -8   3   11.80    3.76
  13  -8   4   -0.46    2.92
  13  -8   5    3.91    3.11
  13  -8   6    2.45    2.97
  13  -8   8    0.80    2.46
  13  -8   9   -0.59    2.51
  13  -8  10   -0.24    2.01
  13  -8  11   -0.57    1.80
  13  -8  12   -0.93    1.79
  13  -8  13    3.49    1.60
  13  -7  -9   40.82    3.59
  13  -7  -8   -0.43    2.16
  13  -7  -7   70.61    4.26
  13  -7  -6   -1.32    2.11
  13  -7  -5    0.27    2.24
  13  -7  -4    0.97    2.69
  13  -7  -3    8.54    2.88
  13  -7  -2   12.54    3.40
  13  -7  -1    1.04    2.38
  13  -7   0    0.92    2.41
  13  -7   1    1.35    2.87
  13  -7   2   -2.66    2.52
  13  -7   3    0.30    2.91
  13  -7   4   12.20    4.05
  13  -7   5   15.17    4.66
  13  -7   6   31.72    3.95
  13  -7   7   20.31    3.89
  13  -7   8   15.16    3.36
  13  -7   9   14.06    3.10
  13  -7  10   -1.18    2.13
  13  -7  11    0.94    2.14
  13  -7  13   -0.95    1.65
  13  -7  14    0.13    1.44
  13  -6  -9   -0.23    1.84
  13  -6  -6   -1.30    2.06
  13  -6  -5   10.59    3.24
  13  -6  -4   15.17    3.08
  13  -6  -3  115.39    5.30
  13  -6  -2    0.88    2.51
  13  -6  -1   44.34    3.84
  13  -6   0    1.42    2.61
  13  -6   1    0.06    2.95
  13  -6   2    0.46    2.98
  13  -6   3    0.80    2.97
  13  -6   4    3.23    3.04
  13  -6   5   13.10    4.24
  13  -6   6   47.34    4.31
  13  -6   7    3.87    2.80
  13  -6   8   35.61    3.76
  13  -6   9    1.04    2.18
  13  -6  12    0.96    1.85
  13  -6  13    1.67    1.69
  13  -6  14    1.12    1.43
  13  -5  -8   -0.91    1.88
  13  -5  -7   -0.32    2.18
  13  -5  -6    1.21    2.02
  13  -5  -3   -0.02    2.39
  13  -5  -2   68.22    4.69
  13  -5  -1    9.88    3.79
  13  -5   0    2.46    2.89
  13  -5   1    1.90    2.80
  13  -5   2    0.43    2.80
  13  -5   3   12.63    4.47
  13  -5   4    1.42    2.88
  13  -5   5    1.62    2.72
  13  -5   7   14.61    3.80
  13  -5   8    2.17    2.64
  13  -5   9    2.35    2.56
  13  -5  10    3.64    2.20
  13  -5  11    5.22    2.44
  13  -5  12    1.32    1.78
  13  -5  13    3.87    1.84
  13  -5  14   -0.74    1.43
  13  -4  -7    7.04    2.55
  13  -4  -6    0.33    2.01
  13  -4  -5    0.54    1.96
  13  -4  -3   11.05    3.23
  13  -4  -2    2.58    2.60
  13  -4   0    0.29    2.83
  13  -4   1    6.58    3.11
  13  -4   2   43.62    4.40
  13  -4   3    0.15    2.98
  13  -4   4   22.68    4.04
  13  -4   5   -1.34    2.50
  13  -4   6    0.62    2.81
  13  -4   7    1.49    2.44
  13  -4   8   -0.19    2.21
  13  -4   9    0.80    2.53
  13  -4  10    2.32    2.10
  13  -4  11    3.97    1.99
  13  -4  12    3.30    1.79
  13  -4  13    1.86    1.77
  13  -4  14    0.25    1.47
  13  -3  -6   24.95    3.00
  13  -3  -5    2.64    2.04
  13  -3  -4    1.13    2.30
  13  -3  -3   -0.65    2.16
  13  -3  -2    2.44    2.21
  13  -3  -1    1.38    2.25
  13  -3   0    0.93    2.30
  13  -3   1   26.77    3.81
  13  -3   2    5.29    2.64
  13  -3   3   39.49    4.00
  13  -3   4   12.06    3.28
  13  -3   6    1.13    2.45
  13  -3   7    3.76    2.71
  13  -3   8    8.92    3.13
  13  -3   9    0.71    2.02
  13  -3  10    1.48    2.21
  13  -3  12   -0.79    1.80
  13  -3  13   -1.70    1.40
  13  -3  14    0.57    1.26
  13  -2  -4   -0.33    1.91
  13  -2  -3   -0.79    2.07
  13  -2  -2    0.21    2.00
  13  -2  -1    0.40    2.19
  13  -2   0   -0.76    2.14
  13  -2   1    1.80    2.18
  13  -2   2    3.71    2.56
  13  -2   3    4.62    2.60
  13  -2   4    0.59    2.48
  13  -2   5    1.59    2.15
  13  -2   6   14.13    3.22
  13  -2   7   51.35    3.79
  13  -2   8    1.69    2.34
  13  -2   9   25.98    2.94
  13  -2  10   -0.63    1.90
  13  -2  11    5.58    2.33
  13  -2  12   -0.14    1.65
  13  -2  13    0.61    1.32
  13  -1  -2    8.22    2.56
  13  -1  -1   12.77    2.58
  13  -1   0    9.02    2.52
  13  -1   1    1.84    1.95
  13  -1   2   -0.81    1.89
  13  -1   3   -0.49    2.00
  13  -1   4    3.41    2.06
  13  -1   5    1.29    2.00
  13  -1   7   -1.28    1.88
  13  -1   8   57.37    3.32
  13  -1   9    4.18    1.79
  13  -1  10   18.87    2.34
  13  -1  12    1.12    1.36
  13  -1  13    1.19    1.17
  13   0  -1   42.80    3.14
  13   0   0    1.31    1.84
  13   0   1   22.47    2.55
  13   0   2   -0.38    1.92
  13   0   3    4.74    2.10
  13   0   4   -0.40    1.92
  13   0   5   18.73    2.37
  13   0   6    4.03    1.93
  13   0   7   26.40    2.78
  13   0   9   15.80    2.25
  13   0  10   11.40    1.87
  13   0  11    0.75    1.27
  13   0  12    1.44    1.28
  13   1  -1    0.00    1.60
  13   1   0   22.31    2.45
  13   1   3    0.00    1.52
  13   1   4    0.36    1.49
  13   1   5    1.30    1.66
  13   1   6    5.02    1.89
  13   1   7    8.36    1.88
  13   1   8    1.04    1.44
  13   1   9    5.76    1.87
  13   1  10   -0.09    1.27
  13   1  11    0.06    1.05
  13   2   0    5.41    2.33
  13   2   1    0.94    1.51
  13   2   3    2.39    1.48
  13   2   4    1.03    1.41
  13   2   6    1.34    1.33
  13   2   7    0.26    1.24
  13   2   8    2.11    1.38
  13   2   9    0.13    1.12
  13   3   2    1.93    1.26
  13   3   3    4.34    1.80
  13   3   4    1.22    1.23
  13   3   5   -0.17    1.18
  13   3   6    0.21    1.13
  13   3   7    0.89    1.10
  14 -14  -6    0.31    1.81
  14 -14  -5    0.60    1.68
  14 -14  -4   -1.52    1.69
  14 -14  -3    1.91    1.97
  14 -14  -2    7.95    2.61
  14 -14  -1    0.78    2.09
  14 -14   0   15.09    2.91
  14 -14   1    2.17    2.02
  14 -14   3    0.55    1.83
  14 -13  -8    2.62    1.88
  14 -13  -7    8.42    2.51
  14 -13  -6    0.55    1.75
  14 -13  -5   -0.55    1.69
  14 -13  -4    1.20    1.81
  14 -13  -3    0.53    1.83
  14 -13  -2    0.48    2.07
  14 -13  -1    3.33    1.98
  14 -13   0    1.38    2.22
  14 -13   1    1.86    2.22
  14 -13   2    2.10    2.02
  14 -13   3    0.51    1.87
  14 -13   4    0.47    1.79
  14 -13   5    1.86    1.71
  14 -13   6    5.21    2.42
  14 -12  -9   -0.61    1.78
  14 -12  -7    0.09    1.84
  14 -12  -6    0.27    2.13
  14 -12  -5    1.07    1.85
  14 -12  -4    2.40    1.95
  14 -12  -3   -1.56    1.87
  14 -12  -2    1.55    2.15
  14 -12  -1    8.83    3.00
  14 -12   0   -0.37    2.23
  14 -12   2   -0.48    2.08
  14 -12   3   -0.73    2.18
  14 -12   4    2.40    2.01
  14 -12   5   -0.37    1.85
  14 -12   6   -0.89    1.79
  14 -12   7    0.20    1.91
  14 -11 -11    0.01    1.76
  14 -11 -10    0.29    1.91
  14 -11  -9    2.40    1.90
  14 -11  -8   -1.06    1.86
  14 -11  -7    2.67    2.04
  14 -11  -6   -2.69    1.86
  14 -11  -5    0.22    2.20
  14 -11  -4   -1.52    2.08
  14 -11  -3    2.26    2.20
  14 -11  -2    1.04    2.43
  14 -11  -1    0.31    2.21
  14 -11   1    1.26    2.47
  14 -11   2   25.15    3.63
  14 -11   3    1.12    2.55
  14 -11   5    1.42    2.45
  14 -11   6   -0.99    2.26
  14 -11   7    4.65    2.15
  14 -11   8    0.83    1.89
  14 -10 -10    3.95    1.88
  14 -10  -9    5.88    2.84
  14 -10  -8    7.26    3.28
  14 -10  -7   19.12    3.07
  14 -10  -6    0.62    2.05
  14 -10  -5    5.30    2.52
  14 -10  -4    2.58    2.12
  14 -10  -3    0.50    2.12
  14 -10  -2   -0.79    2.07
  14 -10  -1   25.53    3.56
  14 -10   0    9.18    3.68
  14 -10   1   36.80    4.08
  14 -10   2   20.48    3.89
  14 -10   3   21.67    3.88
  14 -10   5   -0.82    2.66
  14 -10   6   13.03    3.32
  14 -10   7   -2.10    2.20
  14 -10   8   15.69    2.87
  14 -10   9   -2.05    1.94
  14  -9  -9    9.74    2.75
  14  -9  -8   35.83    3.57
  14  -9  -7    0.36    2.12
  14  -9  -6   35.45    3.62
  14  -9  -5    7.44    3.51
  14  -9  -4   15.91    3.05
  14  -9  -3    1.32    2.21
  14  -9  -2   14.24    3.01
  14  -9  -1    9.94    3.14
  14  -9   0   31.27    3.95
  14  -9   1   42.27    4.02
  14  -9   2   11.79    3.23
  14  -9   3   42.45    4.06
  14  -9   4   -0.81    2.75
  14  -9   5   16.37    3.36
  14  -9   6   -0.41    2.37
  14  -9   7   -1.47    2.12
  14  -9   8    4.73    2.06
  14  -9   9    6.33    2.71
  14  -9  11    5.20    2.11
  14  -8  -9   50.12    3.38
  14  -8  -8   -0.85    1.98
  14  -8  -7   59.50    3.87
  14  -8  -6    3.35    2.30
  14  -8  -3   -0.12    2.14
  14  -8  -2    3.04    2.43
  14  -8  -1    3.36    2.49
  14  -8   1    0.42    2.52
  14  -8   2   33.49    3.71
  14  -8   3   -1.13    2.57
  14  -8   4   10.07    3.51
  14  -8   5   -0.71    2.59
  14  -8   6   -1.18    2.37
  14  -8   7   -0.44    2.13
  14  -8   8    2.35    2.27
  14  -8   9    0.79    1.78
  14  -8  10    2.21    1.69
  14  -8  11    1.76    1.47
  14  -7  -8   33.27    3.21
  14  -7  -5    1.88    2.27
  14  -7  -4   -1.76    2.08
  14  -7  -3    1.72    2.61
  14  -7  -2    1.81    2.78
  14  -7  -1   -0.32    2.87
  14  -7   0   -2.99    2.35
  14  -7   1   14.75    3.89
  14  -7   2   -0.38    2.43
  14  -7   3   -0.41    2.37
  14  -7   4   -0.21    2.53
  14  -7   5    0.46    2.42
  14  -7   6    8.47    3.29
  14  -7   7    2.86    2.39
  14  -7   8   -0.38    2.28
  14  -7   9   -1.88    1.73
  14  -7  10    0.77    1.71
  14  -7  11   -1.66    1.44
  14  -7  12   -0.87    1.45
  14  -6  -7    0.55    1.85
  14  -6  -6    0.56    2.01
  14  -6  -5   -0.82    2.12
  14  -6  -3    0.22    2.62
  14  -6  -2    9.98    3.43
  14  -6  -1   -0.45    2.40
  14  -6   0    2.34    2.94
  14  -6   1   10.40    2.96
  14  -6   2    2.75    2.55
  14  -6   3   13.44    3.52
  14  -6   4    1.92    2.33
  14  -6   5   -2.33    2.22
  14  -6   6    0.30    2.18
  14  -6   7    1.00    2.15
  14  -6   8   -3.78    1.83
  14  -6   9    4.01    2.19
  14  -6  10    1.11    1.74
  14  -6  11   12.98    2.41
  14  -6  12    7.05    2.12
  14  -5  -6    0.37    1.94
  14  -5  -4    0.50    2.04
  14  -5  -3    0.39    2.41
  14  -5  -2   -0.15    2.33
  14  -5  -1    2.36    2.34
  14  -5   0   15.93    3.62
  14  -5   1   -0.06    2.30
  14  -5   2   51.83    4.22
  14  -5   3    0.09    2.72
  14  -5   4   32.67    3.71
  14  -5   5   -1.40    2.17
  14  -5   6   -0.30    2.06
  14  -5   7    1.25    2.17
  14  -5   8    3.41    2.04
  14  -5   9    7.30    2.68
  14  -5  10    9.15    2.33
  14  -5  11   19.27    2.44
  14  -4  -5    9.92    2.41
  14  -4  -4    1.55    1.82
  14  -4  -2   -1.05    1.90
  14  -4  -1   17.47    3.21
  14  -4   0    2.01    2.23
  14  -4   1   60.20    4.13
  14  -4   2   12.99    2.89
  14  -4   4   10.35    2.82
  14  -4   5    7.95    3.14
  14  -4   6    2.22    2.07
  14  -4   8    1.74    1.94
  14  -4   9    0.98    1.91
  14  -4  10    6.95    2.43
  14  -4  11    0.41    1.56
  14  -4  12    8.71    1.97
  14  -3  -4   10.21    2.26
  14  -3  -3    2.10    1.72
  14  -3  -2    6.55    2.60
  14  -3   0   23.52    3.21
  14  -3   2   34.12    3.41
  14  -3   3   17.18    3.17
  14  -3   4    5.01    2.15
  14  -3   5    0.50    1.95
  14  -3   6   -0.45    1.79
  14  -3   7    1.66    1.83
  14  -3   8    0.17    1.66
  14  -3  10    0.13    1.48
  14  -3  11    0.45    1.41
  14  -2  -3   -0.22    1.61
  14  -2  -2   -1.19    1.52
  14  -2  -1   -0.16    1.58
  14  -2   0    2.30    1.76
  14  -2   1    6.39    2.52
  14  -2   2   11.18    2.50
  14  -2   3    1.20    1.82
  14  -2   4   -1.42    1.66
  14  -2   5   -0.49    1.88
  14  -2   6    2.96    1.77
  14  -2   7    1.00    1.63
  14  -2   8    3.45    1.73
  14  -2   9   -0.69    1.36
  14  -2  10    0.80    1.37
  14  -2  11    0.55    1.15
  14  -1  -2    1.91    1.56
  14  -1  -1   -0.14    1.55
  14  -1   0   -0.11    1.56
  14  -1   2    0.95    1.74
  14  -1   4    1.50    1.60
  14  -1   5   -0.29    1.55
  14  -1   6    0.97    1.47
  14  -1   7    3.28    1.48
  14  -1   8    0.02    1.34
  14  -1   9   -0.89    1.19
  14  -1  10   -1.45    1.11
  14   0  -1   -0.56    1.38
  14   0   2    7.00    1.95
  14   0   3   -0.87    1.33
  14   0   4   -0.40    1.35
  14   0   5    0.46    1.45
  14   0   6    1.12    1.42
  14   0   7    0.03    1.37
  14   0   8   -0.20    1.13
  14   1   1    8.09    1.96
  14   1   2    7.88    1.91
  14   1   4    6.44    1.87
  14   1   5    0.83    1.25
  14   1   6   -0.62    1.26
  14   1   7    0.66    1.18
  14   2   3   15.27    1.86
  15 -13  -3    0.58    1.61
  15 -13  -2    1.30    1.82
  15 -13  -1    0.56    1.76
  15 -13   0    0.44    1.75
  15 -13   1    1.69    1.77
  15 -12  -6    1.58    1.64
  15 -12  -5    0.39    1.87
  15 -12  -4    0.16    1.76
  15 -12  -3   -0.73    1.75
  15 -12  -2    0.17    2.02
  15 -12  -1    1.40    1.84
  15 -12   0    6.14    2.78
  15 -12   1   -1.47    1.96
  15 -12   2    2.01    1.99
  15 -12   3   -0.99    1.91
  15 -12   4   -0.63    1.68
  15 -11  -8    6.27    2.48
  15 -11  -7   -0.61    1.82
  15 -11  -6   -0.30    1.89
  15 -11  -5   -0.51    1.72
  15 -11  -4   -0.66    1.73
  15 -11  -3    0.45    1.88
  15 -11  -2   -0.36    1.83
  15 -11   1   13.69    3.17
  15 -11   2    2.80    2.26
  15 -11   3    4.23    2.25
  15 -11   4    2.44    1.95
  15 -11   5   -0.97    1.84
  15 -11   6    0.12    1.56
  15 -10  -8   11.24    2.49
  15 -10  -7    0.40    1.92
  15 -10  -6    1.78    1.91
  15 -10  -5   -0.67    1.86
  15 -10  -4   -1.45    1.95
  15 -10  -3    3.31    2.30
  15 -10  -1    3.12    2.19
  15 -10   1   25.33    3.66
  15 -10   3   12.72    3.34
  15 -10   4   -1.69    1.85
  15 -10   5    3.73    1.94
  15 -10   6    0.79    1.71
  15 -10   7    2.42    1.66
  15  -9  -8    1.87    1.85
  15  -9  -7   13.49    2.80
  15  -9  -6    0.16    1.84
  15  -9  -4    0.43    2.04
  15  -9  -3   -0.77    2.02
  15  -9  -2    2.96    2.23
  15  -9  -1    0.51    2.24
  15  -9   0   23.50    3.59
  15  -9   1    0.20    2.28
  15  -9   2   17.50    3.24
  15  -9   3    4.00    2.34
  15  -9   4    1.66    2.04
  15  -9   5    2.06    2.14
  15  -9   6   -2.11    1.80
  15  -9   7    0.99    1.87
  15  -9   8    0.30    1.52
  15  -8  -8   15.13    2.58
  15  -8  -7    6.18    2.52
  15  -8  -5   -0.99    1.84
  15  -8  -4    0.46    2.28
  15  -8  -3    0.93    2.32
  15  -8  -2    0.94    2.22
  15  -8  -1    9.50    3.18
  15  -8   0   -0.77    2.08
  15  -8   1    3.57    2.62
  15  -8   2    4.72    2.43
  15  -8   3   -0.71    2.32
  15  -8   4   -1.15    1.92
  15  -8   5    1.95    2.19
  15  -8   6   -0.73    1.88
  15  -8   7    0.77    1.90
  15  -8   9    0.17    1.49
  15  -7  -7   -0.78    1.72
  15  -7  -6    0.83    1.79
  15  -7  -5   -0.16    1.80
  15  -7  -4    0.28    2.27
  15  -7  -3    1.39    2.03
  15  -7  -2    2.74    2.14
  15  -7  -1   -1.18    2.00
  15  -7   0    2.03    2.47
  15  -7   1    1.18    2.12
  15  -7   3   -1.49    1.92
  15  -7   4    0.49    2.12
  15  -7   5    0.35    1.78
  15  -7   6   -0.51    1.74
  15  -7   8    1.35    1.64
  15  -6  -6    1.33    1.56
  15  -6  -5    0.46    1.76
  15  -6  -4    1.45    1.70
  15  -6  -3    0.96    2.01
  15  -6  -2   -0.43    1.91
  15  -6  -1    0.76    2.09
  15  -6   0    1.04    2.31
  15  -6   1    0.61    2.03
  15  -6   3    1.51    2.00
  15  -6   4    9.64    2.80
  15  -6   5   -0.50    1.77
  15  -6   6    1.11    1.91
  15  -6   7   -0.67    1.68
  15  -6   8    1.41    1.52
  15  -6   9    2.32    1.56
  15  -5  -5    0.69    1.62
  15  -5  -4    0.54    1.65
  15  -5  -3    4.74    2.21
  15  -5  -2   -0.77    1.69
  15  -5  -1    6.72    2.67
  15  -5   0   -1.25    1.84
  15  -5   1   35.23    3.40
  15  -5   2    2.24    2.13
  15  -5   3   43.45    3.39
  15  -5   4    2.04    2.05
  15  -5   5   12.02    2.52
  15  -5   6    1.17    1.67
  15  -5   7   -0.22    1.50
  15  -5   9    1.40    1.37
  15  -4  -4    7.42    2.05
  15  -4  -3    0.08    1.51
  15  -4  -2   10.98    2.34
  15  -4   0   27.70    2.76
  15  -4   2   43.19    3.10
  15  -4   4   13.73    2.66
  15  -4   5    9.80    2.18
  15  -4   6    0.97    1.58
  15  -4   7    1.55    1.46
  15  -4   8   -1.52    1.26
  15  -4   9    4.52    1.88
  15  -3  -3    6.20    1.92
  15  -3  -2    0.96    1.46
  15  -3  -1    9.82    2.17
  15  -3   0   10.42    2.33
  15  -3   1   11.06    2.43
  15  -3   2   18.46    2.58
  15  -3   3    8.59    2.36
  15  -3   4    8.45    2.23
  15  -3   5    0.09    1.41
  15  -3   6   -0.81    1.25
  15  -3   7    0.17    1.26
  15  -3   8   -0.07    1.30
  15  -2  -1    0.94    1.31
  15  -2   0   -0.12    1.28
  15  -2   1    2.04    1.63
  15  -2   3    1.75    1.43
  15  -2   4   -1.46    1.38
  15  -2   5   -0.58    1.23
  15  -2   7    1.39    1.13
  15  -1   1    0.44    1.20
  15  -1   3    0.36    1.24
  15  -1   4   -0.59    1.11
  16 -10  -3   -2.11    1.74
  16 -10  -1   -0.58    1.58
  16 -10   0    0.42    1.88
  16 -10   1    1.13    1.70
  16 -10   2    2.97    1.80
  16  -9  -4    0.51    1.58
  16  -9  -3    1.59    1.66
  16  -9  -2   -1.34    1.57
  16  -9   0   -1.24    1.64
  16  -9   1   -1.03    1.79
  16  -9   2    0.74    1.85
  16  -9   3   -1.13    1.48
  16  -9   4   -1.00    1.48
  16  -8  -5    0.31    1.40
  16  -8  -4    2.56    1.61
  16  -8  -3    0.02    1.60
  16  -8  -1   -0.48    1.56
  16  -8   0   -0.73    1.63
  16  -8   1    0.41    1.56
  16  -8   2    0.38    1.52
  16  -8   3    0.41    1.56
  16  -7  -5    9.28    2.08
  16  -7  -3    5.93    2.15
  16  -7  -2    2.42    1.58
  16  -7  -1    1.26    1.62
  16  -7   0   -0.15    1.63
  16  -7   1   -1.08    1.48
  16  -7   2   -0.29    1.44
  16  -7   5   -0.68    1.36
  16  -6  -4    0.97    1.34
  16  -6  -3    4.15    1.95
  16  -6  -2   -0.01    1.51
  16  -6  -1    0.25    1.62
  16  -6   0    1.01    1.49
  16  -6   1    1.37    1.62
  16  -6   2    0.16    1.56
  16  -6   3    2.16    1.63
  16  -6   4    0.96    1.38
  16  -6   5    0.97    1.41
  16  -5  -3    0.42    1.16
  16  -5  -2   -1.59    1.27
  16  -5  -1   -0.22    1.43
  16  -5   0    4.58    1.96
  16  -5   1   -0.72    1.42
  16  -5   2   10.29    2.11
  16  -5   3    0.08    1.35
  16  -5   4    0.70    1.32
  16  -4  -2    0.89    1.21
  16  -4  -1   -0.12    1.13
  16  -4   1    6.60    1.86
  -4 -11 -13    8.05    3.62
  -3 -12 -13   13.46    3.93
  -3 -11 -15   24.52    3.87
  -3 -11 -14   -0.15    1.95
  -3 -10 -15   -0.07    2.05
  -3  -9 -15    0.81    2.36
  -3  -8 -16    0.40    2.16
  -3  -8 -15   13.98    3.43
  -3  -7 -15    0.75    2.18
  -2 -13 -13    0.43    1.83
  -2 -12 -14    1.19    2.25
  -2 -11 -16    1.69    1.96
  -2 -11 -15   -1.81    2.37
  -2 -11 -14    0.29    2.35
  -2 -10 -17    2.16    2.18
  -2 -10 -16   -2.84    2.35
  -2 -10 -15   16.53    4.36
  -2  -9 -16    4.36    2.42
  -2  -9 -15    3.20    2.75
  -2  -8 -18   15.33    3.61
  -2  -8 -17    2.94    2.54
  -2  -8 -16    0.05    2.23
  -2  -8 -15   -0.61    2.64
  -2  -7 -17    0.73    2.25
  -2  -7 -16    4.40    2.52
  -2  -6 -17   12.60    3.44
  -2  -5 -17   27.30    3.51
  -2  -5 -15   57.88    3.51
  -2  -4 -16    0.43    1.89
  -2  -4 -15    3.29    2.14
  -2  -3 -15   -0.30    1.74
  -2  -3 -14    0.28    1.91
  -2  -2 -13   -0.61    1.62
  -1 -14 -12    1.77    2.12
  -1 -13 -14    1.40    2.28
  -1 -13 -13   -2.14    2.52
  -1 -12 -15    0.56    2.28
  -1 -12 -14    2.37    2.37
  -1 -11 -16   -0.39    2.48
  -1 -11 -15    0.65    2.82
  -1 -11 -14    0.93    3.00
  -1 -10 -19   12.32    3.94
  -1 -10 -18   11.07    4.02
  -1 -10 -17    3.10    2.36
  -1 -10 -16   12.73    4.23
  -1 -10 -15    3.98    2.98
  -1  -9 -19   30.08    4.28
  -1  -9 -18   19.69    3.92
  -1  -9 -17   14.13    4.17
  -1  -9 -16   12.67    4.24
  -1  -8 -19   63.75    4.24
  -1  -8 -18   -0.67    2.43
  -1  -8 -17    9.19    4.26
  -1  -8 -16   -1.27    2.50
  -1  -7 -19    1.88    2.26
  -1  -7 -18    2.77    2.52
  -1  -7 -17    9.57    4.07
  -1  -7 -15   20.60    3.28
  -1  -6 -19    0.66    2.49
  -1  -6 -18    0.10    2.26
  -1  -6 -16   25.92    3.36
  -1  -6 -15    4.33    2.50
  -1  -5 -19   65.63    4.19
  -1  -5 -17    2.01    2.48
  -1  -5 -15   55.13    3.55
  -1  -4 -18  212.03    5.42
  -1  -4 -17    6.99    3.22
  -1  -4 -16   62.38    3.66
  -1  -4 -15   19.60    2.91
  -1  -4 -14  263.73    6.09
  -1  -3 -17   80.27    3.90
  -1  -3 -16    8.93    2.95
  -1  -3 -14  168.41    4.20
  -1  -3 -13  222.84    4.37
  -1  -2 -16    1.34    1.90
  -1  -2 -15    1.05    1.74
  -1  -2 -13   51.25    2.84
  -1  -2 -12   28.11    2.44
  -1  -1 -15    0.59    1.70
   0 -15 -11   -2.69    2.43
   0 -14 -13   -0.25    2.14
   0 -13 -15    0.22    2.31
   0 -13 -14   17.89    4.92
   0 -13 -13    4.18    2.73
   0 -12 -17   24.56    4.73
   0 -12 -16    0.97    2.72
   0 -12 -15   12.11    4.69
   0 -12 -14    1.71    2.69
   0 -11 -18    1.14    2.28
   0 -11 -16   -1.22    2.57
   0 -11 -15    2.04    2.84
   0 -11 -14   18.73    4.10
   0 -10 -20   21.90    4.03
   0 -10 -19   13.59    4.23
   0 -10 -18    9.10    4.47
   0 -10 -17    1.10    2.90
   0 -10 -16    2.12    3.02
   0 -10 -15    4.93    2.92
   0  -9 -20   16.34    3.68
   0  -9 -19   44.58    4.22
   0  -9 -18   -0.02    2.71
   0  -9 -17    1.77    2.89
   0  -9 -16    0.79    2.98
   0  -9 -15    3.25    2.73
   0  -8 -21    2.51    2.03
   0  -8 -20   39.40    4.06
   0  -8 -19    1.89    2.68
[truncated: 3,587,886 more chars]
