# Supplementary material for: Mechanism‐Guided Precision Hydrolysis of Early Transition Metals to Access (Mixed‐Metal) Oxo Clusters
Source: Angew Chem Int Ed Engl. 2026 Feb 24;65(15):e25769. doi: 10.1002/anie.202525769 (PMC13053926; doi:10.1002/anie.202525769)
Supplement: Supplementary file 2 — Supporting File 2: anie71298–sup–0002–Data.zip. [file ANIE-65-e25769-s002.zip › CCDC_2495249/MJP104-3_150K.cif]

data_mjp104-3_150k
_audit_creation_date               2023-12-08
_audit_creation_method
;
Olex2 1.5
(compiled 2023.08.24 svn.re1ec1418 for OlexSys, GUI svn.r6817)
;
_shelx_SHELXL_version_number       '2018/3'
loop_
  _audit_author_name
  _audit_author_email
  _audit_author_address
 'Prescimone, A.' alessandro.prescimone@unibas.ch
;
University of Basel
Department of Chemistry
Mattenstrasse 24a
Basel
Switzerland
;
 'Parammal, M.J.' muhammedjibin.parammal@unibas.ch
;
University of Basel
Department of Chemistry
Mattenstrasse 24a
Basel
Switzerland
;

_audit_contact_author_address
;
University of Basel
Department of Chemistry
Mattenstrasse 24a
Basel
Switzerland
;
_audit_contact_author_email        alessandro.prescimone@unibas.ch
_audit_contact_author_name         'Prescimone, A.'
_audit_contact_author_phone        ''
_publ_contact_author_id_orcid      https://orcid.org/0000-0002-3631-5210
_publ_section_references
;
Dolomanov, O.V., Bourhis, L.J., Gildea, R.J, Howard, J.A.K. & Puschmann, H.
 (2009), J. Appl. Cryst. 42, 339-341.

Sheldrick, G.M. (2015). Acta Cryst. A71, 3-8.

Sheldrick, G.M. (2015). Acta Cryst. C71, 3-8.
;
_chemical_name_common              ?
_chemical_name_systematic          ?
_chemical_formula_moiety           '2(C40.98 H39.95 Nb4 O19), 0.8(C2 H3 N)'
_chemical_formula_sum              'C83.56 H82.30 N0.80 Nb8 O38'
_chemical_formula_weight           2449.00
_chemical_melting_point            ?
loop_
  _atom_type_symbol
  _atom_type_description
  _atom_type_scat_dispersion_real
  _atom_type_scat_dispersion_imag
  _atom_type_scat_source
 'C' 'C' 0.0137 0.0067 'International Tables Vol C Tables 4.2.6.8 and 6.1.1.4'
 'H' 'H' 0.0000 0.0000 'International Tables Vol C Tables 4.2.6.8 and 6.1.1.4'
 'N' 'N' 0.0241 0.0134 'International Tables Vol C Tables 4.2.6.8 and 6.1.1.4'
 'Nb' 'Nb' -0.2894 1.9494
 'International Tables Vol C Tables 4.2.6.8 and 6.1.1.4'
 'O' 'O' 0.0389 0.0241 'International Tables Vol C Tables 4.2.6.8 and 6.1.1.4'

_shelx_space_group_comment
;
The symmetry employed for this shelxl refinement is uniquely defined
by the following loop, which should always be used as a source of
symmetry information in preference to the above space-group names.
They are only intended as comments.
;
_space_group_crystal_system        'monoclinic'
_space_group_IT_number             15
_space_group_name_H-M_alt          'I 1 2/a 1'
_space_group_name_Hall             '-I 2ya'
loop_
  _space_group_symop_operation_xyz
 'x, y, z'
 '-x+1/2, y, -z'
 'x+1/2, y+1/2, z+1/2'
 '-x+1, y+1/2, -z+1/2'
 '-x, -y, -z'
 'x-1/2, -y, z'
 '-x+1/2, -y+1/2, -z+1/2'
 'x, -y+1/2, z+1/2'

_cell_length_a                     42.5266(5)
_cell_length_b                     10.7503(2)
_cell_length_c                     42.4305(6)
_cell_angle_alpha                  90
_cell_angle_beta                   89.9780(10)
_cell_angle_gamma                  90
_cell_volume                       19398.1(5)
_cell_formula_units_Z              8
_cell_measurement_reflns_used      276183
_cell_measurement_temperature      150
_cell_measurement_theta_max        56.14
_cell_measurement_theta_min        2.56
_shelx_estimated_absorpt_T_max     0.438
_shelx_estimated_absorpt_T_min     0.378
_exptl_absorpt_coefficient_mu      5.494
_exptl_absorpt_correction_T_max    0.2447
_exptl_absorpt_correction_T_min    0.0667
_exptl_absorpt_correction_type     multi-scan
_exptl_absorpt_process_details
;
STOE X-Red32, absorption correction by Gaussian integration, analogous to
P. Coppens in: F. R. Ahmed (Editor), "Crystallographic Computing", Munksgaard,
Copenhagen (1970), 255 - 270. Afterwards scaling of reflection intensities was
performed within STOE LANA. J. Koziskova, F. Hahn, J. Richter, J. Kozisek, Acta
Chimica Slovaca, vol. 9, no. 2, 2016, pp. 136 - 140.
Finally a spherical absorption correction was done within STOE LANA.
;
_exptl_absorpt_special_details     ?
_exptl_crystal_colour              colourless
_exptl_crystal_colour_primary      colourless
_exptl_crystal_density_diffrn      1.677
_exptl_crystal_density_meas        ?
_exptl_crystal_density_method      'not measured'
_exptl_crystal_description         block
_exptl_crystal_F_000               9770
loop_
  _exptl_crystal_face_index_h
  _exptl_crystal_face_index_k
  _exptl_crystal_face_index_l
  _exptl_crystal_face_perp_dist
 -3 1 30 0.7311
 -16 -17 -30 0.4757
 -9 5 10 0.4056
 5 6 10 0.4682
 1 0 -30 0.6824
 -3 10 0 0.7657
 30 -11 -18 0.5775

_exptl_crystal_size_max            0.22
_exptl_crystal_size_mid            0.207
_exptl_crystal_size_min            0.18
_exptl_crystal_size_rad            0.120
_exptl_transmission_factor_max     ?
_exptl_transmission_factor_min     ?
_diffrn_reflns_av_R_equivalents    0.0637
_diffrn_reflns_av_unetI/netI       0.0284
_diffrn_reflns_Laue_measured_fraction_full  1.000
_diffrn_reflns_Laue_measured_fraction_max  0.987
_diffrn_reflns_limit_h_max         51
_diffrn_reflns_limit_h_min         -51
_diffrn_reflns_limit_k_max         13
_diffrn_reflns_limit_k_min         -11
_diffrn_reflns_limit_l_max         39
_diffrn_reflns_limit_l_min         -52
_diffrn_reflns_number              127791
_diffrn_reflns_point_group_measured_fraction_full  1.000
_diffrn_reflns_point_group_measured_fraction_max  0.987
_diffrn_reflns_theta_full          53.597
_diffrn_reflns_theta_max           55.763
_diffrn_reflns_theta_min           2.560
_diffrn_ambient_temperature        150
_diffrn_detector                   Pilatus300K
_diffrn_detector_area_resol_mean   5.81
_diffrn_detector_type              'DECTRIS PILATUS 300K'
_diffrn_measured_fraction_theta_full  1.000
_diffrn_measured_fraction_theta_max  0.987
_diffrn_measurement_details
;
 5795 frames, detector distance = 60 mm
;
_diffrn_measurement_device         'Eulerian 4-circle diffractometer'
_diffrn_measurement_device_type    'STOE STADIVARI'
_diffrn_measurement_method         'rotation method, \w scans'
_diffrn_radiation_collimation      '1.2 0.6 mm diameter'
_diffrn_radiation_monochromator    'Graded multilayer mirror'
_diffrn_radiation_polarisn_norm    0
_diffrn_radiation_probe            x-ray
_diffrn_radiation_type             GaK\a
_diffrn_radiation_wavelength       1.34143
_diffrn_source                     'Metal Jet D2+'
_diffrn_source_current             3.570
_diffrn_source_power               0.250
_diffrn_source_voltage             70
_reflns_Friedel_coverage           0.000
_reflns_Friedel_fraction_full      .
_reflns_Friedel_fraction_max       .
_reflns_number_gt                  15471
_reflns_number_total               18778
_reflns_special_details
;
 Reflections were merged by SHELXL according to the crystal
 class for the calculation of statistics and refinement.
 
 _reflns_Friedel_fraction is defined as the number of unique
 Friedel pairs measured divided by the number that would be
 possible theoretically, ignoring centric projections and
 systematic absences.
;
_reflns_threshold_expression       'I > 2\s(I)'
_computing_cell_refinement         'X-Area Recipe 1.37.0.0 (STOE, 2021)'
_computing_data_collection         'X-Area Pilatus3_SV 1.31.186.0 (STOE, 2022)'
_computing_data_reduction
;
X-Area Integrate 2.5.3.0 (STOE, 2021)
X-Area LANA 2.7.5.0 (STOE, 2022)
;
_computing_molecular_graphics      'Olex2 1.5 (Dolomanov et al., 2009)'
_computing_publication_material    'Olex2 1.5 (Dolomanov et al., 2009)'
_computing_structure_refinement    'SHELXL 2018/3 (Sheldrick, 2015)'
_computing_structure_solution      'SHELXT 2018/2 (Sheldrick, 2018)'
_refine_diff_density_max           0.894
_refine_diff_density_min           -1.141
_refine_diff_density_rms           0.143
_refine_ls_extinction_coef         .
_refine_ls_extinction_method       none
_refine_ls_goodness_of_fit_ref     1.061
_refine_ls_hydrogen_treatment      constr
_refine_ls_matrix_type             full
_refine_ls_number_parameters       1241
_refine_ls_number_reflns           18778
_refine_ls_number_restraints       762
_refine_ls_R_factor_all            0.0807
_refine_ls_R_factor_gt             0.0684
_refine_ls_restrained_S_all        1.049
_refine_ls_shift/su_max            0.002
_refine_ls_shift/su_mean           0.000
_refine_ls_structure_factor_coef   Fsqd
_refine_ls_weighting_details      
 'w=1/[\s^2^(Fo^2^)+(0.0983P)^2^+158.1276P] where P=(Fo^2^+2Fc^2^)/3'
_refine_ls_weighting_scheme        calc
_refine_ls_wR_factor_gt            0.1864
_refine_ls_wR_factor_ref           0.1991
_refine_special_details           
 'disordered EtO groups had to be treated with SADI, RIGU, SIMU. In some cases EADP and fix uiso had also to be used.'
_olex2_refinement_description
;
1. Fixed Uiso
 At 1.2 times of:
  All C(H) groups, All C(H,H) groups
 At 1.5 times of:
  All C(H,H,H) groups
2. Restrained distances
 O33-C37 \\sim O33-C39
 with sigma of 0.02
 C5-C39 \\sim C79-C37
 with sigma of 0.02
 O25-C81 \\sim O25-C90
 with sigma of 0.02
 C81-C41 \\sim C100-C90
 with sigma of 0.02
 O35-C11 \\sim O35-C77
 with sigma of 0.02
 O17-C45 \\sim O17-C73
 with sigma of 0.02
 C89-C45 \\sim C91-C73
 with sigma of 0.02
 O2-C75 \\sim O2-C93
 with sigma of 0.02
 C93-C47 \\sim C23-C75
 with sigma of 0.02
 O2-C3 \\sim O2-C93 \\sim O2-C75
 with sigma of 0.02
 C93-C47 \\sim C23-C75 \\sim C95-C3
 with sigma of 0.02
 C95-C3 \\sim C23-C75 \\sim C93-C47
 with sigma of 0.02
 O2-C3 \\sim O2-C75 \\sim O2-C93
 with sigma of 0.02
 O35-C99 \\sim O35-C11 \\sim O35-C77
 with sigma of 0.02
 C77-C87 \\sim C11-C97 \\sim C99-C49
 with sigma of 0.02
 C64-C101 \\sim C64-C57 \\sim C74-C107
 with sigma of 0.02
3. Uiso/Uaniso restraints and constraints
C30 \\sim C76 \\sim C92 \\sim C98 \\sim C9 \\sim C19: within 2A with sigma of
0.04 and sigma for terminal atoms of 0.08 within 2A
C22 \\sim C82 \\sim C94 \\sim C53 \\sim C27 \\sim C71: within 2A with sigma of
0.04 and sigma for terminal atoms of 0.08 within 2A
C57 \\sim C29 \\sim C59 \\sim C15 \\sim C61 \\sim C31: within 2A with sigma of
0.04 and sigma for terminal atoms of 0.08 within 2A
C36 \\sim C78 \\sim C25 \\sim C51 \\sim C55 \\sim C35: within 2A with sigma of
0.04 and sigma for terminal atoms of 0.08 within 2A
C34 \\sim C70 \\sim C80 \\sim C88 \\sim C7 \\sim C69: within 2A with sigma of
0.04 and sigma for terminal atoms of 0.08 within 2A
O19 \\sim C96 \\sim C13: within 2A with sigma of 0.04 and sigma for terminal
atoms of 0.08 within 2A
O17 \\sim C73 \\sim C89 \\sim C45 \\sim C91: within 2A with sigma of 0.04 and
sigma for terminal atoms of 0.08 within 2A
O2 \\sim C75 \\sim C23 \\sim C93 \\sim C47: within 2A with sigma of 0.04 and
sigma for terminal atoms of 0.08 within 2A
O2 \\sim C75 \\sim C23 \\sim C93 \\sim C47 \\sim C95 \\sim C3: within 2A with
sigma of 0.04 and sigma for terminal atoms of 0.08 within 2A
O25 \\sim C90 \\sim C100 \\sim C81 \\sim C41: within 2A with sigma of 0.04 and
sigma for terminal atoms of 0.08 within 2A
O35 \\sim C77 \\sim C87 \\sim C11 \\sim C97 \\sim C49 \\sim C99: within 2A with
sigma of 0.04 and sigma for terminal atoms of 0.08 within 2A
O33 \\sim C37 \\sim C39 \\sim C79 \\sim C5: within 2A with sigma of 0.04 and
sigma for terminal atoms of 0.08 within 2A
C21 \\sim C43 \\sim N2: within 2A with sigma of 0.04 and sigma for terminal
atoms of 0.08 within 2A
C83 \\sim C85 \\sim N1: within 2A with sigma of 0.04 and sigma for terminal
atoms of 0.08 within 2A
Uanis(C73) = Uanis(C89) = Uanis(C45) = Uanis(C91)
Uanis(C107) = Uanis(C108) = Uanis(C109) = Uanis(C110) = Uanis(C112) =
Uanis(C111)
Uiso(C29) = Uiso(C59) = Uiso(C15) = Uiso(C61) = Uiso(C31) = Uiso(C57)
Uiso(C103) = Uiso(C104) = Uiso(C105) = Uiso(C106) = Uiso(C101) = Uiso(C102)
4. Rigid body (RIGU) restrains
 C30, C76, C92, C98, C9, C19
 with sigma for 1-2 distances of 0.004 and sigma for 1-3 distances of 0.004
 C22, C82, C94, C53, C27, C71
 with sigma for 1-2 distances of 0.004 and sigma for 1-3 distances of 0.004
 C57, C29, C59, C15, C61, C31
 with sigma for 1-2 distances of 0.004 and sigma for 1-3 distances of 0.004
 C36, C78, C25, C51, C55, C35
 with sigma for 1-2 distances of 0.004 and sigma for 1-3 distances of 0.004
 C34, C70, C80, C88, C7, C69
 with sigma for 1-2 distances of 0.004 and sigma for 1-3 distances of 0.004
 O19, C13, C96
 with sigma for 1-2 distances of 0.004 and sigma for 1-3 distances of 0.004
 O17, C73, C89, C45, C91
 with sigma for 1-2 distances of 0.004 and sigma for 1-3 distances of 0.004
 O2, C75, C23, C93, C47
 with sigma for 1-2 distances of 0.004 and sigma for 1-3 distances of 0.004
 O2, C75, C23, C93, C47, C95, C3
 with sigma for 1-2 distances of 0.004 and sigma for 1-3 distances of 0.004
 O25, C90, C100, C81, C41
 with sigma for 1-2 distances of 0.004 and sigma for 1-3 distances of 0.004
 O35, C77, C87, C11, C97, C49, C99
 with sigma for 1-2 distances of 0.004 and sigma for 1-3 distances of 0.004
 O33, C37, C39, C79, C5
 with sigma for 1-2 distances of 0.004 and sigma for 1-3 distances of 0.004
 C21, C43, N2
 with sigma for 1-2 distances of 0.004 and sigma for 1-3 distances of 0.004
 C83, C85, N1
 with sigma for 1-2 distances of 0.004 and sigma for 1-3 distances of 0.004
5. Others
 Fixed Sof: C90(0.6) H90A(0.6) H90B(0.6) C100(0.6) H10A(0.6) H10B(0.6)
 H10C(0.6) C57(0.35) C29(0.35) H29(0.35) C59(0.35) H59(0.35) C15(0.35)
 H15(0.35) C61(0.35) H61(0.35) C31(0.35) H31(0.35) C73(0.5) H73A(0.5) H73B(0.5)
 C37(0.6) H37A(0.6) H37B(0.6) C75(0.33) H75A(0.33) H75B(0.33) C77(0.33)
 H77A(0.33) H77B(0.33) C39(0.4) H39A(0.4) H39B(0.4) C79(0.6) H79A(0.6)
 H79B(0.6) H79C(0.6) C5(0.4) H5A(0.4) H5B(0.4) H5C(0.4) C81(0.4) H81A(0.4)
 H81B(0.4) C41(0.4) H41A(0.4) H41B(0.4) H41C(0.4) C83(0.4) H83A(0.4) H83B(0.4)
 H83C(0.4) C21(0.4) H21A(0.4) H21B(0.4) H21C(0.4) C85(0.4) N1(0.4) C43(0.4)
 N2(0.4) C87(0.33) H87A(0.33) H87B(0.33) H87C(0.33) C11(0.33) H11A(0.33)
 H11B(0.33) C89(0.5) H89A(0.5) H89B(0.5) H89C(0.5) C45(0.5) H45A(0.5) H45B(0.5)
 C91(0.5) H91A(0.5) H91B(0.5) H91C(0.5) C23(0.33) H23A(0.33) H23B(0.33)
 H23C(0.33) C93(0.33) H93A(0.33) H93B(0.33) C47(0.33) H47A(0.33) H47B(0.33)
 H47C(0.33) C95(0.33) H95A(0.33) H95B(0.33) H95C(0.33) C3(0.33) H3A(0.33)
 H3B(0.33) C97(0.33) H97A(0.33) H97B(0.33) H97C(0.33) C49(0.33) H49A(0.33)
 H49B(0.33) H49C(0.33) C99(0.33) H99A(0.33) H99B(0.33) C101(0.65) C102(0.65)
 H102(0.65) C103(0.65) H103(0.65) C104(0.65) H104(0.65) C105(0.65) H105(0.65)
 C106(0.65) H106(0.65)
 Fixed Uiso: C57(0.12) C29(0.12) C59(0.12) C15(0.12) C61(0.12) C31(0.12)
6.a Riding coordinates:
 C90(H90A,H90B), C96(H96A,H96B), C73(H73A,H73B), C79(H79A,H79B,H79C), C5(H5A,
 H5B,H5C), C81(H81A,H81B), C87(H87A,H87B,H87C), C11(H11A,H11B), C89(H89A,H89B,
 H89C), C95(H95A,H95B,H95C), C97(H97A,H97B,H97C)
6.b Secondary CH2 refined with riding coordinates:
 C37(H37A,H37B), C75(H75A,H75B), C77(H77A,H77B), C39(H39A,H39B), C45(H45A,
 H45B), C93(H93A,H93B), C3(H3A,H3B), C99(H99A,H99B)
6.c Aromatic/amide H refined with riding coordinates:
 C26(H26), C32(H32), C38(H38), C40(H40), C42(H42), C44(H44), C46(H46),
 C48(H48), C50(H50), C52(H52), C54(H54), C56(H56), C58(H58), C60(H60), C62(H62),
  C66(H66), C68(H68), C70(H70), C72(H72), C76(H76), C78(H78), C80(H80),
 C82(H82), C84(H84), C86(H86), C88(H88), C92(H92), C94(H94), C98(H98), C25(H25),
  C51(H51), C53(H53), C27(H27), C55(H55), C7(H7), C29(H29), C59(H59), C15(H15),
 C61(H61), C31(H31), C69(H69), C35(H35), C71(H71), C9(H9), C19(H19), C102(H102),
  C103(H103), C104(H104), C105(H105), C106(H106), C108(H108), C109(H109),
 C110(H110), C112(H112), C111(H111)
6.d Fitted hexagon refined as free rotating group:
 C57(C29,C59,C15,C61,C31), C101(C102,C103,C104,C105,C106), C107(C108,C109,C110,
 C112,C111)
6.e Idealised Me refined as rotating group:
 C100(H10A,H10B,H10C), C13(H13A,H13B,H13C), C41(H41A,H41B,H41C), C83(H83A,H83B,
 H83C), C21(H21A,H21B,H21C), C91(H91A,H91B,H91C), C23(H23A,H23B,H23C), C47(H47A,
 H47B,H47C), C49(H49A,H49B,H49C)
;
_atom_sites_solution_hydrogens     mixed
_atom_sites_solution_primary       dual
_atom_sites_solution_secondary     ?
loop_
  _atom_site_label
  _atom_site_type_symbol
  _atom_site_fract_x
  _atom_site_fract_y
  _atom_site_fract_z
  _atom_site_U_iso_or_equiv
  _atom_site_adp_type
  _atom_site_occupancy
  _atom_site_site_symmetry_order
  _atom_site_calc_flag
  _atom_site_refinement_flags_posn
  _atom_site_refinement_flags_adp
  _atom_site_refinement_flags_occupancy
  _atom_site_disorder_assembly
  _atom_site_disorder_group
 Nb1 Nb 0.68604(2) 0.20985(6) 0.71607(2) 0.05441(16) Uani 1 1 d . . . . .
 Nb7 Nb 0.53389(2) 0.54023(6) 0.43608(2) 0.05463(16) Uani 1 1 d . . . . .
 Nb4 Nb 0.76145(2) 0.09810(7) 0.68762(2) 0.06163(17) Uani 1 1 d . . . . .
 Nb3 Nb 0.79532(2) 0.40104(6) 0.70527(2) 0.06079(17) Uani 1 1 d . . . . .
 Nb2 Nb 0.71913(2) 0.51471(6) 0.73321(2) 0.05963(17) Uani 1 1 d . . . . .
 Nb6 Nb 0.56234(2) 0.65188(7) 0.51147(2) 0.06172(17) Uani 1 1 d . . . . .
 Nb8 Nb 0.45526(2) 0.65109(7) 0.45468(2) 0.06105(17) Uani 1 1 d . . . . .
 Nb5 Nb 0.48320(2) 0.76464(6) 0.53088(2) 0.06025(17) Uani 1 1 d . . . . .
 O1 O 0.71245(10) 0.3371(4) 0.73015(11) 0.0528(10) Uani 1 1 d . . . . .
 O4 O 0.51989(10) 0.4135(4) 0.46253(10) 0.0528(10) Uani 1 1 d . . . . .
 O6 O 0.76091(11) 0.5037(5) 0.71725(11) 0.0599(12) Uani 1 1 d . . . . .
 O8 O 0.77195(10) 0.2500(5) 0.70839(11) 0.0563(11) Uani 1 1 d . . . . .
 O10 O 0.52684(11) 0.7536(5) 0.52018(11) 0.0591(12) Uani 1 1 d . . . . .
 O12 O 0.68670(10) 0.1157(5) 0.75384(11) 0.0576(11) Uani 1 1 d . . . . .
 O14 O 0.45823(10) 0.4998(5) 0.47806(11) 0.0566(11) Uani 1 1 d . . . . .
 O16 O 0.49584(11) 0.6352(5) 0.43690(11) 0.0575(11) Uani 1 1 d . . . . .
 O18 O 0.71718(11) 0.1151(5) 0.69479(11) 0.0592(12) Uani 1 1 d . . . . .
 O20 O 0.55523(11) 0.6347(5) 0.46739(12) 0.0596(12) Uani 1 1 d . . . . .
 O22 O 0.46732(11) 0.7544(5) 0.48908(11) 0.0604(12) Uani 1 1 d . . . . .
 O24 O 0.73018(11) 0.5037(5) 0.77677(12) 0.0610(12) Uani 1 1 d . . . . .
 O26 O 0.42562(12) 0.5761(5) 0.57008(12) 0.0658(13) Uani 1 1 d . . . . .
 O28 O 0.55153(12) 0.6305(5) 0.39908(11) 0.0664(13) Uani 1 1 d . . . . .
 O30 O 0.64898(11) 0.1201(5) 0.69848(13) 0.0669(13) Uani 1 1 d . . . . .
 O32 O 0.83110(12) 0.2834(6) 0.68590(13) 0.0701(14) Uani 1 1 d . . . . .
 O34 O 0.64901(11) 0.3263(5) 0.73539(13) 0.0645(13) Uani 1 1 d . . . . .
 O36 O 0.67990(12) 0.3257(5) 0.67576(13) 0.0673(13) Uani 1 1 d . . . . .
 O38 O 0.67002(11) 0.5143(5) 0.74466(14) 0.0698(14) Uani 1 1 d . . . . .
 O19 O 0.71506(12) 0.6916(5) 0.73108(14) 0.0720(14) Uani 1 1 d . U . . .
 O5 O 0.81062(12) 0.0970(6) 0.67581(14) 0.0732(15) Uani 1 1 d . . . . .
 O21 O 0.48542(13) 0.5762(5) 0.60095(11) 0.0660(13) Uani 1 1 d . . . . .
 O11 O 0.57412(13) 0.6522(6) 0.56066(13) 0.0732(15) Uani 1 1 d . . . . .
 O23 O 0.60303(12) 0.5346(6) 0.50715(13) 0.0706(14) Uani 1 1 d . . . . .
 O3 O 0.43612(13) 0.7633(5) 0.54917(13) 0.0691(14) Uani 1 1 d . . . . .
 O25 O 0.48113(13) 0.9410(5) 0.53502(13) 0.0728(14) Uani 1 1 d D U . . .
 O13 O 0.49476(14) 0.7648(5) 0.58011(12) 0.0728(14) Uani 1 1 d . . . . .
 O27 O 0.59226(12) 0.3481(6) 0.52802(13) 0.0707(14) Uani 1 1 d . . . . .
 O7 O 0.70089(12) 0.5134(5) 0.68593(13) 0.0692(14) Uani 1 1 d . . . . .
 O29 O 0.75725(13) 0.2154(6) 0.64685(12) 0.0708(14) Uani 1 1 d . . . . .
 O15 O 0.77775(13) 0.4024(6) 0.65771(13) 0.0729(14) Uani 1 1 d . . . . .
 O31 O 0.56394(13) 0.4668(6) 0.58113(12) 0.0722(15) Uani 1 1 d . . . . .
 O2 O 0.82209(13) 0.5339(6) 0.69037(15) 0.0816(16) Uani 1 1 d D U . . .
 O33 O 0.59317(14) 0.7840(6) 0.50917(13) 0.0804(16) Uani 1 1 d D U . . .
 O17 O 0.75924(13) -0.0344(6) 0.65688(14) 0.0799(16) Uani 1 1 d D U . . .
 O35 O 0.44052(15) 0.7841(7) 0.42807(14) 0.0849(17) Uani 1 1 d D U . . .
 C1 C 0.64710(15) 0.4385(7) 0.74362(17) 0.0580(17) Uani 1 1 d . . . . .
 C4 C 0.41832(18) 0.6875(8) 0.56391(17) 0.0629(18) Uani 1 1 d . . . . .
 C6 C 0.38717(17) 0.7312(8) 0.57505(16) 0.0614(18) Uani 1 1 d . . . . .
 C8 C 0.61560(17) 0.4860(8) 0.75260(18) 0.065(2) Uani 1 1 d . . . . .
 C10 C 0.67472(15) 0.4813(8) 0.63745(18) 0.0601(17) Uani 1 1 d . . . . .
 C12 C 0.68622(16) 0.4375(8) 0.66847(18) 0.0617(18) Uani 1 1 d . . . . .
 C14 C 0.76321(17) 0.3261(9) 0.64016(17) 0.0651(19) Uani 1 1 d . . . . .
 C16 C 0.49386(16) 0.6884(7) 0.60303(16) 0.0571(16) Uani 1 1 d . . . . .
 C18 C 0.60984(17) 0.4247(9) 0.51318(18) 0.0651(19) Uani 1 1 d . . . . .
 C20 C 0.83348(17) 0.1726(9) 0.67757(18) 0.067(2) Uani 1 1 d . . . . .
 C22 C 0.64083(18) 0.3757(10) 0.50193(19) 0.075(2) Uani 1 1 d . U . . .
 C24 C 0.50277(17) 0.7365(9) 0.63442(18) 0.066(2) Uani 1 1 d . . . . .
 C26 C 0.36811(19) 0.6526(9) 0.5920(2) 0.076(2) Uani 1 1 d . . . . .
 H26 H 0.374895 0.570359 0.596541 0.092 Uiso 1 1 calc R U . . .
 C28 C 0.57241(18) 0.5765(9) 0.58345(17) 0.0655(19) Uani 1 1 d . . . . .
 C30 C 0.75179(18) 0.3750(11) 0.60921(18) 0.077(2) Uani 1 1 d . U . . .
 C32 C 0.65802(19) 0.4038(9) 0.6180(2) 0.074(2) Uani 1 1 d . . . . .
 H32 H 0.653696 0.321134 0.624664 0.089 Uiso 1 1 calc R U . . .
 C34 C 0.86573(18) 0.1272(11) 0.66800(18) 0.078(2) Uani 1 1 d . U . . .
 C36 C 0.58177(18) 0.6239(11) 0.61520(19) 0.078(2) Uani 1 1 d . U . . .
 C38 C 0.59064(18) 0.4089(10) 0.7565(2) 0.079(2) Uani 1 1 d . . . . .
 H38 H 0.593768 0.322149 0.753638 0.095 Uiso 1 1 calc R U . . .
 C40 C 0.3772(2) 0.8513(9) 0.5697(2) 0.082(2) Uani 1 1 d . . . . .
 H40 H 0.390298 0.907184 0.558288 0.098 Uiso 1 1 calc R U . . .
 C42 C 0.5074(2) 0.8606(11) 0.6389(2) 0.087(3) Uani 1 1 d . . . . .
 H42 H 0.505986 0.915445 0.621423 0.105 Uiso 1 1 calc R U . . .
 C44 C 0.6111(2) 0.6124(10) 0.7574(2) 0.084(3) Uani 1 1 d . . . . .
 H44 H 0.628513 0.667439 0.755399 0.100 Uiso 1 1 calc R U . . .
 C46 C 0.6801(2) 0.6015(10) 0.6279(2) 0.084(3) Uani 1 1 d . . . . .
 H46 H 0.691303 0.657109 0.641190 0.101 Uiso 1 1 calc R U . . .
 C48 C 0.3486(2) 0.8907(11) 0.5806(3) 0.093(3) Uani 1 1 d . . . . .
 H48 H 0.342241 0.974336 0.577258 0.112 Uiso 1 1 calc R U . . .
 C50 C 0.5063(2) 0.6583(11) 0.65951(19) 0.083(3) Uani 1 1 d . . . . .
 H50 H 0.503185 0.571609 0.656503 0.100 Uiso 1 1 calc R U . . .
 C52 C 0.3293(2) 0.8108(12) 0.5963(2) 0.088(3) Uani 1 1 d . . . . .
 H52 H 0.308939 0.837234 0.602736 0.106 Uiso 1 1 calc R U . . .
 C54 C 0.3391(2) 0.6931(11) 0.6026(2) 0.087(3) Uani 1 1 d . . . . .
 H54 H 0.325965 0.638460 0.614238 0.104 Uiso 1 1 calc R U . . .
 O9 O 0.6093(2) 0.1436(13) 0.6675(2) 0.153(4) Uani 1 1 d . . . . .
 C56 C 0.5566(2) 0.5752(13) 0.7684(2) 0.099(3) Uani 1 1 d . . . . .
 H56 H 0.536175 0.604704 0.773686 0.119 Uiso 1 1 calc R U . . .
 C58 C 0.5612(2) 0.4500(11) 0.7642(2) 0.091(3) Uani 1 1 d . . . . .
 H58 H 0.544289 0.393049 0.766661 0.109 Uiso 1 1 calc R U . . .
 C60 C 0.6693(2) 0.6413(11) 0.5990(2) 0.093(3) Uani 1 1 d . . . . .
 H60 H 0.672585 0.725111 0.592749 0.112 Uiso 1 1 calc R U . . .
 C62 C 0.6536(2) 0.5612(11) 0.5792(2) 0.085(3) Uani 1 1 d . . . . .
 H62 H 0.647302 0.587602 0.558805 0.102 Uiso 1 1 calc R U . . .
 O37 O 0.5825(2) 0.6076(14) 0.3587(2) 0.170(5) Uani 1 1 d . . . . .
 C64 C 0.6194(2) 0.1275(12) 0.6922(3) 0.097(3) Uani 1 1 d D . . . .
 C66 C 0.5181(2) 0.8266(13) 0.6935(2) 0.097(3) Uani 1 1 d . . . . .
 H66 H 0.523339 0.857167 0.713861 0.117 Uiso 1 1 calc R U . . .
 C68 C 0.5143(2) 0.7011(12) 0.6891(2) 0.094(3) Uani 1 1 d . . . . .
 H68 H 0.517054 0.644643 0.706053 0.112 Uiso 1 1 calc R U . . .
 C70 C 0.8900(2) 0.2089(13) 0.6656(2) 0.100(3) Uani 1 1 d . U . . .
 H70 H 0.886644 0.294292 0.670206 0.120 Uiso 1 1 calc R U . . .
 C72 C 0.6474(2) 0.4433(11) 0.5892(2) 0.089(3) Uani 1 1 d . . . . .
 H72 H 0.635713 0.388339 0.576195 0.107 Uiso 1 1 calc R U . . .
 C74 C 0.5579(2) 0.6225(12) 0.3691(2) 0.101(4) Uani 1 1 d D . . . .
 C76 C 0.7296(3) 0.4591(19) 0.5523(3) 0.135(5) Uani 1 1 d . U . . .
 H76 H 0.721750 0.489345 0.532820 0.161 Uiso 1 1 calc R U . . .
 C78 C 0.5843(2) 0.5392(13) 0.6402(2) 0.100(3) Uani 1 1 d . U . . .
 H78 H 0.580051 0.453308 0.637134 0.120 Uiso 1 1 calc R U . . .
 C80 C 0.8704(3) 0.0026(13) 0.6627(3) 0.106(3) Uani 1 1 d . U . . .
 H80 H 0.853356 -0.054265 0.664369 0.127 Uiso 1 1 calc R U . . .
 C82 C 0.6605(2) 0.4513(14) 0.4847(2) 0.106(3) Uani 1 1 d . U . . .
 H82 H 0.654326 0.534303 0.480098 0.127 Uiso 1 1 calc R U . . .
 C84 C 0.5143(3) 0.9092(12) 0.6689(3) 0.101(3) Uani 1 1 d . . . . .
 H84 H 0.516372 0.996242 0.672095 0.121 Uiso 1 1 calc R U . . .
 C86 C 0.5813(2) 0.6605(12) 0.7650(3) 0.105(4) Uani 1 1 d . . . . .
 H86 H 0.578027 0.747249 0.767822 0.126 Uiso 1 1 calc R U . . .
 C88 C 0.9243(3) 0.0429(17) 0.6517(3) 0.124(4) Uani 1 1 d . U . . .
 H88 H 0.944688 0.014268 0.646253 0.149 Uiso 1 1 calc R U . . .
 C90 C 0.4814(5) 1.0508(14) 0.5529(4) 0.082(5) Uani 0.6 1 d D U P A 1
 H90A H 0.476583 1.118723 0.538660 0.099 Uiso 0.6 1 d R U P A 1
 H90B H 0.502473 1.061853 0.561300 0.099 Uiso 0.6 1 d R U P A 1
 C92 C 0.7344(2) 0.2983(15) 0.5896(2) 0.107(3) Uani 1 1 d . U . . .
 H92 H 0.729837 0.215343 0.595772 0.129 Uiso 1 1 calc R U . . .
 C94 C 0.6497(2) 0.2552(11) 0.5086(3) 0.099(3) Uani 1 1 d . U . . .
 H94 H 0.636553 0.202261 0.520778 0.119 Uiso 1 1 calc R U . . .
 C96 C 0.7005(3) 0.8005(11) 0.7262(4) 0.144(6) Uani 1 1 d . U . . .
 H96A H 0.716742 0.857619 0.719152 0.173 Uiso 1 1 d R U . . .
 H96B H 0.692742 0.826709 0.746602 0.173 Uiso 1 1 d R U . . .
 C98 C 0.7580(3) 0.4934(12) 0.6005(2) 0.101(3) Uani 1 1 d . U . . .
 H98 H 0.769698 0.547172 0.613821 0.121 Uiso 1 1 calc R U . . .
 C100 C 0.4616(8) 1.058(4) 0.5769(6) 0.121(12) Uani 0.6 1 d D U P A 1
 H10A H 0.444527 0.998519 0.573925 0.182 Uiso 0.6 1 calc R U P A 1
 H10B H 0.452944 1.142727 0.577976 0.182 Uiso 0.6 1 calc R U P A 1
 H10C H 0.472796 1.039631 0.596526 0.182 Uiso 0.6 1 calc R U P A 1
 C25 C 0.5872(3) 0.7481(13) 0.6204(3) 0.109(3) Uani 1 1 d . U . . .
 H25 H 0.585863 0.805544 0.603475 0.131 Uiso 1 1 calc R U . . .
 C51 C 0.5932(3) 0.5850(17) 0.6697(2) 0.120(4) Uani 1 1 d . U . . .
 H51 H 0.595894 0.528900 0.686772 0.144 Uiso 1 1 calc R U . . .
 C13 C 0.6766(3) 0.8146(12) 0.7059(4) 0.138(6) Uani 1 1 d . U . . .
 H13A H 0.684851 0.823030 0.684461 0.206 Uiso 1 1 calc R U . . .
 H13B H 0.664626 0.889422 0.711463 0.206 Uiso 1 1 calc R U . . .
 H13C H 0.662784 0.741765 0.707040 0.206 Uiso 1 1 calc R U . . .
 C53 C 0.6978(3) 0.2901(19) 0.4799(3) 0.137(4) Uani 1 1 d . U . . .
 H53 H 0.717345 0.259845 0.472118 0.165 Uiso 1 1 calc R U . . .
 C27 C 0.6893(3) 0.4069(19) 0.4740(3) 0.132(4) Uani 1 1 d . U . . .
 H27 H 0.702897 0.460209 0.462535 0.159 Uiso 1 1 calc R U . . .
 C55 C 0.5984(3) 0.7131(18) 0.6744(3) 0.126(4) Uani 1 1 d . U . . .
 H55 H 0.604359 0.743423 0.694533 0.151 Uiso 1 1 calc R U . . .
 C7 C 0.9193(2) 0.1696(17) 0.6566(3) 0.124(4) Uani 1 1 d . U . . .
 H7 H 0.935870 0.227619 0.653754 0.148 Uiso 1 1 calc R U . . .
 C57 C 0.5994(7) 0.074(3) 0.7212(6) 0.120 Uiso 0.35 1 d DG U P B 1
 C29 C 0.5668(7) 0.077(3) 0.7195(5) 0.120 Uiso 0.35 1 d G U P B 1
 H29 H 0.556707 0.101112 0.700504 0.144 Uiso 0.35 1 calc R U P B 1
 C59 C 0.5489(5) 0.046(3) 0.7458(6) 0.120 Uiso 0.35 1 d G U P B 1
 H59 H 0.526613 0.047729 0.744660 0.144 Uiso 0.35 1 calc R U P B 1
 C15 C 0.5637(6) 0.011(2) 0.7736(4) 0.120 Uiso 0.35 1 d G U P B 1
 H15 H 0.551457 -0.011061 0.791549 0.144 Uiso 0.35 1 calc R U P B 1
 C61 C 0.5963(6) 0.007(3) 0.7752(5) 0.120 Uiso 0.35 1 d G U P B 1
 H61 H 0.606396 -0.016468 0.794283 0.144 Uiso 0.35 1 calc R U P B 1
 C31 C 0.6142(5) 0.039(3) 0.7490(7) 0.120 Uiso 0.35 1 d G U P B 1
 H31 H 0.636491 0.036915 0.750127 0.144 Uiso 0.35 1 calc R U P B 1
 C69 C 0.9005(3) -0.0398(17) 0.6547(3) 0.136(4) Uani 1 1 d . U . . .
 H69 H 0.904159 -0.125933 0.651368 0.163 Uiso 1 1 calc R U . . .
 C35 C 0.5948(3) 0.7902(17) 0.6506(3) 0.133(4) Uani 1 1 d . U . . .
 H35 H 0.597442 0.876849 0.654091 0.160 Uiso 1 1 calc R U . . .
 C71 C 0.6786(3) 0.2129(14) 0.4970(4) 0.126(4) Uani 1 1 d . U . . .
 H71 H 0.684938 0.129698 0.501055 0.151 Uiso 1 1 calc R U . . .
 C9 C 0.7469(4) 0.5349(15) 0.5713(3) 0.129(4) Uani 1 1 d . U . . .
 H9 H 0.751486 0.617239 0.564613 0.154 Uiso 1 1 calc R U . . .
 C73 C 0.7713(7) -0.058(3) 0.6260(5) 0.142(5) Uani 0.5 1 d D U P C 1
 H73A H 0.780738 -0.140636 0.626633 0.171 Uiso 0.5 1 d R U P C 1
 H73B H 0.787808 0.003874 0.624783 0.171 Uiso 0.5 1 d R U P C 1
 C37 C 0.6241(4) 0.817(2) 0.5204(5) 0.117(6) Uani 0.6 1 d D U P D 1
 H37A H 0.621725 0.853607 0.541650 0.140 Uiso 0.6 1 calc R U P D 1
 H37B H 0.636281 0.738823 0.522872 0.140 Uiso 0.6 1 calc R U P D 1
 C75 C 0.8496(8) 0.564(3) 0.6718(10) 0.105(9) Uani 0.33 1 d D U P E 1
 H75A H 0.845031 0.552512 0.649103 0.126 Uiso 0.33 1 calc R U P E 1
 H75B H 0.867254 0.508473 0.677605 0.126 Uiso 0.33 1 calc R U P E 1
 C19 C 0.7238(3) 0.3435(19) 0.5610(3) 0.130(4) Uani 1 1 d . U . . .
 H19 H 0.712196 0.290429 0.547452 0.156 Uiso 1 1 calc R U . . .
 C77 C 0.4437(11) 0.920(2) 0.4298(11) 0.144(9) Uani 0.33 1 d D U P F 1
 H77A H 0.465118 0.948819 0.424422 0.173 Uiso 0.33 1 calc R U P F 1
 H77B H 0.437283 0.953715 0.450555 0.173 Uiso 0.33 1 calc R U P F 1
 C39 C 0.6054(10) 0.901(3) 0.5208(10) 0.139(9) Uani 0.4 1 d D U P D 2
 H39A H 0.617432 0.885223 0.540436 0.166 Uiso 0.4 1 calc R U P D 2
 H39B H 0.620256 0.935489 0.505087 0.166 Uiso 0.4 1 calc R U P D 2
 C79 C 0.6411(8) 0.895(4) 0.5027(7) 0.229(16) Uani 0.6 1 d D U P D 1
 H79A H 0.644640 0.855188 0.482842 0.344 Uiso 0.6 1 d R U P D 1
 H79B H 0.631460 0.974988 0.499272 0.344 Uiso 0.6 1 d R U P D 1
 H79C H 0.660850 0.906738 0.513352 0.344 Uiso 0.6 1 d R U P D 1
 C5 C 0.5828(11) 0.987(4) 0.5269(16) 0.24(2) Uani 0.4 1 d D U P D 2
 H5A H 0.573449 1.004252 0.506806 0.360 Uiso 0.4 1 d R U P D 2
 H5B H 0.566869 0.959492 0.541336 0.360 Uiso 0.4 1 d R U P D 2
 H5C H 0.592359 1.061862 0.534956 0.360 Uiso 0.4 1 d R U P D 2
 C81 C 0.4655(7) 1.051(2) 0.5426(6) 0.084(7) Uani 0.4 1 d D U P A 2
 H81A H 0.450818 1.066879 0.525458 0.101 Uiso 0.4 1 d R U P A 2
 H81B H 0.481828 1.114379 0.542328 0.101 Uiso 0.4 1 d R U P A 2
 C41 C 0.4498(9) 1.073(4) 0.5687(8) 0.090(11) Uani 0.4 1 d D U P A 2
 H41A H 0.427530 1.086208 0.563723 0.135 Uiso 0.4 1 calc R U P A 2
 H41B H 0.458278 1.146616 0.579157 0.135 Uiso 0.4 1 calc R U P A 2
 H41C H 0.451753 1.000708 0.582789 0.135 Uiso 0.4 1 calc R U P A 2
 C83 C 0.3230(5) 0.9678(17) 0.3709(4) 0.058(4) Uani 0.4 1 d . U P . .
 H83A H 0.318691 1.048875 0.361318 0.088 Uiso 0.4 1 calc R U P . .
 H83B H 0.305954 0.909892 0.365750 0.088 Uiso 0.4 1 calc R U P . .
 H83C H 0.342926 0.935152 0.362839 0.088 Uiso 0.4 1 calc R U P . .
 C21 C 0.6212(4) 0.7192(19) 0.4273(5) 0.062(4) Uani 0.4 1 d . U P . .
 H21A H 0.611941 0.688539 0.407649 0.093 Uiso 0.4 1 calc R U P . .
 H21B H 0.612116 0.800444 0.432521 0.093 Uiso 0.4 1 calc R U P . .
 H21C H 0.616708 0.660290 0.444369 0.093 Uiso 0.4 1 calc R U P . .
 C85 C 0.3249(6) 0.9808(18) 0.4027(5) 0.081(6) Uani 0.4 1 d . U P . .
 N1 N 0.3252(9) 0.987(3) 0.4277(5) 0.153(12) Uani 0.4 1 d . U P . .
 C43 C 0.6520(5) 0.7305(19) 0.4238(7) 0.085(7) Uani 0.4 1 d . U P . .
 N2 N 0.6771(5) 0.737(3) 0.4235(10) 0.167(13) Uani 0.4 1 d . U P . .
 C87 C 0.4182(12) 0.951(4) 0.4022(12) 0.147(14) Uani 0.33 1 d D U P F 1
 H87A H 0.425698 0.917345 0.382570 0.221 Uiso 0.33 1 d R U P F 1
 H87B H 0.398698 0.911345 0.407700 0.221 Uiso 0.33 1 d R U P F 1
 H87C H 0.414878 1.038745 0.399940 0.221 Uiso 0.33 1 d R U P F 1
 C11 C 0.4125(9) 0.847(5) 0.4165(11) 0.129(10) Uani 0.33 1 d D U P F 2
 H11A H 0.417949 0.838601 0.394434 0.155 Uiso 0.33 1 d R U P F 2
 H11B H 0.417109 0.931331 0.423444 0.155 Uiso 0.33 1 d R U P F 2
 C89 C 0.7555(7) -0.182(3) 0.6176(6) 0.142(5) Uani 0.5 1 d D U P C 2
 H89A H 0.738511 -0.221127 0.628696 0.214 Uiso 0.5 1 d R U P C 2
 H89B H 0.747271 -0.119917 0.603596 0.214 Uiso 0.5 1 d R U P C 2
 H89C H 0.766711 -0.243547 0.605636 0.214 Uiso 0.5 1 d R U P C 2
 C45 C 0.7716(7) -0.152(2) 0.6467(7) 0.142(5) Uani 0.5 1 d D U P C 2
 H45A H 0.767673 -0.216766 0.662789 0.171 Uiso 0.5 1 calc R U P C 2
 H45B H 0.794571 -0.145865 0.643087 0.171 Uiso 0.5 1 calc R U P C 2
 C91 C 0.7576(7) -0.047(3) 0.5951(6) 0.142(5) Uani 0.5 1 d D U P C 1
 H91A H 0.771632 -0.083914 0.579415 0.214 Uiso 0.5 1 calc R U P C 1
 H91B H 0.754478 0.041590 0.590184 0.214 Uiso 0.5 1 calc R U P C 1
 H91C H 0.737248 -0.089558 0.594689 0.214 Uiso 0.5 1 calc R U P C 1
 C23 C 0.8578(10) 0.693(3) 0.6781(12) 0.149(14) Uani 0.33 1 d D U P E 1
 H23A H 0.880527 0.704052 0.675444 0.223 Uiso 0.33 1 calc R U P E 1
 H23B H 0.851900 0.714018 0.699805 0.223 Uiso 0.33 1 calc R U P E 1
 H23C H 0.846570 0.747199 0.663429 0.223 Uiso 0.33 1 calc R U P E 1
 C93 C 0.8371(9) 0.578(4) 0.6615(8) 0.112(10) Uani 0.33 1 d D U P E 2
 H93A H 0.853177 0.511842 0.659919 0.134 Uiso 0.33 1 calc R U P E 2
 H93B H 0.848712 0.648566 0.671053 0.134 Uiso 0.33 1 calc R U P E 2
 C47 C 0.8388(13) 0.621(5) 0.6288(9) 0.174(17) Uani 0.33 1 d D U P E 2
 H47A H 0.860121 0.606796 0.620633 0.260 Uiso 0.33 1 calc R U P E 2
 H47B H 0.833825 0.709483 0.627787 0.260 Uiso 0.33 1 calc R U P E 2
 H47C H 0.823718 0.573880 0.615978 0.260 Uiso 0.33 1 calc R U P E 2
 C95 C 0.8048(12) 0.735(4) 0.6881(15) 0.18(2) Uani 0.33 1 d D U P E 3
 H95A H 0.786803 0.697718 0.678267 0.277 Uiso 0.33 1 d R U P E 3
 H95B H 0.801763 0.737408 0.710497 0.277 Uiso 0.33 1 d R U P E 3
 H95C H 0.807563 0.817988 0.680247 0.277 Uiso 0.33 1 d R U P E 3
 C3 C 0.8297(11) 0.654(3) 0.6766(12) 0.134(9) Uani 0.33 1 d D U P E 3
 H3A H 0.829598 0.649527 0.653298 0.161 Uiso 0.33 1 calc R U P E 3
 H3B H 0.850583 0.683154 0.683764 0.161 Uiso 0.33 1 calc R U P E 3
 C97 C 0.3748(9) 0.869(6) 0.4102(15) 0.20(2) Uani 0.33 1 d D U P F 2
 H97A H 0.369865 0.871656 0.388119 0.305 Uiso 0.33 1 d R U P F 2
 H97B H 0.364035 0.800907 0.419879 0.305 Uiso 0.33 1 d R U P F 2
 H97C H 0.368275 0.945777 0.419879 0.305 Uiso 0.33 1 d R U P F 2
 C49 C 0.4427(12) 0.923(5) 0.3854(12) 0.168(17) Uani 0.33 1 d D U P F 3
 H49A H 0.432886 0.952124 0.365909 0.252 Uiso 0.33 1 calc R U P F 3
 H49B H 0.463348 0.886564 0.380543 0.252 Uiso 0.33 1 calc R U P F 3
 H49C H 0.445410 0.992678 0.399953 0.252 Uiso 0.33 1 calc R U P F 3
 C99 C 0.4203(9) 0.817(4) 0.4018(8) 0.112(9) Uani 0.33 1 d D U P F 3
 H99A H 0.399974 0.851485 0.408886 0.134 Uiso 0.33 1 calc R U P F 3
 H99B H 0.416590 0.745200 0.387588 0.134 Uiso 0.33 1 calc R U P F 3
 C101 C 0.5976(4) 0.1003(16) 0.7198(3) 0.121(3) Uiso 0.65 1 d DG . P B 2
 C102 C 0.5662(4) 0.1325(13) 0.7159(3) 0.121(3) Uiso 0.65 1 d G . P B 2
 H102 H 0.558887 0.160406 0.695965 0.145 Uiso 0.65 1 calc R U P B 2
 C103 C 0.5455(3) 0.1238(13) 0.7412(3) 0.121(3) Uiso 0.65 1 d G . P B 2
 H103 H 0.524073 0.145853 0.738525 0.145 Uiso 0.65 1 calc R U P B 2
 C104 C 0.5563(3) 0.0830(13) 0.7703(3) 0.121(3) Uiso 0.65 1 d G . P B 2
 H104 H 0.542147 0.077074 0.787606 0.145 Uiso 0.65 1 calc R U P B 2
 C105 C 0.5877(3) 0.0508(14) 0.7742(3) 0.121(3) Uiso 0.65 1 d G . P B 2
 H105 H 0.595035 0.022847 0.794126 0.145 Uiso 0.65 1 calc R U P B 2
 C106 C 0.6084(3) 0.0594(17) 0.7489(4) 0.121(3) Uiso 0.65 1 d G . P B 2
 H106 H 0.629850 0.037398 0.751565 0.145 Uiso 0.65 1 calc R U P B 2
 C107 C 0.5296(2) 0.6611(12) 0.3483(2) 0.158(3) Uani 1 1 d DG . . . .
 C108 C 0.5330(2) 0.6384(11) 0.3162(2) 0.158(3) Uani 1 1 d G . . . .
 H108 H 0.552773 0.613224 0.308043 0.190 Uiso 1 1 calc R U . . .
 C109 C 0.5074(3) 0.6526(11) 0.29617(15) 0.158(3) Uani 1 1 d G . . . .
 H109 H 0.509722 0.637094 0.274251 0.190 Uiso 1 1 calc R U . . .
 C110 C 0.4785(2) 0.6895(11) 0.3082(2) 0.158(3) Uani 1 1 d G . . . .
 H110 H 0.460981 0.699199 0.294451 0.190 Uiso 1 1 calc R U . . .
 C112 C 0.4751(2) 0.7122(11) 0.3402(2) 0.158(3) Uani 1 1 d G . . . .
 H112 H 0.455290 0.737432 0.348444 0.190 Uiso 1 1 calc R U . . .
 C111 C 0.5007(3) 0.6980(11) 0.36032(15) 0.158(3) Uani 1 1 d G . . . .
 H111 H 0.498341 0.713563 0.382237 0.190 Uiso 1 1 calc R U . . .

loop_
  _atom_site_aniso_label
  _atom_site_aniso_U_11
  _atom_site_aniso_U_22
  _atom_site_aniso_U_33
  _atom_site_aniso_U_23
  _atom_site_aniso_U_13
  _atom_site_aniso_U_12
 Nb1 0.0408(3) 0.0612(3) 0.0613(3) -0.0094(3) -0.0082(2) -0.0018(2)
 Nb7 0.0527(3) 0.0612(3) 0.0499(3) 0.0016(2) 0.0071(2) -0.0096(3)
 Nb4 0.0460(3) 0.0724(4) 0.0665(4) -0.0081(3) 0.0011(3) -0.0010(3)
 Nb3 0.0518(3) 0.0721(4) 0.0585(3) -0.0053(3) -0.0008(3) -0.0036(3)
 Nb2 0.0458(3) 0.0611(4) 0.0721(4) -0.0088(3) -0.0128(3) -0.0017(2)
 Nb6 0.0586(4) 0.0717(4) 0.0549(3) 0.0008(3) -0.0009(3) -0.0084(3)
 Nb8 0.0500(3) 0.0722(4) 0.0610(3) 0.0035(3) 0.0002(3) -0.0054(3)
 Nb5 0.0646(4) 0.0611(4) 0.0550(3) 0.0016(3) 0.0123(3) -0.0096(3)
 O1 0.041(2) 0.057(3) 0.060(3) -0.006(2) -0.0070(19) 0.0024(19)
 O4 0.050(2) 0.063(3) 0.046(2) -0.002(2) 0.0081(18) -0.009(2)
 O6 0.054(3) 0.065(3) 0.061(3) -0.005(2) -0.011(2) -0.006(2)
 O8 0.043(2) 0.068(3) 0.058(3) -0.005(2) -0.0027(19) -0.003(2)
 O10 0.063(3) 0.063(3) 0.052(2) -0.002(2) 0.004(2) -0.015(2)
 O12 0.042(2) 0.072(3) 0.060(3) -0.009(2) -0.0013(19) -0.010(2)
 O14 0.046(2) 0.072(3) 0.052(2) 0.008(2) -0.0008(19) -0.008(2)
 O16 0.057(3) 0.064(3) 0.051(2) 0.008(2) 0.001(2) -0.008(2)
 O18 0.049(2) 0.072(3) 0.057(3) -0.012(2) -0.010(2) -0.003(2)
 O20 0.049(3) 0.066(3) 0.064(3) 0.005(2) 0.009(2) -0.015(2)
 O22 0.058(3) 0.061(3) 0.061(3) 0.003(2) 0.011(2) -0.005(2)
 O24 0.048(3) 0.064(3) 0.071(3) -0.010(2) -0.003(2) 0.001(2)
 O26 0.059(3) 0.073(3) 0.066(3) 0.003(3) 0.017(2) -0.006(2)
 O28 0.070(3) 0.075(3) 0.054(3) 0.005(2) 0.010(2) -0.016(3)
 O30 0.043(2) 0.084(4) 0.074(3) -0.018(3) -0.015(2) -0.009(2)
 O32 0.049(3) 0.088(4) 0.074(3) -0.012(3) 0.008(2) -0.008(3)
 O34 0.043(2) 0.069(3) 0.081(3) -0.013(3) -0.008(2) 0.003(2)
 O36 0.060(3) 0.072(3) 0.070(3) -0.005(3) -0.020(2) -0.003(3)
 O38 0.044(3) 0.070(3) 0.096(4) -0.016(3) -0.010(2) 0.006(2)
 O19 0.060(3) 0.071(3) 0.085(4) -0.008(3) -0.016(3) 0.006(2)
 O5 0.051(3) 0.087(4) 0.081(4) -0.019(3) 0.007(2) 0.002(3)
 O21 0.077(3) 0.071(3) 0.051(3) 0.003(2) 0.003(2) -0.013(3)
 O11 0.068(3) 0.089(4) 0.063(3) 0.000(3) -0.005(2) -0.019(3)
 O23 0.050(3) 0.087(4) 0.075(3) 0.011(3) 0.000(2) -0.012(3)
 O3 0.069(3) 0.069(3) 0.070(3) 0.006(3) 0.022(3) -0.003(3)
 O25 0.076(3) 0.072(3) 0.071(3) -0.008(3) 0.015(3) -0.010(3)
 O13 0.089(4) 0.071(3) 0.059(3) -0.002(3) 0.011(3) -0.016(3)
 O27 0.052(3) 0.085(4) 0.075(3) 0.006(3) 0.003(2) -0.005(3)
 O7 0.060(3) 0.069(3) 0.078(3) -0.002(3) -0.024(3) -0.004(2)
 O29 0.068(3) 0.087(4) 0.057(3) -0.012(3) 0.000(2) -0.017(3)
 O15 0.068(3) 0.087(4) 0.063(3) -0.001(3) -0.002(3) -0.007(3)
 O31 0.061(3) 0.095(4) 0.060(3) 0.010(3) -0.012(2) -0.016(3)
 O2 0.062(3) 0.096(4) 0.087(4) 0.004(3) 0.006(3) -0.019(3)
 O33 0.072(3) 0.100(4) 0.069(3) 0.004(3) -0.003(3) -0.031(3)
 O17 0.066(3) 0.097(4) 0.077(3) -0.030(3) 0.004(3) -0.001(3)
 O35 0.078(4) 0.102(5) 0.075(4) 0.025(3) -0.006(3) 0.006(3)
 C1 0.041(3) 0.070(5) 0.063(4) -0.009(3) -0.012(3) 0.007(3)
 C4 0.062(4) 0.074(5) 0.053(4) -0.008(4) 0.012(3) -0.007(4)
 C6 0.053(4) 0.081(5) 0.050(4) -0.013(3) 0.007(3) -0.005(4)
 C8 0.046(4) 0.092(6) 0.058(4) -0.010(4) -0.012(3) 0.011(4)
 C10 0.039(3) 0.077(5) 0.064(4) -0.002(4) -0.005(3) 0.012(3)
 C12 0.041(3) 0.079(5) 0.065(4) -0.003(4) -0.014(3) 0.007(3)
 C14 0.049(4) 0.093(6) 0.053(4) -0.008(4) 0.001(3) 0.000(4)
 C16 0.049(4) 0.073(5) 0.049(3) -0.003(3) 0.008(3) -0.006(3)
 C18 0.047(4) 0.091(6) 0.057(4) -0.004(4) -0.001(3) -0.008(4)
 C20 0.046(4) 0.097(6) 0.059(4) -0.010(4) 0.003(3) -0.002(4)
 C22 0.048(4) 0.117(6) 0.059(4) -0.022(4) -0.002(3) -0.007(4)
 C24 0.050(4) 0.091(6) 0.057(4) -0.013(4) 0.011(3) -0.008(4)
 C26 0.062(5) 0.089(6) 0.078(5) -0.013(5) 0.020(4) -0.002(4)
 C28 0.056(4) 0.092(6) 0.049(4) 0.003(4) -0.004(3) -0.009(4)
 C30 0.053(4) 0.125(6) 0.054(4) -0.005(4) 0.004(3) 0.023(4)
 C32 0.065(5) 0.085(6) 0.072(5) 0.000(4) -0.017(4) 0.004(4)
 C34 0.051(4) 0.132(6) 0.053(4) -0.004(4) 0.004(3) 0.013(4)
 C36 0.046(4) 0.128(6) 0.062(4) -0.012(4) -0.002(3) -0.010(4)
 C38 0.049(4) 0.102(7) 0.086(6) -0.020(5) 0.003(4) 0.004(4)
 C40 0.073(5) 0.086(6) 0.085(6) 0.003(5) 0.020(4) -0.001(5)
 C42 0.086(6) 0.107(8) 0.069(5) -0.026(5) -0.002(4) -0.007(5)
 C44 0.063(5) 0.090(6) 0.097(6) -0.003(5) -0.001(4) 0.022(5)
 C46 0.074(6) 0.103(7) 0.076(5) 0.002(5) -0.019(4) -0.008(5)
 C48 0.082(6) 0.101(7) 0.097(7) 0.008(6) 0.023(5) 0.013(5)
 C50 0.081(6) 0.112(7) 0.057(4) -0.009(5) -0.004(4) -0.026(5)
 C52 0.061(5) 0.128(9) 0.076(6) -0.009(6) 0.010(4) 0.008(5)
 C54 0.072(5) 0.108(8) 0.081(6) -0.010(5) 0.028(5) -0.004(5)
 O9 0.105(6) 0.245(13) 0.110(7) -0.012(7) -0.027(5) 0.016(7)
 C56 0.055(5) 0.148(10) 0.095(7) -0.017(7) 0.001(5) 0.028(6)
 C58 0.055(5) 0.115(8) 0.103(7) -0.027(6) 0.002(4) 0.006(5)
 C60 0.096(7) 0.095(7) 0.089(6) 0.017(6) -0.026(5) -0.016(6)
 C62 0.067(5) 0.119(8) 0.070(5) 0.013(5) -0.009(4) 0.015(5)
 O37 0.118(7) 0.282(15) 0.111(7) -0.018(8) 0.039(6) -0.021(8)
 C64 0.061(5) 0.134(9) 0.096(7) -0.032(7) -0.021(5) -0.011(5)
 C66 0.086(6) 0.144(10) 0.062(5) -0.027(6) 0.000(4) -0.016(7)
 C68 0.091(7) 0.122(9) 0.069(5) -0.008(6) -0.008(5) -0.025(6)
 C70 0.051(4) 0.165(8) 0.085(6) -0.006(6) 0.007(4) -0.004(5)
 C72 0.081(6) 0.110(8) 0.077(6) -0.007(6) -0.025(5) 0.014(6)
 C74 0.093(7) 0.140(10) 0.069(5) 0.017(6) 0.028(5) -0.042(7)
 C76 0.101(8) 0.223(13) 0.080(7) 0.014(7) -0.009(6) 0.057(9)
 C78 0.080(6) 0.165(9) 0.055(4) 0.006(5) -0.008(4) -0.013(6)
 C80 0.075(5) 0.141(7) 0.100(7) -0.016(7) 0.010(5) 0.034(5)
 C82 0.057(5) 0.185(10) 0.075(5) 0.015(6) 0.010(4) -0.010(5)
 C84 0.105(8) 0.112(8) 0.085(7) -0.036(6) -0.006(6) -0.017(6)
 C86 0.075(6) 0.114(9) 0.126(9) -0.009(7) 0.004(6) 0.032(6)
 C88 0.062(5) 0.227(12) 0.085(6) -0.012(8) 0.006(5) 0.032(7)
 C90 0.102(13) 0.058(7) 0.087(11) -0.005(6) 0.014(9) -0.011(8)
 C92 0.065(5) 0.190(10) 0.068(5) -0.005(6) -0.008(4) -0.010(6)
 C94 0.062(5) 0.110(6) 0.126(8) -0.038(6) -0.008(5) 0.002(5)
 C96 0.125(9) 0.075(6) 0.231(14) -0.015(8) -0.097(10) 0.015(6)
 C98 0.121(8) 0.120(6) 0.062(5) 0.002(5) 0.006(5) 0.042(6)
 C100 0.17(3) 0.089(15) 0.106(15) 0.004(12) 0.048(16) 0.028(18)
 C25 0.107(8) 0.135(7) 0.086(6) -0.028(6) -0.017(6) -0.026(7)
 C51 0.087(7) 0.215(11) 0.059(5) -0.001(6) -0.007(5) -0.011(8)
 C13 0.116(9) 0.092(8) 0.205(14) -0.010(9) -0.085(9) 0.015(7)
 C53 0.076(7) 0.222(13) 0.114(9) -0.050(9) 0.008(6) 0.010(7)
 C27 0.064(6) 0.241(13) 0.092(7) 0.005(9) 0.015(5) -0.001(7)
 C55 0.077(6) 0.224(12) 0.077(6) -0.032(7) -0.009(5) -0.018(8)
 C7 0.054(5) 0.219(11) 0.097(7) -0.016(9) 0.009(5) 0.000(6)
 C69 0.081(6) 0.188(11) 0.138(10) -0.017(9) 0.023(7) 0.048(6)
 C35 0.133(10) 0.178(11) 0.089(6) -0.044(6) -0.018(7) -0.019(9)
 C71 0.068(6) 0.145(9) 0.164(11) -0.063(8) -0.002(6) 0.010(6)
 C9 0.155(11) 0.155(10) 0.076(6) 0.016(6) 0.000(6) 0.063(8)
 C73 0.169(11) 0.139(9) 0.120(7) -0.062(7) 0.028(8) 0.003(9)
 C37 0.085(10) 0.131(14) 0.134(14) 0.014(12) -0.029(10) -0.046(10)
 C75 0.096(16) 0.074(13) 0.143(19) 0.001(15) 0.047(14) -0.024(13)
 C19 0.079(7) 0.237(13) 0.075(6) -0.005(8) -0.015(5) 0.005(9)
 C77 0.16(2) 0.112(9) 0.16(2) 0.041(16) -0.025(17) 0.000(14)
 C39 0.15(2) 0.109(14) 0.16(2) -0.012(16) -0.033(19) -0.039(13)
 C79 0.22(2) 0.30(3) 0.18(2) 0.02(2) -0.010(19) -0.19(2)
 C5 0.22(4) 0.14(3) 0.36(6) -0.07(3) -0.07(4) 0.02(3)
 C81 0.103(17) 0.071(10) 0.079(14) 0.002(10) 0.024(12) 0.003(11)
 C41 0.10(2) 0.053(14) 0.116(19) -0.003(14) 0.056(18) -0.017(15)
 C83 0.070(11) 0.058(10) 0.047(7) -0.007(7) -0.006(7) 0.001(8)
 C21 0.040(7) 0.074(11) 0.072(11) -0.005(9) 0.004(7) -0.012(7)
 C85 0.138(19) 0.051(10) 0.054(6) -0.001(7) -0.027(9) -0.038(11)
 N1 0.27(3) 0.13(2) 0.059(7) -0.013(11) -0.032(12) -0.07(2)
 C43 0.050(7) 0.060(11) 0.145(19) 0.041(12) 0.038(10) 0.004(7)
 N2 0.053(7) 0.15(2) 0.30(4) 0.08(2) 0.046(14) -0.005(11)
 C87 0.17(3) 0.10(2) 0.18(3) 0.05(2) -0.04(2) 0.00(2)
 C11 0.126(14) 0.128(19) 0.13(2) 0.050(18) -0.019(16) 0.032(14)
 C89 0.169(11) 0.139(9) 0.120(7) -0.062(7) 0.028(8) 0.003(9)
 C45 0.169(11) 0.139(9) 0.120(7) -0.062(7) 0.028(8) 0.003(9)
 C91 0.169(11) 0.139(9) 0.120(7) -0.062(7) 0.028(8) 0.003(9)
 C23 0.14(3) 0.089(16) 0.22(3) -0.05(2) 0.10(2) -0.041(16)
 C93 0.109(19) 0.086(16) 0.140(15) 0.009(14) 0.049(14) -0.025(17)
 C47 0.19(4) 0.16(4) 0.17(2) 0.05(3) 0.05(2) -0.03(3)
 C95 0.20(4) 0.10(2) 0.25(5) -0.02(3) 0.04(4) 0.00(2)
 C3 0.134(19) 0.095(13) 0.17(2) 0.014(15) 0.021(18) -0.021(13)
 C97 0.139(19) 0.24(5) 0.23(5) 0.04(5) -0.03(3) 0.05(3)
 C49 0.18(3) 0.16(3) 0.17(3) 0.09(2) -0.03(3) -0.02(3)
 C99 0.124(17) 0.098(17) 0.113(17) 0.048(15) -0.041(13) 0.015(14)
 C107 0.163(6) 0.221(7) 0.091(4) 0.036(5) -0.009(3) -0.046(6)
 C108 0.163(6) 0.221(7) 0.091(4) 0.036(5) -0.009(3) -0.046(6)
 C109 0.163(6) 0.221(7) 0.091(4) 0.036(5) -0.009(3) -0.046(6)
 C110 0.163(6) 0.221(7) 0.091(4) 0.036(5) -0.009(3) -0.046(6)
 C112 0.163(6) 0.221(7) 0.091(4) 0.036(5) -0.009(3) -0.046(6)
 C111 0.163(6) 0.221(7) 0.091(4) 0.036(5) -0.009(3) -0.046(6)

_geom_special_details
;
 All esds (except the esd in the dihedral angle between two l.s. planes)
 are estimated using the full covariance matrix.  The cell esds are taken
 into account individually in the estimation of esds in distances, angles
 and torsion angles; correlations between esds in cell parameters are only
 used when they are defined by crystal symmetry.  An approximate (isotropic)
 treatment of cell esds is used for estimating esds involving l.s. planes.
;
loop_
  _geom_bond_atom_site_label_1
  _geom_bond_atom_site_label_2
  _geom_bond_distance
  _geom_bond_site_symmetry_2
  _geom_bond_publ_flag
 Nb1 O1 1.868(5) . ?
 Nb1 O12 1.896(5) . ?
 Nb1 O18 1.899(5) . ?
 Nb1 O30 1.993(5) . ?
 Nb1 O34 2.172(5) . ?
 Nb1 O36 2.132(6) . ?
 Nb7 O4 1.863(4) . ?
 Nb7 O16 1.914(5) . ?
 Nb7 O20 1.903(5) . ?
 Nb7 O26 2.144(5) 5_666 ?
 Nb7 O28 1.992(5) . ?
 Nb7 O21 2.170(5) 5_666 ?
 Nb4 O8 1.909(5) . ?
 Nb4 O18 1.916(5) . ?
 Nb4 O24 1.900(5) 7_656 ?
 Nb4 O5 2.150(5) . ?
 Nb4 O29 2.148(6) . ?
 Nb4 O17 1.934(6) . ?
 Nb3 O6 1.902(5) . ?
 Nb3 O8 1.908(5) . ?
 Nb3 O12 1.905(5) 7_656 ?
 Nb3 O32 2.142(6) . ?
 Nb3 O15 2.152(5) . ?
 Nb3 O2 1.933(6) . ?
 Nb2 O1 1.935(5) . ?
 Nb2 O6 1.905(5) . ?
 Nb2 O24 1.911(5) . ?
 Nb2 O38 2.144(5) . ?
 Nb2 O19 1.912(6) . ?
 Nb2 O7 2.151(5) . ?
 Nb6 O10 1.900(5) . ?
 Nb6 O14 1.903(5) 5_666 ?
 Nb6 O20 1.904(5) . ?
 Nb6 O11 2.147(5) . ?
 Nb6 O23 2.149(6) . ?
 Nb6 O33 1.935(6) . ?
 Nb8 O14 1.909(5) . ?
 Nb8 O16 1.891(5) . ?
 Nb8 O22 1.904(5) . ?
 Nb8 O27 2.150(5) 5_666 ?
 Nb8 O31 2.141(6) 5_666 ?
 Nb8 O35 1.927(6) . ?
 Nb5 O4 1.940(5) 5_666 ?
 Nb5 O10 1.914(5) . ?
 Nb5 O22 1.901(5) . ?
 Nb5 O3 2.147(5) . ?
 Nb5 O25 1.906(6) . ?
 Nb5 O13 2.146(5) . ?
 O26 C4 1.265(10) . ?
 O28 C74 1.304(10) . ?
 O30 C64 1.290(10) . ?
 O32 C20 1.247(10) . ?
 O34 C1 1.258(9) . ?
 O36 C12 1.270(10) . ?
 O38 C1 1.271(9) . ?
 O19 C96 1.340(12) . ?
 O5 C20 1.269(10) . ?
 O21 C16 1.262(9) . ?
 O11 C28 1.266(10) . ?
 O23 C18 1.243(10) . ?
 O3 C4 1.276(9) . ?
 O25 C90 1.404(14) . ?
 O25 C81 1.398(17) . ?
 O13 C16 1.274(9) . ?
 O27 C18 1.278(10) . ?
 O7 C12 1.267(9) . ?
 O29 C14 1.250(10) . ?
 O15 C14 1.269(10) . ?
 O31 C28 1.237(10) . ?
 O2 C75 1.446(19) . ?
 O2 C93 1.460(19) . ?
 O2 C3 1.45(2) . ?
 O33 C37 1.441(15) . ?
 O33 C39 1.45(2) . ?
 O17 C73 1.432(19) . ?
 O17 C45 1.436(19) . ?
 O35 C77 1.47(2) . ?
 O35 C11 1.46(2) . ?
 O35 C99 1.45(2) . ?
 C1 C8 1.483(10) . ?
 C4 C6 1.483(10) . ?
 C6 C26 1.375(11) . ?
 C6 C40 1.378(12) . ?
 C8 C38 1.357(12) . ?
 C8 C44 1.386(13) . ?
 C10 C12 1.481(10) . ?
 C10 C32 1.370(11) . ?
 C10 C46 1.374(13) . ?
 C14 C30 1.496(11) . ?
 C16 C24 1.478(10) . ?
 C18 C22 1.497(11) . ?
 C20 C34 1.511(11) . ?
 C22 C82 1.376(14) . ?
 C22 C94 1.379(15) . ?
 C24 C42 1.362(13) . ?
 C24 C50 1.365(13) . ?
 C26 H26 0.9500 . ?
 C26 C54 1.383(12) . ?
 C28 C36 1.494(11) . ?
 C30 C92 1.384(15) . ?
 C30 C98 1.352(15) . ?
 C32 H32 0.9500 . ?
 C32 C72 1.371(12) . ?
 C34 C70 1.360(15) . ?
 C34 C80 1.373(16) . ?
 C36 C78 1.400(15) . ?
 C36 C25 1.374(15) . ?
 C38 H38 0.9500 . ?
 C38 C58 1.368(12) . ?
 C40 H40 0.9500 . ?
 C40 C48 1.368(13) . ?
 C42 H42 0.9500 . ?
 C42 C84 1.406(13) . ?
 C44 H44 0.9500 . ?
 C44 C86 1.410(12) . ?
 C46 H46 0.9500 . ?
 C46 C60 1.377(13) . ?
 C48 H48 0.9500 . ?
 C48 C52 1.363(14) . ?
 C50 H50 0.9500 . ?
 C50 C68 1.378(12) . ?
 C52 H52 0.9500 . ?
 C52 C54 1.358(15) . ?
 C54 H54 0.9500 . ?
 O9 C64 1.143(13) . ?
 C56 H56 0.9500 . ?
 C56 C58 1.371(16) . ?
 C56 C86 1.403(17) . ?
 C58 H58 0.9500 . ?
 C60 H60 0.9500 . ?
 C60 C62 1.375(14) . ?
 C62 H62 0.9500 . ?
 C62 C72 1.363(15) . ?
 O37 C74 1.146(13) . ?
 C64 C57 1.601(16) . ?
 C64 C101 1.520(13) . ?
 C66 H66 0.9500 . ?
 C66 C68 1.373(16) . ?
 C66 C84 1.380(16) . ?
 C68 H68 0.9500 . ?
 C70 H70 0.9500 . ?
 C70 C7 1.367(14) . ?
 C72 H72 0.9500 . ?
 C74 C107 1.547(12) . ?
 C76 H76 0.9500 . ?
 C76 C9 1.36(2) . ?
 C76 C19 1.32(2) . ?
 C78 H78 0.9500 . ?
 C78 C51 1.398(15) . ?
 C80 H80 0.9500 . ?
 C80 C69 1.400(14) . ?
 C82 H82 0.9500 . ?
 C82 C27 1.390(16) . ?
 C84 H84 0.9500 . ?
 C86 H86 0.9500 . ?
 C88 H88 0.9500 . ?
 C88 C7 1.39(2) . ?
 C88 C69 1.35(2) . ?
 C90 H90A 0.9699 . ?
 C90 H90B 0.9703 . ?
 C90 C100 1.323(18) . ?
 C92 H92 0.9500 . ?
 C92 C19 1.382(16) . ?
 C94 H94 0.9500 . ?
 C94 C71 1.398(14) . ?
 C96 H96A 0.9699 . ?
 C96 H96B 0.9703 . ?
 C96 C13 1.340(15) . ?
 C98 H98 0.9500 . ?
 C98 C9 1.398(15) . ?
 C100 H10A 0.9800 . ?
 C100 H10B 0.9800 . ?
 C100 H10C 0.9800 . ?
 C25 H25 0.9500 . ?
 C25 C35 1.396(15) . ?
 C51 H51 0.9500 . ?
 C51 C55 1.41(2) . ?
 C13 H13A 0.9800 . ?
 C13 H13B 0.9800 . ?
 C13 H13C 0.9800 . ?
 C53 H53 0.9500 . ?
 C53 C27 1.33(2) . ?
 C53 C71 1.37(2) . ?
 C27 H27 0.9500 . ?
 C55 H55 0.9500 . ?
 C55 C35 1.31(2) . ?
 C7 H7 0.9500 . ?
 C57 C29 1.3900 . ?
 C57 C31 1.3900 . ?
 C29 H29 0.9500 . ?
 C29 C59 1.3900 . ?
 C59 H59 0.9500 . ?
 C59 C15 1.3900 . ?
 C15 H15 0.9500 . ?
 C15 C61 1.3900 . ?
 C61 H61 0.9500 . ?
 C61 C31 1.3900 . ?
 C31 H31 0.9500 . ?
 C69 H69 0.9500 . ?
 C35 H35 0.9500 . ?
 C71 H71 0.9500 . ?
 C9 H9 0.9500 . ?
 C73 H73A 0.9700 . ?
 C73 H73B 0.9703 . ?
 C73 C91 1.44(3) . ?
 C37 H37A 0.9900 . ?
 C37 H37B 0.9900 . ?
 C37 C79 1.34(3) . ?
 C75 H75A 0.9900 . ?
 C75 H75B 0.9900 . ?
 C75 C23 1.45(4) . ?
 C19 H19 0.9500 . ?
 C77 H77A 0.9900 . ?
 C77 H77B 0.9900 . ?
 C77 C87 1.63(4) . ?
 C39 H39A 0.9900 . ?
 C39 H39B 0.9900 . ?
 C39 C5 1.36(3) . ?
 C79 H79A 0.9606 . ?
 C79 H79B 0.9599 . ?
 C79 H79C 0.9600 . ?
 C5 H5A 0.9588 . ?
 C5 H5B 0.9607 . ?
 C5 H5C 0.9605 . ?
 C81 H81A 0.9720 . ?
 C81 H81B 0.9698 . ?
 C81 C41 1.32(2) . ?
 C41 H41A 0.9800 . ?
 C41 H41B 0.9800 . ?
 C41 H41C 0.9800 . ?
 C83 H83A 0.9800 . ?
 C83 H83B 0.9800 . ?
 C83 H83C 0.9800 . ?
 C83 C85 1.36(2) . ?
 C21 H21A 0.9800 . ?
 C21 H21B 0.9800 . ?
 C21 H21C 0.9800 . ?
 C21 C43 1.33(2) . ?
 C85 N1 1.06(3) . ?
 C43 N2 1.07(3) . ?
 C87 H87A 0.9604 . ?
 C87 H87B 0.9599 . ?
 C87 H87C 0.9603 . ?
 C11 H11A 0.9702 . ?
 C11 H11B 0.9703 . ?
 C11 C97 1.64(4) . ?
 C89 H89A 0.9586 . ?
 C89 H89B 0.9603 . ?
 C89 H89C 0.9598 . ?
 C89 C45 1.45(3) . ?
 C45 H45A 0.9900 . ?
 C45 H45B 0.9900 . ?
 C91 H91A 0.9800 . ?
 C91 H91B 0.9800 . ?
 C91 H91C 0.9800 . ?
 C23 H23A 0.9800 . ?
 C23 H23B 0.9800 . ?
 C23 H23C 0.9800 . ?
 C93 H93A 0.9900 . ?
 C93 H93B 0.9900 . ?
 C93 C47 1.46(3) . ?
 C47 H47A 0.9800 . ?
 C47 H47B 0.9800 . ?
 C47 H47C 0.9800 . ?
 C95 H95A 0.9598 . ?
 C95 H95B 0.9605 . ?
 C95 H95C 0.9601 . ?
 C95 C3 1.45(4) . ?
 C3 H3A 0.9900 . ?
 C3 H3B 0.9900 . ?
 C97 H97A 0.9589 . ?
 C97 H97B 0.9600 . ?
 C97 H97C 0.9600 . ?
 C49 H49A 0.9800 . ?
 C49 H49B 0.9800 . ?
 C49 H49C 0.9800 . ?
 C49 C99 1.64(4) . ?
 C99 H99A 0.9900 . ?
 C99 H99B 0.9900 . ?
 C101 C102 1.3900 . ?
 C101 C106 1.3900 . ?
 C102 H102 0.9500 . ?
 C102 C103 1.3900 . ?
 C103 H103 0.9500 . ?
 C103 C104 1.3900 . ?
 C104 H104 0.9500 . ?
 C104 C105 1.3900 . ?
 C105 H105 0.9500 . ?
 C105 C106 1.3900 . ?
 C106 H106 0.9500 . ?
 C107 C108 1.3900 . ?
 C107 C111 1.3900 . ?
 C108 H108 0.9500 . ?
 C108 C109 1.3900 . ?
 C109 H109 0.9500 . ?
 C109 C110 1.3900 . ?
 C110 H110 0.9500 . ?
 C110 C112 1.3900 . ?
 C112 H112 0.9500 . ?
 C112 C111 1.3900 . ?
 C111 H111 0.9500 . ?

loop_
  _geom_angle_atom_site_label_1
  _geom_angle_atom_site_label_2
  _geom_angle_atom_site_label_3
  _geom_angle
  _geom_angle_site_symmetry_1
  _geom_angle_site_symmetry_3
  _geom_angle_publ_flag
 O1 Nb1 O12 96.4(2) . . ?
 O1 Nb1 O18 97.2(2) . . ?
 O1 Nb1 O30 161.7(2) . . ?
 O1 Nb1 O34 83.87(19) . . ?
 O1 Nb1 O36 84.4(2) . . ?
 O12 Nb1 O18 96.0(2) . . ?
 O12 Nb1 O30 94.0(2) . . ?
 O12 Nb1 O34 90.0(2) . . ?
 O12 Nb1 O36 172.7(2) . . ?
 O18 Nb1 O30 96.5(2) . . ?
 O18 Nb1 O34 173.7(2) . . ?
 O18 Nb1 O36 91.0(2) . . ?
 O30 Nb1 O34 81.2(2) . . ?
 O30 Nb1 O36 83.4(2) . . ?
 O36 Nb1 O34 82.9(2) . . ?
 O4 Nb7 O16 96.3(2) . . ?
 O4 Nb7 O20 97.0(2) . . ?
 O4 Nb7 O26 84.4(2) . 5_666 ?
 O4 Nb7 O28 162.0(2) . . ?
 O4 Nb7 O21 83.89(19) . 5_666 ?
 O16 Nb7 O26 173.0(2) . 5_666 ?
 O16 Nb7 O28 94.2(2) . . ?
 O16 Nb7 O21 90.0(2) . 5_666 ?
 O20 Nb7 O16 96.1(2) . . ?
 O20 Nb7 O26 90.7(2) . 5_666 ?
 O20 Nb7 O28 96.4(2) . . ?
 O20 Nb7 O21 173.6(2) . 5_666 ?
 O26 Nb7 O21 83.1(2) 5_666 5_666 ?
 O28 Nb7 O26 83.4(2) . 5_666 ?
 O28 Nb7 O21 81.5(2) . 5_666 ?
 O8 Nb4 O18 94.3(2) . . ?
 O8 Nb4 O5 83.4(2) . . ?
 O8 Nb4 O29 83.6(2) . . ?
 O8 Nb4 O17 162.4(2) . . ?
 O18 Nb4 O5 173.3(2) . . ?
 O18 Nb4 O29 89.4(2) . . ?
 O18 Nb4 O17 97.4(2) . . ?
 O24 Nb4 O8 94.7(2) 7_656 . ?
 O24 Nb4 O18 96.5(2) 7_656 . ?
 O24 Nb4 O5 90.0(2) 7_656 . ?
 O24 Nb4 O29 174.0(2) 7_656 . ?
 O24 Nb4 O17 97.0(3) 7_656 . ?
 O29 Nb4 O5 84.1(2) . . ?
 O17 Nb4 O5 83.5(2) . . ?
 O17 Nb4 O29 83.4(3) . . ?
 O6 Nb3 O8 94.3(2) . . ?
 O6 Nb3 O12 96.9(2) . 7_656 ?
 O6 Nb3 O32 172.5(2) . . ?
 O6 Nb3 O15 88.8(2) . . ?
 O6 Nb3 O2 96.4(3) . . ?
 O8 Nb3 O32 83.9(2) . . ?
 O8 Nb3 O15 83.7(2) . . ?
 O8 Nb3 O2 163.4(2) . . ?
 O12 Nb3 O8 93.8(2) 7_656 . ?
 O12 Nb3 O32 90.5(2) 7_656 . ?
 O12 Nb3 O15 173.9(2) 7_656 . ?
 O12 Nb3 O2 97.5(2) 7_656 . ?
 O32 Nb3 O15 83.8(2) . . ?
 O2 Nb3 O32 83.8(3) . . ?
 O2 Nb3 O15 83.9(2) . . ?
 O1 Nb2 O38 82.5(2) . . ?
 O1 Nb2 O7 83.0(2) . . ?
 O6 Nb2 O1 93.0(2) . . ?
 O6 Nb2 O24 96.3(2) . . ?
 O6 Nb2 O38 171.4(2) . . ?
 O6 Nb2 O19 97.4(2) . . ?
 O6 Nb2 O7 90.3(2) . . ?
 O24 Nb2 O1 92.3(2) . . ?
 O24 Nb2 O38 91.2(2) . . ?
 O24 Nb2 O19 97.4(2) . . ?
 O24 Nb2 O7 172.1(2) . . ?
 O38 Nb2 O7 81.9(2) . . ?
 O19 Nb2 O1 164.8(2) . . ?
 O19 Nb2 O38 85.7(2) . . ?
 O19 Nb2 O7 86.0(2) . . ?
 O10 Nb6 O14 94.7(2) . 5_666 ?
 O10 Nb6 O20 96.9(2) . . ?
 O10 Nb6 O11 89.7(2) . . ?
 O10 Nb6 O23 173.7(2) . . ?
 O10 Nb6 O33 97.2(3) . . ?
 O14 Nb6 O20 94.2(2) 5_666 . ?
 O14 Nb6 O11 83.2(2) 5_666 . ?
 O14 Nb6 O23 83.5(2) 5_666 . ?
 O14 Nb6 O33 162.1(2) 5_666 . ?
 O20 Nb6 O11 173.0(2) . . ?
 O20 Nb6 O23 89.3(2) . . ?
 O20 Nb6 O33 97.4(2) . . ?
 O11 Nb6 O23 84.0(2) . . ?
 O33 Nb6 O11 83.6(2) . . ?
 O33 Nb6 O23 83.2(3) . . ?
 O14 Nb8 O27 83.6(2) . 5_666 ?
 O14 Nb8 O31 83.7(2) . 5_666 ?
 O14 Nb8 O35 163.4(2) . . ?
 O16 Nb8 O14 94.0(2) . . ?
 O16 Nb8 O22 96.5(2) . . ?
 O16 Nb8 O27 173.8(2) . 5_666 ?
 O16 Nb8 O31 90.7(2) . 5_666 ?
 O16 Nb8 O35 97.5(2) . . ?
 O22 Nb8 O14 94.6(2) . . ?
 O22 Nb8 O27 89.4(2) . 5_666 ?
 O22 Nb8 O31 172.8(2) . 5_666 ?
 O22 Nb8 O35 96.0(3) . . ?
 O31 Nb8 O27 83.4(2) 5_666 5_666 ?
 O35 Nb8 O27 83.7(2) . 5_666 ?
 O35 Nb8 O31 84.2(3) . 5_666 ?
 O4 Nb5 O3 83.0(2) 5_666 . ?
 O4 Nb5 O13 82.9(2) 5_666 . ?
 O10 Nb5 O4 92.2(2) . 5_666 ?
 O10 Nb5 O3 171.6(2) . . ?
 O10 Nb5 O13 90.5(2) . . ?
 O22 Nb5 O4 93.0(2) . 5_666 ?
 O22 Nb5 O10 96.9(2) . . ?
 O22 Nb5 O3 90.3(2) . . ?
 O22 Nb5 O25 97.3(2) . . ?
 O22 Nb5 O13 171.7(2) . . ?
 O25 Nb5 O4 164.9(2) . 5_666 ?
 O25 Nb5 O10 97.4(2) . . ?
 O25 Nb5 O3 86.0(2) . . ?
 O25 Nb5 O13 85.4(2) . . ?
 O13 Nb5 O3 82.1(2) . . ?
 Nb1 O1 Nb2 146.4(3) . . ?
 Nb7 O4 Nb5 146.2(2) . 5_666 ?
 Nb3 O6 Nb2 148.0(3) . . ?
 Nb3 O8 Nb4 144.9(3) . . ?
 Nb6 O10 Nb5 148.4(3) . . ?
 Nb1 O12 Nb3 145.7(3) . 7_656 ?
 Nb6 O14 Nb8 145.2(3) 5_666 . ?
 Nb8 O16 Nb7 145.8(3) . . ?
 Nb1 O18 Nb4 144.3(3) . . ?
 Nb7 O20 Nb6 144.4(3) . . ?
 Nb5 O22 Nb8 147.6(3) . . ?
 Nb4 O24 Nb2 148.3(3) 7_656 . ?
 C4 O26 Nb7 136.4(5) . 5_666 ?
 C74 O28 Nb7 144.6(6) . . ?
 C64 O30 Nb1 145.1(7) . . ?
 C20 O32 Nb3 136.9(5) . . ?
 C1 O34 Nb1 134.7(5) . . ?
 C12 O36 Nb1 136.2(5) . . ?
 C1 O38 Nb2 137.8(5) . . ?
 C96 O19 Nb2 156.6(7) . . ?
 C20 O5 Nb4 136.7(5) . . ?
 C16 O21 Nb7 135.2(5) . 5_666 ?
 C28 O11 Nb6 136.7(5) . . ?
 C18 O23 Nb6 136.7(5) . . ?
 C4 O3 Nb5 137.3(5) . . ?
 C90 O25 Nb5 152.4(9) . . ?
 C81 O25 Nb5 152.6(13) . . ?
 C16 O13 Nb5 137.4(5) . . ?
 C18 O27 Nb8 135.7(6) . 5_666 ?
 C12 O7 Nb2 136.7(5) . . ?
 C14 O29 Nb4 136.5(5) . . ?
 C14 O15 Nb3 135.7(6) . . ?
 C28 O31 Nb8 137.1(5) . 5_666 ?
 C75 O2 Nb3 145.0(16) . . ?
 C93 O2 Nb3 141(2) . . ?
 C3 O2 Nb3 156.8(19) . . ?
 C37 O33 Nb6 141.2(10) . . ?
 C39 O33 Nb6 149.8(19) . . ?
 C73 O17 Nb4 137.1(14) . . ?
 C45 O17 Nb4 146.5(12) . . ?
 C77 O35 Nb8 132.8(16) . . ?
 C11 O35 Nb8 144(2) . . ?
 C99 O35 Nb8 145.4(18) . . ?
 O34 C1 O38 125.1(6) . . ?
 O34 C1 C8 117.4(7) . . ?
 O38 C1 C8 117.5(7) . . ?
 O26 C4 O3 124.1(7) . . ?
 O26 C4 C6 117.0(7) . . ?
 O3 C4 C6 118.9(8) . . ?
 C26 C6 C4 119.9(8) . . ?
 C26 C6 C40 118.8(8) . . ?
 C40 C6 C4 121.2(7) . . ?
 C38 C8 C1 121.8(8) . . ?
 C38 C8 C44 118.3(8) . . ?
 C44 C8 C1 119.9(8) . . ?
 C32 C10 C12 120.8(8) . . ?
 C32 C10 C46 118.7(8) . . ?
 C46 C10 C12 120.4(7) . . ?
 O36 C12 C10 116.6(7) . . ?
 O7 C12 O36 124.9(7) . . ?
 O7 C12 C10 118.5(8) . . ?
 O29 C14 O15 125.5(7) . . ?
 O29 C14 C30 117.9(8) . . ?
 O15 C14 C30 116.5(9) . . ?
 O21 C16 O13 124.8(7) . . ?
 O21 C16 C24 118.1(7) . . ?
 O13 C16 C24 117.1(7) . . ?
 O23 C18 O27 125.3(7) . . ?
 O23 C18 C22 118.3(8) . . ?
 O27 C18 C22 116.4(8) . . ?
 O32 C20 O5 124.5(7) . . ?
 O32 C20 C34 117.3(8) . . ?
 O5 C20 C34 118.2(8) . . ?
 C82 C22 C18 119.7(10) . . ?
 C82 C22 C94 119.9(10) . . ?
 C94 C22 C18 120.4(9) . . ?
 C42 C24 C16 120.4(8) . . ?
 C42 C24 C50 118.5(8) . . ?
 C50 C24 C16 121.1(8) . . ?
 C6 C26 H26 119.9 . . ?
 C6 C26 C54 120.1(9) . . ?
 C54 C26 H26 119.9 . . ?
 O11 C28 C36 117.0(8) . . ?
 O31 C28 O11 124.7(7) . . ?
 O31 C28 C36 118.3(8) . . ?
 C92 C30 C14 119.4(10) . . ?
 C98 C30 C14 120.5(9) . . ?
 C98 C30 C92 120.0(10) . . ?
 C10 C32 H32 119.4 . . ?
 C10 C32 C72 121.2(9) . . ?
 C72 C32 H32 119.4 . . ?
 C70 C34 C20 120.1(10) . . ?
 C70 C34 C80 120.5(9) . . ?
 C80 C34 C20 119.3(9) . . ?
 C78 C36 C28 118.7(10) . . ?
 C25 C36 C28 121.5(9) . . ?
 C25 C36 C78 119.7(10) . . ?
 C8 C38 H38 118.4 . . ?
 C8 C38 C58 123.2(10) . . ?
 C58 C38 H38 118.4 . . ?
 C6 C40 H40 119.8 . . ?
 C48 C40 C6 120.4(9) . . ?
 C48 C40 H40 119.8 . . ?
 C24 C42 H42 119.3 . . ?
 C24 C42 C84 121.4(11) . . ?
 C84 C42 H42 119.3 . . ?
 C8 C44 H44 119.5 . . ?
 C8 C44 C86 121.1(10) . . ?
 C86 C44 H44 119.5 . . ?
 C10 C46 H46 120.0 . . ?
 C10 C46 C60 119.9(9) . . ?
 C60 C46 H46 120.0 . . ?
 C40 C48 H48 119.8 . . ?
 C52 C48 C40 120.5(10) . . ?
 C52 C48 H48 119.8 . . ?
 C24 C50 H50 118.9 . . ?
 C24 C50 C68 122.1(10) . . ?
 C68 C50 H50 118.9 . . ?
 C48 C52 H52 120.1 . . ?
 C54 C52 C48 119.8(9) . . ?
 C54 C52 H52 120.1 . . ?
 C26 C54 H54 119.9 . . ?
 C52 C54 C26 120.3(9) . . ?
 C52 C54 H54 119.9 . . ?
 C58 C56 H56 119.3 . . ?
 C58 C56 C86 121.4(9) . . ?
 C86 C56 H56 119.3 . . ?
 C38 C58 C56 118.6(10) . . ?
 C38 C58 H58 120.7 . . ?
 C56 C58 H58 120.7 . . ?
 C46 C60 H60 119.6 . . ?
 C62 C60 C46 120.7(10) . . ?
 C62 C60 H60 119.6 . . ?
 C60 C62 H62 120.5 . . ?
 C72 C62 C60 119.0(9) . . ?
 C72 C62 H62 120.5 . . ?
 O30 C64 C57 109.6(15) . . ?
 O30 C64 C101 114.9(11) . . ?
 O9 C64 O30 124.3(11) . . ?
 O9 C64 C57 124.1(15) . . ?
 O9 C64 C101 120.5(11) . . ?
 C68 C66 H66 119.5 . . ?
 C68 C66 C84 120.9(9) . . ?
 C84 C66 H66 119.5 . . ?
 C50 C68 H68 120.6 . . ?
 C66 C68 C50 118.9(11) . . ?
 C66 C68 H68 120.6 . . ?
 C34 C70 H70 119.6 . . ?
 C34 C70 C7 120.8(14) . . ?
 C7 C70 H70 119.6 . . ?
 C32 C72 H72 119.9 . . ?
 C62 C72 C32 120.2(10) . . ?
 C62 C72 H72 119.9 . . ?
 O28 C74 C107 112.2(9) . . ?
 O37 C74 O28 125.1(11) . . ?
 O37 C74 C107 121.8(10) . . ?
 C9 C76 H76 120.1 . . ?
 C19 C76 H76 120.1 . . ?
 C19 C76 C9 119.9(13) . . ?
 C36 C78 H78 121.0 . . ?
 C51 C78 C36 118.0(13) . . ?
 C51 C78 H78 121.0 . . ?
 C34 C80 H80 120.4 . . ?
 C34 C80 C69 119.3(13) . . ?
 C69 C80 H80 120.4 . . ?
 C22 C82 H82 119.8 . . ?
 C22 C82 C27 120.3(14) . . ?
 C27 C82 H82 119.8 . . ?
 C42 C84 H84 121.0 . . ?
 C66 C84 C42 118.1(11) . . ?
 C66 C84 H84 121.0 . . ?
 C44 C86 H86 121.3 . . ?
 C56 C86 C44 117.3(11) . . ?
 C56 C86 H86 121.3 . . ?
 C7 C88 H88 119.5 . . ?
 C69 C88 H88 119.5 . . ?
 C69 C88 C7 120.9(12) . . ?
 O25 C90 H90A 107.1 . . ?
 O25 C90 H90B 108.0 . . ?
 H90A C90 H90B 109.5 . . ?
 C100 C90 O25 117(2) . . ?
 C100 C90 H90A 107.3 . . ?
 C100 C90 H90B 107.3 . . ?
 C30 C92 H92 120.3 . . ?
 C19 C92 C30 119.5(14) . . ?
 C19 C92 H92 120.3 . . ?
 C22 C94 H94 120.9 . . ?
 C22 C94 C71 118.3(12) . . ?
 C71 C94 H94 120.9 . . ?
 O19 C96 H96A 105.8 . . ?
 O19 C96 H96B 105.7 . . ?
 H96A C96 H96B 109.4 . . ?
 C13 C96 O19 123.3(11) . . ?
 C13 C96 H96A 105.8 . . ?
 C13 C96 H96B 106.3 . . ?
 C30 C98 H98 120.8 . . ?
 C30 C98 C9 118.5(13) . . ?
 C9 C98 H98 120.8 . . ?
 C90 C100 H10A 109.5 . . ?
 C90 C100 H10B 109.5 . . ?
 C90 C100 H10C 109.5 . . ?
 H10A C100 H10B 109.5 . . ?
 H10A C100 H10C 109.5 . . ?
 H10B C100 H10C 109.5 . . ?
 C36 C25 H25 119.9 . . ?
 C36 C25 C35 120.2(13) . . ?
 C35 C25 H25 119.9 . . ?
 C78 C51 H51 119.6 . . ?
 C78 C51 C55 120.9(13) . . ?
 C55 C51 H51 119.6 . . ?
 C96 C13 H13A 109.5 . . ?
 C96 C13 H13B 109.5 . . ?
 C96 C13 H13C 109.5 . . ?
 H13A C13 H13B 109.5 . . ?
 H13A C13 H13C 109.5 . . ?
 H13B C13 H13C 109.5 . . ?
 C27 C53 H53 119.8 . . ?
 C27 C53 C71 120.3(13) . . ?
 C71 C53 H53 119.8 . . ?
 C82 C27 H27 119.8 . . ?
 C53 C27 C82 120.3(15) . . ?
 C53 C27 H27 119.8 . . ?
 C51 C55 H55 120.3 . . ?
 C35 C55 C51 119.3(12) . . ?
 C35 C55 H55 120.3 . . ?
 C70 C7 C88 118.8(14) . . ?
 C70 C7 H7 120.6 . . ?
 C88 C7 H7 120.6 . . ?
 C29 C57 C64 119(2) . . ?
 C29 C57 C31 120.0 . . ?
 C31 C57 C64 121(2) . . ?
 C57 C29 H29 120.0 . . ?
 C59 C29 C57 120.0 . . ?
 C59 C29 H29 120.0 . . ?
 C29 C59 H59 120.0 . . ?
 C29 C59 C15 120.0 . . ?
 C15 C59 H59 120.0 . . ?
 C59 C15 H15 120.0 . . ?
 C61 C15 C59 120.0 . . ?
 C61 C15 H15 120.0 . . ?
 C15 C61 H61 120.0 . . ?
 C15 C61 C31 120.0 . . ?
 C31 C61 H61 120.0 . . ?
 C57 C31 H31 120.0 . . ?
 C61 C31 C57 120.0 . . ?
 C61 C31 H31 120.0 . . ?
 C80 C69 H69 120.2 . . ?
 C88 C69 C80 119.5(15) . . ?
 C88 C69 H69 120.2 . . ?
 C25 C35 H35 119.1 . . ?
 C55 C35 C25 121.8(16) . . ?
 C55 C35 H35 119.1 . . ?
 C94 C71 H71 119.6 . . ?
 C53 C71 C94 120.9(15) . . ?
 C53 C71 H71 119.6 . . ?
 C76 C9 C98 121.0(16) . . ?
 C76 C9 H9 119.5 . . ?
 C98 C9 H9 119.5 . . ?
 O17 C73 H73A 106.6 . . ?
 O17 C73 H73B 100.5 . . ?
 O17 C73 C91 132(2) . . ?
 H73A C73 H73B 109.5 . . ?
 C91 C73 H73A 105.9 . . ?
 C91 C73 H73B 100.7 . . ?
 O33 C37 H37A 107.9 . . ?
 O33 C37 H37B 107.9 . . ?
 H37A C37 H37B 107.2 . . ?
 C79 C37 O33 117(2) . . ?
 C79 C37 H37A 107.9 . . ?
 C79 C37 H37B 107.9 . . ?
 O2 C75 H75A 110.1 . . ?
 O2 C75 H75B 110.1 . . ?
 O2 C75 C23 108(2) . . ?
 H75A C75 H75B 108.5 . . ?
 C23 C75 H75A 110.1 . . ?
 C23 C75 H75B 110.1 . . ?
 C76 C19 C92 121.0(15) . . ?
 C76 C19 H19 119.5 . . ?
 C92 C19 H19 119.5 . . ?
 O35 C77 H77A 112.5 . . ?
 O35 C77 H77B 112.5 . . ?
 O35 C77 C87 96(2) . . ?
 H77A C77 H77B 110.1 . . ?
 C87 C77 H77A 112.5 . . ?
 C87 C77 H77B 112.5 . . ?
 O33 C39 H39A 108.8 . . ?
 O33 C39 H39B 108.8 . . ?
 H39A C39 H39B 107.7 . . ?
 C5 C39 O33 114(3) . . ?
 C5 C39 H39A 108.8 . . ?
 C5 C39 H39B 108.8 . . ?
 C37 C79 H79A 106.9 . . ?
 C37 C79 H79B 114.6 . . ?
 C37 C79 H79C 106.8 . . ?
 H79A C79 H79B 109.5 . . ?
 H79A C79 H79C 109.5 . . ?
 H79B C79 H79C 109.5 . . ?
 C39 C5 H5A 104.7 . . ?
 C39 C5 H5B 114.0 . . ?
 C39 C5 H5C 109.6 . . ?
 H5A C5 H5B 109.5 . . ?
 H5A C5 H5C 109.5 . . ?
 H5B C5 H5C 109.4 . . ?
 O25 C81 H81A 106.2 . . ?
 O25 C81 H81B 104.4 . . ?
 H81A C81 H81B 109.4 . . ?
 C41 C81 O25 126(3) . . ?
 C41 C81 H81A 105.9 . . ?
 C41 C81 H81B 104.6 . . ?
 C81 C41 H41A 109.5 . . ?
 C81 C41 H41B 109.5 . . ?
 C81 C41 H41C 109.5 . . ?
 H41A C41 H41B 109.5 . . ?
 H41A C41 H41C 109.5 . . ?
 H41B C41 H41C 109.5 . . ?
 H83A C83 H83B 109.5 . . ?
 H83A C83 H83C 109.5 . . ?
 H83B C83 H83C 109.5 . . ?
 C85 C83 H83A 109.5 . . ?
 C85 C83 H83B 109.5 . . ?
 C85 C83 H83C 109.5 . . ?
 H21A C21 H21B 109.5 . . ?
 H21A C21 H21C 109.5 . . ?
 H21B C21 H21C 109.5 . . ?
 C43 C21 H21A 109.5 . . ?
 C43 C21 H21B 109.5 . . ?
 C43 C21 H21C 109.5 . . ?
 N1 C85 C83 176(3) . . ?
 N2 C43 C21 174(4) . . ?
 C77 C87 H87A 109.0 . . ?
 C77 C87 H87B 107.9 . . ?
 C77 C87 H87C 111.6 . . ?
 H87A C87 H87B 109.5 . . ?
 H87A C87 H87C 109.4 . . ?
 H87B C87 H87C 109.5 . . ?
 O35 C11 H11A 94.9 . . ?
 O35 C11 H11B 99.7 . . ?
 O35 C11 C97 157(5) . . ?
 H11A C11 H11B 109.5 . . ?
 C97 C11 H11A 95.0 . . ?
 C97 C11 H11B 96.4 . . ?
 H89A C89 H89B 109.5 . . ?
 H89A C89 H89C 109.4 . . ?
 H89B C89 H89C 109.5 . . ?
 C45 C89 H89A 92.1 . . ?
 C45 C89 H89B 122.9 . . ?
 C45 C89 H89C 111.7 . . ?
 O17 C45 C89 106(2) . . ?
 O17 C45 H45A 110.5 . . ?
 O17 C45 H45B 110.5 . . ?
 C89 C45 H45A 110.5 . . ?
 C89 C45 H45B 110.5 . . ?
 H45A C45 H45B 108.7 . . ?
 C73 C91 H91A 109.5 . . ?
 C73 C91 H91B 109.5 . . ?
 C73 C91 H91C 109.5 . . ?
 H91A C91 H91B 109.5 . . ?
 H91A C91 H91C 109.5 . . ?
 H91B C91 H91C 109.5 . . ?
 C75 C23 H23A 109.5 . . ?
 C75 C23 H23B 109.5 . . ?
 C75 C23 H23C 109.5 . . ?
 H23A C23 H23B 109.5 . . ?
 H23A C23 H23C 109.5 . . ?
 H23B C23 H23C 109.5 . . ?
 O2 C93 H93A 97.2 . . ?
 O2 C93 H93B 97.2 . . ?
 O2 C93 C47 157(4) . . ?
 H93A C93 H93B 103.6 . . ?
 C47 C93 H93A 97.2 . . ?
 C47 C93 H93B 97.2 . . ?
 C93 C47 H47A 109.5 . . ?
 C93 C47 H47B 109.5 . . ?
 C93 C47 H47C 109.5 . . ?
 H47A C47 H47B 109.5 . . ?
 H47A C47 H47C 109.5 . . ?
 H47B C47 H47C 109.5 . . ?
 H95A C95 H95B 109.4 . . ?
 H95A C95 H95C 109.5 . . ?
 H95B C95 H95C 109.4 . . ?
 C3 C95 H95A 100.7 . . ?
 C3 C95 H95B 116.5 . . ?
 C3 C95 H95C 110.7 . . ?
 O2 C3 C95 104(3) . . ?
 O2 C3 H3A 111.0 . . ?
 O2 C3 H3B 111.0 . . ?
 C95 C3 H3A 111.0 . . ?
 C95 C3 H3B 111.0 . . ?
 H3A C3 H3B 109.0 . . ?
 C11 C97 H97A 112.2 . . ?
 C11 C97 H97B 106.5 . . ?
 C11 C97 H97C 109.6 . . ?
 H97A C97 H97B 109.5 . . ?
 H97A C97 H97C 109.5 . . ?
 H97B C97 H97C 109.5 . . ?
 H49A C49 H49B 109.5 . . ?
 H49A C49 H49C 109.5 . . ?
 H49B C49 H49C 109.5 . . ?
 C99 C49 H49A 109.5 . . ?
 C99 C49 H49B 109.5 . . ?
 C99 C49 H49C 109.5 . . ?
 O35 C99 C49 99(3) . . ?
 O35 C99 H99A 112.0 . . ?
 O35 C99 H99B 112.0 . . ?
 C49 C99 H99A 112.0 . . ?
 C49 C99 H99B 112.0 . . ?
 H99A C99 H99B 109.7 . . ?
 C102 C101 C64 116.4(12) . . ?
 C102 C101 C106 120.0 . . ?
 C106 C101 C64 123.2(12) . . ?
 C101 C102 H102 120.0 . . ?
 C101 C102 C103 120.0 . . ?
 C103 C102 H102 120.0 . . ?
 C102 C103 H103 120.0 . . ?
 C104 C103 C102 120.0 . . ?
 C104 C103 H103 120.0 . . ?
 C103 C104 H104 120.0 . . ?
 C105 C104 C103 120.0 . . ?
 C105 C104 H104 120.0 . . ?
 C104 C105 H105 120.0 . . ?
 C104 C105 C106 120.0 . . ?
 C106 C105 H105 120.0 . . ?
 C101 C106 H106 120.0 . . ?
 C105 C106 C101 120.0 . . ?
 C105 C106 H106 120.0 . . ?
 C108 C107 C74 115.5(8) . . ?
 C108 C107 C111 120.0 . . ?
 C111 C107 C74 123.8(7) . . ?
 C107 C108 H108 120.0 . . ?
 C109 C108 C107 120.0 . . ?
 C109 C108 H108 120.0 . . ?
 C108 C109 H109 120.0 . . ?
 C110 C109 C108 120.0 . . ?
 C110 C109 H109 120.0 . . ?
 C109 C110 H110 120.0 . . ?
 C109 C110 C112 120.0 . . ?
 C112 C110 H110 120.0 . . ?
 C110 C112 H112 120.0 . . ?
 C111 C112 C110 120.0 . . ?
 C111 C112 H112 120.0 . . ?
 C107 C111 H111 120.0 . . ?
 C112 C111 C107 120.0 . . ?
 C112 C111 H111 120.0 . . ?

loop_
  _geom_torsion_atom_site_label_1
  _geom_torsion_atom_site_label_2
  _geom_torsion_atom_site_label_3
  _geom_torsion_atom_site_label_4
  _geom_torsion
  _geom_torsion_site_symmetry_1
  _geom_torsion_site_symmetry_2
  _geom_torsion_site_symmetry_3
  _geom_torsion_site_symmetry_4
  _geom_torsion_publ_flag
 Nb1 O30 C64 O9 102.5(15) . . . . ?
 Nb1 O30 C64 C57 -93.2(18) . . . . ?
 Nb1 O30 C64 C101 -83.3(16) . . . . ?
 Nb1 O34 C1 O38 -6.4(12) . . . . ?
 Nb1 O34 C1 C8 173.2(5) . . . . ?
 Nb1 O36 C12 O7 3.5(12) . . . . ?
 Nb1 O36 C12 C10 -175.0(5) . . . . ?
 Nb7 O26 C4 O3 3.8(13) 5_666 . . . ?
 Nb7 O26 C4 C6 -175.5(5) 5_666 . . . ?
 Nb7 O28 C74 O37 -103.5(15) . . . . ?
 Nb7 O28 C74 C107 87.8(14) . . . . ?
 Nb7 O21 C16 O13 -5.4(12) 5_666 . . . ?
 Nb7 O21 C16 C24 173.2(5) 5_666 . . . ?
 Nb4 O5 C20 O32 -6.1(14) . . . . ?
 Nb4 O5 C20 C34 175.9(5) . . . . ?
 Nb4 O29 C14 O15 7.7(13) . . . . ?
 Nb4 O29 C14 C30 -170.9(5) . . . . ?
 Nb4 O17 C73 C91 -99(4) . . . . ?
 Nb4 O17 C45 C89 -176.5(15) . . . . ?
 Nb3 O32 C20 O5 8.2(14) . . . . ?
 Nb3 O32 C20 C34 -173.8(5) . . . . ?
 Nb3 O15 C14 O29 -6.7(13) . . . . ?
 Nb3 O15 C14 C30 172.0(5) . . . . ?
 Nb3 O2 C75 C23 -168(3) . . . . ?
 Nb3 O2 C93 C47 56(13) . . . . ?
 Nb3 O2 C3 C95 36(8) . . . . ?
 Nb2 O38 C1 O34 3.7(13) . . . . ?
 Nb2 O38 C1 C8 -175.9(5) . . . . ?
 Nb2 O19 C96 C13 -28(4) . . . . ?
 Nb2 O7 C12 O36 -5.4(12) . . . . ?
 Nb2 O7 C12 C10 173.1(5) . . . . ?
 Nb6 O11 C28 O31 5.3(13) . . . . ?
 Nb6 O11 C28 C36 -175.5(5) . . . . ?
 Nb6 O23 C18 O27 -7.4(13) . . . . ?
 Nb6 O23 C18 C22 171.6(5) . . . . ?
 Nb6 O33 C37 C79 153(2) . . . . ?
 Nb6 O33 C39 C5 -43(7) . . . . ?
 Nb8 O27 C18 O23 7.4(13) 5_666 . . . ?
 Nb8 O27 C18 C22 -171.6(5) 5_666 . . . ?
 Nb8 O31 C28 O11 -7.1(14) 5_666 . . . ?
 Nb8 O31 C28 C36 173.8(5) 5_666 . . . ?
 Nb8 O35 C77 C87 -169(2) . . . . ?
 Nb8 O35 C11 C97 -11(15) . . . . ?
 Nb8 O35 C99 C49 -143(3) . . . . ?
 Nb5 O3 C4 O26 -5.3(13) . . . . ?
 Nb5 O3 C4 C6 174.0(5) . . . . ?
 Nb5 O25 C90 C100 -53(3) . . . . ?
 Nb5 O25 C81 C41 49(5) . . . . ?
 Nb5 O13 C16 O21 2.8(12) . . . . ?
 Nb5 O13 C16 C24 -175.9(5) . . . . ?
 O1 Nb1 O12 Nb3 -6.4(5) . . . 7_656 ?
 O1 Nb1 O18 Nb4 8.9(5) . . . . ?
 O12 Nb1 O1 Nb2 -132.9(5) . . . . ?
 O12 Nb1 O18 Nb4 -88.4(5) . . . . ?
 O14 Nb6 O10 Nb5 -6.8(5) 5_666 . . . ?
 O14 Nb8 O16 Nb7 -4.7(5) . . . . ?
 O16 Nb7 O4 Nb5 132.8(5) . . . 5_666 ?
 O18 Nb1 O1 Nb2 130.1(5) . . . . ?
 O18 Nb1 O12 Nb3 91.6(5) . . . 7_656 ?
 O20 Nb7 O4 Nb5 -130.3(5) . . . 5_666 ?
 O20 Nb6 O10 Nb5 88.0(5) . . . . ?
 O22 Nb8 O16 Nb7 90.4(5) . . . . ?
 O26 Nb7 O4 Nb5 -40.2(5) 5_666 . . 5_666 ?
 O26 C4 C6 C26 1.8(11) . . . . ?
 O26 C4 C6 C40 179.5(8) . . . . ?
 O28 Nb7 O4 Nb5 7.6(10) . . . 5_666 ?
 O28 C74 C107 C108 -171.2(7) . . . . ?
 O28 C74 C107 C111 -1.0(13) . . . . ?
 O30 Nb1 O1 Nb2 -8.5(10) . . . . ?
 O30 Nb1 O12 Nb3 -171.4(5) . . . 7_656 ?
 O30 Nb1 O18 Nb4 176.9(5) . . . . ?
 O30 C64 C57 C29 177.9(15) . . . . ?
 O30 C64 C57 C31 6(2) . . . . ?
 O30 C64 C101 C102 166.8(9) . . . . ?
 O30 C64 C101 C106 -5.6(16) . . . . ?
 O32 C20 C34 C70 -6.7(12) . . . . ?
 O32 C20 C34 C80 171.5(9) . . . . ?
 O34 Nb1 O1 Nb2 -43.7(5) . . . . ?
 O34 Nb1 O12 Nb3 -90.2(5) . . . 7_656 ?
 O34 C1 C8 C38 9.7(11) . . . . ?
 O34 C1 C8 C44 -170.5(8) . . . . ?
 O36 Nb1 O1 Nb2 39.8(5) . . . . ?
 O36 Nb1 O18 Nb4 93.4(5) . . . . ?
 O38 C1 C8 C38 -170.7(8) . . . . ?
 O38 C1 C8 C44 9.1(11) . . . . ?
 O5 C20 C34 C70 171.4(8) . . . . ?
 O5 C20 C34 C80 -10.4(12) . . . . ?
 O21 Nb7 O4 Nb5 43.4(5) 5_666 . . 5_666 ?
 O21 C16 C24 C42 -170.0(8) . . . . ?
 O21 C16 C24 C50 9.6(11) . . . . ?
 O11 Nb6 O10 Nb5 -90.0(5) . . . . ?
 O11 C28 C36 C78 -171.5(8) . . . . ?
 O11 C28 C36 C25 9.9(13) . . . . ?
 O23 C18 C22 C82 -1.6(12) . . . . ?
 O23 C18 C22 C94 178.6(8) . . . . ?
 O3 C4 C6 C26 -177.5(7) . . . . ?
 O3 C4 C6 C40 0.2(12) . . . . ?
 O13 C16 C24 C42 8.7(11) . . . . ?
 O13 C16 C24 C50 -171.7(8) . . . . ?
 O27 C18 C22 C82 177.5(8) . . . . ?
 O27 C18 C22 C94 -2.3(11) . . . . ?
 O29 C14 C30 C92 1.9(11) . . . . ?
 O29 C14 C30 C98 -178.8(8) . . . . ?
 O15 C14 C30 C92 -176.9(8) . . . . ?
 O15 C14 C30 C98 2.4(11) . . . . ?
 O31 Nb8 O16 Nb7 -88.4(5) 5_666 . . . ?
 O31 C28 C36 C78 7.7(12) . . . . ?
 O31 C28 C36 C25 -170.9(9) . . . . ?
 O33 Nb6 O10 Nb5 -173.5(5) . . . . ?
 O35 Nb8 O16 Nb7 -172.7(5) . . . . ?
 C1 C8 C38 C58 -178.9(8) . . . . ?
 C1 C8 C44 C86 178.2(9) . . . . ?
 C4 C6 C26 C54 179.8(8) . . . . ?
 C4 C6 C40 C48 -178.8(9) . . . . ?
 C6 C26 C54 C52 -0.1(15) . . . . ?
 C6 C40 C48 C52 -1.7(16) . . . . ?
 C8 C38 C58 C56 -0.2(16) . . . . ?
 C8 C44 C86 C56 1.5(16) . . . . ?
 C10 C32 C72 C62 0.6(15) . . . . ?
 C10 C46 C60 C62 -1.5(16) . . . . ?
 C12 C10 C32 C72 -179.7(8) . . . . ?
 C12 C10 C46 C60 -179.9(9) . . . . ?
 C14 C30 C92 C19 179.9(9) . . . . ?
 C14 C30 C98 C9 179.9(9) . . . . ?
 C16 C24 C42 C84 176.7(8) . . . . ?
 C16 C24 C50 C68 -179.3(8) . . . . ?
 C18 C22 C82 C27 -179.8(10) . . . . ?
 C18 C22 C94 C71 178.7(9) . . . . ?
 C20 C34 C70 C7 -179.2(9) . . . . ?
 C20 C34 C80 C69 -178.2(10) . . . . ?
 C22 C82 C27 C53 1(2) . . . . ?
 C22 C94 C71 C53 1.1(18) . . . . ?
 C24 C42 C84 C66 3.6(16) . . . . ?
 C24 C50 C68 C66 1.4(16) . . . . ?
 C26 C6 C40 C48 -1.1(14) . . . . ?
 C28 C36 C78 C51 179.6(9) . . . . ?
 C28 C36 C25 C35 177.6(10) . . . . ?
 C30 C92 C19 C76 -1.0(19) . . . . ?
 C30 C98 C9 C76 1.3(18) . . . . ?
 C32 C10 C12 O36 0.3(11) . . . . ?
 C32 C10 C12 O7 -178.3(7) . . . . ?
 C32 C10 C46 C60 -1.2(14) . . . . ?
 C34 C70 C7 C88 -3.7(18) . . . . ?
 C34 C80 C69 C88 -1.4(19) . . . . ?
 C36 C78 C51 C55 2.4(17) . . . . ?
 C36 C25 C35 C55 3(2) . . . . ?
 C38 C8 C44 C86 -2.0(14) . . . . ?
 C40 C6 C26 C54 2.0(13) . . . . ?
 C40 C48 C52 C54 3.6(17) . . . . ?
 C42 C24 C50 C68 0.3(14) . . . . ?
 C44 C8 C38 C58 1.3(14) . . . . ?
 C46 C10 C12 O36 179.0(8) . . . . ?
 C46 C10 C12 O7 0.4(11) . . . . ?
 C46 C10 C32 C72 1.6(13) . . . . ?
 C46 C60 C62 C72 3.7(16) . . . . ?
 C48 C52 C54 C26 -2.7(16) . . . . ?
 C50 C24 C42 C84 -2.9(14) . . . . ?
 O9 C64 C57 C29 -18(3) . . . . ?
 O9 C64 C57 C31 170.1(15) . . . . ?
 O9 C64 C101 C102 -18.8(19) . . . . ?
 O9 C64 C101 C106 168.8(12) . . . . ?
 C58 C56 C86 C44 -0.4(17) . . . . ?
 C60 C62 C72 C32 -3.3(15) . . . . ?
 O37 C74 C107 C108 19.7(17) . . . . ?
 O37 C74 C107 C111 -170.1(12) . . . . ?
 C64 C57 C29 C59 -172(3) . . . . ?
 C64 C57 C31 C61 172(3) . . . . ?
 C64 C101 C102 C103 -172.7(15) . . . . ?
 C64 C101 C106 C105 172.2(15) . . . . ?
 C68 C66 C84 C42 -1.8(17) . . . . ?
 C70 C34 C80 C69 0.0(16) . . . . ?
 C74 C107 C108 C109 170.6(10) . . . . ?
 C74 C107 C111 C112 -169.8(11) . . . . ?
 C78 C36 C25 C35 -1.0(17) . . . . ?
 C78 C51 C55 C35 0(2) . . . . ?
 C80 C34 C70 C7 2.6(16) . . . . ?
 C82 C22 C94 C71 -1.1(15) . . . . ?
 C84 C66 C68 C50 -0.6(17) . . . . ?
 C86 C56 C58 C38 -0.3(17) . . . . ?
 C92 C30 C98 C9 -0.8(15) . . . . ?
 C94 C22 C82 C27 -0.1(15) . . . . ?
 C98 C30 C92 C19 0.6(15) . . . . ?
 C25 C36 C78 C51 -1.7(15) . . . . ?
 C51 C55 C35 C25 -3(2) . . . . ?
 C27 C53 C71 C94 0(2) . . . . ?
 C7 C88 C69 C80 0(2) . . . . ?
 C57 C29 C59 C15 0.0 . . . . ?
 C29 C57 C31 C61 0.0 . . . . ?
 C29 C59 C15 C61 0.0 . . . . ?
 C59 C15 C61 C31 0.0 . . . . ?
 C15 C61 C31 C57 0.0 . . . . ?
 C31 C57 C29 C59 0.0 . . . . ?
 C69 C88 C7 C70 2(2) . . . . ?
 C71 C53 C27 C82 -1(2) . . . . ?
 C9 C76 C19 C92 2(2) . . . . ?
 C19 C76 C9 C98 -2(2) . . . . ?
 C101 C102 C103 C104 0.0 . . . . ?
 C102 C101 C106 C105 0.0 . . . . ?
 C102 C103 C104 C105 0.0 . . . . ?
 C103 C104 C105 C106 0.0 . . . . ?
 C104 C105 C106 C101 0.0 . . . . ?
 C106 C101 C102 C103 0.0 . . . . ?
 C107 C108 C109 C110 0.0 . . . . ?
 C108 C107 C111 C112 0.0 . . . . ?
 C108 C109 C110 C112 0.0 . . . . ?
 C109 C110 C112 C111 0.0 . . . . ?
 C110 C112 C111 C107 0.0 . . . . ?
 C111 C107 C108 C109 0.0 . . . . ?

_shelx_res_file
;
TITL mjp104-3_150k_a.res in I2/a
    mjp104-3_150k.res
    created by SHELXL-2018/3 at 15:03:25 on 08-Dec-2023
REM Old TITL
REM SHELXT solution in I2/a: R1 0.174, Rweak 0.008, Alpha 0.030
REM <I/s> 0.000 for 0 systematic absences, Orientation as input
REM Formula found by SHELXT: Nb8 O41 C77
CELL 1.34143 42.5266 10.7503 42.4305 90 89.978 90
ZERR 8 0.0005 0.0002 0.0006 0 0.001 0
LATT 2
SYMM 0.5-X,+Y,-Z
SFAC C H N Nb O
DISP C 0.0137 0.0067 57.1
DISP H 0 0 0.6
DISP N 0.0241 0.0134 109.9
DISP Nb -0.2894 1.9494 15119.3
DISP O 0.0389 0.0241 193.4
UNIT 668.48 658.4 6.4 64 304
SIMU C30 C76 C92 C98 C9 C19
RIGU C30 C76 C92 C98 C9 C19
RIGU C22 C82 C94 C53 C27 C71
SIMU C22 C82 C94 C53 C27 C71
SIMU C57 C29 C59 C15 C61 C31
RIGU C57 C29 C59 C15 C61 C31
SIMU C36 C78 C25 C51 C55 C35
RIGU C36 C78 C25 C51 C55 C35
SIMU C34 C70 C80 C88 C7 C69
RIGU C34 C70 C80 C88 C7 C69
SADI O33 C37 O33 C39
SADI C5 C39 C79 C37
SADI O25 C81 O25 C90
SADI C81 C41 C100 C90
SADI O35 C11 O35 C77
RIGU O19 C13 C96
SIMU O19 C96 C13
SADI O17 C45 O17 C73
SADI C89 C45 C91 C73
RIGU O17 C73 C89 C45 C91
SIMU O17 C73 C89 C45 C91
SADI O2 C75 O2 C93
SADI C93 C47 C23 C75
SIMU O2 C75 C23 C93 C47
RIGU O2 C75 C23 C93 C47
SADI O2 C3 O2 C93 O2 C75
SADI C93 C47 C23 C75 C95 C3
SADI C95 C3 C23 C75 C93 C47
SADI O2 C3 O2 C75 O2 C93
SIMU O2 C75 C23 C93 C47 C95 C3
RIGU O2 C75 C23 C93 C47 C95 C3
EADP C73 C89 C45 C91
SADI O35 C99 O35 C11 O35 C77
SADI C77 C87 C11 C97 C99 C49
SIMU O25 C90 C100 C81 C41
RIGU O25 C90 C100 C81 C41
RIGU O35 C77 C87 C11 C97 C49 C99
SIMU O35 C77 C87 C11 C97 C49 C99
SIMU O33 C37 C39 C79 C5
RIGU O33 C37 C39 C79 C5
SIMU C21 C43 N2
RIGU C21 C43 N2
RIGU C83 C85 N1
SIMU C83 C85 N1
SADI C64 C101 C64 C57 C74 C107
EADP C107 C108 C109 C110 C112 C111
EADP C29 C59 C15 C61 C31 C57
EADP C103 C104 C105 C106 C101 C102

L.S. 20
PLAN  60
SIZE 0.18 0.207 0.22
TEMP -123.15
CONF
list 4
MORE -1
BOND $H
fmap 2
acta
OMIT -13 12 1
OMIT -3 1 2
OMIT 2 0 2
OMIT 4 0 4
OMIT 4 2 2
OMIT 6 0 4
REM <olex2.extras>
REM <HklSrc "%./MJP104-3_150K.hkl">
REM </olex2.extras>

WGHT    0.098300  158.127609
FVAR       0.03157
NB1   4    0.686043    0.209847    0.716071    11.00000    0.04076    0.06117 =
         0.06130   -0.00937   -0.00825   -0.00178
NB7   4    0.533886    0.540233    0.436080    11.00000    0.05273    0.06124 =
         0.04989    0.00159    0.00710   -0.00963
NB4   4    0.761451    0.098101    0.687619    11.00000    0.04597    0.07242 =
         0.06650   -0.00809    0.00111   -0.00105
NB3   4    0.795320    0.401044    0.705265    11.00000    0.05183    0.07207 =
         0.05846   -0.00527   -0.00077   -0.00364
NB2   4    0.719135    0.514715    0.733210    11.00000    0.04579    0.06106 =
         0.07206   -0.00881   -0.01282   -0.00169
NB6   4    0.562336    0.651875    0.511465    11.00000    0.05856    0.07173 =
         0.05488    0.00081   -0.00088   -0.00839
NB8   4    0.455260    0.651092    0.454680    11.00000    0.05000    0.07219 =
         0.06096    0.00349    0.00018   -0.00538
NB5   4    0.483198    0.764644    0.530881    11.00000    0.06465    0.06110 =
         0.05498    0.00156    0.01226   -0.00957
O1    5    0.712447    0.337071    0.730149    11.00000    0.04073    0.05728 =
         0.06048   -0.00624   -0.00696    0.00243
O4    5    0.519893    0.413479    0.462535    11.00000    0.04955    0.06330 =
         0.04561   -0.00168    0.00814   -0.00868
O6    5    0.760910    0.503734    0.717252    11.00000    0.05372    0.06525 =
         0.06064   -0.00460   -0.01129   -0.00623
O8    5    0.771953    0.250032    0.708392    11.00000    0.04258    0.06848 =
         0.05779   -0.00540   -0.00272   -0.00272
O10   5    0.526841    0.753553    0.520185    11.00000    0.06281    0.06289 =
         0.05160   -0.00235    0.00441   -0.01545
O12   5    0.686695    0.115685    0.753842    11.00000    0.04178    0.07151 =
         0.05956   -0.00868   -0.00127   -0.00953
O14   5    0.458227    0.499814    0.478063    11.00000    0.04566    0.07189 =
         0.05234    0.00782   -0.00077   -0.00757
O16   5    0.495836    0.635198    0.436897    11.00000    0.05718    0.06421 =
         0.05113    0.00838    0.00085   -0.00799
O18   5    0.717177    0.115062    0.694793    11.00000    0.04863    0.07219 =
         0.05675   -0.01213   -0.01002   -0.00316
O20   5    0.555234    0.634710    0.467387    11.00000    0.04882    0.06577 =
         0.06407    0.00489    0.00885   -0.01544
O22   5    0.467315    0.754351    0.489079    11.00000    0.05825    0.06140 =
         0.06144    0.00345    0.01111   -0.00474
O24   5    0.730178    0.503743    0.776772    11.00000    0.04779    0.06433 =
         0.07090   -0.00986   -0.00315    0.00062
O26   5    0.425619    0.576063    0.570076    11.00000    0.05913    0.07265 =
         0.06569    0.00278    0.01682   -0.00638
O28   5    0.551528    0.630462    0.399076    11.00000    0.07017    0.07503 =
         0.05405    0.00537    0.00993   -0.01649
O30   5    0.648978    0.120147    0.698484    11.00000    0.04309    0.08410 =
         0.07357   -0.01772   -0.01508   -0.00864
O32   5    0.831105    0.283402    0.685904    11.00000    0.04876    0.08754 =
         0.07407   -0.01230    0.00816   -0.00828
O34   5    0.649010    0.326285    0.735394    11.00000    0.04343    0.06929 =
         0.08091   -0.01274   -0.00822    0.00311
O36   5    0.679902    0.325702    0.675760    11.00000    0.06036    0.07152 =
         0.06991   -0.00517   -0.01994   -0.00322
O38   5    0.670016    0.514278    0.744660    11.00000    0.04353    0.07000 =
         0.09581   -0.01597   -0.01028    0.00560
O19   5    0.715059    0.691613    0.731078    11.00000    0.05959    0.07134 =
         0.08501   -0.00831   -0.01561    0.00553
O5    5    0.810624    0.097029    0.675805    11.00000    0.05144    0.08685 =
         0.08136   -0.01911    0.00705    0.00207
O21   5    0.485416    0.576200    0.600947    11.00000    0.07657    0.07067 =
         0.05068    0.00276    0.00297   -0.01331
O11   5    0.574117    0.652181    0.560658    11.00000    0.06785    0.08876 =
         0.06308   -0.00046   -0.00450   -0.01902
O23   5    0.603027    0.534559    0.507154    11.00000    0.04978    0.08658 =
         0.07547    0.01095    0.00014   -0.01242
O3    5    0.436120    0.763284    0.549168    11.00000    0.06882    0.06859 =
         0.06978    0.00585    0.02152   -0.00282
O25   5    0.481125    0.941023    0.535022    11.00000    0.07598    0.07154 =
         0.07090   -0.00840    0.01523   -0.01019
O13   5    0.494761    0.764793    0.580106    11.00000    0.08861    0.07074 =
         0.05915   -0.00235    0.01051   -0.01577
O27   5    0.592258    0.348090    0.528019    11.00000    0.05194    0.08515 =
         0.07502    0.00629    0.00339   -0.00458
O7    5    0.700894    0.513428    0.685931    11.00000    0.06024    0.06936 =
         0.07806   -0.00171   -0.02413   -0.00398
O29   5    0.757255    0.215417    0.646855    11.00000    0.06794    0.08717 =
         0.05733   -0.01243   -0.00006   -0.01694
O15   5    0.777751    0.402433    0.657708    11.00000    0.06840    0.08681 =
         0.06347   -0.00050   -0.00211   -0.00681
O31   5    0.563944    0.466791    0.581125    11.00000    0.06103    0.09532 =
         0.06016    0.01002   -0.01244   -0.01625
O2    5    0.822095    0.533916    0.690367    11.00000    0.06191    0.09621 =
         0.08675    0.00426    0.00583   -0.01902
O33   5    0.593166    0.783956    0.509172    11.00000    0.07184    0.09998 =
         0.06946    0.00449   -0.00329   -0.03134
O17   5    0.759239   -0.034393    0.656878    11.00000    0.06597    0.09660 =
         0.07718   -0.02994    0.00418   -0.00138
O35   5    0.440517    0.784071    0.428068    11.00000    0.07797    0.10173 =
         0.07506    0.02454   -0.00625    0.00595
C1    1    0.647105    0.438488    0.743620    11.00000    0.04108    0.07036 =
         0.06270   -0.00851   -0.01172    0.00712
C4    1    0.418318    0.687532    0.563915    11.00000    0.06212    0.07392 =
         0.05256   -0.00761    0.01205   -0.00744
C6    1    0.387172    0.731241    0.575048    11.00000    0.05337    0.08114 =
         0.04971   -0.01327    0.00719   -0.00545
C8    1    0.615604    0.486040    0.752598    11.00000    0.04602    0.09174 =
         0.05839   -0.00954   -0.01225    0.01116
C10   1    0.674722    0.481263    0.637452    11.00000    0.03928    0.07658 =
         0.06438   -0.00227   -0.00469    0.01160
C12   1    0.686222    0.437482    0.668473    11.00000    0.04103    0.07854 =
         0.06541   -0.00270   -0.01351    0.00745
C14   1    0.763205    0.326148    0.640163    11.00000    0.04876    0.09311 =
         0.05340   -0.00827    0.00077   -0.00028
C16   1    0.493859    0.688417    0.603035    11.00000    0.04947    0.07263 =
         0.04913   -0.00316    0.00804   -0.00591
C18   1    0.609843    0.424689    0.513176    11.00000    0.04714    0.09145 =
         0.05663   -0.00449   -0.00133   -0.00800
C20   1    0.833482    0.172553    0.677571    11.00000    0.04600    0.09687 =
         0.05866   -0.00956    0.00272   -0.00178
C22   1    0.640827    0.375678    0.501928    11.00000    0.04765    0.11719 =
         0.05887   -0.02237   -0.00194   -0.00670
C24   1    0.502766    0.736465    0.634415    11.00000    0.04993    0.09134 =
         0.05706   -0.01267    0.01056   -0.00844
C26   1    0.368113    0.652649    0.592028    11.00000    0.06161    0.08949 =
         0.07802   -0.01257    0.02016   -0.00210
AFIX  43
H26   2    0.374895    0.570359    0.596541    11.00000   -1.20000
AFIX   0
C28   1    0.572414    0.576460    0.583448    11.00000    0.05558    0.09199 =
         0.04894    0.00282   -0.00429   -0.00923

C30   1    0.751786    0.375009    0.609207    11.00000    0.05254    0.12523 =
         0.05428   -0.00494    0.00392    0.02339
C32   1    0.658017    0.403788    0.618030    11.00000    0.06501    0.08492 =
         0.07156   -0.00034   -0.01694    0.00421
AFIX  43
H32   2    0.653696    0.321134    0.624664    11.00000   -1.20000
AFIX   0
C34   1    0.865730    0.127211    0.668002    11.00000    0.05071    0.13173 =
         0.05263   -0.00389    0.00389    0.01298

C36   1    0.581770    0.623856    0.615196    11.00000    0.04569    0.12808 =
         0.06165   -0.01214   -0.00168   -0.01007
C38   1    0.590644    0.408939    0.756459    11.00000    0.04912    0.10181 =
         0.08626   -0.02030    0.00259    0.00431
AFIX  43
H38   2    0.593768    0.322149    0.753638    11.00000   -1.20000
AFIX   0

C40   1    0.377223    0.851336    0.569665    11.00000    0.07336    0.08632 =
         0.08482    0.00331    0.02043   -0.00096
AFIX  43
H40   2    0.390298    0.907184    0.558288    11.00000   -1.20000
AFIX   0
C42   1    0.507429    0.860562    0.638911    11.00000    0.08574    0.10666 =
         0.06950   -0.02576   -0.00204   -0.00675
AFIX  43
H42   2    0.505986    0.915445    0.621423    11.00000   -1.20000
AFIX   0

C44   1    0.611149    0.612374    0.757351    11.00000    0.06303    0.09040 =
         0.09729   -0.00321   -0.00100    0.02157
AFIX  43
H44   2    0.628513    0.667439    0.755399    11.00000   -1.20000
AFIX   0
C46   1    0.680106    0.601492    0.627898    11.00000    0.07392    0.10311 =
         0.07565    0.00248   -0.01851   -0.00769
AFIX  43
H46   2    0.691303    0.657109    0.641190    11.00000   -1.20000
AFIX   0

C48   1    0.348632    0.890696    0.580600    11.00000    0.08247    0.10085 =
         0.09712    0.00841    0.02314    0.01278
AFIX  43
H48   2    0.342241    0.974336    0.577258    11.00000   -1.20000
AFIX   0
C50   1    0.506304    0.658306    0.659507    11.00000    0.08067    0.11225 =
         0.05714   -0.00873   -0.00370   -0.02562
AFIX  43
H50   2    0.503185    0.571609    0.656503    11.00000   -1.20000
AFIX   0
C52   1    0.329250    0.810769    0.596254    11.00000    0.06093    0.12797 =
         0.07581   -0.00932    0.01022    0.00820
AFIX  43
H52   2    0.308939    0.837234    0.602736    11.00000   -1.20000
AFIX   0
C54   1    0.339085    0.693140    0.602552    11.00000    0.07201    0.10765 =
         0.08128   -0.00982    0.02751   -0.00399
AFIX  43
H54   2    0.325965    0.638460    0.614238    11.00000   -1.20000
AFIX   0

O9    5    0.609329    0.143574    0.667515    11.00000    0.10543    0.24473 =
         0.11022   -0.01202   -0.02652    0.01627
C56   1    0.556560    0.575174    0.768399    11.00000    0.05519    0.14770 =
         0.09471   -0.01715    0.00058    0.02796
AFIX  43
H56   2    0.536175    0.604704    0.773686    11.00000   -1.20000
AFIX   0
C58   1    0.561186    0.450049    0.764220    11.00000    0.05478    0.11503 =
         0.10260   -0.02733    0.00207    0.00609
AFIX  43
H58   2    0.544289    0.393049    0.766661    11.00000   -1.20000
AFIX   0
C60   1    0.669254    0.641320    0.599031    11.00000    0.09627    0.09547 =
         0.08860    0.01689   -0.02553   -0.01560
AFIX  43
H60   2    0.672585    0.725111    0.592749    11.00000   -1.20000
AFIX   0
C62   1    0.653649    0.561163    0.579198    11.00000    0.06670    0.11881 =
         0.07007    0.01323   -0.00880    0.01545
AFIX  43
H62   2    0.647302    0.587602    0.558805    11.00000   -1.20000
AFIX   0

O37   5    0.582451    0.607642    0.358656    11.00000    0.11849    0.28204 =
         0.11091   -0.01843    0.03866   -0.02145
C64   1    0.619357    0.127502    0.692166    11.00000    0.06150    0.13442 =
         0.09584   -0.03159   -0.02100   -0.01127
C66   1    0.518063    0.826643    0.693528    11.00000    0.08561    0.14427 =
         0.06185   -0.02734   -0.00045   -0.01590
AFIX  43
H66   2    0.523339    0.857167    0.713861    11.00000   -1.20000
AFIX   0
C68   1    0.514255    0.701091    0.689057    11.00000    0.09067    0.12190 =
         0.06853   -0.00792   -0.00823   -0.02534
AFIX  43
H68   2    0.517054    0.644643    0.706053    11.00000   -1.20000
AFIX   0

C70   1    0.890027    0.208861    0.665592    11.00000    0.05056    0.16465 =
         0.08508   -0.00598    0.00727   -0.00435
AFIX  43
H70   2    0.886644    0.294292    0.670206    11.00000   -1.20000
AFIX   0
C72   1    0.647425    0.443288    0.589217    11.00000    0.08138    0.10972 =
         0.07671   -0.00747   -0.02453    0.01405
AFIX  43
H72   2    0.635713    0.388339    0.576195    11.00000   -1.20000
AFIX   0

C74   1    0.557878    0.622539    0.369077    11.00000    0.09346    0.14008 =
         0.06850    0.01742    0.02758   -0.04213
C76   1    0.729628    0.459078    0.552314    11.00000    0.10075    0.22258 =
         0.08030    0.01372   -0.00890    0.05662
AFIX  43
H76   2    0.721750    0.489345    0.532820    11.00000   -1.20000
AFIX   0

C78   1    0.584294    0.539242    0.640161    11.00000    0.07985    0.16507 =
         0.05547    0.00584   -0.00793   -0.01294
AFIX  43
H78   2    0.580051    0.453308    0.637134    11.00000   -1.20000
AFIX   0

C80   1    0.870375    0.002585    0.662665    11.00000    0.07547    0.14100 =
         0.10043   -0.01601    0.00953    0.03399
AFIX  43
H80   2    0.853356   -0.054265    0.664369    11.00000   -1.20000
AFIX   0

C82   1    0.660469    0.451318    0.484714    11.00000    0.05738    0.18540 =
         0.07453    0.01541    0.01006   -0.00975
AFIX  43
H82   2    0.654326    0.534303    0.480098    11.00000   -1.20000
AFIX   0
C84   1    0.514334    0.909154    0.668893    11.00000    0.10465    0.11187 =
         0.08540   -0.03564   -0.00602   -0.01651
AFIX  43
H84   2    0.516372    0.996242    0.672095    11.00000   -1.20000
AFIX   0

C86   1    0.581279    0.660515    0.765035    11.00000    0.07474    0.11403 =
         0.12623   -0.00876    0.00350    0.03218
AFIX  43
H86   2    0.578027    0.747249    0.767822    11.00000   -1.20000
AFIX   0
C88   1    0.924274    0.042938    0.651732    11.00000    0.06194    0.22651 =
         0.08492   -0.01241    0.00574    0.03203
AFIX  43
H88   2    0.944688    0.014268    0.646253    11.00000   -1.20000
AFIX   0

PART 1
C90   1    0.481433    1.050843    0.552910    10.60000    0.10192    0.05791 =
         0.08694   -0.00540    0.01361   -0.01061
AFIX   3
H90A  2    0.476583    1.118723    0.538660    10.60000   -1.20000
H90B  2    0.502473    1.061853    0.561300    10.60000   -1.20000
AFIX   0

PART 0
C92   1    0.734430    0.298344    0.589617    11.00000    0.06467    0.19005 =
         0.06778   -0.00483   -0.00848   -0.00966
AFIX  43
H92   2    0.729837    0.215343    0.595772    11.00000   -1.20000
AFIX   0

C94   1    0.649704    0.255165    0.508612    11.00000    0.06152    0.11015 =
         0.12568   -0.03760   -0.00850    0.00246
AFIX  43
H94   2    0.636553    0.202261    0.520778    11.00000   -1.20000
AFIX   0

C96   1    0.700522    0.800509    0.726152    11.00000    0.12548    0.07511 =
         0.23126   -0.01450   -0.09657    0.01508
AFIX   3
H96A  2    0.716742    0.857619    0.719152    11.00000   -1.20000
H96B  2    0.692742    0.826709    0.746602    11.00000   -1.20000
AFIX   0
C98   1    0.758025    0.493395    0.600455    11.00000    0.12117    0.11958 =
         0.06237    0.00232    0.00633    0.04232
AFIX  43
H98   2    0.769698    0.547172    0.613821    11.00000   -1.20000
AFIX   0

PART 1
C100  1    0.461644    1.058421    0.576887    10.60000    0.16829    0.08855 =
         0.10638    0.00409    0.04794    0.02755
AFIX 137
H10A  2    0.444527    0.998519    0.573925    10.60000   -1.50000
H10B  2    0.452944    1.142727    0.577976    10.60000   -1.50000
H10C  2    0.472796    1.039631    0.596526    10.60000   -1.50000
AFIX   0
PART 0
C25   1    0.587236    0.748112    0.620435    11.00000    0.10678    0.13499 =
         0.08590   -0.02796   -0.01669   -0.02587
AFIX  43
H25   2    0.585863    0.805544    0.603475    11.00000   -1.20000
AFIX   0
C51   1    0.593241    0.584962    0.669671    11.00000    0.08686    0.21493 =
         0.05929   -0.00095   -0.00657   -0.01113
AFIX  43
H51   2    0.595894    0.528900    0.686772    11.00000   -1.20000
AFIX   0

C13   1    0.676586    0.814631    0.705919    11.00000    0.11591    0.09239 =
         0.20474   -0.00987   -0.08474    0.01474
AFIX 137
H13A  2    0.684851    0.823030    0.684461    11.00000   -1.50000
H13B  2    0.664626    0.889422    0.711463    11.00000   -1.50000
H13C  2    0.662784    0.741765    0.707040    11.00000   -1.50000
AFIX   0

C53   1    0.697823    0.290055    0.479861    11.00000    0.07631    0.22156 =
         0.11429   -0.04990    0.00804    0.00977
AFIX  43
H53   2    0.717345    0.259845    0.472118    11.00000   -1.20000
AFIX   0
C27   1    0.689263    0.406911    0.474039    11.00000    0.06441    0.24080 =
         0.09189    0.00463    0.01464   -0.00076
AFIX  43
H27   2    0.702897    0.460209    0.462535    11.00000   -1.20000
AFIX   0
C55   1    0.598374    0.713080    0.674381    11.00000    0.07652    0.22380 =
         0.07667   -0.03233   -0.00939   -0.01795
AFIX  43
H55   2    0.604359    0.743423    0.694533    11.00000   -1.20000
AFIX   0

C7    1    0.919263    0.169597    0.656614    11.00000    0.05450    0.21930 =
         0.09689   -0.01567    0.00906    0.00008
AFIX  43
H7    2    0.935870    0.227619    0.653754    11.00000   -1.20000
AFIX  66
PART 1
C57   1    0.599428    0.074033    0.721164    10.35000   10.12000
C29   1    0.566794    0.077245    0.719540    10.35000   10.12000
AFIX  43
H29   2    0.556707    0.101112    0.700504    10.35000   -1.20000
AFIX  65
C59   1    0.548917    0.045534    0.745769    10.35000   10.12000
AFIX  43
H59   2    0.526613    0.047729    0.744660    10.35000   -1.20000
AFIX  65
C15   1    0.563675    0.010612    0.773622    10.35000   10.12000
AFIX  43
H15   2    0.551457   -0.011061    0.791549    10.35000   -1.20000
AFIX  65
C61   1    0.596310    0.007400    0.775246    10.35000   10.12000
AFIX  43
H61   2    0.606396   -0.016468    0.794283    10.35000   -1.20000
AFIX  65
C31   1    0.614186    0.039110    0.749017    10.35000   10.12000
AFIX  43
H31   2    0.636491    0.036915    0.750127    10.35000   -1.20000
AFIX   0
PART 0
C69   1    0.900473   -0.039762    0.654685    11.00000    0.08098    0.18821 =
         0.13752   -0.01652    0.02307    0.04841
AFIX  43
H69   2    0.904159   -0.125933    0.651368    11.00000   -1.20000
AFIX   0

C35   1    0.594804    0.790167    0.650631    11.00000    0.13314    0.17833 =
         0.08896   -0.04369   -0.01769   -0.01877
AFIX  43
H35   2    0.597442    0.876849    0.654091    11.00000   -1.20000
AFIX   0
C71   1    0.678559    0.212875    0.497020    11.00000    0.06775    0.14469 =
         0.16447   -0.06332   -0.00203    0.01033
AFIX  43
H71   2    0.684938    0.129698    0.501055    11.00000   -1.20000
AFIX   0

C9    1    0.746908    0.534858    0.571293    11.00000    0.15521    0.15493 =
         0.07591    0.01574   -0.00005    0.06338
AFIX  43
H9    2    0.751486    0.617239    0.564613    11.00000   -1.20000
AFIX   0
PART 1
C73   1    0.771348   -0.058446    0.625983    10.50000    0.16883    0.13879 =
         0.11971   -0.06232    0.02782    0.00323
AFIX   3
H73A  2    0.780738   -0.140636    0.626633    10.50000   -1.20000
H73B  2    0.787808    0.003874    0.624783    10.50000   -1.20000
AFIX   0

C37   1    0.624057    0.816591    0.520413    10.60000    0.08490    0.13149 =
         0.13395    0.01422   -0.02948   -0.04640
AFIX  23
H37A  2    0.621725    0.853607    0.541650    10.60000   -1.20000
H37B  2    0.636281    0.738823    0.522872    10.60000   -1.20000
AFIX   0

C75   1    0.849582    0.563861    0.671802    10.33000    0.09617    0.07425 =
         0.14338    0.00075    0.04664   -0.02400
AFIX  23
H75A  2    0.845031    0.552512    0.649103    10.33000   -1.20000
H75B  2    0.867254    0.508473    0.677605    10.33000   -1.20000
AFIX   0
PART 0
C19   1    0.723834    0.343457    0.561038    11.00000    0.07927    0.23676 =
         0.07492   -0.00460   -0.01522    0.00450
AFIX  43
H19   2    0.712196    0.290429    0.547452    11.00000   -1.20000
AFIX   0

PART 1
C77   1    0.443665    0.920029    0.429801    10.33000    0.15979    0.11237 =
         0.16092    0.04051   -0.02463   -0.00018
AFIX  23
H77A  2    0.465118    0.948819    0.424422    10.33000   -1.20000
H77B  2    0.437283    0.953715    0.450555    10.33000   -1.20000
AFIX   0
PART 2
C39   1    0.605448    0.901082    0.520845    10.40000    0.14566    0.10852 =
         0.16171   -0.01229   -0.03258   -0.03899
AFIX  23
H39A  2    0.617432    0.885223    0.540436    10.40000   -1.20000
H39B  2    0.620256    0.935489    0.505087    10.40000   -1.20000
AFIX   0
PART 1
C79   1    0.641120    0.895458    0.502742    10.60000    0.21583    0.29522 =
         0.17607    0.01586   -0.01020   -0.19323
AFIX   3
H79A  2    0.644640    0.855188    0.482842    10.60000   -1.50000
H79B  2    0.631460    0.974988    0.499272    10.60000   -1.50000
H79C  2    0.660850    0.906738    0.513352    10.60000   -1.50000
AFIX   0
PART 2
C5    1    0.582799    0.987402    0.526916    10.40000    0.21999    0.13673 =
         0.36409   -0.07258   -0.07315    0.02085
AFIX   3
H5A   2    0.573449    1.004252    0.506806    10.40000   -1.50000
H5B   2    0.566869    0.959492    0.541336    10.40000   -1.50000
H5C   2    0.592359    1.061862    0.534956    10.40000   -1.50000
AFIX   0
C81   1    0.465488    1.051458    0.542578    10.40000    0.10293    0.07071 =
         0.07928    0.00189    0.02438    0.00277
AFIX   3
H81A  2    0.450818    1.066879    0.525458    10.40000   -1.20000
H81B  2    0.481828    1.114379    0.542328    10.40000   -1.20000
AFIX   0
C41   1    0.449760    1.072594    0.568728    10.40000    0.10177    0.05348 =
         0.11564   -0.00279    0.05582   -0.01748
AFIX 137
H41A  2    0.427530    1.086208    0.563723    10.40000   -1.50000
H41B  2    0.458278    1.146616    0.579157    10.40000   -1.50000
H41C  2    0.451753    1.000708    0.582789    10.40000   -1.50000
AFIX   0

PART 0
C83   1    0.322983    0.967773    0.370946    10.40000    0.06957    0.05838 =
         0.04730   -0.00729   -0.00593    0.00105
AFIX 137
H83A  2    0.318691    1.048875    0.361318    10.40000   -1.50000
H83B  2    0.305954    0.909892    0.365750    10.40000   -1.50000
H83C  2    0.342926    0.935152    0.362839    10.40000   -1.50000
AFIX   0

C21   1    0.621190    0.719197    0.427323    10.40000    0.04029    0.07364 =
         0.07209   -0.00491    0.00374   -0.01176
AFIX 137
H21A  2    0.611941    0.688539    0.407649    10.40000   -1.50000
H21B  2    0.612116    0.800444    0.432521    10.40000   -1.50000
H21C  2    0.616708    0.660290    0.444369    10.40000   -1.50000
AFIX   0

C85   1    0.324890    0.980779    0.402667    10.40000    0.13800    0.05121 =
         0.05414   -0.00110   -0.02703   -0.03752
N1    3    0.325161    0.986807    0.427668    10.40000    0.27443    0.12568 =
         0.05931   -0.01342   -0.03243   -0.06693
C43   1    0.652041    0.730450    0.423843    10.40000    0.04979    0.05979 =
         0.14459    0.04123    0.03794    0.00427
N2    3    0.677086    0.737331    0.423475    10.40000    0.05317    0.14951 =
         0.29869    0.08397    0.04635   -0.00492
PART 1
C87   1    0.418178    0.950815    0.402160    10.33000    0.16860    0.09507 =
         0.17744    0.04706   -0.03683    0.00139
AFIX   3
H87A  2    0.425698    0.917345    0.382570    10.33000   -1.50000
H87B  2    0.398698    0.911345    0.407700    10.33000   -1.50000
H87C  2    0.414878    1.038745    0.399940    10.33000   -1.50000
AFIX   0
PART 2
C11   1    0.412509    0.847241    0.416534    10.33000    0.12612    0.12768 =
         0.13452    0.05013   -0.01876    0.03190
AFIX   3
H11A  2    0.417949    0.838601    0.394434    10.33000   -1.20000
H11B  2    0.417109    0.931331    0.423444    10.33000   -1.20000
AFIX   0

C89   1    0.755491   -0.182107    0.617596    10.50000    0.16883    0.13879 =
         0.11971   -0.06232    0.02782    0.00323
AFIX   3
H89A  2    0.738511   -0.221127    0.628696    10.50000   -1.50000
H89B  2    0.747271   -0.119917    0.603596    10.50000   -1.50000
H89C  2    0.766711   -0.243547    0.605636    10.50000   -1.50000
AFIX   0
C45   1    0.771621   -0.151943    0.646695    10.50000    0.16883    0.13879 =
         0.11971   -0.06232    0.02782    0.00323
AFIX  23
H45A  2    0.767673   -0.216766    0.662789    10.50000   -1.20000
H45B  2    0.794571   -0.145865    0.643087    10.50000   -1.20000
AFIX   0
PART 1
C91   1    0.757575   -0.046637    0.595096    10.50000    0.16883    0.13879 =
         0.11971   -0.06232    0.02782    0.00323
AFIX 137
H91A  2    0.771632   -0.083914    0.579415    10.50000   -1.50000
H91B  2    0.754478    0.041590    0.590184    10.50000   -1.50000
H91C  2    0.737248   -0.089558    0.594689    10.50000   -1.50000
AFIX   0
C23   1    0.857817    0.692803    0.678137    10.33000    0.13639    0.08927 =
         0.22001   -0.04805    0.10323   -0.04097
AFIX 137
H23A  2    0.880527    0.704052    0.675444    10.33000   -1.50000
H23B  2    0.851900    0.714018    0.699805    10.33000   -1.50000
H23C  2    0.846570    0.747199    0.663429    10.33000   -1.50000
AFIX   0
PART 2
C93   1    0.837105    0.578164    0.661523    10.33000    0.10881    0.08633 =
         0.13982    0.00880    0.04915   -0.02492
AFIX  23
H93A  2    0.853177    0.511842    0.659919    10.33000   -1.20000
H93B  2    0.848712    0.648566    0.671053    10.33000   -1.20000
AFIX   0
C47   1    0.838835    0.620589    0.628772    10.33000    0.19330    0.16160 =
         0.16579    0.05029    0.05108   -0.03134
AFIX 137
H47A  2    0.860121    0.606796    0.620633    10.33000   -1.50000
H47B  2    0.833825    0.709483    0.627787    10.33000   -1.50000
H47C  2    0.823718    0.573880    0.615978    10.33000   -1.50000
AFIX   0
PART 3
C95   1    0.804833    0.734898    0.688077    10.33000    0.20436    0.09807 =
         0.25157   -0.02170    0.04356    0.00450
AFIX   3
H95A  2    0.786803    0.697718    0.678267    10.33000   -1.50000
H95B  2    0.801763    0.737408    0.710497    10.33000   -1.50000
H95C  2    0.807563    0.817988    0.680247    10.33000   -1.50000
AFIX   0
C3    1    0.829704    0.653851    0.676604    10.33000    0.13433    0.09539 =
         0.17330    0.01371    0.02125   -0.02134
AFIX  23
H3A   2    0.829598    0.649527    0.653298    10.33000   -1.20000
H3B   2    0.850583    0.683154    0.683764    10.33000   -1.20000
AFIX   0

PART 2
C97   1    0.374805    0.869387    0.410159    10.33000    0.13938    0.24284 =
         0.22803    0.04279   -0.02563    0.05118
AFIX   3
H97A  2    0.369865    0.871656    0.388119    10.33000   -1.50000
H97B  2    0.364035    0.800907    0.419879    10.33000   -1.50000
H97C  2    0.368275    0.945777    0.419879    10.33000   -1.50000
AFIX   0
PART 3
C49   1    0.442750    0.922682    0.385400    10.33000    0.18077    0.15711 =
         0.16592    0.08780   -0.03487   -0.02044
AFIX 137
H49A  2    0.432886    0.952124    0.365909    10.33000   -1.50000
H49B  2    0.463348    0.886564    0.380543    10.33000   -1.50000
H49C  2    0.445410    0.992678    0.399953    10.33000   -1.50000
AFIX   0
C99   1    0.420340    0.816744    0.401789    10.33000    0.12384    0.09844 =
         0.11292    0.04768   -0.04099    0.01521
AFIX  23
H99A  2    0.399974    0.851485    0.408886    10.33000   -1.20000
H99B  2    0.416590    0.745200    0.387588    10.33000   -1.20000
AFIX  66

PART 2
C101  1    0.597641    0.100271    0.719763    10.65000    0.12072
C102  1    0.566225    0.132482    0.715890    10.65000    0.12072
AFIX  43
H102  2    0.558887    0.160406    0.695965    10.65000   -1.20000
AFIX  65
C103  1    0.545545    0.123838    0.741172    10.65000    0.12072
AFIX  43
H103  2    0.524073    0.145853    0.738525    10.65000   -1.20000
AFIX  65
C104  1    0.556281    0.082982    0.770327    10.65000    0.12072
AFIX  43
H104  2    0.542147    0.077074    0.787606    10.65000   -1.20000
AFIX  65
C105  1    0.587697    0.050770    0.774200    10.65000    0.12072
AFIX  43
H105  2    0.595035    0.022847    0.794126    10.65000   -1.20000
AFIX  65
C106  1    0.608378    0.059414    0.748918    10.65000    0.12072
AFIX  43
H106  2    0.629850    0.037398    0.751565    10.65000   -1.20000
AFIX  66

PART 0
C107  1    0.529605    0.661149    0.348317    11.00000    0.16279    0.22094 =
         0.09140    0.03587   -0.00911   -0.04617
C108  1    0.532985    0.638438    0.316244    11.00000    0.16279    0.22094 =
         0.09140    0.03587   -0.00911   -0.04617
AFIX  43
H108  2    0.552773    0.613224    0.308043    11.00000   -1.20000
AFIX  65
C109  1    0.507412    0.652617    0.296171    11.00000    0.16279    0.22094 =
         0.09140    0.03587   -0.00911   -0.04617
AFIX  43
H109  2    0.509722    0.637094    0.274251    11.00000   -1.20000
AFIX  65
C110  1    0.478459    0.689508    0.308171    11.00000    0.16279    0.22094 =
         0.09140    0.03587   -0.00911   -0.04617
AFIX  43
H110  2    0.460981    0.699199    0.294451    11.00000   -1.20000
AFIX  65
C112  1    0.475079    0.712219    0.340243    11.00000    0.16279    0.22094 =
         0.09140    0.03587   -0.00911   -0.04617
AFIX  43
H112  2    0.455290    0.737432    0.348444    11.00000   -1.20000
AFIX  65
C111  1    0.500651    0.698041    0.360317    11.00000    0.16279    0.22094 =
         0.09140    0.03587   -0.00911   -0.04617
AFIX  43
H111  2    0.498341    0.713563    0.382237    11.00000   -1.20000
AFIX   0
HKLF 4


REM  mjp104-3_150k_a.res in I2/a
REM wR2 = 0.1991, GooF = S = 1.061, Restrained GooF = 1.049 for all data
REM R1 = 0.0684 for 15471 Fo > 4sig(Fo) and 0.0807 for all 18778 data
REM 1241 parameters refined using 762 restraints

END

WGHT      0.0983    157.9004

REM Highest difference peak  0.894,  deepest hole -1.141,  1-sigma level  0.143
Q1    1   0.6191  0.6775  0.4308  11.00000  0.05    0.89
Q2    1   0.3114  0.9813  0.3686  11.00000  0.05    0.86
Q3    1   0.4949  0.7583  0.5479  11.00000  0.05    0.72
Q4    1   0.7640 -0.2495  0.6688  11.00000  0.05    0.72
Q5    1   0.3279  0.9664  0.3879  11.00000  0.05    0.70
Q6    1   0.3212  0.9265  0.3735  11.00000  0.05    0.69
Q7    1   0.7022  0.5111  0.7498  11.00000  0.05    0.68
Q8    1   0.4420  1.0009  0.4464  11.00000  0.05    0.67
Q9    1   0.3273  1.0258  0.3700  11.00000  0.05    0.65
Q10   1   0.7211  0.5218  0.7010  11.00000  0.05    0.62
Q11   1   0.3477  0.9466  0.3967  11.00000  0.05    0.60
Q12   1   0.4583  0.6676  0.4186  11.00000  0.05    0.60
Q13   1   0.6509  0.7867  0.5063  11.00000  0.05    0.59
Q14   1   0.6474  0.7271  0.4374  11.00000  0.05    0.58
Q15   1   0.8088  0.3969  0.7211  11.00000  0.05    0.58
Q16   1   0.6250  0.7257  0.4125  11.00000  0.05    0.57
Q17   1   0.6586  0.7036  0.4267  11.00000  0.05    0.57
Q18   1   0.7495 -0.0776  0.5277  11.00000  0.05    0.57
Q19   1   0.7238  0.8087  0.5020  11.00000  0.05    0.57
Q20   1   0.5494  0.0762  0.7483  11.00000  0.05    0.56
Q21   1   0.6302  0.9475  0.5079  11.00000  0.05    0.55
Q22   1   0.7616 -0.0374  0.5280  11.00000  0.05    0.55
Q23   1   0.7774  0.4024  0.7204  11.00000  0.05    0.55
Q24   1   0.5225  0.6163  0.4718  11.00000  0.05    0.54
Q25   1   0.7500 -0.0846  0.5000  10.50000  0.05    0.54
Q26   1   0.3133  0.9752  0.4067  11.00000  0.05    0.52
Q27   1   0.5354  0.5421  0.4007  11.00000  0.05    0.51
Q28   1   0.4946  0.6967  0.3291  11.00000  0.05    0.50
Q29   1   0.5964  1.0216  0.5104  11.00000  0.05    0.50
Q30   1   0.6720  0.1984  0.7329  11.00000  0.05    0.48
Q31   1   0.6920  0.2222  0.6811  11.00000  0.05    0.47
Q32   1   0.7685 -0.1341  0.5183  11.00000  0.05    0.47
Q33   1   0.8293  0.6629  0.7028  11.00000  0.05    0.47
Q34   1   0.6526  0.7003  0.4044  11.00000  0.05    0.47
Q35   1   0.7453 -0.1519  0.5092  11.00000  0.05    0.47
Q36   1   0.7359  0.4234  0.7010  11.00000  0.05    0.47
Q37   1   0.4768  0.6511  0.4348  11.00000  0.05    0.46
Q38   1   0.6817  0.5217  0.7007  11.00000  0.05    0.46
Q39   1   0.4659  0.6645  0.4722  11.00000  0.05    0.45
Q40   1   0.7926  0.4123  0.6684  11.00000  0.05    0.45
Q41   1   0.6721  0.8322  0.4993  11.00000  0.05    0.45
Q42   1   0.7255  0.8322  0.5199  11.00000  0.05    0.45
Q43   1   0.5798  0.9602  0.5031  11.00000  0.05    0.44
Q44   1   0.6809  0.7238  0.4418  11.00000  0.05    0.44
Q45   1   0.7051  0.8062  0.4965  11.00000  0.05    0.44
Q46   1   0.7368  0.5174  0.7099  11.00000  0.05    0.44
Q47   1   0.5020  0.8822  0.5310  11.00000  0.05    0.43
Q48   1   0.5412  0.6590  0.5297  11.00000  0.05    0.43
Q49   1   0.6727  0.6779  0.4116  11.00000  0.05    0.42
Q50   1   0.6584  0.1129  0.7174  11.00000  0.05    0.42
Q51   1   0.4192  0.9815  0.4427  11.00000  0.05    0.42
Q52   1   0.6980  0.6793  0.7525  11.00000  0.05    0.42
Q53   1   0.6746  0.7682  0.5097  11.00000  0.05    0.42
Q54   1   0.5227  0.7767  0.5039  11.00000  0.05    0.42
Q55   1   0.7195  0.8597  0.7389  11.00000  0.05    0.42
Q56   1   0.6349  0.1133  0.7156  11.00000  0.05    0.41
Q57   1   0.7500 -0.0057  0.5000  10.50000  0.05    0.41
Q58   1   0.4960  0.6772  0.4998  11.00000  0.05    0.41
Q59   1   0.6172  0.7004  0.6479  11.00000  0.05    0.41
Q60   1   0.8159  0.3205  0.6795  11.00000  0.05    0.41
;
_shelx_res_checksum                83598
_shelx_hkl_file
;
 -21  10   7   -0.21    0.25
 -19   9  10    7.29    0.31
 -18   7  13    8.58    0.30
 -17   9  10   -0.06    0.25
 -16   7  13    0.22    0.21
 -15   9  10    2.45    0.25
 -14   7  13   38.14    0.41
 -14  12  -2    0.17    0.25
 -12  11   3    8.95    0.38
  -9   7  12   63.77    0.47
  -9  11   2    1.43    0.34
  -2   6  10  152.91    0.70
  -1   8   7    0.79    0.22
  10   8  -6    3.83    0.25
 -24  10   6   16.35    0.39
 -19  10   7    0.33    0.26
 -18  12  -2    0.91    0.26
 -17  10   7    0.19    0.25
 -16  12  -2    9.36    0.33
 -15  10   7    0.69    0.26
 -10  12  -4    3.15    0.30
  -5   8   9    1.73    0.23
  -3  11  -2    0.00    0.24
  -3  12 -11   -0.19    0.21
  -2  12 -16    1.88    0.26
  -2  12 -14    0.91    0.21
   2  11  -9    1.92    0.25
   5  10  -7    1.74    0.28
   7  10 -13    1.06    0.27
 -22   9   9    3.23    0.32
 -13   8  11    0.25    0.25
 -13  12  -3    1.14    0.24
 -11   7  12    3.96    0.24
 -11  11   2   11.27    0.41
  -9  12  -5    5.96    0.29
  -6   9   7    1.66    0.26
  -6  10   4    4.36    0.31
  -6  12  -8    0.33    0.26
  -4  12 -10    0.14    0.21
  -3  12 -13    0.31    0.22
  -2  12 -18    2.24    0.23
   1   8   5   15.56    0.32
   3  11 -14    0.87    0.27
   6  10 -10    1.87    0.23
 -23  11   2    0.47    0.26
 -22  10   6   -0.24    0.25
 -17  12  -3    0.51    0.25
 -15   8  11    0.37    0.25
 -13   6  13    1.25    0.20
 -12  12  -4    1.46    0.24
  -8   6  12    1.61    0.18
  -7  11   0    0.43    0.26
  -5   7  10    0.55    0.16
  -4   8   8    0.18    0.22
  -4  12 -12    0.29    0.22
  -3  12 -15    0.10    0.22
   0   7   7    4.83    0.24
   0   9   3   11.44    0.37
   0  11  -7    0.13    0.24
   1   9   2   61.71    0.59
   2   9   1   11.34    0.36
   2  11 -11    0.92    0.26
   3   8   3   36.66    0.43
   3   9   0   13.39    0.37
   3  11 -16    0.59    0.26
   4   8   2    7.67    0.27
   4  10  -6    0.38    0.24
   7   9  -6    9.53    0.29
  10   8  -8    5.98    0.26
 -27  11   0    0.52    0.23
 -25  10   5    1.26    0.27
 -20  10   6    0.30    0.26
 -20  12  -4    5.07    0.29
 -19   8  11    2.06    0.26
 -18   9   9    0.13    0.26
 -17   8  11    0.57    0.24
 -16   9   9    0.36    0.23
 -16  10   6    0.16    0.26
 -14  12  -4    3.07    0.27
 -13   7  12   38.94    0.42
 -11  12  -5    3.23    0.27
 -10  12  -6    2.13    0.29
  -7   8   9    0.68    0.23
  -5   9   6    0.83    0.25
  -5  11  -2    0.32    0.25
  -5  12 -11    0.02    0.24
  -4  10   2   27.07    0.48
  -4  11  -3    0.30    0.28
  -4  12 -14   -0.59    0.23
  -3   8   7    3.60    0.29
   1  11 -10    6.25    0.34
   3  10  -5    6.78    0.31
   5  10  -9    0.40    0.22
   6   9  -5    1.10    0.26
   7   7   0    3.53    0.22
   8   9  -9    0.57    0.23
  10   7  -5    0.80    0.18
 -24  11   1    0.73    0.22
 -18  10   6   -0.16    0.22
 -18  12  -4    4.57    0.27
 -17   6  13   10.96    0.27
 -16  12  -4   -0.28    0.24
 -15   7  12   18.08    0.33
 -13  12  -5    0.89    0.26
 -12  11   1    0.65    0.33
  -9  11   0    9.01    0.36
  -8  12  -8    0.02    0.24
  -7  12  -9    0.76    0.24
  -4   6  10    4.82    0.22
  -4   7   9    0.48    0.18
  -1  10  -1   10.80    0.53
   3   7   4  127.32    0.67
   4   7   3   88.18    0.58
   4  10  -8    0.04    0.26
 -26  10   4    9.36    0.33
 -22  11   1    1.85    0.27
 -19  12  -5   -0.68    0.23
 -17   7  12    0.36    0.22
 -15  12  -5    0.71    0.24
 -14  11   1    6.02    0.36
 -13  10   5    0.15    0.32
 -12   8  10   20.81    0.38
 -12  12  -6    0.11    0.24
 -10   7  11   57.02    0.46
  -8  11  -1    2.85    0.29
  -7   6  11   39.52    0.38
  -7  10   3    0.74    0.29
  -6  12 -12    1.76    0.26
  -5  12 -13    0.12    0.22
  -2   8   6   11.53    0.31
  -1  11  -8    2.75    0.33
   1  11 -12    4.86    0.33
   5   9  -4    0.79    0.24
   5  10 -11    0.93    0.26
   6   8  -2   21.88    0.36
   7   9  -8    5.98    0.26
   8   9 -11    1.34    0.28
 -21  10   5    0.51    0.27
 -14   8  10    0.42    0.27
 -14  12  -6    1.90    0.26
 -10   9   7    0.45    0.27
 -10  12  -8   -0.03    0.26
  -9  12  -9    1.10    0.26
  -8  12 -10    2.12    0.27
  -7   9   6    9.40    0.33
  -7  11  -2    1.74    0.27
  -6  11  -3    0.87    0.30
  -5  12 -17    1.66    0.25
  -5  12 -15    0.40    0.23
  -3   6   9  107.24    0.60
  -3   7   8   40.37    0.41
   0   8   4   29.94    0.43
   3  10  -7    2.33    0.26
   4   9  -3   13.80    0.35
   8   8  -6    0.58    0.24
 -26  11  -1    0.38    0.23
 -24  10   4    3.99    0.30
 -23  11   0    0.09    0.26
 -20   8  10    2.22    0.30
 -20  12  -6   -0.11    0.21
 -19   9   8    7.75    0.31
 -19  10   5    0.04    0.23
 -17   9   8    0.73    0.25
 -17  10   5    0.33    0.24
 -16   8  10    9.70    0.33
 -16  12  -6    1.46    0.24
 -13  11   0    0.56    0.33
 -13  12  -7    1.40    0.26
 -12   6  12    4.40    0.20
 -12   7  11   19.57    0.32
  -6   7   9    0.44    0.21
  -5   8   7    0.39    0.23
  -5  10   1    0.23    0.31
  -5  11  -4   -0.02    0.25
  -5  12 -19    0.34    0.21
  -2   7   7   43.77    0.43
  -1   9   2   11.22    0.38
   1   8   3    0.45    0.23
   1  11 -14    0.65    0.25
   2   8   2   40.02    0.45
   2  10  -6    0.26    0.26
   4  10 -10    0.64    0.24
   5  10 -13    0.84    0.26
   6   9  -7    2.14    0.24
   9   8  -9    0.54    0.24
 -27   9   6    2.48    0.29
 -15  12  -7    0.10    0.22
 -14   6  12   68.58    0.49
 -12  12  -8    1.32    0.26
 -11   8   9   27.07    0.42
 -11  12  -9    0.41    0.26
  -9  11  -2    2.05    0.29
  -9  12 -11    3.03    0.28
  -7  12 -13    4.41    0.28
  -6  12 -18    7.71    0.29
  -3  10  -1   14.43    0.45
  -2  10  -2    2.88    0.43
  -1   7   6  102.76    0.63
   0  11 -13    0.32    0.29
   5  10 -15    0.69    0.28
   7   8  -5    2.86    0.26
 -28  10   2    1.27    0.25
 -24  11  -1    0.75    0.24
 -22  10   4    3.28    0.28
 -20  10   4    0.64    0.28
 -19  12  -7    0.91    0.22
 -17  12  -7    0.22    0.22
 -16   6  12    1.81    0.22
 -16   7  11    8.99    0.28
 -14   9   7    1.43    0.28
 -14  12  -8    1.09    0.24
  -7  11  -4    0.08    0.31
  -7  12 -15    0.30    0.25
  -5   9   4    1.10    0.27
  -4   8   6   17.40    0.35
  -2  11  -9    1.04    0.29
   4  10 -12    2.85    0.25
   9   7  -6    3.15    0.24
 -25  10   3    2.87    0.27
 -25  11  -2    0.38    0.24
 -20   9   7   11.46    0.40
 -20  12  -8    0.57    0.21
 -18   6  12   66.15    0.49
 -18   7  11    4.42    0.24
 -18  10   4    0.30    0.24
 -16  12  -8    0.29    0.22
 -14  11  -1    0.12    0.28
 -13  12  -9    1.16    0.25
 -12  12 -10    3.32    0.28
 -11   7  10   29.28    0.39
 -11   9   6   40.88    0.54
 -11  11  -2    0.45    0.28
 -11  12 -11    0.21    0.27
 -10  12 -12    7.00    0.33
  -7  12 -17    6.14    0.29
  -4   9   3   13.67    0.37
  -4  11  -7    3.05    0.30
  -1  11 -12    0.35    0.27
   0  11 -19    0.52    0.27
   1   7   4    3.33    0.26
   2  10  -8    1.74    0.26
   4   9  -5    0.17    0.24
   6   9  -9    0.87    0.24
   7   9 -12    1.80    0.27
   9   8 -11    0.14    0.25
 -26  11  -3    0.59    0.25
 -23  10   3    0.10    0.29
 -19   8   9    1.92    0.29
 -19  12  -9    0.00    0.23
 -17  12  -9    0.27    0.23
 -16  11  -1    7.28    0.34
 -15  12  -9   -0.19    0.22
 -14  12 -10   -0.22    0.24
 -11   6  11    2.49    0.18
 -10  11  -3   -0.27    0.27
  -9  12 -15   17.57    0.39
  -8  12 -16    4.84    0.30
  -6  10   0    0.91    0.31
  -2   8   4    7.09    0.29
  -2   9   1   58.71    0.60
  -1  11 -14    5.79    0.35
   1  10  -7    2.12    0.28
   2   7   3  170.90    0.77
   3   7   2   85.40    0.57
   4   7   1  165.96    0.75
   5   8  -3    0.34    0.21
   5   9  -8    0.58    0.27
   7   9 -14   35.82    0.48
 -30  10   0    0.68    0.24
 -27  11  -4    2.15    0.25
 -23  11  -2    0.78    0.25
 -21  10   3    0.59    0.28
 -19  10   3    0.26    0.28
 -16  12 -10    0.04    0.23
 -13  12 -11    1.85    0.26
 -12  12 -12   -0.54    0.24
 -10   9   5   22.24    0.48
  -9  11  -4    0.29    0.27
  -9  12 -17    0.59    0.27
  -8  11  -5    0.01    0.31
  -7   9   4    0.60    0.28
  -6   8   6    0.24    0.24
  -4   7   7    3.66    0.23
  -4  10  -2   35.58    0.53
  -2  10  -4   30.52    0.53
  -1   8   3   25.50    0.39
   0   8   2    1.67    0.28
   1   9  -2   11.74    0.39
   2  10 -10    0.44    0.31
   4  10 -16    3.43    0.27
   6   9 -11    0.65    0.28
 -31  10  -1   -0.05    0.20
 -26   9   5    3.75    0.32
 -24   8   8   19.70    0.43
 -24  11  -3    1.06    0.26
 -21   9   6   26.18    0.48
 -18  12 -10    0.12    0.21
 -17   9   6    1.82    0.31
 -15  12 -11   -0.15    0.22
 -14  12 -12    1.32    0.26
 -13   6  11   37.46    0.36
 -12   8   8    3.75    0.31
 -10  12 -18    1.59    0.27
 -10  12 -16    0.66    0.27
  -9   8   7   22.76    0.40
  -7   7   8    5.62    0.28
  -7  11  -6    1.75    0.29
  -6  11  -7    4.11    0.32
  -5  11  -8    3.30    0.32
  -1  11 -20    4.90    0.31
  -1  11 -18    0.98    0.28
   1   8   1   12.25    0.31
   3  10 -13    1.04    0.24
   4   9  -7    0.13    0.24
   9   7  -8    6.00    0.27
 -22   8   8    4.77    0.41
 -22  10   2    0.82    0.29
 -21   7  10   13.42    0.33
 -19  12 -11   -0.22    0.21
 -17  12 -11    0.07    0.21
 -16  12 -12    1.11    0.25
 -14  10   2    0.77    0.29
 -14  11  -3    0.77    0.29
 -13  12 -13    0.17    0.25
 -12   9   5    2.89    0.38
 -12  12 -14    2.49    0.29
 -11  10   1    5.66    0.42
 -11  11  -4    3.91    0.32
 -10   6  10   11.51    0.24
 -10  11  -5    2.42    0.35
  -8  10   0    0.90    0.31
  -5   8   5    1.43    0.26
   1  10  -9    7.11    0.32
   2  10 -12    0.15    0.29
   3   9  -6    2.65    0.30
   3  10 -15    2.48    0.31
   6   9 -13    1.66    0.32
 -27   9   4    3.91    0.31
 -26  11  -5    0.99    0.27
 -20   8   8   48.14    0.56
 -20  10   2   -0.31    0.29
 -18   8   8    3.36    0.32
 -18  12 -12    1.20    0.23
 -17  12 -13    0.38    0.25
 -16   8   8   12.24    0.35
 -16  11  -3    0.68    0.28
 -14  12 -14    2.29    0.27
  -9  11  -6    0.12    0.28
  -8   8   6    0.64    0.27
  -7  10  -1    1.61    0.31
  -6  11  -9    3.11    0.37
  -2  11 -21    0.98    0.27
  -2  11 -17    6.13    0.32
   0  10  -8    0.41    0.29
   3  10 -17    1.00    0.29
   5   8  -5    1.28    0.22
   7   8  -9    0.24    0.24
 -29  10  -1    0.44    0.26
 -27  11  -6    0.19    0.25
 -25   8   7    0.99    0.33
 -23  11  -4    0.52    0.27
 -16  12 -14    0.13    0.23
 -15  12 -15    0.50    0.26
 -14  12 -16   -0.07    0.25
 -13  10   1    1.78    0.31
 -12   7   9   44.82    0.45
 -12  11  -5    3.41    0.37
 -10  10   0   26.75    0.49
  -8   9   3   29.53    0.48
  -5  10  -3    6.77    0.35
  -4  10  -4    0.13    0.31
  -4  11 -13    3.43    0.35
  -3   8   3   34.20    0.45
  -3   9   0   12.65    0.39
  -3  11 -16    0.45    0.33
  -1   7   4  166.74    0.78
  -1   9  -2   59.58    0.60
   0   9  -3   11.80    0.39
   1  10 -11    5.97    0.32
   2  10 -14    0.52    0.29
   4   8  -4   16.14    0.36
   4   9  -9    0.26    0.25
 -30  10  -2    1.47    0.25
 -28   9   3    0.55    0.27
 -26  10   0    0.70    0.30
 -25   9   4    3.57    0.35
 -23  10   1    0.54    0.27
 -18   9   5    0.11    0.27
 -15  10   1    1.57    0.30
 -12   6  10   36.22    0.35
  -9  10  -1    6.66    0.36
  -7   8   5    3.46    0.28
  -2   8   2   40.25    0.47
   1   7   2  210.22    0.86
   2   7   1    4.82    0.29
   6   8  -8    1.20    0.26
 -31  10  -3    1.03    0.25
 -21  10   1   -0.16    0.26
 -16   7   9    4.99    0.29
 -16  11  -5   -0.02    0.33
 -14  11  -5    0.57    0.30
 -12  10   0    2.14    0.33
 -10   8   6    4.12    0.32
 -10   9   3    3.03    0.35
 -10  11  -7    1.16    0.31
  -9  11  -8    7.08    0.35
  -8  10  -2    1.78    0.31
  -8  11  -9    2.62    0.33
  -7  11 -10    9.57    0.37
  -6   9   1    0.99    0.35
  -4  11 -15   11.22    0.37
  -1   8   1   10.75    0.32
  -1  10  -9    3.62    0.38
   0   8   0   44.02    0.47
   1   8  -1   11.56    0.32
   1  10 -13    2.30    0.32
   2  10 -18    0.06    0.29
   3   9  -8    0.12    0.25
   7   8 -11   13.67    0.35
 -29   9   2    0.07    0.27
 -24  10   0   -0.10    0.28
 -23   9   4   15.63    0.41
 -21   8   7    2.68    0.32
 -20   7   9   33.55    0.42
 -19   8   7   38.82    0.53
 -18  11  -5    0.42    0.27
 -14   6  10    1.44    0.19
 -14  10   0    0.87    0.31
 -13  11  -6    7.39    0.36
 -11  10  -1    6.11    0.36
  -7  10  -3    2.09    0.32
  -6  10  -4   -0.19    0.35
  -5  11 -14    0.35    0.29
  -4  11 -23    4.00    0.29
  -4  11 -21    7.96    0.36
  -4  11 -19    0.81    0.34
   2   9  -7    0.49    0.27
   2  10 -20    0.28    0.25
   4   9 -11    0.66    0.26
   5   8  -7    0.52    0.26
 -28  10  -2    1.21    0.30
 -27  11  -8    1.95    0.25
 -25  10  -1    3.99    0.35
 -22  10   0    0.63    0.27
 -21  11  -6    0.08    0.31
 -20   6  10   28.14    0.37
 -20  10   0    0.43    0.33
 -17   9   4    3.59    0.32
 -17  11  -6   -0.12    0.32
 -16   6  10  119.65    0.64
 -16  10   0    1.12    0.30
 -12   9   3   58.67    0.63
 -10  10  -2    0.68    0.38
  -5   8   3    0.69    0.26
  -5  10  -5    0.08    0.30
  -3   7   4   96.35    0.65
   0  10 -12    1.81    0.30
   1   9  -6    1.92    0.29
   1  10 -15    0.51    0.26
   8   7  -9   47.47    0.43
 -30   9   1    0.49    0.28
 -29  10  -3    0.32    0.30
 -24   8   6    6.49    0.44
 -24   9   3    8.06    0.38
 -19  11  -6    1.14    0.28
 -18   6  10    4.43    0.24
 -14   8   6    4.93    0.42
 -13  10  -1    2.41    0.33
 -11   6   9   39.59    0.37
  -9  10  -3    3.23    0.35
  -9  11 -10    1.47    0.31
  -8   9   1    0.47    0.31
  -8  11 -11    0.39    0.30
  -6  11 -15    0.11    0.34
  -5  11 -24    0.42    0.23
  -5  11 -22    8.93    0.35
  -5  11 -20    0.56    0.33
  -1   9  -4    1.29    0.32
  -1  10 -11    6.05    0.35
   0  10 -14    0.93    0.32
   1  10 -19   -0.06    0.30
   1  10 -17    2.56    0.30
   3   9 -10    0.25    0.26
   4   8  -6   16.57    0.34
   4   9 -13    0.53    0.30
   6   8 -10   10.55    0.30
 -31   9   0    0.46    0.28
 -31  10  -5    2.79    0.29
 -23   7   8   33.40    0.46
 -23  10  -1    1.76    0.28
 -22   8   6   50.83    0.62
 -21  10  -1    0.07    0.32
 -18  11  -7    0.38    0.27
 -16  11  -7    0.61    0.29
 -15  10  -1    0.53    0.31
 -14   9   3    6.37    0.39
 -13  11  -8    6.13    0.36
 -12  10  -2    0.39    0.32
 -12  11  -9    1.78    0.37
 -11   9   2   36.30    0.54
  -6  11 -17    7.76    0.41
  -3   8   1    1.40    0.27
  -2  10 -10    1.02    0.33
   1  10 -21    0.30    0.26
   4   7  -3  127.76    0.68
   7   7  -8    5.62    0.26
 -27  11 -10    1.18    0.26
 -23  11  -8    0.14    0.30
 -21   7   8    2.51    0.32
 -21  11  -8    8.28    0.38
 -20   8   6    1.74    0.32
 -20   9   3    6.64    0.35
 -19   7   8    9.90    0.34
 -18   8   6   75.21    0.65
 -18   9   3    0.35    0.31
 -17  11  -8    0.36    0.34
 -15  11  -8    1.27    0.31
 -13   6   9   16.15    0.29
 -11  11 -10    5.99    0.35
 -10  11 -11    4.44    0.34
  -9  11 -12    8.04    0.37
  -7  10  -5    1.48    0.32
  -6  10  -6    0.84    0.32
  -6  11 -21    0.18    0.32
  -1   8  -1   11.89    0.34
  -1  10 -13    1.76    0.32
   0   7   1  144.74    0.74
   0   8  -2    1.30    0.27
   0  10 -16    1.10    0.29
   1   7   0  141.19    0.73
   2   7  -1  205.97    0.86
 -28   8   4    0.21    0.31
 -28   9   1    0.74    0.29
 -25   9   2   -0.41    0.30
 -24  10  -2    0.40    0.29
 -19  11  -8    1.16    0.30
 -15   6   9    1.36    0.25
 -14  10  -2    0.51    0.32
 -13   9   2    4.60    0.37
 -13  11 -10    3.04    0.37
 -10   9   1   51.17    0.60
 -10  10  -4    0.95    0.38
  -9   7   6    2.90    0.27
  -7  11 -18    0.55    0.36
   0  10 -22    0.49    0.29
   0  10 -20    0.16    0.31
   0  10 -18    0.86    0.29
   4   8  -8   -0.06    0.28
   6   8 -12    5.71    0.29
 -29  10  -5    0.99    0.33
 -23   9   2    3.69    0.37
 -21   6   9    0.04    0.25
 -20  11  -9    0.63    0.29
 -18  10  -2    0.80    0.31
 -18  11  -9    3.51    0.32
 -17   6   9  106.15    0.64
 -15  11 -10   -0.18    0.35
 -13  10  -3    1.20    0.34
 -12  11 -11    0.52    0.31
 -11  11 -12    8.79    0.38
  -9  10  -5   -0.54    0.32
  -8  11 -17    0.87    0.36
  -7  11 -22    1.83    0.29
  -6   8   2   20.83    0.40
  -5   7   4    5.28    0.29
  -3  10 -11    1.48    0.36
  -1  10 -15    2.01    0.30
   2   9 -11    0.15    0.28
 -26   9   1    0.93    0.31
 -24  11 -11    0.99    0.30
 -23  10  -3    1.65    0.37
 -23  11 -10    5.72    0.34
 -21   9   2    2.68    0.33
 -21  11 -10    4.20    0.37
 -19   8   5    3.20    0.39
 -19   9   2    0.58    0.31
 -19  11 -10    6.55    0.39
 -17   8   5    9.38    0.41
 -17  11 -10    3.09    0.37
 -15  10  -3    2.44    0.34
 -14  11 -11    0.21    0.29
 -12   9   1    5.45    0.38
 -12  10  -4    2.50    0.37
  -8  10  -6    0.40    0.33
  -8  11 -23    0.53    0.30
  -8  11 -19    3.71    0.41
  -7  10  -7    7.92    0.39
  -5   8   1   15.48    0.38
  -1  10 -17   -0.02    0.28
   1   9 -10    3.73    0.32
   3   8  -7    3.49    0.27
   7   7 -10    2.30    0.26
 -32  10  -8    2.41    0.27
 -30   9  -1   -0.10    0.27
 -29   8   3    0.62    0.29
 -26   8   4    0.98    0.32
 -26  10  -4    1.39    0.34
 -25  11 -12    1.41    0.27
 -24   9   1    3.74    0.37
 -22   7   7   54.97    0.57
 -22  11 -11    0.00    0.32
 -17  10  -3    0.95    0.33
 -16  11 -11    2.43    0.31
 -13  11 -12    0.73    0.30
 -12   8   4    8.43    0.42
 -12  11 -13    3.30    0.33
 -11   9   0    0.81    0.41
 -11  10  -5    1.15    0.41
 -11  11 -14    1.25    0.32
  -7   9  -2    0.42    0.32
  -4   8   0   29.32    0.45
  -3   7   2  173.04    0.83
  -1  10 -23    0.35    0.31
  -1  10 -21   -0.03    0.32
  -1  10 -19    0.60    0.30
   2   8  -6   12.12    0.34
 -31   9  -2    1.64    0.32
 -27  10  -5    1.50    0.35
 -23  11 -12    1.94    0.31
 -20  11 -11    8.37    0.39
 -18  11 -11    1.52    0.31
 -15  11 -12    0.48    0.30
 -14  11 -13   -0.18    0.34
 -10  10  -6    1.95    0.35
  -9  11 -22    0.31    0.29
  -9  11 -20    1.83    0.34
  -4  10 -12    1.15    0.34
  -2   7   1  214.77    0.91
  -2   8  -2   41.16    0.50
  -2  10 -16    0.06    0.29
  -1   8  -3    0.18    0.28
   0   8  -4   28.91    0.44
   3   7  -4   91.13    0.61
   4   8 -10    0.31    0.26
   6   7  -9   -0.01    0.24
 -32   9  -3    2.18    0.31
 -30   8   2   -0.14    0.23
 -29  10  -7    0.75    0.33
 -27   8   3    0.27    0.34
 -25  10  -5    1.66    0.39
 -25  11 -14    1.65    0.28
 -24  11 -13    0.12    0.27
 -22   8   4    5.09    0.42
 -22  11 -13    5.03    0.35
 -21  11 -12    1.73    0.34
 -20   9   1    0.37    0.31
 -20  10  -4   -0.07    0.39
 -19  11 -12    9.78    0.39
 -17  11 -12    0.81    0.31
 -16   8   4   18.47    0.48
 -16  10  -4    3.01    0.36
 -16  11 -13    0.66    0.35
 -13  10  -5    0.68    0.36
 -13  11 -14    1.18    0.31
 -12  11 -15    1.08    0.31
 -10   7   5    0.59    0.31
 -10   9  -1    3.70    0.36
 -10  11 -21    1.40    0.32
 -10  11 -19    2.68    0.35
  -9  10  -7    0.91    0.34
  -8  10  -8    0.34    0.34
  -7   7   4   61.05    0.53
  -7   8   1    0.91    0.35
  -6  10 -10    2.78    0.37
  -5   9  -4   -0.39    0.32
  -3  10 -15   -0.01    0.30
  -2  10 -24    3.39    0.33
  -2  10 -22    1.34    0.34
  -2  10 -20    0.21    0.34
  -2  10 -18    0.46    0.29
  -1   7   0  149.09    0.78
   0   7  -1  147.46    0.76
   2   9 -15    3.78    0.36
   3   9 -20    0.87    0.34
   5   8 -13    4.53    0.29
 -34   9  -5    0.47    0.28
 -31  10  -9    0.16    0.28
 -24  11 -15    0.09    0.29
 -23  11 -14   -0.21    0.27
 -22   6   8    1.49    0.28
 -20  11 -13   -0.66    0.32
 -18  11 -13    7.09    0.37
 -15   9   0    0.35    0.42
 -15  10  -5    0.88    0.36
 -15  11 -14   -0.14    0.29
 -14  11 -15    2.95    0.32
 -13  11 -16   -0.59    0.28
 -12  10  -6   17.68    0.47
 -11   6   7   18.85    0.32
 -11  11 -20    0.69    0.31
  -3  10 -17    0.08    0.34
   0   9 -11    0.69    0.37
   3   8  -9    0.09    0.26
   5   7  -8    2.57    0.26
 -28   8   2    0.41    0.33
 -26   9  -1    0.71    0.36
 -23   7   6    0.57    0.29
 -23   9   0    1.57    0.33
 -22  11 -15    0.13    0.30
 -21   9   0    1.01    0.37
 -20   6   8    4.38    0.26
 -19  11 -14   -0.88    0.31
 -17   7   6    1.19    0.31
 -17  11 -14    7.87    0.36
 -16  11 -15    2.58    0.32
 -15  11 -16    1.60    0.35
 -11  10  -7    0.65    0.36
 -10   8   2    0.76    0.34
  -8   9  -3   -0.12    0.32
  -5  10 -13    0.97    0.33
  -3  10 -19    0.12    0.34
 -30   9  -3    0.75    0.35
 -26   7   5    3.02    0.35
 -24  10  -6    0.90    0.35
 -23  11 -16    2.34    0.30
 -21   7   6   60.73    0.57
 -21  11 -16    0.80    0.31
 -18  11 -15    0.48    0.32
 -17  11 -16    0.56    0.33
 -16  11 -17    1.26    0.34
 -14  10  -6   15.22    0.47
 -14  11 -19    0.33    0.33
 -13  11 -24    0.85    0.29
  -8  10 -10    1.03    0.35
  -7   9  -4    0.74    0.33
  -7  10 -11    2.20    0.36
  -4   8  -2    7.39    0.34
  -4  10 -16   -0.17    0.30
  -3  10 -23    0.17    0.29
  -3  10 -21    0.00    0.31
   2   9 -21   -0.11    0.33
   4   7  -7    3.73    0.25
 -31  10 -11    8.71    0.36
 -30  10 -10    0.29    0.31
 -23  11 -18    1.06    0.28
 -22  11 -17    1.81    0.29
 -21  11 -18   -0.14    0.30
 -20  10  -6    0.55    0.40
 -20  11 -17    0.56    0.30
 -19   8   3    1.88    0.38
 -18  10  -6   18.81    0.48
 -18  11 -17    5.31    0.35
 -17   8   3    8.10    0.38
 -17  11 -18    2.59    0.34
 -16  10  -6    7.42    0.41
 -15  11 -24    5.77    0.35
 -15  11 -20    2.36    0.35
 -13  10  -7    0.85    0.38
 -12  10  -8    9.48    0.48
  -5  10 -15   -0.11    0.30
  -4   9  -7    0.77    0.34
  -4  10 -26   10.36    0.38
  -4  10 -18    0.08    0.30
  -3   8  -3   36.72    0.48
  -2   8  -4    0.84    0.29
   0   9 -13    1.40    0.33
   3   8 -11    1.54    0.28
 -35   9  -8    0.59    0.27
 -33   9  -6    2.00    0.30
 -32   9  -5    4.81    0.33
 -26   8   2    2.30    0.33
 -26  10  -8    1.48    0.38
 -22  11 -19   -0.04    0.27
 -21  11 -20    1.99    0.30
 -20   9  -1   -0.07    0.32
 -20  11 -19    2.17    0.30
 -19  11 -20    0.56    0.29
 -19  11 -18    2.86    0.32
 -18  11 -21    0.20    0.29
 -18  11 -19    0.58    0.30
 -17  11 -22    1.88    0.31
 -17  11 -20    1.18    0.30
 -16  11 -21    0.97    0.30
 -15  10  -7    0.87    0.39
 -11  10  -9    1.34    0.36
 -10   9  -3    0.10    0.33
 -10  10 -10    0.23    0.40
  -5  10 -17   -0.27    0.36
  -4  10 -20    0.47    0.32
  -1   9 -12    5.18    0.36
   4   8 -14    5.71    0.31
 -30   8   0    0.94    0.34
 -28   9  -3    2.66    0.37
 -27   7   4   12.59    0.40
 -27  10  -9    3.13    0.35
 -23   6   7   -0.18    0.24
 -22   7   5    2.57    0.34
 -21  10  -7   11.71    0.42
 -19  10  -7    1.49    0.36
 -19  11 -22    0.87    0.26
 -17  10  -7    4.65    0.41
 -14  10  -8   19.16    0.50
 -11   8   1   17.81    0.43
  -9   9  -4    0.01    0.33
  -8   9  -5    0.14    0.39
  -7   8  -1    1.02    0.30
  -6  10 -16    0.52    0.36
  -5  10 -25    0.57    0.34
  -2   7  -1    5.02    0.32
  -1   7  -2  213.29    0.89
   0   9 -15    1.30    0.33
   1   9 -22    2.03    0.35
   1   9 -20   -0.02    0.35
   5   7 -10    1.11    0.22
 -31  10 -13    0.38    0.28
 -30  10 -12    5.94    0.34
 -29   9  -4    1.77    0.34
 -29  10 -11    0.75    0.32
 -23   9  -2    5.84    0.36
 -20   7   5   21.22    0.41
 -19   6   7   14.62    0.32
 -18   8   2   11.98    0.45
 -16  10  -8   36.85    0.59
 -13  10  -9    1.25    0.38
 -12   6   6    0.88    0.23
 -12  10 -10    7.38    0.47
  -9   6   5   58.24    0.49
  -7   9  -6    1.99    0.34
  -6   9  -7    8.90    0.39
  -5   9  -8    0.88    0.41
  -5  10 -23    0.64    0.36
  -5  10 -21    0.08    0.32
   0   9 -17   -0.14    0.33
   3   8 -13    6.13    0.31
   4   7  -9    0.21    0.25
   4   8 -16    1.12    0.31
 -31   8  -1    0.88    0.33
 -25   7   4    0.17    0.34
 -21   9  -2    0.05    0.32
 -20  10  -8   11.24    0.43
 -18  10  -8    0.01    0.37
 -15  10  -9    0.88    0.39
 -11   9  -4    0.40    0.35
 -10   8   0    1.37    0.32
 -10  10 -12    1.08    0.35
  -9  10 -13    0.96    0.34
  -6  10 -26    2.41    0.35
  -6  10 -20    0.03    0.35
  -6  10 -18    0.16    0.31
 -35   9 -10   -0.02    0.26
 -34   9  -9    0.55    0.29
 -32   8  -2    2.13    0.33
 -30  10 -14   19.93    0.45
 -29  10 -13    8.34    0.40
 -28   7   3   11.28    0.41
 -28   8   0    1.62    0.38
 -25   8   1    8.96    0.37
 -24   9  -3    0.81    0.34
 -23  10  -9   10.34    0.41
 -21  10  -9    0.00    0.41
 -19  10  -9    8.83    0.48
 -17  10  -9    2.49    0.40
 -16   9  -3    3.90    0.43
 -15   7   4    0.13    0.26
 -10   9  -5    4.97    0.38
  -9  10 -31    3.98    0.27
  -7  10 -27    0.18    0.31
  -7  10 -17    0.01    0.31
  -6  10 -22   -0.24    0.32
  -3   8  -5    0.40    0.29
  -2   8  -6   20.56    0.40
   0   9 -23    1.27    0.34
   0   9 -21    0.86    0.35
   0   9 -19    0.18    0.31
   2   8 -12    2.27    0.29
   3   7  -8   41.11    0.44
   3   8 -15    1.68    0.33
   6   7 -15    1.84    0.30
 -33   8  -3    3.93    0.34
 -28   9  -5    1.36    0.41
 -24   6   6   -0.14    0.29
 -24  10 -10    0.99    0.33
 -21   8   1    0.09    0.35
 -18   9  -3    5.63    0.38
 -16   6   6  103.92    0.65
 -16  10 -10   -0.19    0.37
 -13  10 -11    0.65    0.37
 -12  10 -12    1.16    0.36
 -10  10 -14    0.17    0.40
  -9   7   2   54.82    0.51
  -9   9  -6    0.45    0.34
  -8   9  -7    5.30    0.43
  -8  10 -28    0.23    0.29
  -7  10 -23    0.13    0.37
  -7  10 -21    0.13    0.35
  -7  10 -19   -0.46    0.30
  -4   7  -1  160.26    0.80
  -3   9 -12   58.87    0.64
   2   7  -7   43.63    0.45
 -26   7   3    1.42    0.34
 -26   8   0    3.23    0.38
 -25  10 -11    3.81    0.34
 -22   6   6    2.78    0.29
 -20  10 -10    8.75    0.42
 -19   7   4   31.02    0.45
 -18   6   6    0.18    0.26
 -18  10 -10   27.48    0.54
 -15   9  -4    2.55    0.37
 -15  10 -11    3.62    0.40
  -8  10 -26   16.88    0.44
  -8  10 -18    0.52    0.31
  -7   8  -3    3.83    0.37
  -6   9  -9    5.72    0.38
  -5   9 -10   21.78    0.48
  -3   7  -2   87.50    0.63
  -2   7  -3  179.68    0.85
   3   8 -17   17.31    0.44
 -35   9 -12    0.21    0.28
 -30   8  -2    2.41    0.37
 -30   9  -7    1.72    0.37
 -29   7   2   10.73    0.40
 -26   9  -5    5.02    0.45
 -24   8   0    0.22    0.37
 -24  10 -12    1.29    0.37
 -23   9  -4   12.12    0.42
 -23  10 -11   -0.35    0.32
 -21  10 -11    3.63    0.37
 -19  10 -11    4.27    0.40
 -17   9  -4    2.48    0.37
 -17  10 -11    0.87    0.38
 -14   8   0   14.32    0.43
 -14  10 -12    1.20    0.37
 -13   6   5    0.26    0.26
 -11   9  -6    0.61    0.36
 -11  10 -15    0.43    0.40
  -8   7   1   82.97    0.61
  -8  10 -24    0.43    0.33
  -8  10 -20    0.64    0.31
  -3   9 -14    4.99    0.39
  -2   9 -17    1.39    0.38
  -1   7  -4    2.04    0.28
  -1   9 -24    4.01    0.37
  -1   9 -20    0.55    0.31
   3   8 -19    0.27    0.34
 -33   9 -10   -0.35    0.31
 -32   9  -9    2.07    0.34
 -29  10 -17    0.12    0.34
 -27   9  -6    1.22    0.40
 -24   7   3    4.82    0.36
 -24   9  -5   10.95    0.47
 -22   8   0   -0.31    0.36
 -18  10 -12    6.10    0.46
 -15  10 -13    0.64    0.43
 -14   9  -5    1.74    0.37
 -11   7   2    0.94    0.27
  -9  10 -23    0.82    0.37
  -9  10 -21    0.13    0.36
  -9  10 -19    0.43    0.32
  -7   7   0    3.09    0.29
  -5   8  -5    0.95    0.30
  -4   9 -13   43.98    0.59
  -3   8  -7   30.53    0.46
 -28  10 -16   21.62    0.46
 -27   7   2    3.65    0.37
 -25   6   5    5.02    0.30
 -23  10 -13   -0.31    0.32
 -20   8   0   -0.34    0.31
 -20  10 -12    3.99    0.40
 -18   7   3    1.19    0.32
 -18   9  -5    0.10    0.43
 -17  10 -13    7.91    0.47
 -15   6   5    2.00    0.28
 -14  10 -14   -0.49    0.34
 -13   9  -6    0.65    0.37
 -13  10 -15    1.29    0.35
 -12  10 -30    1.08    0.26
 -12  10 -16    0.56    0.34
 -10  10 -20    1.67    0.39
  -9   8  -3    0.06    0.34
  -7   9 -10    0.47    0.35
  -6   9 -11   36.62    0.56
  -3   9 -16   37.33    0.55
  -2   9 -25    0.49    0.35
  -2   9 -21    3.09    0.38
  -2   9 -19   -0.12    0.30
   2   8 -16   12.33    0.36
 -33   8  -5    3.04    0.36
 -32   8  -4    0.55    0.31
 -28   8  -2    1.04    0.34
 -28  10 -18    2.45    0.32
 -27  10 -17    3.63    0.38
 -25  10 -15    2.66    0.35
 -24  10 -14    0.30    0.32
 -23   6   5    8.97    0.35
 -21  10 -13    9.51    0.41
 -19  10 -13    0.34    0.35
 -17   6   5    1.90    0.28
 -15   9  -6    3.00    0.46
 -15  10 -15    4.72    0.44
 -13  10 -29    2.51    0.30
 -12   8  -2    1.99    0.38
 -12  10 -18    0.47    0.40
 -10  10 -22    3.75    0.34
  -6   7  -1   97.75    0.64
  -2   9 -23    3.51    0.36
   2   8 -18   -0.01    0.35
   4   7 -13    7.37    0.28
 -36   8  -8   -0.02    0.30
 -35   8  -7    0.80    0.31
 -34   8  -6    0.66    0.33
 -34   9 -13    2.66    0.29
 -33   9 -12   -0.56    0.30
 -30   9  -9    0.89    0.34
 -27  10 -19    0.38    0.32
 -25   7   2    1.40    0.34
 -21   8  -1    0.12    0.36
 -20  10 -14    5.98    0.40
 -18  10 -14   -0.04    0.35
 -17  10 -15    0.15    0.42
 -14  10 -16    0.27    0.34
 -13  10 -17    0.59    0.34
 -11   9  -8    0.59    0.36
 -11  10 -25    5.79    0.38
 -11  10 -23    2.03    0.35
  -8   8  -4    0.09    0.30
  -7   8  -5    0.32    0.35
  -5   9 -14   42.72    0.59
  -4   7  -3   91.09    0.66
  -1   8 -11   16.06    0.40
 -26   6   4    0.23    0.32
 -26  10 -18    3.24    0.36
 -25  10 -17    0.64    0.35
 -24  10 -16    0.12    0.33
 -22  10 -16    0.11    0.39
 -21  10 -15   -0.32    0.34
 -19   8  -1    0.18    0.32
 -19   9  -6    0.28    0.37
 -19  10 -15   13.56    0.45
 -18  10 -16    2.07    0.44
 -15  10 -29    0.21    0.29
 -15  10 -17   -0.36    0.34
 -14   9  -7   32.41    0.56
 -14  10 -28    0.03    0.31
 -13  10 -19    0.99    0.34
 -12   7   1    1.57    0.31
 -11   8  -3    1.51    0.32
  -9   7   0   39.44    0.46
  -7   9 -12    5.07    0.39
  -5   8  -7    2.78    0.32
  -4   9 -17    2.59    0.35
  -3   7  -4  126.02    0.72
   0   8 -14   12.98    0.44
 -34   9 -15    2.64    0.31
 -30   8  -4    0.64    0.33
 -28   9  -9    0.34    0.38
 -26  10 -22    0.55    0.31
 -26  10 -20    3.11    0.33
 -20  10 -16   12.52    0.45
 -19   7   2    6.72    0.32
 -19  10 -17    0.27    0.43
 -17  10 -29   -0.29    0.29
 -17  10 -17    7.20    0.41
 -16   9  -7    2.62    0.40
 -16  10 -28    0.37    0.30
 -16  10 -18    0.72    0.35
 -15  10 -27    3.09    0.33
 -15  10 -19    3.39    0.41
 -14  10 -24    0.57    0.38
 -14  10 -20   -0.03    0.32
 -13   9  -8    3.08    0.40
 -13  10 -23    2.57    0.35
 -10   8  -4   -0.10    0.36
  -4   9 -27    3.19    0.38
  -4   9 -19    1.09    0.38
 -38   8 -12    1.04    0.29
 -33   9 -14    6.56    0.35
 -31   8  -5    0.90    0.33
 -31   9 -12    3.44    0.37
 -30   9 -11    3.33    0.38
 -29   9 -10    0.91    0.34
 -26   7   1   32.95    0.48
 -25  10 -23    1.15    0.29
 -24   6   4   30.68    0.45
 -24  10 -22    5.32    0.37
 -24  10 -20    5.13    0.36
 -23  10 -19    0.13    0.35
 -22   8  -2    6.32    0.37
 -22  10 -18   13.72    0.43
 -21  10 -19    2.88    0.42
 -20   9  -7    0.93    0.37
 -20  10 -18    0.32    0.35
 -19  10 -19    0.62    0.41
 -18  10 -28    0.06    0.29
 -17  10 -27    0.14    0.29
 -16  10 -26   -0.60    0.31
 -15   9  -8   15.94    0.49
 -15  10 -25    1.79    0.33
 -13   8  -3    5.44    0.36
 -12   9  -9   26.78    0.52
 -11   9 -10    0.63    0.37
  -9   8  -5    1.92    0.37
  -6   9 -15   30.69    0.54
  -4   9 -25    2.50    0.41
  -4   9 -23   15.69    0.49
  -4   9 -21    2.41    0.37
   1   8 -19    0.24    0.35
 -37   8 -11    1.98    0.27
 -36   8 -10   -0.01    0.28
 -35   8  -9    0.07    0.31
 -34   8  -8    1.51    0.34
 -32   8  -6    0.74    0.32
 -28   8  -4    2.17    0.41
 -26   9  -9    0.87    0.35
 -24  10 -24    0.32    0.27
 -23  10 -25    0.63    0.28
 -22  10 -26   -0.13    0.28
 -22  10 -22   10.08    0.42
 -21   5   6    0.09    0.23
 -21   9  -8    1.16    0.43
 -21  10 -25    2.35    0.32
 -21  10 -21   -0.66    0.38
 -20  10 -26    0.96    0.30
 -20  10 -20   23.91    0.50
 -19   9  -8   22.04    0.57
 -19  10 -25    0.22    0.31
 -19  10 -21   -0.89    0.38
 -18   6   4  114.62    0.69
 -18  10 -24    2.62    0.35
 -18  10 -22    7.80    0.42
 -18  10 -20    0.67    0.35
 -17   9  -8    7.11    0.44
 -17  10 -23    0.30    0.36
 -17  10 -21    1.79    0.34
 -16  10 -22   -0.04    0.31
 -14   9  -9    1.07    0.39
 -10   9 -11   -0.20    0.35
  -9   9 -12    0.75    0.36
  -8   8  -6    0.97    0.31
  -8   9 -13   24.45    0.50
  -7   7  -2   44.29    0.47
   1   7 -10   16.58    0.34
   1   8 -21   -0.19    0.35
 -33   9 -16    1.48    0.34
 -30   7  -1   -0.04    0.33
 -28   9 -11    2.84    0.39
 -27   9 -10   10.96    0.41
 -22   7   1    2.65    0.35
 -20  10 -24    2.36    0.33
 -18   7   1    1.53    0.33
 -17   8  -3   15.39    0.46
 -13   9 -10    0.58    0.38
 -10   7  -1   17.60    0.41
  -6   8  -8    0.32    0.32
  -6   9 -29    1.26    0.33
  -5   8  -9   79.80    0.67
   0   7  -9   37.06    0.44
   0   8 -18   13.63    0.42
 -31   7  -2    0.31    0.33
 -31   9 -14    0.61    0.34
 -30   9 -13    9.83    0.44
 -26   8  -4    0.02    0.41
 -22   9  -9    0.83    0.35
 -21   8  -3    1.12    0.33
 -20   9  -9   12.64    0.51
 -18   9  -9    1.46    0.40
 -14   8  -4    5.64    0.42
 -13   7   0    0.34    0.27
 -11   8  -5   10.25    0.38
  -9   9 -14    0.22    0.42
  -7   9 -30   -0.17    0.31
  -6   9 -27    2.43    0.39
  -6   9 -19    4.79    0.37
 -37   8 -13    0.11    0.29
 -33   9 -18    4.06    0.34
 -30   8  -6    3.19    0.37
 -28   7  -1   26.49    0.50
 -24   8  -4    3.37    0.41
 -23   9 -10    0.07    0.40
 -17   9 -10    7.68    0.51
 -14   9 -11   28.95    0.60
 -10   8  -6    8.60    0.37
  -9   9 -32    2.38    0.32
  -8   9 -31    0.58    0.31
  -6   9 -25   29.47    0.57
  -6   9 -23    6.53    0.50
  -6   9 -21   25.92    0.54
  -2   8 -14    3.17    0.37
   0   8 -24    0.37    0.36
   0   8 -20    0.09    0.30
 -36   8 -12   -0.10    0.27
 -35   8 -11    0.39    0.31
 -34   8 -10    1.52    0.35
 -33   8  -9    0.86    0.35
 -32   7  -3    4.24    0.36
 -32   8  -8    4.31    0.39
 -30   9 -15    2.05    0.40
 -23   6   3    0.57    0.28
 -22   8  -4   -0.35    0.38
 -19   9 -10    4.58    0.41
 -17   6   3   10.18    0.30
 -17   7   0    1.89    0.35
 -16   8  -4    0.61    0.34
 -13   8  -5    4.03    0.35
 -13   9 -12    3.19    0.40
  -9   8  -7    0.14    0.31
  -7   9 -28    0.54    0.32
  -7   9 -20    9.96    0.49
   1   7 -12   18.85    0.36
 -33   7  -4    2.42    0.35
 -29   7  -2    9.69    0.42
 -28   8  -6    0.11    0.33
 -26   7  -1    1.37    0.35
 -22   9 -11   -0.09    0.36
 -21   6   3   24.58    0.38
 -19   7   0    0.33    0.28
 -18   9 -11   17.94    0.56
 -16   9 -11    1.03    0.39
 -12   8  -6    4.86    0.41
 -11   9 -14   -0.07    0.34
 -10   9 -15    2.59    0.36
  -9   9 -30    0.16    0.33
  -8   9 -19    7.22    0.46
  -7   8  -9   21.06    0.44
  -7   9 -24   11.76    0.50
  -1   8 -19    4.09    0.33
 -37   8 -15    3.53    0.30
 -29   8  -7    0.66    0.37
 -23   9 -12   -0.06    0.40
 -17   9 -12   14.23    0.54
 -14   9 -13    0.48    0.37
 -13   9 -34    6.92    0.35
 -12   9 -33    1.95    0.31
 -10   9 -31    0.31    0.33
  -6   7  -5   57.57    0.52
  -1   7 -10   40.02    0.45
  -1   8 -25   10.75    0.43
 -36   8 -14   -0.02    0.29
 -35   8 -13    2.39    0.34
 -30   7  -3    1.70    0.37
 -30   8  -8    0.14    0.32
 -24   6   2   14.28    0.37
 -24   7  -1   25.80    0.46
 -24   9 -13    0.01    0.39
 -21   9 -12    3.60    0.38
 -19   8  -5   16.01    0.44
 -19   9 -12    1.92    0.38
 -16   9 -13    7.02    0.49
 -13   9 -14    1.84    0.36
 -12   9 -15    0.26    0.34
 -11   6   1   90.75    0.58
 -11   9 -16   -0.31    0.34
 -10   7  -3    5.32    0.33
 -10   8  -8    2.42    0.39
  -5   7  -6   54.17    0.51
  -4   7  -7   56.63    0.52
  -4   8 -14    4.49    0.48
  -2   8 -18   11.19    0.39
 -37   8 -17    3.63    0.29
 -34   8 -12    0.07    0.31
 -33   8 -11    1.03    0.35
 -32   8 -10    0.32    0.32
 -31   9 -22    0.11    0.28
 -30   9 -19    0.06    0.33
 -29   9 -18    1.24    0.38
 -28   9 -17    3.38    0.40
 -27   7  -2    1.07    0.31
 -27   8  -7    3.07    0.39
 -26   9 -15    4.45    0.43
 -25   9 -14    1.09    0.35
 -24   8  -6    0.28    0.34
 -22   6   2   32.44    0.45
 -22   7  -1   35.88    0.50
 -22   9 -13    0.81    0.35
 -20   7  -1    1.02    0.30
 -20   9 -13    0.31    0.36
 -18   9 -13    1.69    0.38
 -16   8  -6    0.92    0.40
 -14   9 -33    0.78    0.31
 -14   9 -15    0.04    0.42
 -13   7  -2   60.89    0.56
 -12   9 -31    0.66    0.33
 -11   9 -30    0.25    0.31
 -10   9 -29   -0.01    0.30
  -9   8  -9    0.15    0.32
  -9   9 -26   -0.38    0.36
  -8   8 -10    5.46    0.42
  -6   8 -12   10.49    0.49
  -3   8 -17    7.36    0.43
 -36   8 -16    0.62    0.31
 -30   9 -23    1.58    0.28
 -30   9 -21    2.99    0.33
 -29   9 -20    4.24    0.37
 -28   8  -8    5.40    0.42
 -27   6   1    0.96    0.29
 -27   9 -16   -0.08    0.33
 -23   5   4    5.78    0.27
 -23   9 -14    0.02    0.33
 -21   9 -14   -0.36    0.41
 -20   6   2  128.75    0.73
 -20   8  -6    0.67    0.34
 -19   9 -14    0.48    0.43
 -17   9 -14    1.24    0.37
 -16   9 -33    0.29    0.29
 -13   9 -16   -0.43    0.34
 -12   9 -17   -0.10    0.34
 -10   6   0   69.19    0.53
 -10   9 -27    1.13    0.34
 -10   9 -23    6.50    0.48
  -9   7  -4    0.57    0.25
   0   7 -13    0.44    0.25
 -38   7 -11   -0.22    0.29
 -29   8  -9    1.97    0.39
 -29   9 -24   -0.49    0.31
 -29   9 -22    0.38    0.29
 -28   7  -3    0.67    0.31
 -27   9 -18    2.19    0.34
 -25   9 -16    0.02    0.34
 -23   7  -2    5.88    0.38
 -22   9 -15    2.63    0.37
 -20   9 -15    2.20    0.43
 -18   9 -33    4.91    0.33
 -18   9 -15    0.63    0.43
 -16   9 -15    1.74    0.37
 -15   7  -2    8.79    0.33
 -15   8  -7   13.35    0.43
 -15   9 -32    4.09    0.34
 -15   9 -16    1.37    0.37
 -14   9 -31   -0.10    0.31
 -14   9 -17    0.38    0.42
 -13   9 -30    0.80    0.32
 -12   8  -8    0.10    0.33
 -12   9 -29    0.42    0.35
 -11   8  -9    0.58    0.39
 -11   9 -28    1.82    0.34
 -11   9 -22    3.33    0.45
  -1   7 -12    0.73    0.24
   1   7 -16    8.92    0.31
 -40   7 -15    4.50    0.31
 -37   7 -10    0.59    0.29
 -36   7  -9    1.88    0.33
 -35   7  -8    3.15    0.36
 -34   7  -7    9.60    0.38
 -34   8 -14    1.82    0.33
 -33   8 -13    8.32    0.41
 -32   8 -12    3.17    0.38
 -31   8 -11    4.23    0.40
 -30   8 -10    5.33    0.36
 -28   9 -25    0.19    0.33
 -28   9 -21    0.48    0.33
 -27   9 -20    1.47    0.38
 -26   8  -8    0.56    0.33
 -25   6   1    4.18    0.28
 -24   9 -17    0.60    0.41
 -23   9 -16    7.15    0.40
 -21   7  -2    1.22    0.30
 -21   9 -16    3.53    0.45
 -19   7  -2   37.96    0.50
 -19   9 -32    2.11    0.33
 -17   9 -32   -0.18    0.32
 -15   6   1   12.93    0.30
 -14   8  -8    1.06    0.35
 -12   9 -27    0.18    0.38
  -7   7  -6    9.99    0.31
  -6   7  -7   21.60    0.42
  -4   8 -30    0.39    0.34
  -3   8 -21    0.37    0.38
  -2   7 -11    0.43    0.25
   2   7 -21    1.51    0.33
 -39   7 -14   -0.03    0.29
 -30   7  -5    3.79    0.36
 -27   8  -9   -0.25    0.32
 -27   9 -26    0.45    0.28
 -27   9 -22    0.22    0.32
 -26   9 -21   -0.68    0.35
 -26   9 -19    2.00    0.35
 -22   9 -17    0.28    0.36
 -18   9 -31   -0.18    0.31
 -18   9 -17    0.28    0.39
 -16   9 -31    2.14    0.31
 -15   9 -30    0.10    0.31
 -14   9 -29    0.02    0.32
 -13   8  -9   46.48    0.63
 -13   9 -28    1.21    0.33
 -13   9 -20    1.14    0.37
 -12   9 -25   -0.28    0.33
  -9   8 -11   23.82    0.47
  -8   8 -12    2.34    0.37
   0   7 -15   36.92    0.45
   4   6 -16    0.46    0.25
 -34   8 -16    0.62    0.34
 -28   8 -10   -0.72    0.32
 -26   6   0   -0.04    0.29
 -26   9 -27    0.66    0.29
 -26   9 -25    0.12    0.30
 -26   9 -23    1.15    0.33
 -25   9 -28    0.81    0.30
 -25   9 -20    0.54    0.33
 -24   7  -3   10.34    0.38
 -24   9 -29    2.81    0.32
 -24   9 -19    0.59    0.35
 -23   9 -30    7.76    0.36
 -23   9 -18    3.16    0.39
 -22   8  -8    0.68    0.34
 -21   6   1   70.03    0.58
 -21   9 -18    5.63    0.41
 -20   8  -8    0.23    0.40
 -18   8  -8    0.58    0.36
 -17   9 -30    1.41    0.32
 -16   8  -8    1.57    0.38
 -16   9 -29    0.12    0.31
 -15   9 -28    0.02    0.31
 -15   9 -20    6.98    0.42
 -14   9 -27    0.86    0.32
 -14   9 -25   -0.17    0.39
 -14   9 -21    0.40    0.37
 -13   9 -24   -0.42    0.34
  -5   8 -31   -0.15    0.34
  -5   8 -17    8.02    0.39
  -4   8 -28   -0.04    0.35
  -1   7 -14   20.23    0.41
 -37   7 -12   -0.21    0.31
 -35   8 -19   14.30    0.41
 -32   7  -7   11.26    0.46
 -32   8 -14    0.30    0.34
 -31   8 -13    0.23    0.37
 -29   6  -1    0.59    0.29
 -25   9 -26    0.13    0.29
 -25   9 -24   -0.19    0.33
 -24   9 -27   -0.05    0.30
 -24   9 -23    3.80    0.39
 -23   9 -28    0.46    0.30
 -23   9 -22    7.40    0.45
 -23   9 -20   10.59    0.43
 -22   9 -21    7.50    0.47
 -21   9 -28    2.10    0.35
 -21   9 -20   24.06    0.53
 -20   7  -3   14.57    0.40
 -20   9 -19    5.07    0.43
 -19   9 -20    0.31    0.38
 -18   9 -21   -0.40    0.45
 -18   9 -19    6.20    0.46
 -16   9 -27    0.01    0.32
 -15   9 -26   -0.26    0.32
 -13   7  -4    6.99    0.32
 -11   8 -11   16.27    0.44
  -9   7  -6    0.28    0.25
  -6   8 -32   -0.01    0.33
  -5   8 -29    0.03    0.35
  -5   8 -19    1.43    0.41
  -4   8 -26    1.17    0.37
   0   7 -17    1.05    0.30
   1   7 -20    1.36    0.27
 -39   7 -16    7.07    0.34
 -36   7 -11    0.66    0.32
 -35   7 -10    6.55    0.39
 -35   8 -21    5.15    0.34
 -34   8 -18   -0.13    0.34
 -25   7  -4   26.50    0.49
 -23   9 -26    0.01    0.30
 -22   5   3  100.12    0.62
 -22   9 -27    0.56    0.32
 -21   8  -9    0.19    0.33
 -20   5   3   15.91    0.35
 -20   9 -27    1.29    0.34
 -20   9 -23    3.50    0.45
 -20   9 -21   -0.19    0.39
 -19   9 -26    1.23    0.32
 -18   9 -25    0.22    0.32
 -18   9 -23    0.57    0.38
 -16   6   0    0.79    0.27
 -15   7  -4   55.27    0.57
 -14   8 -10    0.56    0.36
 -10   8 -36   -0.52    0.29
  -9   8 -35    0.08    0.31
  -8   8 -34    0.08    0.33
  -7   8 -33   -0.11    0.30
  -5   8 -27    4.23    0.42
  -3   7 -12   24.52    0.43
 -38   7 -15    0.46    0.32
 -34   8 -20    0.43    0.36
 -32   8 -16    2.73    0.38
 -30   6  -2    9.14    0.35
 -28   8 -12    1.31    0.40
 -27   6  -1    3.30    0.33
 -27   8 -11    1.29    0.34
 -22   6   0   65.76    0.58
 -20   6   0    1.49    0.30
 -13   8 -11    2.47    0.36
  -7   8 -17    3.13    0.42
  -6   7  -9    2.99    0.28
  -5   7 -10    0.76    0.26
 -39   7 -18    0.40    0.28
 -31   6  -3    0.18    0.33
 -30   7  -7    5.43    0.40
 -30   8 -14    5.12    0.36
 -29   8 -13    4.38    0.37
 -26   7  -5    2.45    0.35
 -25   5   2    0.30    0.24
 -22   8 -10    0.28    0.33
 -21   7  -4   28.68    0.48
 -20   8 -10    0.21    0.34
 -18   8 -10    1.48    0.36
 -15   8 -11   47.43    0.65
 -13   6  -1   57.75    0.49
 -13   8 -37    0.55    0.28
 -12   8 -12    1.44    0.35
 -11   8 -13    0.18    0.33
 -36   7 -13    0.98    0.35
 -32   8 -18    1.51    0.39
 -31   7  -8    5.20    0.41
 -24   7  -5   45.74    0.61
 -23   8 -11    0.12    0.33
 -12   8 -36    2.90    0.32
 -10   7  -7    1.09    0.26
  -7   8 -29    0.46    0.36
  -7   8 -19   34.85    0.56
  -6   8 -26    3.32    0.37
  -6   8 -24    4.17    0.52
  -1   7 -18    1.23    0.31
   0   7 -23    5.93    0.39
   3   6 -17    3.68    0.28
 -38   7 -17    2.88    0.34
 -35   7 -12    0.90    0.35
 -33   7 -10   -0.31    0.37
 -33   8 -25    1.10    0.31
 -32   6  -4    6.18    0.33
 -23   6  -1    0.23    0.30
 -21   8 -11   -0.23    0.33
 -18   7  -5    3.84    0.38
 -16   7  -5   85.20    0.68
 -15   8 -37    1.29    0.27
 -13   8 -13   20.93    0.47
  -8   8 -30   -0.04    0.35
  -3   7 -14   15.97    0.35
 -34   6  -6    4.58    0.36
 -33   6  -5    1.01    0.29
 -29   6  -3    0.26    0.30
 -28   7  -7   -0.07    0.32
 -25   8 -13    0.25    0.33
 -22   8 -12    0.14    0.33
 -21   5   2  154.67    0.74
 -20   8 -12    1.67    0.40
 -19   6  -1   47.99    0.48
 -17   6  -1   21.68    0.36
 -17   8 -37    2.53    0.30
 -15   8 -13   -0.26    0.39
 -14   8 -36    0.66    0.28
 -13   8 -35    0.30    0.32
 -11   8 -15    0.53    0.33
 -10   8 -16    8.90    0.39
  -9   8 -31    0.13    0.35
  -8   8 -20   47.80    0.64
  -7   7 -10   57.14    0.54
  -7   8 -25   -0.53    0.37
  -6   7 -11   32.58    0.44
  -1   7 -20    8.70    0.32
 -36   6  -8   -0.08    0.32
 -36   7 -15    1.11    0.32
 -35   6  -7    5.57    0.37
 -32   8 -26    2.63    0.32
 -32   8 -24    0.73    0.30
 -31   8 -21   10.55    0.43
 -28   8 -16    4.49    0.42
 -27   8 -15    0.45    0.33
 -26   6  -2    0.30    0.25
 -26   8 -14    1.02    0.33
 -23   7  -6   43.13    0.60
 -23   8 -13    0.53    0.33
 -16   8 -36    0.45    0.30
 -15   7  -6    0.80    0.30
 -14   8 -14    5.28    0.37
 -12   8 -34    0.42    0.30
 -11   8 -33   -0.76    0.30
 -10   8 -32   -0.34    0.31
  -8   8 -26    0.56    0.43
  -8   8 -24   15.53    0.56
  -8   8 -22   -0.18    0.45
  -1   7 -22    2.39    0.33
   2   6 -16   51.54    0.46
 -38   7 -21    0.85    0.26
 -35   7 -14    5.25    0.34
 -34   7 -13    0.93    0.35
 -31   8 -25    3.34    0.31
 -30   6  -4    1.16    0.33
 -30   8 -20    0.16    0.36
 -26   7  -7   27.69    0.49
 -24   8 -14    0.48    0.33
 -21   8 -13    0.16    0.33
 -19   7  -6   12.53    0.38
 -19   8 -13    0.67    0.34
 -18   8 -36    0.21    0.26
 -17   7  -6   40.82    0.52
 -16   8 -14    0.44    0.34
 -13   8 -15   -0.14    0.32
 -11   8 -17    0.39    0.33
  -9   8 -29    1.03    0.33
  -9   8 -27    0.43    0.37
  -4   7 -15    0.02    0.30
  -2   7 -19    6.57    0.31
 -31   6  -5   12.31    0.41
 -30   8 -26    0.87    0.33
 -30   8 -24   -0.23    0.32
 -30   8 -22    1.59    0.33
 -29   8 -19   12.76    0.42
 -28   8 -18   -0.26    0.32
 -27   6  -3    5.11    0.29
 -27   7  -8    0.00    0.30
 -27   8 -17    5.39    0.37
 -26   8 -16    3.62    0.36
 -25   8 -15    1.37    0.33
 -24   5   1   70.08    0.54
 -24   7  -7    0.99    0.33
 -22   6  -2    0.24    0.24
 -22   8 -14    0.83    0.33
 -21   8 -35    5.50    0.34
 -20   8 -14    0.18    0.33
 -17   8 -35    1.43    0.29
 -15   8 -15    1.38    0.34
 -13   8 -33    0.23    0.30
 -10   6  -4    4.84    0.26
 -10   8 -28    0.15    0.35
  -9   8 -23    6.74    0.43
   2   6 -18    2.19    0.28
 -37   7 -20    0.51    0.28
 -35   7 -16    1.87    0.35
 -29   8 -29   10.69    0.38
 -29   8 -23   -0.27    0.34
 -29   8 -21   -0.33    0.30
 -28   7  -9    2.28    0.37
 -28   8 -30    0.59    0.32
 -28   8 -20    5.20    0.42
 -27   8 -31   16.75    0.45
 -26   8 -32   -0.12    0.33
 -25   8 -33    6.53    0.35
 -24   8 -16    2.40    0.35
 -23   8 -15   -0.05    0.33
 -22   5   1   27.20    0.39
 -21   8 -15    0.64    0.34
 -20   7  -7    9.12    0.41
 -19   8 -15   -0.48    0.33
 -18   8 -34    0.14    0.31
 -17   8 -15    0.95    0.34
 -16   7  -7    0.16    0.30
 -16   8 -34    2.23    0.32
 -15   8 -33    0.22    0.32
 -13   6  -3   65.65    0.52
 -13   7  -8   19.36    0.40
 -13   8 -17    3.99    0.36
 -11   8 -29    0.44    0.34
 -10   8 -26   -0.24    0.33
  -8   7 -11   10.25    0.33
  -3   7 -18    1.07    0.27
  -2   7 -27    3.79    0.32
  -2   7 -25    2.10    0.37
 -41   6 -19    0.27    0.27
 -40   6 -16    7.17    0.34
 -38   6 -12    1.33    0.29
 -37   6 -11   13.18    0.40
 -37   7 -22   -0.12    0.27
 -36   7 -19    1.20    0.31
 -34   7 -15    1.08    0.35
 -29   8 -25    2.27    0.33
 -28   6  -4    2.91    0.28
 -28   8 -22   -0.01    0.35
 -27   8 -29    1.27    0.35
 -27   8 -19    1.98    0.34
 -26   8 -18    3.56    0.36
 -25   6  -3   24.64    0.41
 -25   7  -8   47.15    0.59
 -25   8 -17    3.72    0.36
 -24   8 -32   -0.04    0.35
 -22   8 -16    0.14    0.33
 -20   8 -16    6.53    0.40
 -18   8 -16    0.22    0.33
 -16   8 -16    5.51    0.38
 -15   8 -17    0.82    0.34
 -14   8 -32    0.29    0.31
 -13   8 -31    0.00    0.31
 -12   7  -9   65.50    0.59
 -12   8 -30    0.15    0.31
 -11   8 -27    1.48    0.33
  -3   7 -20    0.52    0.32
 -35   6  -9    1.13    0.33
 -35   7 -18   -0.26    0.35
 -33   7 -14    1.70    0.33
 -29   6  -5    0.33    0.30
 -28   8 -26    0.29    0.30
 -28   8 -24    0.56    0.29
 -27   8 -27    2.82    0.35
 -27   8 -23    0.70    0.36
 -27   8 -21    4.07    0.35
 -26   8 -20   -0.01    0.33
 -25   5   0    4.44    0.27
 -25   8 -19    0.17    0.34
 -24   8 -18    0.43    0.33
 -23   6  -3    0.13    0.24
 -23   8 -17   -0.08    0.33
 -21   7  -8    3.09    0.39
 -21   8 -17    7.28    0.40
 -18   8 -32    0.59    0.35
 -17   8 -17   14.48    0.45
 -16   8 -32    0.24    0.31
 -15   8 -31    1.83    0.36
 -14   8 -30    0.74    0.35
 -13   8 -29    0.71    0.30
 -13   8 -21    8.38    0.47
 -12   8 -28    1.10    0.31
 -12   8 -26   -0.17    0.35
 -12   8 -24    3.17    0.42
 -10   7 -11   25.40    0.45
  -3   7 -28   13.09    0.42
   1   6 -17   22.74    0.34
 -40   6 -18    0.16    0.28
 -39   6 -15    9.99    0.38
 -36   7 -25    1.49    0.30
 -36   7 -23    2.47    0.32
 -27   8 -25   -0.07    0.28
 -26   6  -4    0.81    0.26
 -26   8 -28    0.66    0.32
 -26   8 -26   -0.51    0.33
 -26   8 -24    0.66    0.36
 -26   8 -22    4.07    0.36
 -25   8 -29    2.62    0.35
 -25   8 -21   13.11    0.49
 -24   8 -30    3.24    0.35
 -24   8 -20    7.17    0.45
 -23   8 -31    0.29    0.33
 -23   8 -19    1.73    0.35
 -22   8 -18    4.41    0.37
 -21   6  -3    0.57    0.23
 -19   6  -3   39.70    0.45
 -19   7  -8   16.73    0.41
 -17   8 -31    1.21    0.32
 -16   8 -30    0.75    0.35
 -15   8 -29    0.50    0.35
 -15   8 -19   55.56    0.67
 -14   7  -9    1.54    0.29
 -14   8 -28    0.83    0.36
 -14   8 -22   -0.15    0.41
 -14   8 -20   10.14    0.44
 -13   8 -27    0.67    0.31
 -13   8 -25    0.35    0.33
 -11   6  -5   81.99    0.58
  -9   7 -12   40.08    0.49
  -8   7 -13    2.56    0.28
  -3   7 -26    0.57    0.32
  -3   7 -24    4.44    0.31
 -35   7 -20    0.15    0.31
 -30   6  -6    0.81    0.26
 -28   7 -11    0.58    0.32
 -25   8 -27    1.45    0.30
 -25   8 -25    2.95    0.33
 -25   8 -23    1.88    0.34
 -24   8 -28    0.57    0.30
 -24   8 -22    0.45    0.34
 -23   5   0   48.26    0.45
 -22   8 -30   -0.12    0.34
 -22   8 -20    0.41    0.34
 -21   8 -19    3.91    0.37
 -20   8 -20    0.58    0.43
 -18   7  -9    3.64    0.35
 -16   8 -20   -0.39    0.38
 -15   7 -40    0.04    0.26
 -14   6  -4   21.93    0.34
 -14   8 -26   -0.19    0.32
  -5   7 -18    8.02    0.32
  -4   7 -29    6.16    0.35
   0   6 -16    0.23    0.20
   1   6 -19   51.89    0.48
 -37   6 -13   -0.26    0.32
 -35   7 -22    6.65    0.35
 -32   6  -8    0.00    0.31
 -32   7 -15    2.91    0.32
 -31   6  -7    0.53    0.27
 -30   7 -13    1.92    0.35
 -29   5  -2    2.28    0.28
 -26   5  -1   18.72    0.35
 -24   8 -26    1.82    0.32
 -24   8 -24    0.36    0.32
 -23   8 -25    1.52    0.33
 -23   8 -23    5.77    0.38
 -22   8 -28    4.13    0.34
 -22   8 -26    0.17    0.37
 -22   8 -24    1.97    0.41
 -21   5   0  210.25    0.86
 -21   8 -29    1.18    0.31
 -21   8 -27    2.18    0.38
 -21   8 -23   12.14    0.49
 -21   8 -21    0.70    0.35
 -20   8 -28   -0.22    0.30
 -20   8 -22    1.78    0.42
 -19   5   0  301.36    1.00
 -19   8 -27    1.17    0.37
 -18   8 -26    2.08    0.38
 -18   8 -22    0.63    0.36
 -17   8 -25    4.91    0.42
 -16   6  -4    0.78    0.22
 -16   8 -24    1.78    0.36
 -11   7 -38   -0.37    0.28
 -10   6  -6   81.81    0.56
  -5   7 -30    1.01    0.35
  -5   7 -20   19.19    0.44
  -4   7 -25   -0.17    0.32
 -40   6 -22    2.62    0.31
 -35   6 -11    2.12    0.34
 -34   6 -10    0.18    0.33
 -34   7 -21    0.90    0.33
 -33   6  -9   -0.14    0.33
 -33   7 -18   -0.03    0.33
 -28   6  -6   -0.09    0.30
 -21   7 -10   20.14    0.48
 -21   8 -25    2.25    0.34
 -20   8 -26    1.61    0.33
 -20   8 -24    2.09    0.35
 -19   8 -25    3.60    0.36
 -19   8 -23    3.82    0.37
 -18   8 -24    1.01    0.35
 -17   7 -10    4.27    0.33
 -14   7 -39    0.20    0.28
 -13   6  -5    0.30    0.21
 -10   7 -13   19.36    0.39
  -9   7 -14    0.21    0.26
  -6   7 -31    2.62    0.35
  -5   7 -28   10.49    0.41
   0   6 -18   96.31    0.63
   1   6 -23    0.29    0.26
 -38   6 -16    3.71    0.33
 -34   7 -27    1.35    0.28
 -33   7 -20    1.63    0.35
 -32   7 -17    0.92    0.30
 -31   7 -16   -0.27    0.37
 -30   5  -3    0.55    0.27
 -25   6  -5    1.50    0.27
 -24   5  -1   12.68    0.30
 -16   7 -39   16.30    0.41
 -14   7 -11   65.38    0.61
 -13   7 -38    2.11    0.32
 -12   7 -37    1.30    0.33
  -8   6  -8   79.26    0.55
  -7   7 -32    0.47    0.35
  -6   7 -19    4.28    0.31
  -5   7 -26    2.43    0.34
  -5   7 -22    2.14    0.31
 -39   6 -21    0.93    0.30
 -33   7 -28    0.40    0.29
 -27   5  -2    8.61    0.30
 -23   6  -5   89.29    0.66
 -22   5  -1  140.21    0.73
 -18   7 -39    0.06    0.26
 -18   7 -11    0.61    0.29
 -17   6  -5   32.27    0.43
 -15   7 -38    6.51    0.37
 -12   6  -6   13.09    0.29
 -10   7 -35    0.97    0.36
  -9   7 -34    1.47    0.40
  -6   7 -29    0.18    0.31
  -6   7 -21   55.23    0.58
  -5   6 -11   43.89    0.43
  -1   6 -17   54.23    0.49
   0   6 -20    1.06    0.26
 -39   6 -23    0.31    0.27
 -36   6 -14    1.05    0.31
 -35   6 -13    8.63    0.38
 -33   7 -26    2.24    0.31
 -33   7 -24    5.06    0.36
 -31   6  -9    2.29    0.34
 -23   7 -12   12.04    0.44
 -21   6  -5    5.39    0.27
 -20   5  -1  161.36    0.76
 -18   5  -1  177.62    0.78
 -17   7 -38   -0.30    0.30
 -15   7 -12   15.78    0.39
 -14   6  -6    0.46    0.24
  -6   7 -25   20.38    0.46
  -6   7 -23    0.11    0.30
 -38   6 -20   -0.19    0.31
 -34   6 -12    2.85    0.31
 -33   6 -11    1.43    0.32
 -32   5  -5    0.52    0.30
 -32   7 -29   -0.06    0.27
 -32   7 -27    2.14    0.32
 -32   7 -23    1.10    0.33
 -31   7 -30   -0.18    0.29
 -27   6  -7    0.27    0.26
 -25   4   1    0.48    0.21
 -24   6  -6   12.47    0.35
 -24   7 -13    3.78    0.38
 -21   7 -38    0.25    0.25
 -19   7 -38    6.48    0.32
 -19   7 -12    0.50    0.30
 -13   7 -14   35.28    0.52
 -10   6  -8    2.03    0.24
  -7   7 -22   48.40    0.60
  -2   6 -16   57.05    0.49
  -1   6 -19    4.23    0.28
   0   6 -26   -0.22    0.27
 -33   5  -6   91.52    0.71
 -32   7 -25    0.30    0.30
 -31   7 -28    8.29    0.38
 -30   7 -31    0.42    0.27
 -26   7 -35   -0.03    0.27
 -25   7 -36    0.33    0.26
 -25   7 -14    3.84    0.34
 -22   6  -6   26.02    0.42
 -22   7 -37    0.29    0.26
 -22   7 -13    0.51    0.31
 -20   7 -37   -0.51    0.28
 -16   7 -37    0.52    0.31
 -16   7 -13    1.19    0.30
 -13   6  -7    1.13    0.20
  -8   7 -29    1.69    0.34
  -8   7 -21    0.94    0.35
  -7   7 -26    0.36    0.29
  -7   7 -24    0.84    0.31
 -42   5 -21    7.98    0.33
 -38   6 -26    0.20    0.27
 -38   6 -24    0.44    0.29
 -37   5 -10    0.39    0.34
 -37   6 -19    0.31    0.31
 -36   5  -9   56.06    0.62
 -34   5  -7   10.73    0.36
 -31   7 -26    0.17    0.29
 -31   7 -24   -0.18    0.27
 -30   7 -29    0.60    0.32
 -30   7 -21    2.93    0.38
 -29   5  -4    2.35    0.27
 -29   6  -9   23.96    0.46
 -29   7 -32    0.72    0.27
 -29   7 -18    6.11    0.40
 -28   7 -33    0.95    0.28
 -27   7 -34    0.39    0.26
 -27   7 -16   -0.40    0.34
 -25   6  -7   65.93    0.61
 -23   5  -2    4.75    0.23
 -15   7 -36    0.70    0.33
 -14   7 -35    0.50    0.36
  -9   7 -30   -0.85    0.34
  -8   7 -27   -0.33    0.32
  -8   7 -23   29.85    0.51
  -2   6 -18    3.86    0.27
 -37   6 -21   -0.14    0.32
 -33   6 -13    3.79    0.35
 -32   6 -12    3.36    0.35
 -31   6 -11   28.54    0.52
 -30   6 -10    3.25    0.31
 -30   7 -27    0.50    0.30
 -30   7 -25    0.42    0.33
 -30   7 -23   -0.22    0.28
 -28   7 -31    0.80    0.31
 -26   5  -3   -0.43    0.18
 -26   6  -8   21.98    0.45
 -25   7 -34    0.25    0.29
 -25   7 -16   15.59    0.49
 -24   7 -35    1.10    0.29
 -24   7 -15    5.41    0.35
 -23   6  -7    0.04    0.27
 -21   5  -2   93.27    0.60
 -21   7 -14    0.92    0.32
 -19   5  -2   86.88    0.57
 -19   7 -36   -0.05    0.31
 -17   7 -14   21.47    0.44
 -15   6  -7    7.14    0.26
 -14   7 -15    1.53    0.29
 -13   7 -34    0.99    0.33
 -12   6  -8    1.27    0.20
 -12   7 -33   -0.57    0.39
 -12   7 -17   -0.35    0.27
 -11   7 -32   -0.29    0.40
 -11   7 -18    3.13    0.30
 -10   7 -31    0.01    0.31
  -9   7 -22    2.21    0.36
  -6   6 -12    0.45    0.19
  -1   6 -27    1.48    0.30
 -39   5 -14    0.44    0.30
 -37   6 -27    1.38    0.28
 -37   6 -25    0.37    0.30
 -37   6 -23    7.26    0.36
 -30   5  -5    0.54    0.24
 -29   7 -28   -0.06    0.28
 -29   7 -26    1.82    0.34
 -29   7 -24    0.28    0.34
 -28   7 -19    3.08    0.38
 -27   7 -32    0.70    0.29
 -26   4   0    0.43    0.19
 -26   7 -33    2.13    0.30
 -26   7 -17    0.25    0.34
 -23   7 -34    0.52    0.31
 -22   7 -15    9.59    0.38
 -19   6  -7    0.51    0.23
 -18   7 -35   -0.54    0.33
 -17   6  -7    6.80    0.26
 -15   7 -16   33.66    0.53
 -14   6 -42    0.56    0.28
 -10   7 -29   17.63    0.43
  -9   7 -24   15.32    0.40
  -3   6 -17    9.53    0.28
  -2   6 -20  129.07    0.74
 -41   5 -20    0.07    0.25
 -40   5 -17    3.86    0.31
 -28   7 -29    0.82    0.29
 -28   7 -27    0.22    0.33
 -28   7 -23    0.43    0.37
 -27   7 -30    0.51    0.29
 -27   7 -20   20.55    0.49
 -26   7 -31    1.66    0.33
 -25   7 -32    2.67    0.34
 -25   7 -18   17.36    0.51
 -24   7 -33    1.13    0.30
 -24   7 -17   13.58    0.43
 -23   7 -16   10.92    0.39
 -21   7 -16    0.10    0.31
 -19   7 -34    3.19    0.36
 -19   7 -16   52.92    0.65
 -17   7 -34   -0.03    0.33
 -14   6  -8   25.36    0.36
 -14   7 -33    0.96    0.32
 -14   7 -17   39.48    0.53
 -13   7 -18    6.38    0.34
 -10   6 -10   11.79    0.28
 -10   7 -27    1.65    0.31
 -10   7 -25   -0.24    0.29
 -10   7 -23    0.13    0.29
  -2   6 -28    2.79    0.33
 -41   5 -22    0.09    0.28
 -36   6 -22   -0.22    0.30
 -35   6 -19   -0.55    0.33
 -34   6 -16    1.96    0.30
 -33   6 -15    1.67    0.33
 -32   5  -7    5.33    0.31
 -28   7 -25    1.48    0.30
 -27   7 -28    0.17    0.27
 -27   7 -26    0.87    0.34
 -27   7 -24    6.58    0.42
 -27   7 -22    0.00    0.33
 -26   7 -29    1.07    0.33
 -26   7 -21    1.84    0.43
 -25   6  -9    1.24    0.35
 -23   7 -32   -0.03    0.32
 -23   7 -18    1.62    0.38
 -22   5  -3   90.48    0.59
 -22   7 -33    2.51    0.32
 -22   7 -17    0.15    0.32
 -20   5  -3  145.68    0.73
 -20   6  -8    0.88    0.30
 -20   7 -17   25.27    0.53
 -18   5  -3  208.14    0.84
 -18   6  -8    4.30    0.29
 -16   6  -8   15.57    0.32
 -16   7 -33    0.29    0.30
 -16   7 -17   14.70    0.41
 -15   7 -32   -0.56    0.33
 -14   7 -31   -0.43    0.35
 -13   6 -41    0.30    0.32
 -13   6  -9    2.76    0.22
 -13   7 -30   -0.55    0.36
 -11   7 -28    2.00    0.32
 -11   7 -24    0.67    0.30
  -5   6 -15    1.32    0.21
  -3   6 -19   96.40    0.64
 -39   5 -16   13.75    0.38
 -36   6 -24    6.42    0.35
 -34   5  -9   25.65    0.46
 -32   6 -14    0.32    0.28
 -31   6 -13    2.54    0.31
 -30   6 -12    0.17    0.29
 -28   5  -5    1.24    0.21
 -27   4  -1    0.86    0.20
 -26   7 -27   -0.46    0.28
 -26   7 -25    5.15    0.41
 -26   7 -23   18.53    0.48
 -25   7 -30   -0.57    0.27
 -25   7 -20   -0.39    0.35
 -24   7 -31    0.40    0.28
 -24   7 -19    0.18    0.33
 -22   7 -31    0.57    0.34
 -21   7 -32    2.31    0.31
 -19   7 -18   22.58    0.52
 -17   7 -32   -0.11    0.29
 -16   7 -31    2.33    0.35
 -14   7 -19   23.49    0.45
 -13   7 -28    0.67    0.35
 -13   7 -22    0.51    0.35
 -12   6 -40    0.49    0.31
 -12   6 -10   48.86    0.48
 -12   7 -27   13.19    0.40
  -4   6 -18  107.15    0.68
  -3   6 -29    1.98    0.36
  -3   6 -21   25.09    0.41
 -38   5 -15    1.78    0.31
 -35   6 -21    6.14    0.36
 -34   6 -18   14.70    0.41
 -33   6 -17    0.41    0.32
 -25   7 -28    1.16    0.30
 -25   7 -26    0.58    0.32
 -25   7 -24    2.77    0.35
 -25   7 -22   19.20    0.49
 -24   7 -29    0.93    0.30
 -24   7 -27   10.56    0.44
 -24   7 -23    4.68    0.44
 -24   7 -21   22.05    0.51
 -23   5  -4    0.82    0.22
 -23   7 -30    7.50    0.37
 -22   7 -19   -0.92    0.31
 -21   7 -30    1.15    0.36
 -19   6 -41    2.43    0.29
 -17   6 -41    0.48    0.28
 -17   6  -9    2.72    0.27
 -16   7 -19    2.45    0.33
 -15   6  -9    5.76    0.25
 -15   7 -30    0.42    0.29
 -15   7 -20   -0.42    0.30
 -14   7 -29   12.14    0.40
 -14   7 -27    2.01    0.37
 -14   7 -21   -0.08    0.30
 -11   6 -39    0.59    0.31
 -11   6 -11    1.70    0.25
  -5   6 -33    0.73    0.31
  -3   6 -25    8.58    0.33
  -3   6 -23    0.55    0.26
 -40   5 -25   10.75    0.36
 -39   5 -18    0.70    0.31
 -32   6 -16    0.12    0.27
 -29   6 -13   66.74    0.69
 -28   6 -12   11.39    0.38
 -26   5  -5    0.44    0.23
 -25   4  -1    0.53    0.19
 -24   7 -25    4.04    0.36
 -23   7 -28    0.24    0.31
 -23   7 -26   -0.12    0.31
 -23   7 -24    5.60    0.38
 -23   7 -22    7.03    0.40
 -22   7 -27   -0.49    0.35
 -22   7 -21    1.80    0.34
 -21   5  -4    1.26    0.23
 -21   7 -28    5.10    0.40
 -21   7 -22    5.89    0.42
 -20   7 -29    0.47    0.30
 -18   7 -21   -0.06    0.33
 -17   7 -22    0.27    0.37
 -17   7 -20   49.23    0.62
 -16   7 -23    0.76    0.37
 -15   7 -24    3.21    0.38
 -14   6 -10    5.19    0.24
 -10   6 -12   35.26    0.41
  -8   6 -36    3.07    0.34
  -4   6 -30    5.77    0.37
 -38   5 -17    0.06    0.31
 -34   6 -28    0.83    0.28
 -33   6 -31    0.74    0.27
 -33   6 -19    1.56    0.34
 -30   6 -14   16.52    0.42
 -28   4  -2    1.27    0.19
 -22   6 -40    2.26    0.29
 -22   7 -25    6.10    0.37
 -21   7 -26    0.77    0.31
 -20   6 -40    6.65    0.34
 -20   7 -27    2.54    0.32
 -20   7 -25    0.35    0.30
 -20   7 -23    1.97    0.33
 -19   7 -28    0.75    0.30
 -19   7 -26    0.13    0.29
 -19   7 -24   -0.35    0.30
 -18   6 -40    2.91    0.31
 -18   7 -27    1.09    0.30
 -18   7 -25    0.28    0.29
 -17   7 -26    1.80    0.31
 -17   7 -24   -0.41    0.30
 -16   6 -10    0.02    0.21
 -13   6 -39    7.93    0.38
 -13   6 -11   33.84    0.43
  -9   6 -13   13.55    0.30
  -8   6 -14   54.62    0.49
  -5   6 -31    0.91    0.34
 -39   5 -22    0.72    0.31
 -35   5 -12    4.65    0.34
 -33   5 -10   18.73    0.42
 -33   6 -29    0.59    0.30
 -32   5  -9   15.29    0.36
 -32   6 -32    0.30    0.27
 -32   6 -18    0.53    0.28
 -31   6 -33    6.82    0.35
 -27   5  -6    2.01    0.22
 -27   6 -37   -0.09    0.28
 -26   6 -38   -0.50    0.24
 -23   6 -39    0.62    0.28
 -20   6 -10  115.90    0.75
 -18   6 -10    7.36    0.29
 -15   6 -39    6.98    0.39
  -6   6 -32    0.17    0.31
  -4   6 -26    0.84    0.24
 -39   5 -26   -0.28    0.28
 -39   5 -24   -0.20    0.29
 -38   5 -19    3.39    0.34
 -33   6 -27   -0.05    0.29
 -30   6 -34   -0.01    0.28
 -29   6 -15   31.70    0.54
 -28   6 -36   -0.33    0.26
 -28   6 -14   36.29    0.54
 -19   6 -39    0.35    0.30
 -17   6 -39   -0.42    0.30
 -15   6 -11   12.04    0.30
 -11   6 -13   37.87    0.43
 -42   4 -20    5.99    0.32
 -36   5 -15    8.05    0.37
 -32   6 -28    1.48    0.32
 -31   6 -31    0.04    0.30
 -25   5  -6    0.58    0.20
 -20   5  -5   42.86    0.42
 -19   6 -11   42.89    0.50
 -14   6 -12   19.47    0.34
 -10   6 -14    0.57    0.22
  -9   6 -15    1.02    0.23
  -5   6 -25    5.39    0.27
  -5   6 -23    7.88    0.29
 -41   4 -17   -0.50    0.26
 -38   5 -29    0.35    0.26
 -38   5 -27    5.22    0.33
 -38   5 -21   15.75    0.41
 -35   5 -14    0.02    0.26
 -34   5 -13   16.05    0.41
 -32   6 -26    0.65    0.29
 -32   6 -24    8.55    0.37
 -31   6 -29   -0.25    0.31
 -30   5  -9    1.02    0.27
 -30   6 -32    8.04    0.36
 -29   6 -33    0.21    0.31
 -28   6 -34   13.07    0.42
 -27   6 -35    1.29    0.32
 -22   6 -12  208.33    1.03
 -20   6 -38    0.65    0.31
 -20   6 -12    0.19    0.34
 -16   6 -38   11.58    0.40
 -16   6 -12    0.41    0.23
 -13   6 -37    4.17    0.33
 -13   6 -13    0.27    0.22
  -7   6 -19   11.69    0.31
  -6   6 -28    0.37    0.31
  -6   6 -22    2.64    0.27
 -42   4 -24    4.84    0.31
 -38   5 -25    1.87    0.29
 -36   5 -17   -0.31    0.31
 -33   5 -12    1.91    0.26
 -32   5 -11    5.95    0.29
 -31   6 -25    1.29    0.35
 -31   6 -23   22.68    0.51
 -30   6 -30    0.35    0.31
 -27   4  -3    4.40    0.23
 -26   5  -7    0.72    0.21
 -24   4  -2    6.61    0.20
 -24   6 -36    0.42    0.30
 -23   5  -6   26.04    0.36
 -23   6 -13    0.83    0.33
 -21   6 -37    0.62    0.31
 -18   6 -12   50.87    0.53
 -15   6 -37    0.55    0.34
 -15   6 -13   27.58    0.40
 -12   6 -14   60.25    0.53
 -11   6 -35    0.12    0.28
 -10   6 -34   -0.18    0.33
 -10   6 -16  107.95    0.71
  -9   6 -33   -0.09    0.32
  -9   6 -17   88.16    0.64
  -7   6 -29    6.32    0.34
  -6   6 -24    0.02    0.22
 -40   4 -16    1.08    0.29
 -37   5 -20    4.88    0.33
 -32   4  -6    4.06    0.27
 -30   6 -28    4.94    0.37
 -30   6 -22    1.32    0.35
 -29   6 -31    2.39    0.30
 -28   6 -32    0.11    0.32
 -27   5  -8    4.26    0.27
 -27   6 -33    7.37    0.38
 -26   6 -34    0.60    0.31
 -25   6 -35   -0.04    0.28
 -25   6 -15   16.85    0.47
 -24   6 -14  158.89    0.95
 -21   6 -13   52.69    0.59
 -17   5  -6    0.50    0.17
 -17   6 -37   13.08    0.42
 -17   6 -13   79.90    0.63
 -14   6 -36    0.44    0.30
  -8   6 -30    2.80    0.32
  -7   6 -23   -0.28    0.24
 -37   5 -28    2.41    0.29
 -37   5 -26   -0.37    0.29
 -37   5 -24    6.84    0.38
 -37   5 -22   -0.03    0.29
 -36   4 -10    0.68    0.30
 -36   5 -31    3.30    0.32
 -36   5 -19    1.90    0.32
 -35   4  -9   43.66    0.53
 -35   5 -16    5.03    0.30
 -34   4  -8   -0.18    0.27
 -34   5 -15    3.30    0.31
 -30   6 -24    3.26    0.33
 -29   6 -29    5.42    0.34
 -29   6 -21    0.23    0.34
 -28   4  -4   -0.09    0.20
 -28   5  -9    0.85    0.26
 -27   6 -17   68.61    0.70
 -26   6 -16   36.54    0.54
 -24   5  -7    2.46    0.21
 -23   6 -35   -0.15    0.30
  -8   6 -28    3.80    0.33
  -8   6 -20    2.99    0.24
  -7   6 -25    4.47    0.27
   0   5 -25    4.23    0.25
 -40   4 -18   15.72    0.41
 -36   5 -21    2.15    0.34
 -35   5 -32    4.23    0.32
 -33   5 -14    2.17    0.30
 -32   5 -13    1.41    0.29
 -31   5 -12    4.99    0.31
 -30   5 -11    0.23    0.27
 -29   5 -10    7.71    0.29
 -29   6 -27   10.93    0.39
 -29   6 -25    8.99    0.38
 -29   6 -23    0.10    0.28
 -28   6 -30   10.21    0.38
 -28   6 -20    3.74    0.33
 -27   6 -31    1.68    0.30
 -27   6 -19    1.75    0.37
 -26   6 -32    5.19    0.37
 -25   4  -3    0.27    0.16
 -25   5  -8    2.23    0.24
 -25   6 -33    0.36    0.32
 -25   6 -17    2.68    0.35
 -24   6 -34   -0.31    0.26
 -24   6 -16    0.75    0.29
 -23   6 -15    2.13    0.33
 -22   5  -7    3.44    0.21
 -20   6 -14  120.21    0.81
 -18   5 -43    1.10    0.26
 -18   6 -14    8.44    0.34
 -17   6 -35    0.64    0.34
 -16   5 -43    0.16    0.23
 -14   6 -34    3.26    0.34
 -11   6 -17    1.53    0.25
 -10   6 -18    2.75    0.25
  -9   6 -29   -0.48    0.30
  -8   6 -26   -0.37    0.24
  -8   6 -24    0.52    0.23
  -8   6 -22    1.03    0.22
  -1   5 -20  285.18    0.98
 -38   4 -14    5.67    0.33
 -36   5 -25    1.97    0.32
 -36   5 -23    0.17    0.30
 -35   5 -18    0.18    0.26
 -34   5 -33   17.25    0.43
 -29   4  -5    9.84    0.27
 -28   6 -28    0.26    0.29
 -28   6 -24    1.71    0.32
 -28   6 -22    5.81    0.34
 -27   6 -29    1.02    0.34
 -26   6 -18   25.03    0.48
 -22   6 -34   -0.47    0.27
 -22   6 -16   60.86    0.66
 -21   6 -15    0.00    0.30
 -19   6 -15  107.31    0.77
 -13   6 -33    2.46    0.29
 -12   6 -32    0.95    0.32
 -11   6 -31    1.68    0.32
 -10   6 -30    3.13    0.29
  -9   6 -27    6.61    0.35
  -9   6 -25    6.67    0.33
  -9   6 -23    5.36    0.31
  -9   6 -21    0.18    0.22
  -1   5 -22   28.03    0.39
 -40   4 -20   -0.57    0.30
 -39   4 -17   11.37    0.39
 -37   4 -13   23.07    0.44
 -35   5 -30    1.44    0.29
 -35   5 -20    0.12    0.27
 -34   5 -17    2.58    0.28
 -33   5 -34    1.07    0.32
 -27   6 -27   -0.14    0.29
 -27   6 -25    7.35    0.41
 -27   6 -23    2.74    0.32
 -26   4  -4   20.32    0.31
 -26   6 -30    3.37    0.32
 -25   6 -31    5.38    0.33
 -25   6 -19   38.55    0.55
 -24   6 -32    4.41    0.32
 -24   6 -18    0.55    0.29
 -23   5  -8   13.97    0.30
 -23   6 -17   16.74    0.41
 -21   5 -42    1.92    0.30
 -20   6 -16   15.81    0.40
 -19   5 -42    0.05    0.27
 -18   6 -16    6.60    0.34
 -17   5 -42    1.05    0.28
 -15   5 -42    1.39    0.26
 -15   6 -33    1.32    0.28
 -12   6 -18   57.75    0.55
 -10   6 -28   -0.45    0.27
  -2   5 -19  436.66    1.18
 -40   4 -28    3.72    0.28
 -40   4 -26    0.22    0.28
 -40   4 -22   23.65    0.48
 -36   4 -12    3.25    0.32
 -35   5 -24    2.94    0.33
 -35   5 -22   15.78    0.41
 -34   5 -31    1.27    0.30
 -34   5 -19    0.45    0.30
 -33   5 -16    0.08    0.25
 -32   5 -35   30.97    0.51
 -32   5 -15    1.78    0.30
 -30   5 -37   18.02    0.45
 -29   5 -38    1.32    0.28
 -28   5 -39    0.55    0.24
 -27   5 -10    3.43    0.25
 -26   6 -28    0.57    0.29
 -26   6 -26   -0.39    0.29
 -26   6 -22    0.23    0.30
 -25   6 -21    6.23    0.38
 -24   5  -9    0.26    0.23
 -24   6 -30    1.11    0.34
 -22   6 -18    6.04    0.33
 -21   6 -17   20.64    0.44
 -19   6 -17    0.16    0.28
 -17   5  -8    0.67    0.19
 -17   6 -17   66.35    0.61
 -16   6 -32    0.65    0.32
 -15   5  -8    5.83    0.21
 -14   5 -41    0.05    0.29
 -14   6 -32    0.06    0.26
 -14   6 -18    0.38    0.23
 -13   6 -31    7.57    0.35
 -12   6 -30    3.01    0.30
 -12   6 -20   31.22    0.44
 -11   5 -40    1.29    0.28
 -11   6 -29    5.59    0.32
 -10   6 -26   22.18    0.43
 -10   6 -24    0.27    0.25
 -39   4 -19    3.10    0.33
 -35   4 -11    7.97    0.32
 -34   5 -29    0.14    0.29
 -33   4  -9    1.21    0.27
 -33   5 -32    0.63    0.31
 -31   5 -14    0.27    0.24
 -30   5 -13    0.05    0.23
 -27   4  -5    4.44    0.22
 -25   6 -27    1.55    0.31
 -25   6 -25   14.82    0.43
 -25   6 -23    0.80    0.31
 -24   6 -28    6.18    0.36
 -24   6 -22    3.31    0.38
 -24   6 -20    1.24    0.31
 -23   6 -29    9.13    0.43
 -22   6 -30    9.92    0.43
 -21   6 -19    1.03    0.33
 -20   6 -32   -0.72    0.29
 -20   6 -18    0.90    0.29
 -18   6 -18   22.38    0.42
 -16   5 -41    0.38    0.28
 -15   6 -31    2.16    0.29
 -14   6 -20   10.26    0.35
 -13   6 -29   18.29    0.43
 -12   6 -28   36.68    0.54
 -12   6 -26    0.69    0.37
 -11   6 -25    0.05    0.28
 -10   5 -39    0.20    0.27
  -2   5 -21  150.84    0.74
 -39   4 -21   11.25    0.40
 -37   4 -15    0.93    0.30
 -34   5 -27    1.20    0.32
 -34   5 -23    0.80    0.34
 -34   5 -21    0.99    0.28
 -33   5 -18    0.26    0.25
 -32   5 -17    0.85    0.29
 -31   5 -34    6.42    0.39
 -26   5 -39    7.25    0.34
 -25   5 -10    0.39    0.21
 -24   6 -26   -0.48    0.31
 -24   6 -24    0.12    0.30
 -23   5 -40    2.35    0.32
 -23   6 -25    0.38    0.36
 -23   6 -23   17.55    0.44
 -23   6 -21    1.13    0.29
 -22   6 -28    4.45    0.40
 -20   6 -20   10.64    0.39
 -17   6 -19    2.52    0.28
 -16   6 -20   -0.40    0.24
 -15   6 -21    3.64    0.32
 -14   6 -28    0.87    0.32
 -14   6 -22   13.38    0.39
 -13   5 -40    0.90    0.30
 -13   6 -27    0.32    0.32
 -13   6 -23    2.29    0.28
  -7   5 -36    0.15    0.26
  -3   5 -30    0.05    0.30
  -2   5 -25    0.35    0.19
 -39   4 -27   -0.27    0.29
 -39   4 -25    1.32    0.31
 -38   4 -18    8.67    0.38
 -33   5 -30    0.49    0.29
 -31   5 -16   -0.01    0.27
 -28   4  -6    0.54    0.17
 -28   5 -37    1.01    0.32
 -26   5 -11    0.53    0.22
 -22   6 -26    8.94    0.38
 -22   6 -22    0.04    0.28
 -21   5 -40    0.06    0.32
 -21   6 -27    3.88    0.34
 -21   6 -25   18.56    0.48
 -21   6 -23    0.38    0.29
 -21   6 -21    0.46    0.27
 -20   6 -22    0.36    0.27
 -19   6 -29   13.05    0.41
 -19   6 -21    5.35    0.31
 -18   5  -9    0.11    0.16
 -18   6 -22   -0.50    0.31
 -18   6 -20    0.01    0.26
 -16   6 -22    1.83    0.27
 -15   5 -40    0.47    0.31
 -15   6 -23   13.33    0.37
 -14   6 -24    1.12    0.30
 -12   5 -39    0.17    0.29
  -3   5 -28    0.57    0.27
  -3   5 -20   13.98    0.30
 -38   4 -30    2.36    0.30
 -35   4 -13    9.72    0.35
 -32   5 -31    9.73    0.38
 -31   5 -32    1.81    0.36
 -29   4  -7    5.51    0.23
 -29   5 -14    3.34    0.27
 -28   5 -13   13.13    0.34
 -25   5 -38    0.84    0.32
 -20   6 -26    0.81    0.30
 -19   5 -40    0.03    0.30
 -19   6 -27    2.02    0.32
 -19   6 -23   -0.25    0.27
 -18   6 -26   22.55    0.46
 -18   6 -24   -0.34    0.28
 -17   5 -40   -0.37    0.27
 -17   6 -25   16.71    0.43
 -17   6 -23    0.37    0.28
 -16   6 -26    1.98    0.33
 -16   6 -24   32.39    0.51
 -14   5 -39   -0.12    0.30
 -11   5 -38    0.16    0.29
  -5   5 -32    1.52    0.30
  -4   5 -19   56.21    0.48
  -3   5 -22   91.12    0.59
 -42   3 -27   19.92    0.44
 -38   4 -28    0.61    0.29
 -36   4 -34    1.73    0.29
 -34   4 -12    0.78    0.26
 -33   4 -11    4.45    0.29
 -32   4 -10    1.39    0.25
 -31   4  -9    1.16    0.24
 -31   5 -18    1.61    0.27
 -30   4  -8    4.35    0.23
 -26   4  -6   -0.01    0.18
 -26   5 -37    1.76    0.32
 -19   5 -10    2.23    0.20
 -17   4 -45    1.32    0.24
 -15   4 -45    0.54    0.26
 -15   5 -10    0.47    0.16
 -10   5 -37    0.47    0.29
  -5   5 -18   34.83    0.39
 -42   3 -25   -0.10    0.28
 -41   3 -18    3.63    0.30
 -38   4 -26    2.56    0.30
 -38   4 -22    0.90    0.29
 -36   4 -16   10.18    0.37
 -35   4 -35    0.64    0.28
 -30   5 -17   -0.31    0.24
 -28   5 -15    3.55    0.31
 -13   5 -38    0.13    0.26
 -11   5 -12   57.64    0.46
  -8   5 -35    0.04    0.24
  -6   5 -17    0.94    0.21
  -5   5 -30    0.53    0.29
  -4   5 -23    5.09    0.24
 -37   4 -19    2.11    0.31
 -36   4 -32    4.03    0.32
 -35   4 -15    3.21    0.30
 -34   4 -36   11.18    0.35
 -31   5 -28    1.55    0.30
 -30   5 -31   -0.33    0.29
 -27   4  -7    0.04    0.17
 -21   5 -38    1.87    0.32
 -20   5 -11   11.69    0.28
 -19   5 -38    1.01    0.33
 -18   5 -11    4.36    0.21
 -15   5 -38    0.02    0.28
 -14   4 -44    0.23    0.27
 -12   5 -37    0.32    0.26
  -9   5 -14  240.68    0.88
  -8   5 -15   97.48    0.60
  -5   5 -20    9.68    0.29
  -4   5 -25   18.46    0.33
 -41   3 -28    0.67    0.28
 -41   3 -20    0.97    0.26
 -40   3 -17   11.32    0.37
 -37   4 -27    1.75    0.30
 -37   4 -23   -0.10    0.31
 -37   4 -21   15.93    0.43
 -36   4 -18   19.31    0.44
 -34   4 -14   -0.01    0.26
 -33   4 -37   12.90    0.37
 -32   4 -38    5.43    0.31
 -31   5 -26    5.16    0.36
 -31   5 -24    4.53    0.36
 -28   4  -8    2.65    0.23
 -28   5 -33    1.29    0.33
 -26   5 -35   -0.05    0.31
 -21   5 -12    0.28    0.20
 -20   4 -44   -0.21    0.24
 -18   4 -44    7.05    0.32
 -14   5 -37    0.76    0.31
 -11   5 -36    1.04    0.26
 -10   5 -35   -0.13    0.28
  -9   5 -34    0.51    0.26
  -7   5 -32   -0.05    0.27
  -6   5 -19   50.38    0.47
 -41   3 -26    0.58    0.29
 -41   3 -22    6.93    0.32
 -38   3 -13   -0.28    0.26
 -37   4 -25    9.55    0.37
 -35   4 -33    7.98    0.35
 -33   4 -13    1.66    0.24
 -32   4 -12   12.71    0.35
 -30   5 -27   35.12    0.57
 -30   5 -23   37.03    0.57
 -30   5 -21   20.51    0.46
 -29   3  -4    2.78    0.20
 -29   5 -30   -0.54    0.28
 -29   5 -20    4.41    0.37
 -28   5 -31    0.64    0.34
 -27   4 -41    0.10    0.27
 -23   5 -36    0.29    0.29
 -17   5 -12    0.34    0.18
 -16   5 -37    2.41    0.29
 -13   4 -43    0.29    0.32
 -13   5 -36    1.31    0.30
  -7   5 -18   49.35    0.45
  -5   5 -26    0.30    0.20
 -40   3 -19    1.83    0.30
 -39   3 -16    0.45    0.28
 -37   3 -12   -0.55    0.26
 -35   4 -31   -0.01    0.29
 -35   4 -17    0.08    0.25
 -34   4 -34   10.64    0.38
 -33   4 -35    8.07    0.37
 -30   3  -5    3.77    0.22
 -29   5 -28   -0.44    0.31
 -29   5 -26   17.14    0.53
 -28   4 -40    2.96    0.29
 -28   5 -19    0.46    0.26
 -26   5 -33    0.36    0.30
 -24   4 -42    2.53    0.29
 -23   5 -14    0.04    0.21
 -22   4  -6    0.26    0.16
 -20   5 -13    1.34    0.21
 -19   5 -36    1.38    0.34
 -15   5 -36    1.12    0.30
 -14   5 -13   50.42    0.45
 -12   5 -35    0.82    0.25
 -11   5 -34    0.57    0.27
  -8   5 -31    9.58    0.34
  -7   5 -30   -0.01    0.24
  -6   5 -21    0.10    0.18
 -40   3 -29   19.11    0.43
 -40   3 -21   10.07    0.38
 -39   3 -32    0.86    0.28
 -36   3 -11   20.50    0.40
 -36   4 -26    0.56    0.27
 -36   4 -24    1.30    0.28
 -35   4 -19    0.50    0.32
 -31   3  -6    3.00    0.24
 -31   4 -37    4.76    0.33
 -30   4 -38    8.19    0.35
 -29   4 -39    0.83    0.27
 -28   5 -27   29.07    0.58
 -28   5 -21    5.73    0.34
 -27   5 -30    3.04    0.34
 -27   5 -18    2.82    0.28
 -26   5 -17    0.31    0.24
 -24   5 -15   -0.01    0.22
 -23   5 -34    0.76    0.34
 -22   5 -35    4.65    0.33
 -19   4 -43    0.44    0.26
 -17   4 -43    5.35    0.32
 -16   5 -13   14.13    0.29
 -14   5 -35   -0.09    0.28
 -13   5 -14   25.18    0.36
 -12   4 -42    1.26    0.32
 -10   5 -33    0.26    0.23
  -9   5 -32    0.30    0.23
  -7   5 -28    0.48    0.27
  -7   5 -20   67.17    0.52
  -6   5 -25    8.62    0.27
 -40   3 -27    0.28    0.27
 -40   3 -25    1.51    0.30
 -40   3 -23    0.18    0.30
 -39   3 -18    1.62    0.32
 -35   3 -10    6.66    0.28
 -35   4 -21    3.84    0.36
 -34   3  -9   75.25    0.62
 -34   4 -32    0.98    0.29
 -33   3  -8   12.71    0.34
 -33   4 -15   -0.39    0.22
 -32   4 -14    0.31    0.26
 -28   5 -25   51.28    0.67
 -28   5 -23   55.52    0.67
 -27   4  -9    0.83    0.20
 -27   5 -28    6.57    0.43
 -27   5 -20    0.24    0.26
 -26   5 -31    3.97    0.33
 -26   5 -19    0.47    0.30
 -25   5 -32    5.52    0.34
 -24   5 -33    1.57    0.29
 -22   4 -42    0.68    0.27
 -22   5 -15   -0.20    0.21
 -21   5 -34   -0.37    0.32
 -19   5 -14   13.52    0.30
 -18   5 -35    1.41    0.28
 -16   5 -35    0.82    0.26
 -13   5 -34    0.05    0.24
 -12   5 -33    0.12    0.28
 -12   5 -15  159.88    0.78
 -11   5 -16  228.71    0.92
 -10   5 -17  206.90    0.89
  -7   5 -22    0.53    0.17
 -43   2 -25    0.36    0.27
 -43   2 -23    3.99    0.31
 -39   3 -30   -0.20    0.30
 -37   3 -14    0.13    0.27
 -35   4 -23    5.16    0.33
 -34   4 -30    4.49    0.35
 -34   4 -18   11.12    0.35
 -33   4 -33   11.22    0.40
 -32   4 -34    5.92    0.37
 -31   4 -13    2.85    0.25
 -29   4 -11    1.61    0.23
 -28   4 -10   32.40    0.41
 -27   3  -4    6.44    0.21
 -27   4 -39   -0.30    0.29
 -27   5 -26   17.74    0.49
 -27   5 -24   20.09    0.50
 -27   5 -22   25.26    0.50
 -26   4 -40    2.32    0.29
 -26   5 -21    7.28    0.39
 -25   5 -30    0.73    0.29
 -25   5 -18    2.55    0.27
 -24   5 -17    3.65    0.27
 -23   5 -16   -0.04    0.22
 -22   5 -33   -0.04    0.27
 -20   5 -15    6.36    0.27
 -17   5 -34    0.08    0.26
 -15   5 -34    0.29    0.25
 -14   5 -15  162.48    0.79
 -11   4 -41    0.45    0.33
 -10   5 -31    0.85    0.25
  -9   5 -30    2.32    0.26
 -39   3 -28   -0.01    0.28
 -39   3 -20    3.55    0.34
 -37   3 -34    0.30    0.28
 -34   4 -28   -0.19    0.30
 -33   4 -31    3.14    0.34
 -33   4 -17    0.15    0.24
 -30   4 -36    0.14    0.31
 -28   4 -38    1.05    0.30
 -26   5 -25   26.55    0.54
 -26   5 -23   12.29    0.43
 -25   5 -20    8.09    0.33
 -24   5 -19    3.99    0.33
 -22   5 -17    2.62    0.25
 -21   5 -32    2.11    0.34
 -20   5 -33    2.81    0.30
 -16   5 -33    4.11    0.30
 -16   5 -15   15.90    0.31
 -14   5 -33    1.64    0.26
 -13   5 -32    3.43    0.28
 -12   5 -17  132.67    0.74
 -10   5 -29    2.61    0.31
  -8   5 -23    8.56    0.26
 -39   3 -26    2.87    0.30
 -39   3 -24   -0.08    0.29
 -39   3 -22    8.30    0.35
 -38   3 -31    6.66    0.33
 -36   3 -13    7.34    0.29
 -33   4 -19    0.45    0.29
 -32   4 -32    8.50    0.40
 -32   4 -16    0.72    0.24
 -29   3  -6   17.09    0.30
 -26   4 -10  159.27    0.82
 -25   5 -26   30.87    0.55
 -25   5 -24   64.22    0.70
 -25   5 -22   22.90    0.47
 -24   5 -29    1.40    0.32
 -24   5 -21    2.82    0.35
 -22   5 -31    2.34    0.30
 -20   5 -17    0.18    0.21
 -19   5 -16   11.02    0.30
 -17   4 -41   -0.33    0.34
 -17   5 -16    0.62    0.20
 -15   3 -46    0.72    0.26
 -15   4 -41    1.14    0.35
 -12   5 -31    0.22    0.25
 -10   5 -27    1.04    0.28
  -9   4 -39    1.67    0.31
  -9   5 -22    1.45    0.20
 -42   2 -26    0.12    0.28
 -42   2 -22    0.94    0.28
 -38   3 -29    3.18    0.32
 -37   3 -16    6.43    0.34
 -36   3 -35    7.52    0.33
 -35   3 -36    5.63    0.35
 -34   3 -11   -0.41    0.26
 -33   4 -29    0.62    0.27
 -31   4 -33    0.84    0.29
 -31   4 -15    1.23    0.24
 -30   3  -7    0.75    0.21
 -30   4 -14    1.22    0.26
 -29   4 -13    8.27    0.32
 -28   4 -12   37.11    0.47
 -27   4 -11    0.82    0.23
 -24   5 -27   -0.29    0.33
 -24   5 -25    2.75    0.37
 -24   5 -23   10.64    0.41
 -23   5 -28    8.42    0.38
 -23   5 -22   42.85    0.59
 -23   5 -20   11.30    0.35
 -22   4 -40    0.03    0.30
 -22   5 -19    0.79    0.25
 -21   5 -30   -0.21    0.28
 -21   5 -18    1.64    0.24
 -19   5 -18    0.10    0.24
 -18   5 -17   -0.23    0.20
 -17   3 -46    0.19    0.22
 -16   5 -17   43.31    0.46
 -14   5 -31   -0.21    0.26
 -12   5 -29    0.39    0.27
 -12   5 -19   91.03    0.63
 -11   5 -20   34.85    0.43
 -10   5 -25    2.93    0.25
 -10   5 -23    3.69    0.23
 -42   2 -24    2.39    0.28
 -38   3 -27    0.79    0.30
 -34   3 -37    4.12    0.34
 -33   3 -38    3.21    0.32
 -33   3 -10   71.37    0.61
 -33   4 -21    1.13    0.28
 -32   3  -9    2.24    0.26
 -32   4 -30    1.64    0.29
 -31   3  -8   62.47    0.54
 -30   4 -34    7.17    0.35
 -29   4 -35   -0.32    0.28
 -28   4 -36    7.70    0.36
 -23   4  -9   -0.19    0.20
 -23   5 -26   55.87    0.66
 -22   3 -45    3.29    0.26
 -22   5 -23    0.00    0.35
 -22   5 -21    2.19    0.28
 -21   5 -20    9.61    0.32
 -20   4 -40    0.42    0.31
 -20   5 -29    2.36    0.30
 -20   5 -19    2.79    0.25
 -19   5 -30    0.24    0.28
 -18   5 -29    7.22    0.38
 -18   5 -19    1.39    0.26
 -17   5 -18    5.48    0.25
 -16   5 -19   15.34    0.35
 -14   5 -29   -0.23    0.29
 -14   5 -19   27.81    0.39
 -12   5 -21    0.11    0.20
 -11   4 -39    1.89    0.33
  -1   4 -25    0.87    0.18
 -41   2 -29    5.88    0.34
 -41   2 -19    3.28    0.30
 -38   3 -25   -0.14    0.27
 -38   3 -23   11.05    0.38
 -37   3 -18   -0.28    0.30
 -36   3 -33    0.13    0.28
 -36   3 -15    1.74    0.26
 -32   3 -39   -0.14    0.25
 -32   4 -28    0.28    0.28
 -32   4 -20    4.52    0.30
 -31   3 -40    0.08    0.24
 -31   4 -31    4.71    0.32
 -31   4 -17    2.08    0.25
 -26   3  -5   80.56    0.52
 -24   4 -38    3.08    0.34
 -21   4 -39    1.53    0.34
 -21   5 -24   35.77    0.53
 -20   3 -45    0.38    0.26
 -20   5 -27   18.05    0.43
 -20   5 -23    1.81    0.32
 -20   5 -21    0.35    0.24
 -19   5 -28    6.20    0.33
 -19   5 -22    7.82    0.34
 -19   5 -20    0.20    0.22
 -18   3 -45    0.35    0.27
 -18   5 -27   -0.57    0.32
 -18   5 -21    1.92    0.28
 -17   5 -28   12.11    0.38
 -17   5 -20    1.13    0.22
 -16   3 -45    2.71    0.29
 -16   5 -27    2.54    0.37
 -16   5 -21    1.20    0.26
 -14   3 -45    0.52    0.28
 -14   5 -25    1.85    0.32
 -14   5 -21   35.35    0.44
 -13   5 -22   20.87    0.37
 -41   2 -27    0.79    0.29
 -41   2 -21    2.56    0.30
 -37   3 -28    1.09    0.31
 -37   3 -20    0.97    0.33
 -35   3 -34   11.43    0.37
 -35   3 -14    0.42    0.26
 -32   4 -26   -0.28    0.28
 -31   4 -19    0.00    0.29
 -30   4 -32   -0.37    0.28
 -30   4 -16    2.07    0.25
 -29   4 -15   16.49    0.39
 -28   4 -34    1.28    0.37
 -27   3  -6   12.87    0.26
 -27   4 -35    9.98    0.43
 -27   4 -13    8.98    0.34
 -26   4 -36    3.98    0.38
 -26   4 -12   47.24    0.51
 -25   4 -37    0.37    0.29
 -25   4 -11    0.36    0.23
 -23   3 -44    0.44    0.25
 -19   5 -26    1.09    0.28
 -19   5 -24   -0.17    0.26
 -18   5 -25    8.17    0.33
 -17   4 -39    0.19    0.36
 -17   5 -26   29.75    0.48
 -17   5 -24    2.11    0.27
 -17   5 -22    5.82    0.28
 -16   5 -25    7.73    0.33
 -15   5 -24   32.80    0.47
 -15   5 -22    0.67    0.22
 -14   5 -23    6.49    0.29
 -13   4 -39    0.90    0.31
  -4   4 -32    0.19    0.26
 -41   2 -25    2.45    0.32
 -41   2 -23    1.36    0.29
 -37   3 -26    3.43    0.33
 -37   3 -22    1.74    0.33
 -34   3 -35    0.06    0.29
 -30   4 -30    0.79    0.34
 -30   4 -18   -0.24    0.27
 -28   3 -41   -0.20    0.27
 -28   3  -7    0.32    0.18
 -21   3 -44    0.45    0.27
 -13   3 -44    0.76    0.30
 -12   4 -38    0.25    0.30
  -8   4 -36    0.12    0.27
  -7   4 -35    0.37    0.28
  -2   4 -26    0.92    0.20
  -2   4 -24    0.01    0.18
 -40   2 -30    6.05    0.33
 -39   2 -33    3.37    0.30
 -37   3 -24    2.58    0.30
 -35   3 -32    0.30    0.30
 -33   3 -12   -0.04    0.22
 -32   3 -37   -0.18    0.28
 -31   3 -38    1.96    0.30
 -30   3 -39    0.07    0.26
 -29   3 -40    4.02    0.30
 -29   3  -8    2.61    0.22
 -29   4 -17    7.26    0.33
 -19   3 -44   -0.16    0.28
 -17   3 -44    4.93    0.35
 -15   3 -44    1.23    0.29
 -11   4 -37   -0.08    0.28
 -40   2 -28    2.84    0.33
 -36   3 -27    5.20    0.36
 -35   3 -16    0.39    0.23
 -34   3 -33    0.91    0.31
 -31   3 -10    1.63    0.22
 -30   3  -9  109.84    0.67
 -30   4 -28    0.28    0.31
 -30   4 -26    0.08    0.35
 -30   4 -24    0.47    0.37
 -28   4 -32    2.75    0.32
 -27   4 -15   21.41    0.44
 -26   4 -34    6.90    0.37
 -26   4 -14  183.93    0.94
 -22   3 -43    0.23    0.29
 -18   4 -10   55.39    0.43
 -13   4 -37    0.19    0.29
 -10   4 -36    0.41    0.27
 -43   1 -26   -0.41    0.27
 -43   1 -24   -0.17    0.29
 -40   2 -24    0.16    0.29
 -40   2 -22    2.64    0.32
 -39   2 -31    2.02    0.29
 -39   2 -17    1.20    0.29
 -35   3 -30   -0.02    0.26
 -35   3 -18    1.81    0.32
 -33   3 -34    3.30    0.34
 -28   4 -30    0.61    0.29
 -25   3  -6   68.44    0.48
 -23   4 -35    1.23    0.34
 -22   4 -36   -0.17    0.28
 -19   4 -37    0.90    0.30
 -12   3 -43   -0.19    0.31
  -9   4 -35    0.15    0.23
  -3   4 -25    2.81    0.18
 -37   2 -35    3.46    0.32
 -37   2 -13    0.75    0.27
 -34   3 -31    1.10    0.32
 -32   3 -35    0.12    0.28
 -31   3 -36    2.08    0.33
 -30   3 -37    3.06    0.34
 -29   3 -38    0.70    0.32
 -29   4 -23   10.34    0.39
 -29   4 -21    4.94    0.32
 -28   4 -28    0.98    0.37
 -27   3 -40    1.49    0.31
 -27   4 -31    1.08    0.30
 -26   3  -7    0.57    0.18
 -26   4 -32    0.79    0.30
 -24   4 -34    2.74    0.31
 -19   4 -11    1.66    0.19
 -12   4 -36    0.42    0.24
 -11   4 -35    5.81    0.32
  -4   4 -28    0.59    0.19
 -42   1 -29    4.94    0.31
 -38   2 -32    0.70    0.28
 -38   2 -16   32.04    0.49
 -35   3 -26    0.41    0.28
 -35   3 -24    8.61    0.40
 -35   3 -22    0.31    0.33
 -35   3 -20    2.42    0.30
 -33   3 -32    0.26    0.32
 -32   3 -13    3.51    0.25
 -28   4 -26    1.07    0.34
 -28   4 -22   -0.32    0.33
 -28   4 -20   13.03    0.37
 -27   3  -8   24.39    0.33
 -27   4 -29    0.57    0.29
 -22   4 -34    1.32    0.34
 -21   4 -35    0.51    0.28
 -20   4 -12  384.69    1.16
  -5   4 -29   16.30    0.33
  -4   4 -26   14.21    0.28
  -4   4 -24    0.35    0.17
  -4   4 -22    1.70    0.16
 -42   1 -27    0.93    0.30
 -39   2 -27   -0.17    0.28
 -39   2 -25    0.75    0.30
 -39   2 -23    3.49    0.33
 -39   2 -21    1.74    0.32
 -36   2 -12    3.44    0.27
 -35   2 -37    0.98    0.30
 -34   2 -38    6.22    0.36
 -34   3 -29    4.00    0.31
 -33   3 -16    0.71    0.26
 -32   3 -33    0.53    0.32
 -31   2 -41    2.08    0.30
 -30   3 -11    4.76    0.25
 -28   3  -9    2.72    0.20
 -27   4 -19    0.85    0.25
 -26   4 -30   -0.26    0.28
 -26   4 -18    0.62    0.29
 -25   4 -31    1.58    0.29
 -24   4 -32   -0.30    0.27
 -23   4 -33    1.66    0.29
 -21   4 -13    2.34    0.25
 -18   4 -12   49.85    0.43
 -17   3 -42   -0.31    0.33
 -15   3 -42    2.26    0.36
 -15   4 -35    1.40    0.30
 -13   4 -35    0.63    0.25
 -10   3 -41    1.33    0.34
  -7   4 -31   -0.12    0.22
 -42   1 -23    6.01    0.35
 -41   1 -30   13.26    0.40
 -38   2 -30    1.37    0.30
 -38   2 -18    2.65    0.32
 -37   2 -15    0.99    0.28
 -33   2 -39    2.46    0.29
 -33   3 -30    0.37    0.33
 -32   3 -15    2.99    0.28
 -31   3 -34    0.29    0.27
 -30   3 -35    1.68    0.33
 -27   3 -38    7.35    0.40
 -27   4 -25   -0.21    0.31
 -27   4 -23   28.97    0.50
 -27   4 -21    0.45    0.27
 -26   3 -39    3.04    0.31
 -26   4 -28    2.84    0.33
 -25   4 -17    2.77    0.27
 -24   3  -7  202.57    0.79
 -24   4 -16  121.27    0.76
 -22   4 -14  421.31    1.29
 -21   4 -33    1.00    0.32
 -20   2 -46    0.12    0.27
 -20   4 -34    0.06    0.27
 -19   4 -13   88.61    0.58
 -14   4 -34    0.19    0.28
 -12   4 -34    8.19    0.32
 -11   4 -33    0.63    0.29
  -5   4 -25    2.99    0.18
  -5   4 -23    2.17    0.17
 -38   2 -28    2.14    0.32
 -36   2 -34    3.18    0.33
 -34   2 -10   -0.34    0.23
 -33   3 -18   -0.24    0.24
 -32   3 -31   -0.02    0.33
 -29   3 -36    1.88    0.30
 -28   3 -37    5.81    0.34
 -26   4 -24   -0.80    0.30
 -25   4 -19    4.07    0.28
 -24   4 -30    0.17    0.28
 -23   4 -31    1.56    0.29
 -18   2 -46    1.39    0.29
 -16   4 -34    0.04    0.26
 -15   4 -13   20.00    0.30
 -14   2 -46   -0.11    0.28
 -13   4 -33    0.14    0.29
 -10   4 -32   -0.02    0.23
  -9   4 -31    0.85    0.27
  -7   4 -29   15.17    0.33
  -6   4 -26    0.04    0.19
 -41   1 -28    5.90    0.36
 -38   2 -26    2.94    0.32
 -37   2 -17    7.11    0.35
 -36   2 -14    0.25    0.26
 -34   2 -36    2.38    0.34
 -33   3 -28    4.74    0.33
 -33   3 -20    0.65    0.26
 -32   3 -17    2.60    0.28
 -31   2  -7   96.91    0.61
 -31   3 -32    0.81    0.33
 -27   3 -10  113.97    0.67
 -26   3  -9   15.82    0.29
 -25   4 -23    7.15    0.34
 -25   4 -21    1.66    0.26
 -24   4 -28    0.39    0.30
 -23   4 -17   -0.27    0.23
 -22   4 -16    1.34    0.23
 -21   3 -40   -0.18    0.32
 -21   4 -15   32.65    0.42
 -18   4 -14   43.24    0.42
 -15   4 -33    0.90    0.26
  -8   3 -39   -0.17    0.29
  -7   4 -27   19.55    0.33
  -6   4 -24    1.18    0.17
  -6   4 -22    0.52    0.16
 -41   1 -26    8.41    0.39
 -41   1 -24    0.78    0.31
 -41   1 -22    1.25    0.30
 -41   1 -20    1.22    0.29
 -40   1 -31    2.88    0.31
 -37   2 -29    4.44    0.36
 -33   3 -22    5.19    0.31
 -32   2 -38    0.04    0.29
 -32   3 -29    0.80    0.29
 -31   2 -39   -0.02    0.29
 -30   2 -40   -0.01    0.29
 -30   3 -33    2.84    0.31
 -29   3 -34   -0.21    0.33
 -28   3 -35    0.85    0.34
 -27   3 -36    1.08    0.35
 -25   3 -38    2.26    0.32
 -24   4 -24   14.06    0.44
 -23   4 -19    0.13    0.22
 -20   4 -16   67.67    0.55
 -19   2 -45    1.03    0.29
  -7   3 -38    0.19    0.28
  -7   4 -25    1.40    0.18
  -7   4 -23    0.03    0.15
  -7   4 -21    3.74    0.18
 -37   2 -19    8.66    0.37
 -36   2 -16    3.90    0.30
 -35   2 -33    5.30    0.37
 -35   2 -13   -0.39    0.21
 -32   3 -27    0.12    0.28
 -31   3 -16    0.52    0.22
 -23   3  -8   13.60    0.26
 -23   4 -23   14.22    0.41
 -23   4 -21   13.02    0.35
 -21   4 -29    3.30    0.32
 -21   4 -17    1.19    0.21
 -18   4 -16   68.21    0.53
 -15   3 -40   -0.09    0.34
 -15   4 -31    1.50    0.29
 -15   4 -15   42.41    0.40
 -13   2 -45    1.47    0.31
 -13   3 -40   -0.04    0.31
 -12   4 -16  187.99    0.78
 -11   4 -17  334.02    1.02
 -10   3 -39    0.83    0.30
 -10   4 -18   76.81    0.51
  -8   4 -26   -0.23    0.18
  -8   4 -22    0.94    0.18
  -8   4 -20   24.43    0.32
 -40   1 -29    7.32    0.36
 -37   2 -25    1.97    0.29
 -37   2 -23    0.46    0.31
 -37   2 -21    6.09    0.33
 -34   2 -12   51.45    0.53
 -31   3 -28    0.83    0.34
 -31   3 -18    4.15    0.30
 -30   3 -31    0.09    0.29
 -30   3 -15    2.79    0.24
 -24   3 -37    8.31    0.42
 -23   3 -38    3.66    0.32
 -22   4 -26    3.17    0.33
 -22   4 -20    2.01    0.24
 -21   4 -19    0.18    0.20
 -20   3 -39    0.59    0.31
 -19   4 -29    1.03    0.30
 -19   4 -17   28.82    0.38
 -17   4 -17    3.28    0.23
 -16   4 -16   43.52    0.42
 -14   4 -30    4.67    0.31
 -13   4 -29    2.43    0.34
 -13   4 -17   -0.35    0.18
  -9   4 -25    7.99    0.25
  -9   4 -23    0.14    0.19
 -40   1 -27    3.21    0.32
 -36   1 -37    0.03    0.26
 -35   2 -31    8.31    0.41
 -35   2 -15    0.03    0.25
 -33   2 -35    0.16    0.29
 -33   2 -11    2.72    0.27
 -31   3 -26    2.30    0.35
 -31   3 -20    2.53    0.30
 -29   3 -32    1.47    0.30
 -28   3 -33    4.05    0.33
 -28   3 -13    0.71    0.23
 -27   2 -41    0.86    0.32
 -27   3 -12   24.77    0.37
 -26   3 -11   20.38    0.33
 -25   3 -36    5.24    0.35
 -25   3 -10   20.38    0.32
 -21   4 -23   25.99    0.43
 -21   4 -21    6.39    0.27
 -20   2 -44    0.97    0.28
 -20   4 -20    0.90    0.21
 -19   4 -27    7.34    0.34
 -19   4 -19    0.39    0.20
 -16   4 -18   19.41    0.34
 -15   4 -17   36.78    0.39
 -14   4 -18  114.93    0.66
 -12   2 -44    3.00    0.32
 -12   3 -39    1.26    0.29
 -12   4 -28    5.38    0.30
 -12   4 -18    3.79    0.21
 -10   4 -26   -0.07    0.19
 -40   1 -25   -0.18    0.28
 -40   1 -23    2.47    0.30
 -40   1 -21    8.79    0.35
 -39   1 -30    6.54    0.36
 -38   1 -33    8.41    0.37
 -36   2 -20    0.77    0.31
 -32   2 -36    1.61    0.29
 -32   2 -10  108.92    0.68
 -31   2 -37    0.96    0.30
 -31   2  -9   -0.02    0.22
 -30   3 -29    1.01    0.30
 -30   3 -17    7.57    0.29
 -29   2 -39    0.12    0.31
 -29   2  -7    1.90    0.19
 -29   3 -30    0.85    0.34
 -20   4 -24    7.30    0.31
 -20   4 -22   -0.30    0.21
 -19   4 -23    6.02    0.28
 -19   4 -21    0.09    0.20
 -18   4 -20   13.07    0.30
 -17   4 -27   27.30    0.46
 -15   4 -19   -0.27    0.18
 -13   4 -19   63.39    0.50
 -12   4 -22    2.17    0.22
 -12   4 -20   24.89    0.34
 -11   3 -38    2.20    0.30
 -11   4 -21   15.56    0.29
 -39   1 -28   14.14    0.44
 -35   2 -17   19.14    0.41
 -34   2 -14    3.28    0.24
 -30   3 -27    6.84    0.35
 -30   3 -25    5.26    0.37
 -30   3 -19   -0.26    0.24
 -27   3 -32    4.05    0.37
 -23   3 -36    3.00    0.32
 -23   3 -10  176.25    0.77
 -22   3  -9  283.61    0.92
 -18   4 -24    1.59    0.24
 -18   4 -22    5.21    0.25
 -17   4 -23   10.30    0.30
 -17   4 -21    0.83    0.20
 -16   4 -24   15.53    0.35
 -16   4 -22   -0.12    0.19
 -15   3 -38    0.17    0.37
 -15   4 -25   78.64    0.64
 -15   4 -23    0.74    0.21
 -14   4 -24   26.80    0.40
 -14   4 -22    0.47    0.19
 -14   4 -20    1.35    0.19
 -13   3 -38    1.55    0.31
 -13   4 -23   29.88    0.39
 -13   4 -21    0.86    0.18
  -7   3 -36   -0.01    0.24
  -6   3 -35   -0.52    0.26
 -42   0 -26    4.95    0.32
 -39   1 -26    7.50    0.38
 -38   1 -15    1.02    0.29
 -33   2 -33   -0.46    0.30
 -30   3 -23    3.60    0.31
 -29   3 -28    0.37    0.29
 -27   1 -44    0.03    0.27
 -26   2 -40    6.86    0.41
 -26   3 -33   -0.42    0.28
 -25   3 -34    0.27    0.29
 -25   3 -12  222.49    0.92
 -24   3 -11   93.54    0.59
 -19   2 -43    0.04    0.29
 -14   1 -47   -0.46    0.30
 -11   2 -43    0.70    0.29
  -1   3 -28   53.55    0.46
 -39   1 -24    0.21    0.31
 -39   1 -22    5.55    0.35
 -35   2 -25   -0.24    0.34
 -35   2 -23   -0.03    0.33
 -35   2 -21    9.42    0.39
 -34   2 -30    2.88    0.33
 -34   2 -16    1.37    0.26
 -31   2 -35    1.82    0.32
 -29   2 -37    0.70    0.34
 -29   3 -22    2.63    0.34
 -28   3 -29    2.09    0.30
 -27   3 -30    0.08    0.33
 -22   3 -35    0.56    0.33
 -21   1 -46    0.02    0.28
 -21   3 -36    1.39    0.30
 -18   3 -37   -0.22    0.30
 -15   2 -43    0.42    0.32
 -12   3 -37   -0.05    0.24
 -38   1 -29   12.24    0.42
 -34   1 -37    1.13    0.31
 -33   2 -31    1.16    0.32
 -30   1 -41    0.50    0.31
 -29   1 -42    0.87    0.29
 -28   3 -27   -0.06    0.28
 -26   3 -31   -0.35    0.28
 -25   3 -32    0.28    0.28
 -24   3 -33    0.34    0.28
 -23   3 -34    1.60    0.29
 -20   2 -42    1.03    0.30
 -10   2 -42   12.51    0.39
  -8   3 -35    2.47    0.26
  -3   3 -30   10.75    0.29
 -38   1 -19    5.54    0.35
 -34   2 -18    0.63    0.24
 -33   2 -15   30.73    0.43
 -32   1 -39    0.34    0.29
 -32   2 -32    0.16    0.31
 -29   2  -9   47.72    0.44
 -28   2  -8    0.91    0.17
 -28   3 -25    1.13    0.30
 -28   3 -21    1.14    0.28
 -24   3 -13   54.33    0.52
 -23   3 -12  230.92    0.90
 -19   1 -46    0.13    0.27
 -17   3 -36   -0.35    0.30
 -16   2 -42    4.50    0.36
 -13   3 -36    1.95    0.27
 -12   2 -42    0.20    0.29
  -4   3 -31   27.98    0.39
  -2   3 -27    2.05    0.20
 -43  -1 -26   -0.29    0.28
 -38   1 -25    1.88    0.30
 -38   1 -23    0.09    0.31
 -34   2 -22    4.45    0.31
 -30   2 -34    2.58    0.40
 -27   3 -26   23.02    0.46
 -26   1 -43    0.21    0.29
 -26   3 -29    0.63    0.29
 -25   2 -39   -0.65    0.30
 -25   3 -30    0.71    0.28
 -24   3 -31   -0.03    0.27
 -22   3 -33    2.00    0.30
 -21   3 -34   -0.29    0.27
 -17   1 -46    0.92    0.30
 -16   3 -35    2.10    0.34
 -13   1 -46    1.36    0.35
 -12   3 -35    2.24    0.31
  -3   3 -28   34.87    0.39
 -38   0 -34    2.12    0.31
 -37   1 -28    7.53    0.41
 -34   1 -35    0.62    0.29
 -33   2 -17   24.89    0.42
 -27   1 -42   -0.02    0.28
 -27   3 -20    0.94    0.29
 -23   1 -44    0.00    0.31
 -19   2 -41    0.51    0.27
 -14   3 -35    1.87    0.27
 -11   2 -41    0.01    0.30
 -11   3 -34    0.58    0.30
  -4   3 -29   33.52    0.40
 -40   0 -28   15.17    0.43
 -37   1 -26    0.41    0.32
 -37   1 -18    8.13    0.35
 -35   1 -12    2.72    0.25
 -33   2 -23    3.92    0.35
 -33   2 -21    4.20    0.29
 -33   2 -19   12.42    0.35
 -32   1 -37    0.19    0.32
 -32   2 -16   -0.06    0.25
 -26   3 -23   -0.05    0.28
 -26   3 -19    2.52    0.27
 -24   3 -29    9.28    0.36
 -23   3 -30    0.18    0.27
 -22   3 -31    1.42    0.29
 -21   3 -32    0.80    0.28
 -20   2 -40    1.09    0.33
 -20   3 -33   21.62    0.46
 -17   2 -41    0.20    0.28
 -15   2 -41    0.06    0.32
 -13   2 -41    0.73    0.30
 -10   3 -33    0.56    0.29
  -8   2 -40   11.06    0.37
  -3   3 -26   33.15    0.36
 -42  -1 -27    1.67    0.31
 -37   1 -24   -0.50    0.31
 -35   1 -32   -0.24    0.29
 -29   2 -33    1.13    0.36
 -28   2 -10   14.17    0.28
 -24   2 -38   -0.16    0.29
 -21   1 -44    1.82    0.36
 -12   1 -45    0.99    0.34
 -10   2 -40    1.83    0.30
  -9   3 -32    0.80    0.29
  -4   3 -27   27.86    0.35
 -40   0 -24    0.70    0.29
 -40   0 -20    3.60    0.28
 -36   0 -36   -0.05    0.28
 -34   1 -11    0.36    0.22
 -32   2 -20    3.43    0.31
 -32   2 -18   -0.12    0.23
 -27   2 -35    2.70    0.34
 -27   2  -9    0.87    0.15
 -26   2 -36    2.66    0.33
 -25   3 -22    4.39    0.32
 -24   3 -25    2.96    0.34
 -24   3 -19   85.94    0.67
 -23   3 -28    7.34    0.34
 -22   3 -29   -0.12    0.27
 -21   3 -14  140.87    0.71
 -20   3 -31    1.41    0.28
 -14   2 -40    0.57    0.30
 -14   3 -33    7.49    0.32
 -12   2 -40    0.04    0.28
 -11   3 -32   33.75    0.50
  -8   3 -31    4.30    0.27
  -6   3 -29    8.38    0.27
  -5   3 -28    2.35    0.18
  -4   3 -25    3.35    0.19
 -36   1 -27   13.69    0.42
 -36   1 -17    6.71    0.30
 -35   1 -14    2.06    0.26
 -33   1 -34    0.83    0.29
 -33   1 -10   -0.04    0.21
 -32   2 -22    1.55    0.27
 -30   2 -30    1.40    0.34
 -30   2 -14    0.75    0.21
 -23   3 -26    0.28    0.26
 -22   2 -38    0.83    0.29
 -19   1 -44    0.40    0.30
 -18   3 -31   -0.12    0.26
 -15   3 -32    2.65    0.28
 -13   3 -32   21.39    0.42
  -9   2 -39    0.44    0.27
  -5   3 -26    1.67    0.18
 -41  -1 -28    7.06    0.38
 -36   1 -19    9.36    0.32
 -32   1 -35    1.48    0.29
 -32   1  -9    1.18    0.21
 -31   1 -36    3.89    0.32
 -30   1 -37   -0.18    0.32
 -28   1 -39    0.75    0.28
 -28   2 -32   -0.33    0.34
 -24   2 -36    7.01    0.36
 -23   2 -37    0.75    0.29
 -23   3 -24    1.33    0.27
 -22   3 -27   16.34    0.39
 -21   3 -28    1.74    0.28
 -20   3 -29    3.47    0.30
 -20   3 -15  243.25    0.91
 -19   3 -14   27.98    0.33
 -15   1 -44    1.12    0.36
 -11   2 -39    0.64    0.28
  -9   3 -30   58.40    0.54
  -7   3 -28   39.30    0.43
  -6   3 -27    4.76    0.22
 -33   1 -32    0.32    0.34
 -31   2 -21    2.57    0.27
 -29   2 -29    0.64    0.37
 -27   2 -11   23.19    0.33
 -26   2 -34    3.58    0.35
 -22   3 -23   -0.49    0.23
 -22   3 -19    0.45    0.20
 -20   1 -43    0.94    0.31
 -20   3 -27    0.09    0.31
 -18   3 -29    0.33    0.28
 -13   2 -39   -0.02    0.25
 -13   3 -30   -0.79    0.30
  -6   3 -25    5.82    0.21
  -5   3 -24   16.80    0.26
 -41  -1 -26    8.78    0.40
 -38  -1 -35    0.28    0.29
 -35   1 -26    2.97    0.34
 -35   1 -18    3.07    0.29
 -32   1 -33    3.07    0.37
 -30   2 -26   -0.29    0.28
 -30   2 -18   -0.54    0.22
 -26   2 -10    0.34    0.14
 -25   2  -9    4.41    0.17
 -24   1 -41    1.20    0.30
 -22   2 -36    5.95    0.39
 -21   1 -42    0.15    0.33
 -21   3 -24    0.57    0.23
 -21   3 -18    0.00    0.19
 -20   3 -17    0.76    0.19
 -19   3 -16    2.36    0.21
 -10   1 -43   -0.39    0.29
 -10   2 -38    0.96    0.28
  -9   3 -28    0.83    0.20
  -8   3 -27    2.26    0.21
  -7   3 -26    2.27    0.18
 -41  -1 -24    0.75    0.31
 -41  -1 -22    0.43    0.31
 -38   0 -26   10.16    0.42
 -35   1 -20   17.60    0.42
 -34   1 -15   31.62    0.45
 -33   1 -12   12.47    0.30
 -31   1 -34    3.51    0.33
 -30   2 -24    3.88    0.32
 -30   2 -20   24.90    0.43
 -29   2 -27    0.10    0.29
 -28   2 -14   25.57    0.38
 -27   2 -31   11.96    0.42
 -26   1 -39    0.74    0.34
 -24   2 -34    0.09    0.35
 -23   2 -35    2.61    0.31
 -20   3 -21    0.48    0.20
 -18   3 -27   -0.13    0.24
 -17   3 -16   92.11    0.57
 -14   1 -43    0.24    0.34
 -12   2 -38    0.58    0.24
 -11   3 -28    2.66    0.22
 -10   3 -27   47.33    0.47
  -7   3 -24    7.69    0.21
 -36  -1 -37    0.14    0.32
 -32   1 -11   10.05    0.29
 -30   0 -40    0.67    0.30
 -29   1 -36    4.48    0.34
 -29   2 -17   57.37    0.55
 -28   1 -37    0.81    0.29
 -28   2 -28    4.54    0.33
 -27   2 -13    5.11    0.24
 -19   3 -24    0.08    0.21
 -19   3 -22    2.11    0.21
 -19   3 -20   19.11    0.33
 -18   3 -25   20.91    0.38
 -18   3 -17   96.77    0.59
 -17   3 -26   62.55    0.58
  -9   3 -26    1.24    0.17
  -8   3 -25    0.22    0.15
 -42  -2 -26   -0.44    0.30
 -38   0 -22    3.97    0.32
 -34   1 -25    3.81    0.35
 -34   1 -17   36.72    0.47
 -33   1 -14    4.53    0.28
 -32   1 -31    4.46    0.37
 -31   1 -10    0.44    0.19
 -29   2 -19    1.21    0.25
 -28   2 -26    3.08    0.36
 -28   2 -16    0.44    0.23
 -27   2 -29    3.93    0.32
 -25   2 -11    2.39    0.18
 -23   1 -40    0.96    0.29
 -18   3 -23   -0.21    0.19
 -18   3 -21   41.35    0.44
 -18   3 -19   11.04    0.27
 -17   1 -42    1.53    0.35
 -17   3 -24   30.43    0.41
 -17   3 -20    5.13    0.25
 -17   3 -18   64.63    0.49
 -16   3 -25   22.00    0.37
 -11   2 -37    0.13    0.23
 -11   3 -26   18.07    0.32
 -10   3 -25    7.28    0.22
  -9   1 -42    0.74    0.28
  -8   2 -36    0.53    0.26
  -4   2 -34    1.12    0.23
 -40  -1 -25   -0.03    0.33
 -34   0 -34   -0.13    0.31
 -34   1 -23    1.57    0.28
 -30   1  -9   18.14    0.30
 -27   2 -15    3.02    0.23
 -26   2 -30    2.53    0.31
 -24   1 -39    4.13    0.32
 -24   2 -32    4.72    0.34
 -24   2 -10    1.94    0.16
 -23   2 -33   -0.23    0.29
 -16   3 -23   34.89    0.41
 -16   3 -19   73.46    0.52
 -15   3 -22    6.03    0.25
 -15   3 -18   47.89    0.42
 -13   1 -42    2.03    0.32
 -13   3 -24   18.24    0.31
 -13   3 -18   68.78    0.47
 -12   3 -23   32.97    0.39
  -3   2 -33    0.60    0.21
 -40  -1 -23    2.71    0.31
 -32   1 -13   70.13    0.57
 -30   1 -33    0.58    0.33
 -28   2 -22   62.93    0.62
 -26   1 -37    1.25    0.30
 -26   2 -28    2.54    0.35
 -25   1 -38    2.33    0.30
 -17  -1 -48    0.10    0.25
 -16   2 -36    5.22    0.31
 -14   3 -21   26.50    0.34
 -13   3 -20    5.13    0.20
 -12   2 -36   -0.03    0.27
 -12   3 -21    0.24    0.15
  -8   1 -41    0.24    0.27
 -39  -1 -28   14.60    0.43
 -32   0 -36    0.17    0.27
 -30   0 -38    0.46    0.28
 -28   0 -40   -0.25    0.29
 -27  -1 -44   -0.28    0.29
 -27   2 -17    4.83    0.25
 -25   2 -29   20.59    0.45
 -25   2 -13    4.14    0.20
 -24   2 -30    5.34    0.39
 -22   1 -39    0.88    0.33
 -22   2 -32   -0.34    0.35
 -10   1 -41    1.67    0.29
 -41  -2 -27    0.82    0.29
 -40  -2 -30    6.65    0.37
 -39  -1 -26    7.36    0.38
 -37  -1 -32    0.77    0.33
 -34  -1 -37    1.81    0.34
 -34   0 -32    0.64    0.28
 -33   1 -20    0.11    0.24
 -32   1 -15   27.18    0.42
 -31   1 -12    0.11    0.18
 -30   1 -31   22.37    0.51
 -27   2 -23   -0.38    0.26
 -24   2 -12    1.61    0.16
 -23   1 -38    2.08    0.34
 -23   2 -11    3.29    0.19
 -19   1 -40    0.29    0.27
 -13   2 -35    0.51    0.28
 -11   2 -35    1.01    0.25
 -39  -1 -24   -0.06    0.31
 -36   0 -26    0.06    0.28
 -36   0 -16    4.59    0.29
 -32  -1 -39   -0.08    0.32
 -30  -1 -41    0.79    0.31
 -30   1 -11   28.89    0.36
 -29  -1 -42    0.59    0.29
 -29   1 -32    0.59    0.34
 -25   1 -36    2.54    0.37
 -25   2 -15    9.69    0.26
 -24   1 -37   -0.15    0.27
 -21  -1 -46    0.21    0.30
 -17   1 -40    1.31    0.31
  -3   2 -31    1.14    0.17
 -36   0 -18   -0.09    0.26
 -32   1 -21    0.52    0.29
 -30   1 -29   -0.30    0.37
 -29   1 -10    0.53    0.18
 -27   1 -34    1.48    0.34
 -26   2 -20   86.98    0.66
 -25   2 -25    2.47    0.29
 -24   2 -14    5.35    0.22
 -23   2 -29   12.98    0.40
 -21   2 -31   12.05    0.38
 -15   1 -40    0.21    0.30
 -14   2 -34    2.64    0.27
 -10   2 -34    1.22    0.25
 -40  -2 -28    2.00    0.32
 -39  -2 -31    1.85    0.31
 -37  -2 -35    4.57    0.35
 -28   0 -38    0.01    0.27
 -28   1  -9   10.43    0.25
 -26  -1 -43   -0.01    0.32
 -25   2 -19   80.36    0.63
 -23   2 -13    0.50    0.14
 -22   1 -37    1.49    0.34
 -22   2 -12    2.84    0.18
 -21   1 -38    2.58    0.31
 -19  -1 -46    0.64    0.30
 -18   1 -39    0.24    0.26
 -18   2 -32    1.56    0.26
 -15   2 -33    1.65    0.25
 -14  -1 -47    0.15    0.27
 -14   0 -44    0.13    0.29
  -9   2 -33    0.52    0.23
  -6   1 -39    1.24    0.26
  -6   2 -32    1.51    0.19
 -38  -1 -25    2.40    0.34
 -34  -1 -35    0.04    0.33
 -34   0 -12    8.92    0.28
 -31   1 -16   30.61    0.43
 -30   1 -13    3.80    0.22
 -28   1 -31    1.36    0.32
 -27  -1 -42    0.32    0.33
 -25   2 -21    0.33    0.26
 -24   2 -24   14.43    0.37
 -23   1 -36   11.12    0.39
 -23   2 -27    2.20    0.28
 -22   2 -28   -0.56    0.26
 -20   2 -30   -0.11    0.25
 -19   2 -31    5.65    0.30
  -8   2 -32   28.83    0.42
  -4   2 -30   13.78    0.26
  -2   2 -28   55.39    0.42
 -41  -3 -28    0.62    0.32
 -38  -2 -32    0.99    0.31
 -38  -1 -23    0.61    0.31
 -37  -1 -28    8.29    0.42
 -35  -2 -37    1.45    0.33
 -32  -1 -37   -0.37    0.33
 -32   0 -32    0.67    0.29
 -31   1 -20    2.72    0.26
 -29   1 -12    0.11    0.20
 -27   1 -32    2.71    0.33
 -25   1 -34    3.98    0.34
 -24   2 -20   -0.48    0.22
 -24   2 -18   32.30    0.39
 -17  -1 -46    0.51    0.29
 -17   2 -31   13.98    0.35
 -14   1 -39   -0.28    0.24
 -12   1 -39    0.67    0.27
  -7   2 -31    0.26    0.21
 -40  -2 -24    0.27    0.30
 -38  -1 -19    6.38    0.34
 -34   0 -14    0.50    0.23
 -33  -2 -39    2.86    0.33
 -32  -2 -40    0.43    0.28
 -30   0 -34    3.46    0.36
 -30   1 -25    2.14    0.30
 -30   1 -15  194.74    0.90
 -23   2 -23    6.41    0.29
 -23   2 -17    5.21    0.21
 -22   2 -26   34.55    0.47
 -20   2 -28    5.10    0.28
 -19   2 -29    6.50    0.29
 -18   2 -30    6.44    0.29
 -17   1 -38    1.34    0.27
 -41  -3 -26    0.96    0.33
 -39  -2 -27    0.28    0.33
 -38  -2 -30    0.99    0.35
 -37  -1 -26    0.84    0.35
 -30   1 -17   13.76    0.34
 -28   0 -36   -0.07    0.27
 -28   1 -11    0.69    0.15
 -27   1 -30    1.51    0.33
 -23   2 -19    0.16    0.19
 -22   1 -35   -0.09    0.28
 -22   2 -16   10.57    0.24
 -21   1 -36    0.67    0.29
 -18   0 -42   -0.26    0.26
 -16   2 -30    4.44    0.27
 -11   2 -31   -0.23    0.20
  -9   1 -38    0.18    0.29
 -37  -1 -24   -0.04    0.31
 -34   0 -22    0.81    0.28
 -33  -1 -34    0.96    0.34
 -32   0 -30    1.89    0.31
 -32   0 -10    0.19    0.19
 -28   1 -27   -0.47    0.30
 -25   1 -32    0.12    0.32
 -23   1 -34   -0.22    0.29
 -22   2 -22    7.24    0.27
 -22   2 -20   71.62    0.55
 -22   2 -18    0.45    0.17
 -21  -1 -44    1.79    0.33
 -21   2 -25    0.52    0.21
 -21   2 -15   22.02    0.29
 -20   2 -26    5.75    0.26
 -18   2 -28    6.04    0.27
 -10   2 -30    5.55    0.25
 -39  -2 -25    0.55    0.32
 -38  -3 -33    1.14    0.31
 -37  -1 -18    8.01    0.33
 -35  -1 -30    4.78    0.36
 -34   0 -20   -0.09    0.22
 -32  -1 -35    1.78    0.35
 -30   0 -32    0.11    0.33
 -28   1 -13  195.36    0.82
 -27   1 -28   -0.06    0.31
 -20   2 -24    9.82    0.30
 -20   2 -14   15.23    0.24
 -12   0 -42   -0.17    0.28
 -10   0 -42    0.50    0.28
  -9   2 -29   -0.10    0.19
  -8   1 -37    6.06    0.32
  -6   2 -28    0.95    0.17
  -5   2 -27    0.20    0.16
 -40  -3 -27    0.71    0.32
 -39  -3 -30   -0.30    0.29
 -34  -2 -36    2.93    0.36
 -31  -1 -36    4.59    0.33
 -30  -1 -37   -0.22    0.27
 -29   1 -20    1.04    0.25
 -28  -1 -39    1.26    0.29
 -28   0 -34    1.92    0.34
 -28   1 -25    3.48    0.28
 -26   1 -29    6.85    0.34
 -21   2 -19    5.72    0.22
 -20  -2 -46   -0.12    0.30
 -20   2 -22    0.35    0.21
 -20   2 -16    1.15    0.16
 -19  -1 -44    0.42    0.31
 -19   2 -25    6.47    0.25
 -18   2 -26    3.18    0.23
 -17   2 -27   17.48    0.33
 -16   2 -28    7.39    0.27
 -14   1 -37   -0.17    0.24
 -12  -1 -45    1.34    0.34
  -8   2 -28    0.39    0.18
  -5   1 -36   -0.14    0.20
 -39  -2 -21    1.74    0.31
 -37  -3 -34    0.83    0.29
 -36  -2 -32    2.25    0.37
 -32  -2 -38    0.30    0.31
 -31  -2 -39    0.42    0.30
 -30  -2 -40    0.56    0.30
 -28   1 -23    2.11    0.25
 -27   1 -26    9.67    0.33
 -20   2 -20   -0.23    0.17
 -20   2 -18   19.15    0.29
 -19   2 -23   11.34    0.27
 -15   2 -27    3.95    0.23
 -10   2 -28   11.83    0.26
  -7   1 -36   13.36    0.36
 -40  -3 -25    0.87    0.32
 -37  -2 -29    4.56    0.38
 -33  -1 -32    0.05    0.29
 -28   1 -19   17.15    0.35
 -27   1 -14    5.84    0.25
 -26   1 -27    6.87    0.32
 -26   1 -11    1.62    0.15
 -24  -1 -41    1.60    0.30
 -22   0 -38    2.83    0.34
 -20  -1 -43    0.48    0.30
 -19   2 -21   66.66    0.51
 -19   2 -17   43.35    0.38
 -18  -2 -46    1.11    0.30
 -18   0 -40    1.17    0.26
 -18   2 -24   14.47    0.30
 -17   2 -25    8.03    0.26
 -16   2 -26   45.54    0.46
  -9   1 -36   12.48    0.36
  -9   2 -27    0.45    0.15
  -6   2 -26   25.02    0.30
  -3   1 -34    6.54    0.25
 -40  -3 -23    0.49    0.32
 -39  -3 -28    0.25    0.30
 -36  -1 -19   10.45    0.35
 -36  -1 -17    7.55    0.32
 -35  -1 -26    3.53    0.38
 -32  -1 -33    3.52    0.33
 -31  -1 -34    4.08    0.38
 -27   1 -24   10.94    0.32
 -25  -2 -43    0.90    0.32
 -25   1 -28    0.37    0.28
 -20   1 -33    2.25    0.30
 -18   2 -22   11.11    0.27
 -18   2 -16   56.13    0.41
 -17   2 -23   70.28    0.53
 -16   0 -40    0.91    0.28
 -15  -1 -44    0.59    0.32
 -15   2 -25   56.05    0.48
 -10   2 -26    6.94    0.22
  -8   2 -26   -0.26    0.14
  -7   2 -25  147.79    0.66
  -6   1 -35    0.04    0.23
 -37  -3 -32    2.31    0.33
 -36  -2 -30    1.85    0.32
 -33  -3 -38    3.51    0.32
 -33  -2 -35    0.01    0.33
 -32   0 -16    3.52    0.27
 -28  -1 -37    0.56    0.29
 -28   0 -32    0.10    0.28
 -27   1 -22    1.07    0.22
 -27   1 -18    2.38    0.24
 -26  -1 -39    0.41    0.28
 -26   0 -34    1.44    0.29
 -24   0 -36   12.90    0.40
 -23   1 -30   -0.57    0.29
 -21   1 -32   -0.30    0.28
 -17   2 -21   13.96    0.27
 -17   2 -19  147.80    0.68
 -17   2 -17    3.51    0.17
 -16   2 -22   15.78    0.30
 -14   2 -24   42.05    0.42
  -9   2 -25    6.01    0.21
 -39  -3 -26    4.01    0.36
 -38  -2 -18    3.28    0.31
 -35  -1 -14    2.14    0.25
 -32  -3 -39   -0.07    0.26
 -32  -2 -36    1.78    0.32
 -31  -3 -40    0.62    0.25
 -31  -2 -37    1.07    0.34
 -30   0 -28    1.18    0.28
 -27  -2 -41    1.21    0.35
 -26   1 -23    0.47    0.22
 -25   1 -12    2.76    0.17
 -19  -2 -45    0.78    0.28
 -16   2 -18   20.94    0.27
 -14  -2 -46    0.08    0.30
 -12   1 -35   12.87    0.34
 -12   2 -24   53.18    0.43
 -10   0 -40    7.05    0.33
  -5   1 -34    5.08    0.24
 -40  -4 -26   -0.30    0.27
 -37  -2 -25    1.56    0.32
 -36  -3 -33    0.40    0.29
 -35  -1 -20   18.21    0.40
 -35  -1 -16    1.82    0.27
 -32  -1 -31    4.24    0.37
 -29  -2 -39   -0.54    0.31
 -26   1 -21    7.44    0.26
 -26   1 -17    0.06    0.20
 -25   1 -24    1.60    0.26
 -23  -1 -40    0.08    0.28
 -22   1 -29    6.58    0.36
 -15   2 -21  130.09    0.64
 -15   2 -19    0.82    0.15
 -14   2 -22  110.45    0.60
 -14   2 -20   -0.03    0.16
  -7   1 -34    3.66    0.24
  -4   1 -33    0.97    0.20
 -39  -3 -24    0.15    0.28
 -37  -3 -30    1.04    0.32
 -35  -1 -18    2.99    0.24
 -34  -1 -25    4.18    0.37
 -30  -1 -33    0.64    0.37
 -26  -3 -43    0.57    0.27
 -25   1 -14    1.14    0.17
 -24   1 -25    1.85    0.26
 -22   0 -36    0.57    0.27
 -20  -2 -44    0.68    0.32
 -12   2 -22   22.19    0.29
 -11   1 -34    6.02    0.28
 -10  -1 -43    0.15    0.29
  -9   1 -34    0.30    0.21
  -8  -1 -43    1.59    0.29
  -3   1 -32    0.77    0.17
 -38  -3 -27    1.52    0.30
 -37  -2 -23   -0.11    0.27
 -34  -3 -35   -0.11    0.30
 -33  -2 -33   -0.27    0.30
 -27  -1 -36    8.18    0.41
 -26  -1 -37    1.52    0.29
 -25  -1 -38    2.56    0.30
 -25   1 -22    3.04    0.22
 -25   1 -20    0.95    0.22
 -25   1 -16    3.60    0.21
 -24   0 -34    1.33    0.28
 -23   1 -26    6.81    0.31
 -22  -3 -45    3.13    0.27
 -18   1 -31    0.49    0.27
 -17  -1 -42    1.35    0.29
 -16  -3 -47    0.20    0.21
  -6   1 -33   56.66    0.49
  -2   1 -31   10.15    0.23
 -39  -4 -27   -0.50    0.26
 -38  -4 -30    2.24    0.27
 -37  -2 -21    6.27    0.33
 -37  -2 -19    9.33    0.35
 -37  -2 -17    7.43    0.33
 -36  -3 -31    0.83    0.33
 -34  -1 -23    1.66    0.28
 -34  -1 -15   32.11    0.43
 -32  -3 -37   -0.43    0.30
 -30   0 -22    1.16    0.26
 -28  -3 -41   -0.05    0.27
 -24   1 -23    0.03    0.19
 -24   1 -13    0.46    0.13
 -22   1 -27    0.10    0.21
 -21   1 -28    0.06    0.22
 -19   1 -30    2.03    0.24
 -18  -2 -44    3.77    0.34
 -14  -3 -47   -0.11    0.22
 -13  -2 -45    1.51    0.32
  -8   1 -33   24.19    0.35
  -5   1 -32    0.18    0.17
 -38  -3 -25    0.07    0.28
 -37  -3 -28    0.72    0.33
 -34  -1 -17   37.21    0.47
 -31  -2 -35    1.87    0.32
 -30  -3 -39    0.34    0.27
 -29  -2 -37    0.49    0.30
 -24   1 -21    9.55    0.26
 -24   1 -15   -0.28    0.14
 -23   1 -24    3.67    0.23
 -22  -1 -39    0.95    0.27
 -17  -3 -46    0.43    0.24
 -16   1 -31    0.03    0.25
 -13  -1 -42    1.75    0.31
  -9  -2 -45    0.10    0.27
 -39  -4 -25    1.50    0.30
 -35  -3 -32   -0.46    0.29
 -33  -1 -12   12.84    0.28
 -30  -1 -31   22.69    0.48
 -29  -1 -32    0.34    0.38
 -28   0 -26    1.48    0.24
 -24   1 -19   12.79    0.27
 -23  -1 -38    1.70    0.28
 -22   1 -25    2.33    0.22
 -20  -3 -45    0.16    0.23
 -19  -2 -43    0.27    0.30
 -17   1 -30    6.88    0.27
  -9  -1 -42    0.55    0.27
  -9   1 -32    0.13    0.20
  -7   1 -32    2.39    0.18
  -4   1 -31    0.50    0.14
 -38  -4 -28    1.06    0.27
 -37  -3 -26    3.71    0.35
 -36  -4 -32    4.48    0.33
 -36  -3 -29    0.68    0.33
 -33  -1 -14    4.44    0.25
 -32  -2 -32   -0.22    0.36
 -27  -1 -34    1.65    0.33
 -25  -3 -42    0.33    0.29
 -25  -1 -36    3.42    0.32
 -24  -1 -37   -0.01    0.27
 -20   1 -27   -0.28    0.19
 -18   1 -29    5.88    0.25
 -15  -3 -46    0.81    0.25
  -6   1 -31    1.09    0.17
 -36  -2 -20    0.86    0.27
 -36  -2 -16    3.81    0.26
 -35  -2 -25    0.58    0.29
 -33  -3 -34    4.13    0.34
 -33  -1 -20    0.12    0.25
 -33  -1 -18    5.29    0.28
 -26   0 -28    3.32    0.27
 -23   1 -18    3.49    0.19
 -21  -3 -44   -0.36    0.24
 -20   0 -34   19.07    0.45
 -18  -3 -45    0.55    0.25
 -17  -1 -40    1.30    0.30
 -15   1 -30   43.59    0.46
 -12   1 -31    0.22    0.18
 -10   1 -31    3.98    0.21
  -8   1 -31    2.15    0.19
 -39  -5 -26   -0.12    0.24
 -38  -4 -26    3.01    0.33
 -37  -3 -24    3.00    0.34
 -35  -3 -30    0.63    0.28
 -32  -3 -35   -0.28    0.29
 -32  -1 -11    9.80    0.25
 -31  -3 -36    2.61    0.35
 -30  -2 -34    1.96    0.34
 -30  -1 -29   -0.26    0.29
 -29  -3 -38    0.82    0.32
 -28   0 -12  160.32    0.69
 -25  -2 -39   -0.55    0.30
 -22   1 -21   -0.15    0.19
 -19   1 -26    0.00    0.17
 -18   1 -27    1.94    0.19
 -17   1 -28    4.84    0.22
 -16   1 -29   -0.13    0.18
 -10  -1 -41    1.68    0.28
  -8  -1 -41    0.05    0.25
  -5   1 -30    0.95    0.14
 -36  -3 -27    5.30    0.34
 -35  -2 -23    0.43    0.27
 -34  -3 -31    0.75    0.33
 -34  -2 -26   36.23    0.54
 -32  -1 -13   65.28    0.51
 -28  -1 -31    2.40    0.35
 -26  -4 -42    0.35    0.23
 -22  -1 -37    0.92    0.27
 -22   1 -19   33.91    0.36
 -22   1 -17   34.07    0.35
 -19  -3 -44   -0.39    0.26
 -16  -3 -45    3.12    0.29
 -15  -2 -43    0.55    0.29
 -15  -1 -40    0.31    0.25
  -9   1 -30    0.00    0.15
  -7   1 -30    3.17    0.17
  -4   0 -36   -0.16    0.21
  -4   1 -29    3.07    0.18
 -37  -3 -22    2.35    0.33
 -36  -4 -30    0.97    0.30
 -35  -2 -21    9.00    0.32
 -32  -1 -21    1.33    0.23
 -32  -1 -19   33.07    0.45
 -32  -1 -15   26.07    0.37
 -31  -1 -10    0.05    0.16
 -27  -4 -41    0.11    0.25
 -27  -1 -32    3.82    0.32
 -26   0 -26    9.21    0.29
 -25  -1 -34    3.77    0.32
 -22  -2 -40   -0.33    0.27
 -21   1 -20    2.39    0.19
 -20   1 -23    0.09    0.19
 -19   1 -24   87.55    0.57
 -16   1 -27   11.52    0.28
  -6   1 -29   27.70    0.32
  -3   1 -28   -0.06    0.16
 -38  -5 -27    5.69    0.29
 -37  -4 -27    1.95    0.31
 -37  -3 -20    0.89    0.32
 -35  -2 -15    0.43    0.19
 -33  -2 -27   -0.01    0.29
 -32  -1 -17  128.28    0.74
 -31  -4 -37    5.09    0.32
 -29  -4 -39    1.16    0.27
 -28  -4 -40    2.63    0.26
 -24  -3 -41    0.03    0.29
 -24   0 -28    5.78    0.27
 -21   1 -16    8.96    0.20
 -20   1 -21   22.42    0.31
 -18   1 -25   11.18    0.26
 -16  -4 -46    1.36    0.20
 -14  -3 -45    0.48    0.25
 -11  -2 -43    1.38    0.29
 -10   1 -29    3.15    0.17
  -8   1 -29   17.61    0.27
 -38  -4 -22    0.86    0.31
 -37  -3 -18    0.17    0.25
 -36  -5 -31    3.48    0.27
 -35  -4 -31    0.09    0.27
 -32  -3 -33    0.94    0.28
 -31  -3 -34    0.17    0.32
 -31  -1 -12   -0.21    0.18
 -29  -2 -33    0.22    0.38
 -26   0 -24    1.71    0.21
 -26   0 -10   22.10    0.26
 -24  -2 -38   -0.16    0.28
 -20   1 -19   12.12    0.25
 -20   1 -17  106.83    0.54
 -19  -4 -45    0.55    0.19
 -19   1 -22   -0.01    0.16
 -16  -2 -42    3.66    0.29
 -14   1 -27   -0.09    0.15
 -11   1 -28    7.13    0.22
  -9  -2 -43   -0.24    0.27
  -5   1 -28   85.83    0.49
 -38  -5 -25    2.47    0.27
 -37  -5 -28    2.80    0.27
 -36  -4 -28    2.55    0.30
 -35  -3 -26    0.91    0.30
 -34  -4 -32    1.49    0.29
 -34  -2 -22    5.43    0.29
 -31  -1 -20    3.11    0.25
 -30  -3 -35    0.97    0.29
 -30  -1  -9   16.10    0.25
 -29  -3 -36    1.69    0.31
 -27  -2 -35    2.97    0.32
 -27  -1 -30    1.20    0.30
 -26  -3 -39    3.68    0.32
 -26  -2 -36    2.72    0.31
 -24  -4 -42    2.85    0.26
 -22  -1 -35   -0.18    0.26
 -21  -1 -36    0.91    0.26
 -19   1 -20  244.49    0.84
 -18   1 -23    2.42    0.18
 -17   1 -24   18.46    0.29
 -15   1 -26   40.73    0.39
 -14  -4 -46    1.35    0.21
 -14  -2 -42    1.67    0.29
 -14  -1 -39    0.63    0.23
  -9   1 -28    1.58    0.15
  -7   1 -28   72.18    0.46
 -35  -5 -32    3.77    0.27
 -34  -2 -14    2.81    0.22
 -31  -1 -16   28.17    0.39
 -30  -1 -23    8.91    0.30
 -29  -1 -26    5.77    0.29
 -25  -1 -32    0.07    0.29
 -24   0 -26    5.42    0.24
 -23  -1 -34    0.04    0.27
 -20  -4 -44    0.01    0.19
 -19   1 -18    0.09    0.14
 -18   1 -21    2.53    0.19
 -17  -4 -45    1.37    0.22
 -17  -2 -41    0.37    0.26
 -13   1 -26    6.01    0.20
 -12  -1 -39    0.27    0.22
 -10   1 -27   43.22    0.38
  -6  -1 -39    0.82    0.24
  -6   1 -27  163.74    0.65
 -37  -4 -23    0.38    0.32
 -35  -4 -29    1.11    0.30
 -34  -5 -33   18.08    0.39
 -34  -3 -27    4.73    0.34
 -34  -2 -18    0.71    0.21
 -34  -2 -16    1.32    0.21
 -33  -2 -23    4.00    0.30
 -32  -4 -34    5.79    0.35
 -30  -2 -30    1.36    0.32
 -30  -1 -11   26.02    0.31
 -28  -1 -27    0.35    0.23
 -26  -4 -40    2.91    0.28
 -26   0 -16  160.37    0.71
 -26   0 -14  274.38    0.87
 -22  -2 -38    1.62    0.28
 -22   0 -28    0.83    0.20
 -20   0 -30    0.00    0.21
 -18   1 -19   19.12    0.26
 -17   1 -22  176.34    0.72
 -16   1 -23   38.10    0.37
 -14   1 -25   97.24    0.55
 -13  -3 -44    1.33    0.28
 -12  -2 -42    0.42    0.24
 -10  -2 -42   12.07    0.36
 -37  -5 -26    0.01    0.26
 -36  -5 -29    1.35    0.23
 -36  -4 -26   -0.02    0.26
 -31  -3 -32    0.83    0.32
 -30  -4 -36    0.65    0.31
 -30  -1 -21   15.14    0.32
 -28  -4 -38    1.10    0.28
 -28  -2 -32   -0.40    0.37
 -27  -4 -39    0.70    0.25
 -27  -1 -28    0.38    0.24
 -24   0 -24    1.40    0.19
 -23  -2 -37    0.29    0.26
 -18  -4 -44    6.51    0.29
 -15  -4 -45    0.71    0.21
 -15  -2 -41    0.20    0.24
 -12   1 -25   18.79    0.27
  -9   1 -26  157.01    0.65
  -8   0 -34   15.14    0.30
  -7   1 -26   54.91    0.39
 -35  -3 -22    0.40    0.29
 -34  -4 -30    6.57    0.32
 -33  -3 -28    5.76    0.34
 -33  -2 -21    3.90    0.25
 -32  -5 -35   32.55    0.46
 -32  -2 -24   13.76    0.38
 -30  -3 -33    2.60    0.30
 -30  -1 -19   75.28    0.57
 -30  -1 -17   13.35    0.31
 -30  -1 -15  178.20    0.78
 -30  -1 -13    3.17    0.18
 -28  -1 -25    3.16    0.27
 -27  -5 -40   -0.05    0.21
 -26  -2 -34    3.55    0.32
 -26  -1 -29    6.73    0.31
 -22  -4 -42    0.32    0.25
 -22   0 -26   15.92    0.32
 -18   0 -30    1.30    0.23
 -15   1 -22   95.69    0.51
 -13  -2 -41    0.42    0.26
 -13   1 -24  141.98    0.63
 -11  -1 -38    6.00    0.30
 -37  -4 -19    2.72    0.32
 -36  -4 -24    2.00    0.32
 -35  -5 -30    1.85    0.24
 -35  -4 -27    0.21    0.28
 -34  -3 -25   -0.28    0.24
 -33  -2 -19   11.70    0.29
 -33  -2 -17   23.04    0.37
 -33  -2 -15   30.94    0.39
 -30  -5 -37   18.10    0.37
 -29  -5 -38    1.99    0.24
 -29  -3 -34    0.59    0.27
 -29  -1 -22    0.27    0.19
 -29  -1 -10    0.38    0.15
 -28  -5 -39    0.53    0.21
 -28  -3 -35   -0.08    0.27
 -27  -3 -36    1.23    0.29
 -20   0 -28   10.61    0.27
 -17  -3 -42    0.42    0.30
 -16   1 -19    7.17    0.18
 -14  -1 -37    0.48    0.22
 -11  -2 -41    0.55    0.26
  -9  -1 -38   -0.16    0.20
  -7  -1 -38    1.55    0.25
 -37  -5 -24    6.51    0.32
 -36  -5 -27   -0.37    0.24
 -35  -3 -20    3.05    0.28
 -34  -5 -31    1.96    0.26
 -32  -2 -22    0.94    0.24
 -31  -2 -25    0.53    0.28
 -29  -2 -29    0.46    0.28
 -29  -1 -20    0.75    0.20
 -29  -1 -12    0.15    0.16
 -27  -1 -26    9.83    0.29
 -24  -4 -40    0.93    0.29
 -23  -5 -42    0.78    0.22
 -21  -3 -40   -0.04    0.25
 -19  -4 -43    0.17    0.22
 -13   1 -22    5.34    0.17
 -12  -3 -43    0.19    0.30
 -12  -1 -37   10.67    0.33
 -12   1 -23  112.60    0.53
 -11  -4 -45    1.65    0.23
  -2   0 -32   -0.01    0.12
 -37  -6 -25    1.13    0.22
 -36  -6 -28    0.31    0.19
 -35  -3 -18    1.84    0.24
 -35  -3 -16    0.49    0.23
 -34  -4 -28   -0.38    0.28
 -33  -5 -32    1.05    0.26
 -31  -4 -33    1.49    0.30
 -29  -1 -18   46.76    0.44
 -26  -1 -27    6.31    0.27
 -25  -1 -28    0.03    0.27
 -22  -3 -39    0.18    0.26
 -22  -2 -36    5.96    0.31
 -16  -5 -45    2.27    0.18
 -14  -2 -40    1.44    0.24
 -10  -3 -43    0.26    0.28
 -10   0 -32   -0.33    0.18
  -9  -4 -45    0.07    0.22
 -37  -5 -22    0.04    0.25
 -35  -5 -28    1.56    0.25
 -32  -2 -20    3.91    0.23
 -32  -2 -12    3.43    0.20
 -31  -2 -23    8.73    0.31
 -30  -4 -34    8.50    0.33
 -30  -3 -31    0.37    0.26
 -29  -4 -35    0.06    0.26
 -28  -1 -21    7.77    0.27
 -27  -2 -31   12.16    0.37
 -27  -1 -24    9.93    0.27
 -24  -2 -34    0.22    0.26
 -23  -3 -38    3.54    0.30
 -23  -2 -35    3.18    0.28
 -23  -1 -30   -0.65    0.25
 -21  -1 -32   -0.18    0.24
 -20  -1 -33    2.36    0.26
 -20   0 -26    0.20    0.16
 -18   0 -28    0.29    0.16
 -17  -4 -43    5.03    0.29
 -15  -3 -42    1.60    0.30
 -14  -4 -44    0.57    0.22
 -12  -2 -40   -0.27    0.23
  -8  -1 -37    5.15    0.26
  -8   0 -32  108.49    0.60
 -36  -5 -25    2.37    0.26
 -35  -6 -29    0.15    0.18
 -33  -4 -29    0.21    0.23
 -33  -3 -24    0.56    0.27
 -32  -3 -27    0.21    0.23
 -32  -2 -18    0.13    0.18
 -32  -2 -16    0.01    0.19
 -32  -2 -14   45.50    0.43
 -29  -3 -32    0.92    0.26
 -29  -2 -27    0.86    0.28
 -28  -3 -33    4.30    0.30
 -26  -5 -39    6.47    0.28
 -26  -1 -25    5.75    0.27
 -24  -3 -37    8.93    0.35
 -17  -5 -44    0.61    0.18
 -14  -5 -45   -0.05    0.16
 -13  -1 -36   37.31    0.46
 -10  -2 -40    1.17    0.24
 -36  -6 -26    0.72    0.20
 -35  -4 -23    5.42    0.34
 -34  -5 -29   -0.16    0.22
 -34  -4 -26    0.15    0.28
 -31  -2 -21    2.62    0.23
 -30  -2 -24    4.70    0.29
 -28  -5 -37    1.05    0.25
 -28  -2 -28    4.36    0.30
 -28  -1 -19   16.02    0.29
 -28  -1 -17  189.43    0.79
 -28  -1 -11    0.69    0.12
 -22  -4 -40    0.49    0.27
 -21  -5 -42    2.18    0.23
 -20  -3 -39    0.55    0.33
 -20  -2 -36    3.97    0.31
 -13  -2 -39   -0.17    0.23
  -8  -2 -40    9.73    0.29
 -36  -5 -23    0.55    0.26
 -34  -6 -30    0.08    0.17
 -34  -3 -15    4.49    0.23
 -33  -5 -30    0.74    0.24
 -33  -3 -22    5.02    0.29
 -30  -3 -29    0.97    0.29
 -27  -2 -29    3.88    0.27
 -22   0 -20  330.44    0.97
 -18  -5 -43    0.91    0.20
 -18   0 -26    3.38    0.17
 -16   0 -28    1.23    0.16
  -7  -1 -36   11.31    0.29
  -5  -1 -36   -0.26    0.19
  -2   0 -30    1.40    0.13
 -35  -6 -27    1.88    0.21
 -35  -4 -21    4.52    0.32
 -33  -6 -31    0.83    0.20
 -31  -2 -17   15.05    0.29
 -31  -2 -11   67.02    0.45
 -30  -4 -32    0.11    0.25
 -30  -2 -22    5.47    0.27
 -29  -3 -30    0.43    0.28
 -27  -1 -10   31.31    0.28
 -26  -2 -30    2.05    0.25
 -26  -1 -23    0.42    0.17
 -24  -4 -38    3.43    0.27
 -24  -2 -32    4.32    0.31
 -23  -2 -33   -0.04    0.23
 -22  -2 -34    3.66    0.27
 -22  -1 -29    5.83    0.27
 -21  -1 -30   61.26    0.55
 -20  -1 -31   17.87    0.36
 -13  -4 -43    0.57    0.27
 -12  -1 -35   11.56    0.29
 -11  -2 -39    1.33    0.21
 -10  -5 -45    0.84    0.15
 -10   0 -30   64.23    0.45
  -4   0 -30    9.68    0.19
 -36  -6 -24    5.81    0.26
 -36  -5 -21    2.14    0.28
 -34  -5 -27    1.28    0.24
 -34  -4 -24    8.03    0.32
 -33  -3 -20    0.03    0.23
 -32  -6 -32    0.19    0.19
 -31  -3 -26    2.10    0.28
 -31  -2 -13   33.16    0.35
 -28  -4 -34    1.94    0.28
 -28  -3 -31    3.88    0.28
 -28  -2 -26    3.57    0.28
 -27  -4 -35   10.22    0.35
 -27  -1 -18    2.19    0.19
 -26  -4 -36    4.63    0.29
 -25  -4 -37    0.57    0.24
 -25  -1 -24    1.15    0.18
 -23  -5 -40    2.60    0.25
 -23  -3 -36    2.77    0.28
 -20   0 -22  310.71    0.93
 -14   0 -28    0.13    0.13
 -10  -1 -35   29.57    0.39
  -9  -2 -39    0.52    0.19
  -8   0 -30    0.16    0.12
  -7  -2 -39    9.76    0.29
  -6   0 -30    4.65    0.15
 -35  -5 -24    2.92    0.28
 -35  -4 -19    0.46    0.23
 -33  -3 -18   -0.37    0.19
 -32  -4 -28    0.09    0.24
 -32  -3 -23    0.56    0.21
 -30  -2 -20   22.51    0.35
 -29  -2 -23   28.54    0.41
 -27  -3 -32    3.84    0.28
 -27  -2 -27    8.27    0.31
 -27  -1 -14    5.10    0.18
 -26  -3 -33   -0.05    0.23
 -25  -6 -39    4.83    0.22
 -25  -5 -38   -0.06    0.24
 -25  -3 -34    0.18    0.24
 -24  -1 -25    1.69    0.18
 -20  -4 -40    0.47    0.22
 -19  -2 -35    0.22    0.26
 -18   0 -24   60.23    0.43
 -16  -5 -43   -0.12    0.18
 -16   0 -26    0.56    0.13
 -15  -3 -40   -0.12    0.28
 -13  -5 -44    0.76    0.17
 -12  -2 -38    0.70    0.23
  -6  -1 -35    0.32    0.18
 -35  -4 -17    0.10    0.20
 -34  -6 -28    0.98    0.19
 -33  -4 -25    0.69    0.24
 -30  -6 -34    0.02    0.18
 -26  -6 -38   -0.04    0.16
 -18  -1 -31    0.49    0.19
 -17  -4 -41    0.62    0.25
 -10  -3 -41    1.40    0.27
   2   2 -14  229.59    0.49
   6   2 -12   95.88    0.36
   7   5 -20   -0.08    0.15
  11   1   8   44.15    0.18
  15   5 -14  186.88    0.82
  16   5 -13  159.22    0.78
  17   3  -4    8.78    0.20
  17   4  -9   10.36    0.25
   4   5 -21    1.72    0.19
   7   2 -11    3.53    0.13
  10   4 -16    0.50    0.14
  11   3 -12  150.76    0.56
  13   3 -10  132.21    0.54
  16   4 -10    6.05    0.22
  19   4  -5   36.25    0.37
  23   5   4    1.71    0.26
   5   3 -16    5.10    0.15
   8   2 -10   64.43    0.31
   8   5 -19    0.21    0.15
   9   2  -9   75.67    0.33
  12   4 -14    0.42    0.15
  13   4 -13   25.87    0.31
  14   4 -12    6.00    0.21
  15   4 -11    1.33    0.18
  19   3   6    2.51    0.15
  19   5  -8   53.83    0.49
   6   4 -18   44.46    0.33
   7   1  -4  837.20    0.79
   8   6 -20    0.45    0.21
  18   4  -6   93.67    0.54
   0   4 -20  174.76    0.56
   6   1  -5   81.18    0.25
   9   5 -18    0.36    0.14
  13   2  -3  728.62    1.01
  15   2   3   40.69    0.26
  15   2  11   16.42    0.17
  15   3  -6    7.32    0.18
  17   3  -2   16.66    0.23
  18   5  -9  354.28    1.12
  20   4   0  182.11    0.76
  20   5  -5   13.60    0.31
   7   4 -17    4.26    0.15
  10   5 -17    1.46    0.16
  14   2   0    0.05    0.12
  17   4  -7  219.90    0.78
  18   3   3   28.11    0.28
   0   2 -14    0.27    0.08
  10   1  11    3.95    0.06
  10   6 -18    8.10    0.25
  12   2  -4   11.08    0.17
  14   2  14   10.14    0.13
  15   2   7  226.07    0.54
  15   2   9  289.65    0.60
  15   5 -12  186.73    0.79
  16   5 -11  299.81    1.01
   8   4 -16    3.84    0.15
  11   6 -17    0.49    0.19
  13   3  -8  166.93    0.57
  13   5 -14   63.53    0.46
  16   3  -3   18.45    0.23
  16   6 -12    2.58    0.26
  18   3   5   92.16    0.45
  18   3   9    4.71    0.16
  -2   4 -20    0.18    0.13
   3   3 -16  176.93    0.50
   4   4 -18    0.13    0.14
   6   6 -20    0.94    0.18
   9   3 -12    1.30    0.13
  11   2  -5  609.24    0.88
  12   3  -9   19.96    0.23
  12   6 -16    1.05    0.20
  14   6 -14    1.61    0.22
  20   4   4  196.11    0.76
   0   3 -17    4.21    0.11
   1   4 -19    0.65    0.14
   5   2 -11    1.33    0.10
   7   5 -18    0.86    0.14
  12   4 -12   81.30    0.45
  13   4 -11  208.31    0.71
  -5   3 -18   34.53    0.19
   6   2 -10    1.53    0.12
   7   6 -19    1.13    0.18
  16   3  -1   51.67    0.34
  17   3   2   29.32    0.27
  17   5  -8   33.56    0.39
  18   4  -2  172.66    0.70
  19   5  -4   69.85    0.52
   1   2 -13   55.02    0.23
   4   3 -15    0.62    0.10
   7   2  -9  125.11    0.38
   8   2  -8    0.42    0.11
   9   1   2    0.34    0.08
  14   2   4   15.38    0.17
  14   2  12   12.24    0.14
  14   3  -5   39.31    0.29
  16   5  -9  254.28    0.90
  -2   2 -14  117.07    0.29
   4   6 -20    3.43    0.21
   9   5 -16    1.10    0.14
  12   2  -2    0.57    0.12
  17   3   4   49.33    0.33
  18   5  -5   42.72    0.41
  21   5   6    2.46    0.22
  21   5  10    1.50    0.25
  -9   2 -15    1.01    0.03
  -1   4 -19  552.30    0.92
   1   3 -16  102.80    0.36
   1   5 -20  171.67    0.62
   2   4 -18  172.12    0.55
   5   3 -14   61.27    0.31
   9   6 -17    2.21    0.18
  10   6 -16    0.36    0.19
  13   3  -6    2.34    0.14
  13   5 -12  213.14    0.79
  14   2  10   35.87    0.22
  14   5 -11  161.28    0.71
  15   6 -11   51.99    0.48
  17   3   6   46.09    0.32
  17   3  10   23.86    0.25
  17   4  -3  183.74    0.69
  19   5  -2  505.21    1.30
  20   5   1  210.38    0.88
  -2   3 -17   13.69    0.14
   7   4 -15    1.01    0.14
  12   3  -7   31.81    0.27
  13   6 -13    1.43    0.20
  17   5  -6    1.96    0.21
  18   6  -6    0.49    0.22
   2   1  -7    4.76    0.07
   2   2 -12   37.29    0.19
   6   1  -3  365.25    0.46
  13   4  -9    2.19    0.16
  19   4   7    5.54    0.19
  19   4   9    0.62    0.18
  21   6   3    0.69    0.25
 -12   1 -11   12.92    0.08
   2   6 -20   53.12    0.41
   3   1  -6   85.43    0.21
   3   4 -17   14.63    0.20
   5   1  -4   13.26    0.11
   6   5 -17    0.28    0.15
   7   3 -12   15.43    0.18
  11   3  -8   12.49    0.18
  12   4 -10   71.71    0.41
  14   3  -3    0.14    0.12
  16   4  -4  157.52    0.62
  16   5  -7  301.81    0.96
  18   4   2  206.67    0.74
  19   6  -3  132.92    0.77
  20   6   0    2.22    0.27
  -1   5 -20  300.44    0.78
   2   3 -15  141.13    0.42
   4   1  -5    7.11    0.09
   8   1   1   14.73    0.11
   9   3 -10    2.37    0.13
  10   2  -4   31.02    0.21
  12   2   0  129.19    0.40
  15   5  -8  114.36    0.61
  16   3   3  204.42    0.61
  20   5   7    0.27    0.22
  -1   2 -13   36.91    0.18
   0   4 -18    1.20    0.14
   7   5 -16    3.18    0.15
   7   6 -17    7.05    0.21
  15   3   0    9.10    0.18
  15   4  -5    3.84    0.18
  17   5  -4  172.91    0.74
  18   4   4   -0.01    0.18
  20   6   2   68.27    0.60
  -4   3 -17    7.32    0.11
  -1   3 -16   45.29    0.24
   4   4 -16   42.86    0.29
   9   2  -5  235.65    0.51
  13   2  13   13.65    0.14
  13   3  -4   40.12    0.28
  13   5 -10   36.66    0.37
  14   6 -10    1.68    0.24
  15   6  -9    1.84    0.21
  16   3   5    5.13    0.15
   0   6 -20    1.23    0.18
   3   3 -14   27.00    0.21
  11   5 -12   10.47    0.22
  12   5 -11   67.77    0.45
  12   6 -12    5.49    0.25
  14   4  -6  110.39    0.51
  16   3   7  168.51    0.55
  16   3  11   35.96    0.27
  16   4  -2   21.73    0.27
  17   6  -5    1.95    0.22
  18   4   6   50.44    0.38
  20   6   4    4.83    0.28
   0   5 -19  296.95    0.78
  11   2  -1  430.86    0.69
  14   3  -1  181.00    0.56
  18   6  -2    5.86    0.31
  20   6   6    1.56    0.27
  -2   0  -2 9999.00    1.09
   1   4 -17  256.85    0.64
   4   3 -13   74.54    0.32
   4   5 -17   16.25    0.23
   6   4 -14    0.26    0.13
  12   2   2   42.08    0.23
  12   2  16   28.05    0.16
  13   2   7   73.64    0.29
  13   2   9    0.32    0.10
  13   2  11   95.59    0.31
  15   5  -6    1.64    0.18
  20   6   8    1.68    0.28
  -6   3 -17    3.90    0.09
  -2   4 -18  139.41    0.46
   0   2 -12  113.03    0.29
  11   4  -9    0.52    0.13
  15   6  -7   42.83    0.44
  17   4   3   17.62    0.25
  19   5   8    0.29    0.19
   0   3 -15    9.46    0.14
   1   5 -18  180.11    0.63
   1   6 -19   47.00    0.38
   5   5 -16    8.93    0.19
  13   3  -2   48.86    0.30
  16   4   0  108.79    0.52
  -3   3 -16   16.89    0.15
  -2   5 -19  419.99    0.90
   3   7 -18   22.35    0.33
  13   5  -8   88.47    0.51
  14   3   1   16.51    0.21
  14   4  -4    1.52    0.15
   2   6 -18    2.19    0.18
   7   6 -15    7.87    0.21
  12   6 -10   35.99    0.38
  13   6  -9   17.77    0.31
  15   3   6  112.83    0.45
  19   6   7    0.91    0.28
  -4   4 -18    1.05    0.11
  -1   4 -17    3.38    0.13
   0   7 -19   -0.05    0.14
   1   3 -14   13.16    0.15
   3   4 -15    3.50    0.14
   4   7 -17   31.16    0.37
   9   2  -3   43.40    0.23
  11   6 -11    2.43    0.20
  12   3  -3   10.61    0.17
  13   4  -5    1.34    0.14
  15   5  -4    7.78    0.21
  17   4  11   19.93    0.28
  17   6  -1   65.76    0.56
  18   6   2    2.45    0.25
   3   6 -17    3.77    0.20
  12   2  14   30.98    0.18
  15   3  10   37.01    0.27
  18   5   7    0.85    0.19
  18   5   9    0.28    0.22
  -1   5 -18   91.09    0.45
   3   5 -16   22.10    0.26
   4   4 -14    7.65    0.16
   6   7 -15    1.44    0.23
  11   3  -4   13.26    0.18
  12   4  -6   15.92    0.22
  14   6  -6    1.88    0.23
  16   4   4   54.44    0.39
   2   3 -13    4.48    0.12
   4   6 -16    1.52    0.18
   7   7 -14   93.47    0.61
  11   4  -7    3.80    0.15
  13   5  -6    1.70    0.18
  14   4  -2   90.24    0.46
  16   6  -2   78.89    0.59
   0   4 -16   95.60    0.39
   0   6 -18   96.53    0.52
   3   2  -9   39.56    0.20
   4   5 -15    6.12    0.18
  10   3  -5   18.66    0.20
  10   4  -8    3.57    0.15
  12   2   8  117.40    0.35
  12   2  12  141.45    0.36
  15   5  -2  113.58    0.59
  17   5   4   22.06    0.33
  -6   4 -18   76.03    0.32
   0   5 -17  248.28    0.72
   4   2  -8  283.25    0.50
   7   4 -11   22.63    0.23
   9   4  -9    0.84    0.13
  12   2  10    2.98    0.11
  12   3  -1    0.38    0.14
  12   5  -7   27.67    0.31
  12   6  -8    5.60    0.22
  13   4  -3    0.38    0.14
  14   3   5   69.54    0.35
  15   6  -3   17.55    0.32
  17   5   6    0.30    0.21
  -3   4 -17  163.10    0.48
  -2   2 -12    0.19    0.07
   1   6 -17   22.75    0.29
   5   5 -14   10.39    0.20
   6   6 -14    0.47    0.15
   9   3  -6    5.34    0.14
  11   5  -8   11.91    0.22
  16   4   8    4.19    0.18
  16   4  12    4.20    0.19
  17   6   3    4.95    0.26
  -3   5 -18   88.15    0.43
   2   1  -5    2.54    0.06
   3   1  -4    0.17    0.05
   9   6 -11    8.17    0.23
  10   5  -9    0.29    0.14
  14   4   0   88.83    0.45
  14   6  -4   43.09    0.43
  17   5   8    1.27    0.19
  17   5  10    1.33    0.22
  17   5  12    0.75    0.22
  -2   6 -18    3.72    0.19
   4   7 -15   55.28    0.47
  11   3  -2    4.21    0.15
  13   5  -4    0.25    0.17
  14   3   9  216.49    0.60
  14   3  13   29.34    0.25
  15   5   0    8.31    0.23
   2   4 -14    0.57    0.12
   2   6 -16   46.95    0.38
  11   4  -5    5.93    0.18
  13   6  -5    0.66    0.19
  14   3  11    1.16    0.13
  15   4   5   11.72    0.23
  12   3   1    0.04    0.14
  12   6  -6    0.53    0.18
  16   5   5   12.60    0.27
  -5   4 -17   48.77    0.27
  -4   3 -15    0.41    0.07
  -2   5 -17   67.89    0.39
  -1   2 -11  396.41    0.52
  -1   6 -17   51.39    0.39
   3   4 -13    0.83    0.13
  10   3  -3    2.71    0.13
  11   6  -7   22.59    0.34
  15   4   7    0.81    0.16
  16   6   4    1.75    0.26
  -5   5 -18   35.49    0.28
  10   6  -8    5.47    0.25
  11   2  15  310.14    0.51
  11   5  -6    0.07    0.15
  12   7  -5    1.91    0.27
  16   5   7    4.72    0.22
   2   7 -15    8.81    0.25
   5   6 -13    0.53    0.16
   9   6  -9   80.53    0.53
  10   5  -7   55.81    0.41
  13   3   6    0.01    0.13
  13   5  -2    5.32    0.20
  15   4   9    0.52    0.14
  15   4  11   16.79    0.26
  16   5  11    4.44    0.24
   1   3 -12    0.05    0.10
   6   4 -10   46.83    0.31
   8   1  13  123.10    0.19
   9   3  -4  111.28    0.41
   9   5  -8   23.07    0.29
  11   3   0    0.38    0.14
  14   4   4    9.10    0.20
   7   5 -10  159.82    0.63
   8   1  11  233.96    0.29
   8   3  -5   38.28    0.25
  11   2   9  101.55    0.32
  11   2  13    2.31    0.10
  11   4  -3   15.99    0.23
  12   6  -4    0.74    0.20
  13   4   1   46.22    0.34
  14   6   0    0.98    0.20
  16   6  10   -0.47    0.25
  16   6  14    0.84    0.29
  -4   4 -16  141.33    0.46
  -4   5 -17  150.76    0.55
  -3   3 -14    0.78    0.09
  -3   6 -17    9.56    0.22
   1   6 -15    0.84    0.18
   8   7  -9   47.12    0.48
  -7   4 -17  185.94    0.49
  13   5   0    0.71    0.19
  -6   3 -15    7.04    0.11
  -4   2 -12   10.99    0.10
   2   2  -8   18.38    0.15
   2   6 -14   15.34    0.25
  10   3  -1   90.13    0.38
  10   6  -6   33.61    0.39
  11   5  -4   17.50    0.26
  12   4   0   15.67    0.23
  -2   6 -16   61.68    0.42
   1   4 -13   41.25    0.28
   3   2  -7  199.73    0.41
  15   5  10    1.13    0.22
  15   5  12    2.19    0.23
  15   5  14    4.49    0.26
  15   6   7    9.47    0.29
  -3   7 -16    8.50    0.26
   7   6  -9    2.05    0.20
  10   7  -5    0.78    0.21
  12   5  -1   57.41    0.44
  -5   6 -17    2.76    0.18
  -3   4 -15    0.38    0.11
   2   4 -12   17.14    0.20
   2   7 -13   56.96    0.48
   4   1  -1    5.90    0.07
   9   3  -2    0.51    0.12
  11   4  -1   54.38    0.36
  12   7  -1    1.21    0.23
  13   5   2   54.08    0.44
  -1   6 -15   11.37    0.22
   6   1   3   88.47    0.21
   8   5  -7   32.31    0.34
   8   7  -7   18.00    0.34
   9   2   3   43.06    0.22
  11   6  -3    2.35    0.22
  12   3   7   18.98    0.22
  12   4   2   18.50    0.25
  13   4   5   54.20    0.38
  -6   4 -16    0.51    0.12
  -2   5 -15  103.20    0.48
   5   5 -10  299.44    0.85
   6   7  -9   -0.06    0.20
  14   6   6    0.21    0.21
  -1   3 -12    0.32    0.10
  10   3   1   40.93    0.27
  10   4  -2   10.34    0.20
  12   5   1    7.24    0.26
  12   7   1   22.42    0.39
  -5   3 -14   38.18    0.21
  -1   7 -14   19.68    0.32
   3   1  -2   77.24    0.18
   7   3  -4    8.52    0.17
  10   5  -3    8.92    0.23
  12   3   9    1.89    0.12
  14   5  11   15.90    0.32
   0   3 -11    0.37    0.10
   0   7 -13    0.53    0.22
   9   4  -3    0.02    0.14
  11   4   1    0.92    0.16
  14   6  14    1.89    0.28
  -1   4 -13    9.83    0.17
   7   6  -7  165.88    0.76
   9   5  -4    1.42    0.18
  10   2  10  269.82    0.52
  11   5   0   55.01    0.46
  13   4  11   14.75    0.27
  13   6   5    0.41    0.22
  -5   4 -15    3.85    0.12
  -4   7 -15    0.99    0.19
   0   5 -13    0.41    0.12
   5   6  -9   60.89    0.47
   9   3   0   38.11    0.27
  10   2  12    1.27    0.11
  10   6  -2   14.77    0.31
  11   3   6    1.76    0.14
  -8   4 -16  162.61    0.48
  -6   6 -16   92.97    0.50
  -4   5 -15    6.55    0.17
   2   1  -3   93.86    0.19
   2   3  -9   86.15    0.34
   3   3  -8  313.84    0.63
   3   7 -10    5.90    0.25
   5   7  -8    2.64    0.22
   7   5  -6  174.82    0.70
  10   4   0   93.60    0.46
  13   6   7    0.80    0.21
  13   7  10   10.63    0.36
  -4   3 -13   39.16    0.22
  -3   7 -14   15.77    0.30
  -1   1  -6    7.61    0.07
  13   6   9    5.02    0.28
  -7   5 -16  236.13    0.68
   0   1  -5    2.60    0.06
   1   1  -4   68.95    0.16
   4   5  -9    2.50    0.19
   5   1   2    2.62    0.07
  -5   6 -15    1.34    0.18
  -4   4 -14    0.97    0.12
   3   4  -9   18.19    0.22
   4   2  -4  181.73    0.40
   5   4  -7   72.43    0.39
   7   2   1  152.02    0.39
   9   4  -1    2.60    0.17
   9   5  -2    2.00    0.19
  11   3   8   84.86    0.39
  12   4   8    6.21    0.22
  13   5  12    4.80    0.24
  -1   7 -12    0.77    0.22
   0   6 -12   38.36    0.37
   3   2  -5   40.87    0.20
  -7   3 -14    1.52    0.08
  -3   3 -12    9.42    0.14
   0   7 -11   66.72    0.55
   1   2  -7  131.24    0.32
   1   6 -11  133.30    0.65
   2   2  -6  413.78    0.57
   5   6  -7    2.81    0.28
   6   1   5    0.17    0.06
   7   3  -2   82.80    0.36
   8   5  -3   25.87    0.31
   9   3   2  100.72    0.41
  11   3  10    0.74    0.14
  11   3  16    2.00    0.16
  12   7  11    4.89    0.32
  -7   4 -15    7.09    0.14
  -4   6 -14   39.44    0.36
   1   7 -10   18.47    0.34
   4   7  -7    3.53    0.25
   9   6  -1   45.72    0.46
  10   7   3    5.59    0.28
  12   4  14    7.18    0.25
  12   6   8    1.48    0.22
  -1   5 -12   54.08    0.37
  -7   6 -15   39.73    0.36
  -4   7 -13   20.90    0.35
   6   2   0  484.44    0.66
   6   3  -3  112.74    0.41
   6   5  -5    8.55    0.26
   7   1  10   22.60    0.11
   7   4  -3    1.53    0.15
  -2   4 -12    1.43    0.11
   0   5 -11   40.90    0.34
   8   3   1  380.94    0.76
  -7   7 -14   10.21    0.30
  -6   4 -14  109.15    0.42
  -1   3 -10   88.05    0.33
   4   5  -7   19.21    0.28
   7   1  16    7.73    0.07
  10   4   4  132.72    0.58
  10   5   3  133.15    0.67
  11   7  12   24.69    0.44
  -6   3 -13    2.21    0.10
  -6   6 -14    1.11    0.18
  -2   7 -11    1.02    0.22
  -1   4 -11   49.28    0.31
   5   7  -4    6.93    0.29
   8   7   1    6.73    0.29
  -6   7 -13   16.69    0.35
  -4   5 -13    0.22    0.14
  -1   7 -10   45.40    0.48
   0   4 -10   81.80    0.39
   1   3  -8  367.23    0.68
   4   7  -5   14.64    0.34
   8   4   0   91.20    0.47
   9   7   4    0.50    0.23
  11   6   9    8.71    0.28
  -9   4 -15  407.21    0.77
  -9   6 -15    1.65    0.20
   2   4  -8  341.51    0.79
   3   4  -7   27.31    0.27
   7   1  12  251.86    0.31
   7   3   0  272.87    0.64
   7   5  -2    0.67    0.18
   7   7   0    5.91    0.29
   9   2  15    1.88    0.11
   9   5   2  104.87    0.60
  11   4  11    2.81    0.21
  -5   6 -13    0.38    0.18
  -5   7 -12    1.56    0.25
   9   4   3   22.75    0.29
  -4   2 -10   30.16    0.16
   6   5  -3    5.06    0.21
   7   1  14   54.69    0.15
  -7   5 -14    8.96    0.20
  -4   6 -12    1.41    0.20
  -4   7 -11    1.03    0.25
   6   6  -2    0.68    0.23
   8   5   1  172.28    0.74
   4   7  -3  126.18    0.78
   5   1   4    7.61    0.08
   5   5  -4   73.83    0.48
   8   7   5    2.93    0.29
   9   5   4    3.37    0.28
 -10   5 -15  148.03    0.56
  -8   4 -14   45.41    0.29
  -3   6 -11    2.15    0.19
  -1   5 -10   29.70    0.30
   3   7  -4   92.45    0.68
   4   5  -5    1.65    0.19
   8   2   8    0.57    0.12
   9   7  10    5.14    0.33
  -6   5 -13    2.05    0.15
  -1   7  -8   85.91    0.63
   1   7  -6  100.93    0.70
   9   7  16    5.30    0.33
 -11   4 -15    1.16    0.13
   2   6  -6  426.35    1.21
   7   7   4    4.82    0.28
   9   7  14    1.06    0.27
 -10   6 -14    1.52    0.22
   2   2  -4    9.90    0.13
   4   4  -4   70.38    0.40
   6   6   0   41.91    0.44
   8   5   3  389.99    1.09
  10   5  11   38.53    0.40
  -9   5 -14  243.88    0.72
  -6   6 -12    0.81    0.19
  -5   5 -12    0.86    0.15
  -3   3 -10    2.79    0.12
   1   2  -5   22.19    0.17
   4   3  -3   98.76    0.38
   4   7  -1    2.46    0.30
   8   7   9    7.94    0.31
  10   4  16    7.65    0.26
  -5   7 -10    0.52    0.23
  -1   2  -7  280.85    0.46
   0   2  -6  481.99    0.61
   5   5  -2    2.45    0.19
   8   2  10   15.46    0.17
   8   4   4   70.67    0.45
  -4   5 -11   16.69    0.24
   2   1  -1  448.70    0.41
   7   5   2    4.67    0.24
   8   7  17    0.16    0.28
 -11   3 -14   75.60    0.28
  -9   6 -13   17.89    0.30
   2   3  -5  434.88    0.75
   2   7  -3  115.84    0.76
   4   6  -2   18.57    0.32
   6   3   1   11.69    0.19
   8   5   5  155.53    0.71
   9   6  15    1.30    0.26
 -10   4 -14  164.30    0.50
  -8   5 -13   87.46    0.45
  -3   5 -10    7.71    0.19
  -2   7  -7   12.77    0.33
   0   3  -7  242.22    0.55
   3   5  -4  165.87    0.69
   9   4   9    0.37    0.17
  -7   2 -11    8.52    0.10
   2   6  -4    9.33    0.28
   5   4  -1    0.57    0.16
   7   3   4  190.21    0.57
   9   3  14   12.40    0.22
 -11   5 -14  156.16    0.59
 -11   7 -12   26.35    0.42
  -8   6 -12    5.64    0.24
   1   5  -6  123.93    0.59
   1   6  -5   48.27    0.45
   6   1   9  380.07    0.41
   6   2   4   53.65    0.24
   8   2  14    3.41    0.13
   8   6  10    4.79    0.26
   9   4  11    0.53    0.16
   9   5  12    9.77    0.27
  -7   5 -12   27.71    0.28
  -5   4 -11    5.48    0.15
   7   7  14    9.75    0.34
   9   4  13    2.98    0.21
  -6   7  -9    3.28    0.26
   1   1  -2  118.75    0.21
   4   6   0   26.50    0.36
  -9   4 -13    1.87    0.13
  -4   4 -10    2.44    0.14
   3   4  -3    0.62    0.16
   4   5  -1    1.70    0.18
   5   7   6   60.89    0.58
  -6   3 -11   39.18    0.22
  -6   5 -11    0.03    0.13
   6   5   3   17.27    0.29
   7   4   5   86.02    0.48
   7   5   6  110.58    0.61
  -3   4  -9    0.14    0.12
   2   4  -4  197.75    0.63
   6   7  13   16.00    0.38
   6   7  17    2.41    0.29
   8   5  11   13.62    0.27
  -5   5 -10   19.08    0.25
   0   1  -3  132.07    0.21
   0   4  -6  113.40    0.47
  -8   4 -12   34.19    0.25
  -8   7  -9    6.94    0.28
  -5   3 -10   18.77    0.17
  -1   6  -5    0.83    0.20
   0   6  -4   28.15    0.36
   4   6   2    8.19    0.28
   8   5  17   37.11    0.43
  -3   5  -8   25.03    0.29
   5   7  10    0.61    0.24
   8   4  12   52.86    0.41
  -6   7  -7   20.48    0.37
  -1   1  -4    5.44    0.06
   2   2  -2    1.68    0.10
   4   5   1   22.98    0.30
   4   7   7   72.03    0.62
   5   7  12    1.79    0.26
   8   3  17    0.97    0.17
   8   4  18    3.60    0.21
 -12   5 -13  224.39    0.72
 -12   6 -12    5.61    0.24
  -8   6 -10    5.29    0.25
  -7   4 -11    3.45    0.15
  -5   2  -9  236.66    0.39
  -2   7  -3  198.64    0.95
   1   3  -4  182.93    0.50
   2   7   3  194.63    0.96
   5   7  16    2.00    0.26
 -11   4 -13  186.32    0.53
 -10   7  -9    2.07    0.26
  -8   5 -11   12.18    0.22
   2   6   0    0.48    0.19
   3   4  -1    1.13    0.19
   3   5   0   34.97    0.36
   5   5   4    0.70    0.22
  -1   3  -6  170.86    0.47
   0   3  -5   89.63    0.35
   1   6  -1    0.36    0.19
   4   7  11    0.43    0.26
   6   6  12    0.81    0.21
   6   6  14    1.20    0.25
   6   6  18    0.99    0.24
   7   5  12   31.05    0.35
 -13   7 -10   11.08    0.34
  -9   7  -8   52.71    0.52
   0   6  -2    0.31    0.19
   0   7   1  151.08    0.85
   2   5  -1   -0.15    0.16
   4   3   1  190.37    0.54
   6   4   6   64.23    0.42
   7   5  14   10.97    0.29
  -5   6  -7   94.17    0.58
  -1   6  -3   15.31    0.29
   2   7   5   28.85    0.42
 -11  -1 -18    0.02    0.19
  -6   0 -22   47.74    0.43
  -4   0 -26  113.76    0.70
   2   0 -32    6.94    0.33
   2   1  -7    5.33    0.08
   9   1 -28   10.30    0.25
 -13  -2  -7   77.37    0.35
  -1   1 -16  194.80    0.58
   0   1 -21    2.18    0.19
 -15  -3  -6  103.25    0.40
 -11  -1 -10   55.52    0.32
   1   1  -8   14.96    0.12
 -12  -2  -4   80.55    0.28
  -2   0 -30    1.68    0.23
  -1   1 -12  647.86    0.86
   1   1 -24    0.59    0.16
   3   1 -26    0.27    0.18
   4   1 -27   -0.44    0.20
 -14  -3  -3   28.81    0.19
 -12  -1 -15    3.72    0.19
  -9  -1 -28    1.48    0.27
  -8   0 -14    0.32    0.15
  -2   1 -17    0.73    0.17
  -2   1 -15  301.16    0.70
   0   1 -23   64.78    0.44
   5   1 -28   36.06    0.38
 -15  -2 -13   44.54    0.37
 -12  -1 -19   15.68    0.29
  -1   1 -22    0.65    0.16
   6   1 -29    0.13    0.18
 -17  -3 -12   45.65    0.37
 -11  -1  -8   44.65    0.27
  -8   0 -12   47.48    0.30
  -6   0 -26  448.50    1.31
  -2   1 -13  585.35    0.87
  -1   1 -10   12.24    0.15
   1   1 -26   17.21    0.30
   7   1 -30   33.17    0.39
 -19  -4 -19    0.98    0.33
 -16  -3  -7  169.19    0.53
 -15  -2 -11   16.54    0.24
 -13  -2  -5  100.11    0.34
 -12  -1 -11   12.37    0.20
  -8   0 -22    0.24    0.20
   0   1 -25    0.88    0.18
 -19  -4 -21   -0.29    0.33
 -17  -3 -10   23.84    0.27
 -13  -1 -18    0.05    0.18
  -3   1 -16   83.30    0.40
 -10  -1 -29    3.79    0.29
  -8   0 -24  125.45    0.69
  -8   0 -10   45.16    0.27
  -6   0 -28   37.28    0.45
  -6   0  -6    0.14    0.09
  -3   1 -14  331.12    0.70
 -15  -3  -4    0.80    0.10
 -13  -1 -22    8.81    0.29
  -1   1 -26    2.50    0.24
   1   1 -28    9.67    0.26
 -15  -2  -9  278.27    0.69
 -13  -1 -12   24.40    0.26
  -4   1 -19  301.79    0.82
  -4   1 -17    6.47    0.18
  -2   1 -25  189.42    0.77
   3   1 -30    2.20    0.21
   4   1 -31    4.66    0.26
 -18  -3 -23    0.46    0.29
 -17  -3  -8   27.54    0.25
 -10   0 -20   63.96    0.46
 -10   0 -16   12.14    0.22
  -4   1 -21  162.03    0.65
  -4   1 -15  258.44    0.66
 -14  -1 -19    0.48    0.20
 -14  -1 -15    9.67    0.22
 -12  -3   1    0.27    0.04
   5   1 -32    0.08    0.19
  10   2 -18    0.72    0.10
 -19  -4  -9    0.69    0.17
 -19  -3 -16    4.38    0.28
 -16  -3  -5    5.50    0.14
  -8   0 -28   46.97    0.49
  -4   1 -13   97.46    0.39
  -2   1 -27    5.49    0.24
  -2   1  -9  967.25    0.90
   8   2 -18   34.60    0.23
   9   2 -19    9.09    0.14
   9   2 -17  112.43    0.35
  10   2 -16   23.61    0.17
  11   2 -19    1.19    0.09
  11   2 -17  153.01    0.38
 -14  -1 -23    6.48    0.29
  -5   1 -22   34.77    0.37
  -5   1 -16   50.75    0.33
   3   1 -32    1.80    0.22
   8   2 -20   -0.01    0.10
   8   2 -16    1.84    0.10
   9   2 -21    1.74    0.12
  10   2 -22    0.57    0.12
 -17  -2 -13    4.76    0.20
 -15  -2  -7  223.07    0.57
  -3   1 -10  932.97    0.96
   6   2 -20   49.34    0.31
   6   2 -18    6.56    0.15
   7   2 -21   -0.20    0.11
   9   2 -15  198.86    0.41
 -21  -4 -19   -0.32    0.31
 -18  -3  -9    4.96    0.16
 -10   0 -26  276.55    1.07
  -8   0 -30    0.54    0.24
  -4   1 -11 1060.12    1.10
  -3   1 -28   -0.29    0.21
  -1   1 -30    7.99    0.26
   5   2 -19    0.65    0.13
   6   2 -16   12.41    0.16
   7   2 -15  162.04    0.40
 -21  -4 -17    2.02    0.26
 -14  -1 -27   -0.06    0.26
  -6   1 -17   22.48    0.25
   2   1  -5    2.32    0.04
   5   2 -21    4.10    0.15
   7   2 -23   55.88    0.35
   8   2 -24    0.37    0.14
   8   2 -14   22.38    0.15
 -20  -3 -17    0.53    0.25
 -17  -3  -6   43.91    0.27
 -17  -2 -11  256.22    0.74
 -12   0 -18    0.45    0.17
  -6   1 -23  432.50    1.13
  -6   1 -15   12.89    0.20
   4   2 -20    0.64    0.13
   4   2 -18    1.05    0.12
   5   2 -23    3.41    0.18
 -16  -2  -8    2.27    0.14
 -14  -3  -1   13.88    0.11
 -12   0 -22  160.71    0.75
 -12   0 -16    0.09    0.15
 -10   0 -10    2.35    0.14
  -2   1 -31   10.86    0.31
   4   2 -22  143.67    0.55
   4   2 -16  110.80    0.38
   7   2 -25    1.79    0.17
 -16  -1 -21    0.20    0.22
 -12   0 -24  301.50    1.08
  -7   1 -16    8.20    0.19
  -6   1 -13  314.21    0.69
  -4   1 -29    3.20    0.23
   3   2 -21   54.57    0.35
   3   2 -19    0.07    0.11
   3   2 -17   41.25    0.26
   4   2 -24   22.43    0.28
   6   2 -14   70.90    0.27
 -14  -2  -4   15.17    0.15
 -12   0 -14   11.44    0.21
  -7   1 -24  189.28    0.80
   2   2 -20   77.78    0.40
   3   2 -23   84.07    0.45
   5   2 -25   97.82    0.50
   6   2 -26    2.19    0.17
   7   2 -13   57.64    0.22
 -19  -2 -19    9.07    0.28
  -8   1 -21    9.89    0.26
  -7   1 -14   54.52    0.33
   2   2 -18  133.89    0.47
 -21  -3 -22    2.21    0.34
 -21  -3 -18    0.86    0.26
 -17  -2  -9  162.97    0.55
 -15  -3  -2  146.10    0.33
  -8   1 -17   49.15    0.36
  -7   1 -26   69.24    0.54
  -5   1 -30    0.43    0.22
  -5   1 -10  544.50    0.78
  -4   1 -31    0.64    0.21
  -2   1  -7   50.58    0.20
   1   2 -21   17.23    0.24
   1   2 -19  274.23    0.71
   2   2 -24    9.23    0.22
   2   2 -16    0.28    0.12
   3   2 -25    0.23    0.16
   3   2 -15   31.80    0.22
   4   2 -26    3.01    0.19
   4   2 -14   12.47    0.15
   5   2 -27    7.27    0.22
 -12   0 -28    4.23    0.26
  -8   1 -25  233.34    0.91
   1   2 -23    1.02    0.14
   1   2 -17    0.47    0.13
   5   2 -13   73.69    0.26
   6   2 -28   30.78    0.33
  -8   1 -15  119.16    0.49
  -1   1  -6    7.39    0.09
   0   2 -22    2.17    0.17
   0   2 -18    2.06    0.15
   1   2 -25  133.90    0.62
   2   2 -26   63.24    0.45
   3   2 -27  157.09    0.68
 -20  -2 -22    0.35    0.28
 -20  -2 -20    0.35    0.22
 -19  -2 -13   13.26    0.25
 -18  -2 -10    2.27    0.16
  -9   1 -24   12.35    0.30
  -7   1 -12  246.39    0.61
  -4   0  -2    0.62    0.04
  -1   2 -21  119.80    0.53
   0   2 -24   48.94    0.39
   2   2 -14  198.11    0.48
   4   2 -28    5.09    0.20
   5   2 -29    1.51    0.19
 -17  -1 -14    2.30    0.20
  -9   1 -26  208.45    0.91
  -1   2 -23    4.61    0.17
  -1   2 -19    2.46    0.15
   0   2 -16  203.46    0.56
   1   2 -27   23.01    0.32
   1   2 -15   58.08    0.29
   2   2 -28   12.70    0.27
   3   2 -13   47.57    0.23
 -22  -3 -19    0.68    0.26
 -20  -2 -16    1.45    0.20
 -14  -1  -7    3.18    0.14
 -14   0 -26    1.48    0.22
 -10   1 -23   91.56    0.59
 -10   1 -19    1.94    0.19
  -2   2 -22    7.44    0.22
  -2   2 -20  158.56    0.61
  -1   2 -17  163.64    0.54
   0   2 -26    6.93    0.22
   3   2 -29   13.52    0.27
  13   2 -13    7.92    0.06
 -17  -3  -4   47.97    0.25
 -10   1 -17    1.58    0.19
  -9   1 -28    1.73    0.23
  -2   2 -18   53.93    0.36
   0   1  -5    2.76    0.06
   4   2 -30    0.53    0.20
   4   2 -12   70.90    0.25
 -22  -3 -15   17.51    0.35
 -21  -2 -21    6.45    0.33
 -19  -2 -11    0.09    0.15
 -15  -1  -8    2.49    0.15
  -9   1 -14  113.25    0.47
  -2   2 -26  114.08    0.62
  -1   2 -27  110.65    0.61
   0   2 -14    0.22    0.12
   1   2 -29   66.96    0.49
   2   2 -30   12.01    0.29
 -21  -2 -19    7.81    0.28
 -17  -1 -12   33.62    0.31
 -11   1 -24  206.43    0.89
 -11   1 -22  116.80    0.64
 -11   1 -20   27.96    0.33
 -10   1 -27   54.74    0.51
  -7   1 -10   22.64    0.21
  -6   1  -9  378.08    0.65
  -3   2 -25    6.19    0.24
  -3   2 -23    4.52    0.20
   1   2 -13   54.68    0.27
   3   2 -31    2.34    0.23
 -23  -3 -20   -0.26    0.31
 -18  -3  -5   85.83    0.35
 -11   1 -26   77.20    0.61
 -11   1 -18    0.47    0.16
  -8   1 -11  233.45    0.59
  -4   1  -7  844.92    0.82
  -4   2 -22  223.97    0.78
  -2   2 -28   54.19    0.47
  -1   2 -29   18.30    0.33
   0   2 -30   43.71    0.45
   2   2 -12   37.68    0.21
   5   2 -11    0.81    0.08
 -20  -2 -12    4.35    0.19
 -19  -1 -18    0.13    0.21
 -16  -1  -9    0.19    0.13
 -14   0 -12  106.54    0.47
 -10   1 -29    3.68    0.25
  -9   1 -12   33.76    0.28
  -4   2 -24   93.97    0.55
   1   2 -31    7.28    0.25
   2   2 -32    8.57    0.28
 -18  -1 -13   70.57    0.44
 -16   0 -26    0.11    0.24
 -12   1 -23  160.19    0.77
 -12   1 -21   23.46    0.33
 -11   1 -28    8.03    0.29
 -11   1 -16   14.65    0.23
  -4   2 -26   24.74    0.33
 -20  -1 -23    0.31    0.32
 -19  -3  -6    1.90    0.13
 -12   1 -25   25.69    0.39
 -12   1 -19   12.66    0.25
 -10   1 -13   34.32    0.28
  -3   1  -6  393.17    0.51
  -3   2 -29   68.06    0.53
  -1   2 -31   29.77    0.39
   0   2 -32    0.66    0.24
 -22  -2 -18   -0.53    0.21
 -12   1 -27   65.86    0.57
  -5   2 -27    0.86    0.22
 -15  -2  -3   39.32    0.21
 -14  -2  -2  227.11    0.41
 -13   1 -22    8.34    0.27
  -6   2 -20  460.31    1.08
  -5   2 -17    2.09    0.18
  -4   2 -30   14.78    0.34
  -3   2 -31    1.08    0.26
 -22  -2 -16   13.41    0.29
 -20  -3  -7   32.62    0.27
 -20  -2 -10   52.66    0.37
 -18  -1 -11    3.59    0.16
 -16  -2  -4  136.38    0.40
 -13   1 -26    7.05    0.29
 -12  -1  -3   11.43    0.13
 -15  -1  -6   19.22    0.20
 -13   1 -18    0.12    0.16
 -12   1 -15    2.81    0.17
  -8   1  -9  103.15    0.38
  -7   2 -21  355.29    0.99
  -6   2 -28    0.52    0.19
   6   2 -10    0.96    0.07
 -23  -2 -19    0.01    0.24
 -22  -2 -14    0.44    0.20
 -21  -1 -20    3.26    0.26
 -16  -1  -7  353.49    0.74
 -14   1 -23    5.56    0.26
 -14   1 -21   47.81    0.44
 -11  -1  -2    0.92    0.09
 -10   1 -11    4.20    0.15
  -7   2 -19   92.16    0.51
  -5   2 -15  241.39    0.66
  -4   2 -14    9.81    0.18
  -3   2 -13  665.48    0.96
  -2   1  -5   37.27    0.15
   1   1  -4   68.39    0.14
 -21  -2 -11    2.29    0.18
 -14   1 -27   -0.03    0.24
 -14   1 -19    0.46    0.19
 -13   1 -16   23.98    0.29
 -11   1 -12   93.87    0.43
  -6   2 -16  352.12    0.84
  -2   2 -12    0.09    0.12
  -8   2 -28    0.39    0.23
  -8   2 -20   54.88    0.43
  -7   2 -17  126.37    0.55
 -22  -1 -21   -0.38    0.30
 -19  -2  -7  194.78    0.59
 -15   1 -24   21.84    0.38
  -9   2 -23  358.37    1.10
  -9   2 -21   57.07    0.47
  -8   2 -18  722.26    1.32
 -24  -2 -20   -0.08    0.28
 -22  -2 -12    3.77    0.20
  -6   2 -14   81.58    0.41
 -20  -2  -8    0.36    0.15
 -14   1 -15    9.28    0.22
 -12   0  -6  532.82    0.80
  -9   2 -29   -0.12    0.26
  -9   2 -19  318.88    0.93
  -4   2 -12   10.81    0.18
 -21  -1 -14    2.09    0.21
 -16   1 -25   19.45    0.37
 -16   1 -21    0.26    0.21
 -24  -2 -16    0.88    0.23
 -18  -3  -3   26.79    0.19
 -17  -3  -2   28.51    0.17
 -12   1 -11   11.29    0.20
 -11   2 -25   -0.67    0.24
  -9   2 -17  436.75    1.03
 -23  -2 -13    0.22    0.17
 -21  -2  -9    1.53    0.15
 -19  -3  -4  212.11    0.52
 -16  -3  -1  111.83    0.27
 -13   1 -12   23.74    0.26
 -11   2 -21   46.62    0.43
 -10   0  -4  215.54    0.45
  -4   1  -5   15.81    0.13
  -1   1  -4    6.63    0.08
   3   2  -9   38.22    0.17
   3   3 -24   41.32    0.35
   4   3 -25   61.40    0.42
   4   3 -23   64.18    0.40
 -20  -3  -5   53.54    0.31
 -11   2 -19   25.40    0.34
  -8   1  -7   38.82    0.24
   1   3 -26   55.66    0.44
   1   3 -24   29.47    0.31
   1   3 -22    4.53    0.19
   2   3 -27   22.15    0.31
   2   3 -23   71.00    0.43
   4   3 -21   46.74    0.33
   6   3 -23    9.56    0.19
 -23  -1 -18    4.05    0.25
 -22  -2 -10    2.08    0.17
  -9   2 -15    0.61    0.16
  -8   2 -14    2.35    0.17
  -1   3 -26    9.52    0.25
  -1   3 -24   12.73    0.26
   0   3 -27    9.03    0.25
   0   3 -23   23.54    0.28
   3   3 -20   17.87    0.23
   5   3 -20   39.92    0.30
   6   3 -21  126.86    0.48
   7   3 -22   -0.15    0.13
 -18   1 -23    3.36    0.30
 -16  -1  -5    3.82    0.14
  -7   1  -6    3.66    0.13
  -5   2 -11  644.45    0.96
  -2   3 -27    1.42    0.21
  -2   3 -25   -0.13    0.18
  -2   3 -23    0.11    0.18
  -1   3 -28   47.38    0.45
  -1   3 -22   17.04    0.25
   0   3 -29    5.47    0.27
   1   3 -20   95.74    0.47
   4   3 -19  165.32    0.54
   7   3 -20   23.61    0.23
 -16   1 -15    2.67    0.20
 -15  -3   0    8.66    0.08
  -3   3 -26   31.07    0.38
  -3   3 -24    2.46    0.21
  -2   3 -21   61.34    0.42
  -1   3 -20    5.13    0.19
   2   3 -19   60.54    0.36
   6   3 -19    0.75    0.12
 -19  -1  -8   25.94    0.27
 -14  -1  -3    0.33    0.10
 -12   2 -18   12.24    0.26
  -4   2 -10   31.90    0.24
  -4   3 -25    3.62    0.23
  -3   3 -28   31.68    0.40
  -3   3 -22   19.24    0.27
  -2   3 -29   24.55    0.36
 -20   0 -14   14.37    0.29
 -19  -2  -5    0.69    0.13
 -18  -2  -4    1.55    0.12
 -13   1 -10    7.10    0.19
 -12   1  -9    3.01    0.16
  -9   2 -13   79.41    0.42
  -4   3 -27   25.52    0.35
  -4   3 -23    5.77    0.21
  -3   3 -30   10.08    0.32
  -3   3 -20   -0.15    0.16
   1   3 -18   78.43    0.40
 -24  -2 -12    1.62    0.20
 -19   1 -22    0.47    0.24
 -15   1 -12   10.17    0.22
 -14   1 -11    8.01    0.20
 -11   1  -8   44.45    0.29
 -11   2 -15  292.86    0.85
 -10   2 -14  218.44    0.70
  -8   2 -12  240.51    0.67
  -5   3 -28    1.72    0.26
  -5   3 -26    1.53    0.20
  -5   3 -24   17.79    0.29
  -5   3 -22   54.34    0.44
  -4   3 -29   31.02    0.41
   2   3 -17   23.32    0.23
   4   3 -17   39.22    0.27
 -21  -2  -7   -0.07    0.16
 -16  -2  -2   -0.13    0.09
 -14   2 -20   -0.55    0.18
 -12   2 -16   28.10    0.32
  -6   3 -27    4.70    0.25
  -6   3 -25    6.11    0.23
  -6   3 -23   44.06    0.42
  -3   2  -9   44.55    0.25
   0   3 -17    3.67    0.16
 -20   1 -23   -0.01    0.31
 -17   1 -14    2.36    0.22
 -13   2 -17  107.14    0.58
  -7   3 -26    2.35    0.23
  -7   3 -24    8.65    0.27
  -6   2 -10  196.23    0.55
  -6   3 -29    7.33    0.30
  -5   3 -20    1.29    0.17
  -4   3 -19    6.63    0.19
 -25  -2 -13    5.32    0.24
 -24  -1 -15   -0.28    0.23
 -19   1 -18    0.13    0.20
  -7   3 -28   38.45    0.45
  -7   3 -22    0.84    0.21
  -2   3 -17   14.57    0.21
   1   3 -16  102.90    0.43
   3   3 -16  168.40    0.51
   4   2  -8  275.39    0.38
  -9   1  -6   33.54    0.23
  -8   3 -27    2.01    0.23
  -8   3 -25    0.11    0.19
  -8   3 -23    7.63    0.27
 -23  -2  -9   19.30    0.27
 -15   2 -19    0.91    0.20
 -13   2 -15    3.16    0.20
 -12   2 -14   31.35    0.32
 -10   2 -12    0.88    0.16
  -9   3 -26    0.51    0.23
  -5   2  -9  269.23    0.60
  -5   3 -18   35.95    0.33
  -4   3 -17    8.23    0.20
 -27  -2 -17    6.12    0.33
 -19   1 -16   69.53    0.52
 -14   1  -9  259.60    0.72
 -14   2 -16  120.81    0.62
  -9   3 -28    0.55    0.24
  -5   1  -4    7.19    0.12
  -3   3 -16   16.81    0.22
  -2   2  -8   23.01    0.18
   0   3 -15    8.90    0.18
   2   3 -15  139.59    0.46
   8   3 -17   20.68    0.18
 -24  -1 -13    0.26    0.21
 -21   1 -20    2.59    0.30
 -17   1 -12   32.68    0.34
 -13   1  -8   38.72    0.30
 -10   3 -27   49.09    0.52
   7   3 -16  134.20    0.40
 -18   1 -13   70.54    0.48
  -4   2  -8   52.02    0.28
 -26  -1 -17    0.35    0.26
 -25  -2 -11    3.01    0.21
  -7   2  -9  147.91    0.49
   0   1  -3  163.09    0.23
   1   3 -14   13.93    0.19
 -22   1 -21    0.26    0.28
 -14   2 -14   10.27    0.24
 -13   2 -13   12.97    0.24
 -12   2 -12  144.98    0.59
 -11   2 -11   51.10    0.36
 -11   3 -22    1.91    0.22
  -1   3 -14  178.57    0.55
   3   3 -14   26.30    0.22
   6   3 -15   89.35    0.33
 -23  -1 -10    1.30    0.19
 -15   2 -15   35.64    0.37
 -14  -2   0    0.30    0.07
 -10   2 -10  257.29    0.71
 -10   3 -19    0.33    0.19
  -9   3 -18   20.71    0.30
  -8   3 -17    0.36    0.18
  -3   3 -14    0.50    0.16
  -6   2  -8  113.85    0.41
  -2   1  -3   81.12    0.20
  -1   2  -7  306.57    0.53
 -18   1 -11    2.99    0.22
 -16   1  -9    0.22    0.16
 -12   3 -21    0.45    0.20
  -9   2  -9   81.75    0.40
   0   3 -13   80.35    0.36
   5   3 -14   61.27    0.28
 -25  -1 -12    2.63    0.23
 -20  -2  -4    0.57    0.13
 -10   3 -17    1.14    0.20
  -9   3 -16  103.67    0.55
   2   3 -13    4.44    0.14
   3   2  -7  217.25    0.35
 -27  -1 -16    6.20    0.31
 -24  -2  -8    1.25    0.18
 -20   2 -22   -0.13    0.27
 -19  -2  -3    0.11    0.11
 -19   2 -19    9.40    0.32
 -16   2 -14  181.80    0.76
 -15   2 -13   39.04    0.37
 -14   1  -7    2.91    0.17
 -14   2 -12   11.66    0.24
 -14   3 -23   11.70    0.31
 -13   2 -11  104.60    0.53
 -17   2 -15   71.32    0.52
 -12   2 -10    2.99    0.20
  -8   2  -8    0.62    0.14
  -7   3 -14    2.26    0.17
  -4   1  -3    0.41    0.08
   4   3 -13   78.57    0.32
   8   3 -15    2.53    0.10
 -20   0  -8   10.18    0.23
 -20   2 -20    0.25    0.23
 -15   3 -24   14.79    0.36
  -6   3 -13    2.21    0.19
 -22   0 -10   14.06    0.27
 -12   3 -17   93.59    0.58
 -11   2  -9  105.47    0.47
  -3   4 -27    7.45    0.29
  -2   4 -28   41.47    0.46
  -2   4 -26    0.75    0.21
  -1   3 -12    0.21    0.12
  -1   4 -25    0.76    0.20
   0   4 -26    0.34    0.19
   1   3 -12    0.09    0.12
   7   3 -14    0.13    0.09
 -21   2 -21    4.87    0.30
 -14   3 -19   53.83    0.49
  -5   4 -27   32.41    0.44
  -4   4 -28    0.47    0.24
  -4   4 -26   12.64    0.29
  -3   4 -29   92.95    0.66
  -3   4 -25    3.06    0.20
  -2   4 -24    0.22    0.19
   1   4 -25   -0.05    0.19
 -19  -1  -4    0.86    0.15
 -17   2 -13    5.27    0.25
 -16   2 -12    0.95    0.19
  -8   3 -13  182.63    0.66
  -5   4 -25    3.05    0.22
  -2   4 -22   44.97    0.42
  -1   4 -23   61.83    0.46
   1   4 -23   -0.48    0.18
   2   4 -24    5.54    0.21
 -21   2 -19    7.24    0.29
 -16   3 -21   17.62    0.35
 -15   2 -11   15.84    0.27
 -13   3 -16  161.35    0.74
  -7   4 -27   19.65    0.38
  -6   4 -24    1.42    0.20
  -5   4 -23    2.56    0.21
  -4   4 -22    1.67    0.21
   0   4 -22    5.42    0.23
   2   4 -22  125.99    0.60
   6   3 -13    0.01    0.09
 -20   2 -16    1.47    0.25
 -17  -2  -1    0.53    0.10
 -16   1  -7  376.69    0.89
 -14   2 -10   37.05    0.34
 -14   3 -17    3.33    0.24
  -8   4 -26   -0.37    0.23
  -7   3 -12   34.58    0.31
  -7   4 -23   -0.01    0.21
  -6   4 -22    0.26    0.21
  -3   4 -21   98.34    0.57
  -2   2  -6    0.41    0.11
  -1   4 -21    6.88    0.24
   1   4 -21  264.96    0.83
 -13   2  -9    0.02    0.17
 -10   3 -13  137.66    0.61
  -9   2  -7  121.19    0.46
  -9   4 -25    8.11    0.32
  -4   2  -6  284.30    0.57
   0   3 -11    0.35    0.11
   0   4 -20  155.95    0.66
 -27  -1 -12   12.60    0.33
 -24   1 -15   -0.28    0.26
  -9   3 -12   21.83    0.30
  -9   4 -23   -0.08    0.22
  -8   4 -22    0.58    0.22
  -7   4 -21    3.62    0.24
  -6   3 -11   47.62    0.35
  -4   0   0 1081.68    0.50
  -4   4 -20   32.54    0.36
   3   4 -21   25.97    0.30
 -22   2 -18    0.81    0.24
 -13  -2   1   41.35    0.13
  -6   4 -20   -0.34    0.17
  -1   4 -19  529.55    1.16
   2   4 -20   34.94    0.33
 -24   0 -10   35.56    0.40
 -23  -2  -5    4.48    0.18
 -22   0  -8    2.02    0.17
 -19   2 -13   12.59    0.28
 -17   2 -11  254.75    0.87
 -16   3 -17   44.89    0.47
 -14   1  -5   32.89    0.28
 -13   3 -14   81.43    0.53
 -12   3 -13   27.94    0.33
 -10   4 -22    0.25    0.24
   8   2  -8    0.43    0.03
 -23   2 -19   -0.25    0.27
 -21   2 -15   28.68    0.39
 -20   0  -6   70.56    0.42
 -18   3 -19   14.28    0.34
 -16   2 -10   37.20    0.36
 -12   4 -24   -0.43    0.27
 -11   3 -12   45.71    0.40
 -11   4 -23    1.35    0.22
  -8   2  -6   95.14    0.41
  -8   3 -11   14.37    0.24
  -2   4 -18  143.54    0.63
   0   4 -18    0.52    0.20
   4   4 -20  152.22    0.58
 -26   1 -17    0.57    0.27
 -22   2 -16   13.65    0.33
 -15   2  -9  300.79    0.87
 -10   4 -20    0.11    0.24
  -6   4 -18   85.02    0.53
  -1   3 -10   91.31    0.37
   3   4 -19  274.12    0.77
 -24   1 -13    0.34    0.21
 -22  -1  -5    0.98    0.18
 -15   3 -14  219.28    0.88
 -10   3 -11   87.55    0.49
  -9   4 -19  154.39    0.76
  -8   4 -18    2.27    0.25
  -6   0   0    3.66    0.07
  -1   4 -17    3.10    0.20
   1   3 -10   42.50    0.26
   2   4 -18  174.56    0.63
   4   3 -11   10.14    0.14
 -25   1 -14    0.93    0.23
 -24   2 -18   41.21    0.54
 -21   2 -13    5.51    0.27
 -20   2 -12    3.96    0.26
 -19   2 -11    0.55    0.22
 -13   3 -12   40.10    0.38
  -3   2  -5  138.73    0.39
   1   4 -17  265.98    0.76
 -28  -1 -11    0.94    0.24
 -22   2 -14   -0.17    0.22
 -18   2 -10    1.46    0.20
 -16   1  -5    4.04    0.20
 -12   3 -11  176.42    0.71
  -9   3 -10  177.68    0.64
  -6   4 -16    0.13    0.21
  -5   1  -2    3.31    0.10
  -1   2  -5   18.55    0.17
 -27   1 -16    5.48    0.33
  -7   2  -5  291.68    0.64
  -6   3  -9    5.07    0.20
  -1   1  -2  443.65    0.41
   4   4 -18    0.02    0.15
 -23   1 -10    1.16    0.21
 -19   3 -16    4.07    0.27
 -18   3 -15    1.82    0.24
 -16   2  -8    3.04    0.21
 -16   3 -13   14.79    0.30
 -15   4 -21    3.38    0.30
 -14   4 -20    1.69    0.24
 -12   4 -18    4.85    0.27
 -11   3 -10    0.74    0.21
  -5   4 -15    4.03    0.22
  -3   4 -15    0.39    0.17
   3   3 -10  110.00    0.36
   3   4 -17   14.20    0.21
 -25   1 -12    3.30    0.24
 -22   0  -6    5.45    0.21
 -21   3 -18    0.30    0.29
 -20   3 -17    0.14    0.24
 -15   3 -12   10.58    0.26
 -12   2  -6  117.22    0.50
 -15   2  -7  234.23    0.76
 -14   3 -11    0.99    0.20
 -22   2 -12    4.01    0.24
 -21   2 -11    2.57    0.22
 -20   2 -10   55.14    0.48
 -16   0  -2    5.30    0.16
 -10   3  -9    2.33    0.19
  -9   1  -2    0.47    0.13
  -4   4 -14    1.02    0.18
 -19   2  -9   12.50    0.27
  -6   4 -14  117.26    0.57
 -27  -1  -8    4.86    0.25
 -17   3 -12   44.93    0.44
 -11   4 -15    0.34    0.23
  -7   3  -8   10.76    0.21
   2   3  -9   98.15    0.34
 -26   2 -16    7.76    0.34
 -17   4 -19    7.14    0.30
 -16   3 -11   35.91    0.39
 -14   1  -3    0.26    0.15
 -14   4 -16   11.21    0.32
 -12   3  -9    1.29    0.19
 -10   4 -14  187.17    0.78
  -5   5 -26    0.46    0.23
  14  11  -5    0.70    0.29
  17   5 -12  165.41    0.82
  17   8 -11    1.15    0.30
  18   6 -12   70.62    0.60
  18  12   0    4.49    0.28
  20   7 -11    3.99    0.27
  22   4 -10    0.24    0.19
  23   7 -10   -0.31    0.29
  23  11  -2    1.11    0.30
  24   6 -10    0.79    0.28
  26   4  -8   -0.02    0.18
  27   7  -8    0.58    0.33
  28  10  -2    1.32    0.35
  29   6  -7    7.41    0.35
  30   9  -3    0.94    0.33
  30  10   0    0.89    0.30
  31   9  -2    0.88    0.28
  31  10   1   -0.08    0.27
  32   9  -1   -0.60    0.25
  36   3   3    0.85    0.23
  37   9   6    0.15    0.27
  38   4   4    0.38    0.26
  38   7   3    2.96    0.35
  39   8   7    0.75    0.29
  40   7   7    0.00    0.29
  41   6   9    1.48    0.31
  41   7  10    0.28    0.28
  11   6 -13   38.07    0.40
  14  10  -8    0.37    0.27
  17   7 -12    0.01    0.22
  19  10  -7   -0.34    0.26
  19  11  -4    1.73    0.31
  22  10  -6    0.09    0.33
  22  11  -3    1.73    0.31
  28   9  -5    1.08    0.36
  31   2  -1   31.94    0.37
  32   2   0    1.32    0.18
  32   4  -4    0.19    0.23
  33  10   3    1.49    0.26
  34   4  -2   14.81    0.36
  34   5  -3   -0.17    0.29
  34   9   1    0.57    0.28
  35   4  -1    1.31    0.27
  35   5  -2    3.48    0.31
  37   3   4    0.06    0.22
  39   5   4    0.69    0.30
   9   6 -13    3.80    0.18
  12   5 -13    4.59    0.23
  13   6 -13    0.83    0.18
  16   4 -12  221.73    0.85
  16  10  -8    0.12    0.26
  17   9 -10   -0.08    0.32
  17  12  -1    0.48    0.24
  19   5 -12  114.63    0.71
  19   8 -11    2.46    0.35
  22   5 -11    0.81    0.20
  22   7 -11    1.53    0.30
  25   4  -9    8.19    0.25
  26   8  -8    1.40    0.38
  27   6  -9    6.77    0.32
  27   9  -6    2.93    0.40
  33   2   1    0.79    0.18
  33   7  -4    2.53    0.33
  34   7  -3    0.00    0.28
  34  10   4    0.04    0.24
  35   7  -2    0.29    0.34
  36   5  -1    6.82    0.32
  36   9   3    0.76    0.30
  39   4   5    8.13    0.32
  40   8   8    1.59    0.31
  41   5   8    0.57    0.30
   8   8 -12    0.59    0.26
  10   7 -13   10.04    0.30
  18  10  -8    0.52    0.30
  21  10  -7    0.11    0.28
  23   6 -11    5.46    0.27
  25   5 -10    3.53    0.26
  25   7 -10   -0.12    0.31
  25  11  -2    0.69    0.29
  26  11  -1    9.62    0.35
  28   2  -4   21.63    0.29
  30   5  -7   -0.03    0.26
  30   8  -6    0.85    0.35
  31   3  -4   26.02    0.40
  31   8  -5    0.70    0.29
  32   8  -4    0.33    0.28
  33   6  -5    1.63    0.33
  34   3  -1    0.52    0.22
  34   6  -4    2.43    0.35
  34   8  -2    0.04    0.27
  37   4   1   12.13    0.35
  37   5   0    0.32    0.25
  41   7   8    6.37    0.34
  42   6  10    0.85    0.28
  13  10  -9    1.48    0.29
  14   7 -13   38.83    0.46
  14   9 -11   -0.06    0.31
  15  11  -6    0.35    0.28
  16   5 -13  155.76    0.79
  16   7 -13    0.73    0.25
  16   8 -12    1.66    0.26
  18   4 -12    4.80    0.21
  19  12  -1   14.49    0.35
  21   3 -10   39.69    0.38
  21   5 -12    0.54    0.24
  22   9  -9    5.04    0.42
  24   4 -10   11.93    0.27
  24  11  -3    9.05    0.36
  26   6 -10   24.79    0.44
  27   2  -5    0.20    0.14
  29   3  -6    7.94    0.27
  29   5  -8   13.53    0.35
  29   7  -8    2.95    0.36
  29   8  -7    0.16    0.34
  30   3  -5  116.25    0.69
  31  10  -1   -0.31    0.28
  32   6  -6    0.21    0.27
  32  10   0    0.68    0.27
  35   3   0   10.33    0.29
  36   6  -2    9.93    0.38
  36   8   0   -0.28    0.28
  37   9   4    0.34    0.26
  38   4   2    1.28    0.27
  16   9 -11   -0.19    0.32
  18   8 -12    1.21    0.31
  18  12  -2    1.96    0.25
  19   6 -13    1.79    0.25
  22   6 -12    3.08    0.25
  23  10  -7    0.79    0.35
  24   7 -11    1.26    0.31
  24   8 -10    0.59    0.36
  25   9  -8    2.22    0.39
  26   2  -6   25.91    0.32
  28   7  -9    3.84    0.36
  30   6  -8    3.32    0.30
  31   9  -4    0.23    0.26
  32   9  -3    0.65    0.26
  33   9  -2    0.00    0.25
  34   9  -1   -0.21    0.27
  34  10   2    0.41    0.26
  36   3   1    3.27    0.26
  39   5   2    0.93    0.30
  40   8   6    0.25    0.31
  12   6 -14   22.74    0.34
  17  10  -9    0.36    0.27
  20   4 -12   26.41    0.34
  23   4 -11    1.39    0.18
  28   3  -7   36.85    0.40
  29   6  -9    0.19    0.26
  29   9  -6    1.43    0.30
  37   3   2   -0.20    0.23
  39   4   3   -0.17    0.24
  39   7   2    1.12    0.28
  41   6   5    3.89    0.35
  41   7   6    1.30    0.29
  42   7   9    0.57    0.27
  14   6 -14    1.57    0.19
  15   4 -13  413.09    1.11
  15   8 -13    0.49    0.27
  18   9 -11    0.78    0.30
  19  10  -9    0.09    0.31
  20   8 -12    3.24    0.31
  23   3 -10    2.49    0.19
  23   5 -12   15.61    0.34
  25   2  -7  138.03    0.64
  26   4 -10   -0.04    0.19
  27   7 -10    1.27    0.29
  27  11  -2   10.52    0.36
  28   9  -7    0.56    0.30
  32   4  -6   63.37    0.59
  32   5  -7    1.05    0.30
  33   4  -5    8.81    0.31
  34   4  -4   73.20    0.64
  34   5  -5    2.85    0.27
  34   7  -5    0.78    0.30
  34   8  -4   -0.03    0.32
  35   7  -4   -0.01    0.33
  36   5  -3    5.48    0.29
  36   7  -3    0.42    0.33
  40   7   3    0.59    0.30
  11   5 -14   11.78    0.24
  13   7 -14    8.52    0.28
  14  10 -10    1.23    0.30
  15   7 -14    2.06    0.26
  17   4 -13    0.51    0.17
  24   6 -12   33.29    0.47
  26   8 -10    0.75    0.32
  26  11  -3    0.41    0.27
  28   6 -10    0.54    0.27
  30   2  -4   13.19    0.27
  31   2  -3    1.36    0.15
  31   5  -8    9.98    0.33
  32   7  -7    0.53    0.32
  32   8  -6   -0.05    0.27
  33   2  -1    3.57    0.21
  33   8  -5    0.07    0.27
  34   2   0    4.23    0.22
  36   8  -2    1.55    0.29
  37   4  -1    5.83    0.30
  37   5  -2    0.71    0.25
  38   5  -1    4.26    0.31
  40   4   4    0.30    0.25
  40   6   2    0.27    0.31
  15   9 -12   -0.07    0.26
  16  10 -10    0.49    0.30
  17   5 -14   97.05    0.64
  18   6 -14    1.04    0.20
  19  12  -3    1.65    0.24
  21  10  -9    0.34    0.35
  22   4 -12    2.16    0.19
  25   4 -11   32.51    0.40
  26   9  -9    1.20    0.39
  30   5  -9    2.26    0.26
  30   7  -9   -0.41    0.35
  30   8  -8   -0.04    0.28
  32  10  -2    0.38    0.26
  33  10  -1    0.10    0.27
  34   3  -3    2.74    0.23
  34   6  -6    6.69    0.33
  37   6  -3    1.44    0.33
  38   4   0    5.99    0.30
  38   9   3    3.62    0.30
  41   7   4    0.26    0.27
  42   6   6    0.32    0.27
  17   9 -12   -0.03    0.27
  18  10 -10    0.36    0.30
  19   8 -13    8.08    0.35
  20   6 -14   11.52    0.32
  24  10  -8    0.73    0.30
  25   5 -12    1.82    0.25
  25   7 -12    6.09    0.32
  28   2  -6    0.77    0.17
  29   1  -2   92.62    0.52
  29   8  -9    1.82    0.31
  30   3  -7    3.44    0.24
  31   3  -6    0.44    0.19
  31   6  -9   22.11    0.47
  31   9  -6    0.46    0.30
  32   6  -8    6.68    0.33
  32   9  -5   -0.15    0.24
  33   9  -4    0.85    0.27
  34   9  -3    1.89    0.29
  34  10   0    0.47    0.24
  36   3  -1    0.56    0.25
  36   9  -1    1.60    0.31
  39   4   1    3.87    0.28
  39   5   0    1.34    0.25
  41   6   3    0.06    0.28
  12   8 -14    3.28    0.30
  14   8 -14    6.72    0.32
  19   3 -12    0.89    0.15
  24   4 -12   -0.08    0.21
  25   3 -10    7.10    0.22
  28   4 -10   23.80    0.38
  28   8 -10    0.26    0.34
  30   6 -10    2.66    0.33
  30   9  -7   -0.01    0.25
  37   9   0    1.23    0.29
  39   6  -1    2.22    0.29
  40   5   1    0.18    0.27
  40   7   1    2.44    0.33
  10   8 -14    1.30    0.26
  12   5 -15    1.39    0.19
  12   7 -15   18.77    0.36
  15  10 -11    0.48    0.29
  20  10 -10    2.57    0.31
  21   4 -13    0.82    0.17
  21   7 -14    1.08    0.30
  24   7 -13    2.75    0.33
  24   8 -12    3.40    0.33
  27  11  -4    1.54    0.29
  28   7 -11    1.98    0.30
  29   9  -8    0.78    0.28
  35   5  -6    1.70    0.29
  35   7  -6   -0.27    0.34
  35   8  -5    0.00    0.29
  36   5  -5    1.58    0.28
  38   3   1    0.73    0.23
  38   9   1    1.52    0.29
  40   4   2    3.16    0.27
  40   6   0    0.23    0.31
   8   8 -14    1.91    0.27
  10   9 -13    1.14    0.35
  16   5 -15    1.09    0.20
  16   7 -15   34.67    0.45
  16   9 -13   -0.25    0.30
  18   4 -14  122.09    0.65
  21   3 -12    0.66    0.15
  21   5 -14   41.30    0.46
  21   9 -12    1.00    0.31
  22   6 -14   15.43    0.35
  25   6 -13   63.87    0.63
  26   2  -8    0.10    0.14
  26  11  -5    7.73    0.35
  27   5 -12    0.97    0.33
  27   7 -12   15.57    0.44
  29   6 -11    6.78    0.33
  33   4  -7    4.97    0.27
  33   7  -8   -0.54    0.33
  33   8  -7   -0.03    0.27
  34   8  -6    1.61    0.28
  36   4  -4    5.21    0.27
  36   8  -4    0.35    0.26
  37   4  -3   -0.02    0.24
  37   5  -4    0.26    0.22
  37   7  -4    0.63    0.29
  37   8  -3    1.31    0.29
  38   5  -3   -0.02    0.27
   7   6 -15    7.92    0.22
  18   7 -15   17.07    0.37
  19  10 -11    0.24    0.31
  23   4 -13   32.59    0.39
  26   8 -12   -0.24    0.32
  27   9 -10    1.25    0.34
  28   6 -12   38.62    0.54
  31   2  -5   15.01    0.28
  31   5 -10    0.55    0.28
  31   7 -10    1.14    0.38
  31   8  -9    0.02    0.28
  31  10  -5    1.84    0.28
  32   5  -9   -0.09    0.23
  33   2  -3    0.38    0.16
  33  10  -3   -0.10    0.24
  34   2  -2   16.91    0.31
  34   9  -5    0.59    0.29
  34  10  -2    0.15    0.24
  38   4  -2    5.01    0.26
  38   8  -2    0.24    0.29
  39   5  -2    0.49    0.26
  41   6   1    0.93    0.28
  41   8   3    7.80    0.34
  43   6   5    0.28    0.28
  13   8 -15    0.50    0.25
  18   3 -13   73.66    0.48
  20   4 -14    1.77    0.18
  20   9 -13    2.57    0.36
  23   5 -14    7.13    0.28
  25   2  -9    5.42    0.19
  26   4 -12   56.10    0.52
  32   3  -7  161.23    0.85
  32   9  -7    0.27    0.25
  33   3  -6   24.84    0.40
  33   6  -9    0.57    0.27
  34   3  -5   44.42    0.48
  35   9  -4    0.84    0.27
  36   9  -3    0.75    0.27
  37   9  -2    1.77    0.30
  38   6  -4    8.96    0.37
  39   4  -1    2.42    0.25
  40   5  -1    3.59    0.30
  42   5   3    0.43    0.27
  42   6   2    0.43    0.31
  42   7   3    1.17    0.25
  12   6 -16    1.41    0.18
  14   6 -16    1.15    0.19
  15   4 -15   46.17    0.42
  16  10 -12    0.55    0.30
  20   3 -13    5.18    0.19
  21  10 -11    1.30    0.34
  23   3 -12   33.70    0.36
  26   3 -11   16.60    0.31
  27   6 -13    1.46    0.31
  28  11  -5    1.05    0.27
  29   2  -7    8.49    0.22
  29   8 -11   -0.40    0.31
  30   9  -9    0.04    0.29
  31   3  -8    4.06    0.28
  31   9  -8    0.35    0.25
  32   6 -10   18.74    0.42
  37   3  -2    0.50    0.23
  38   9  -1    3.03    0.31
  40   4   0   -0.06    0.25
  40   6  -2    6.65    0.38
   6   7 -15    1.94    0.20
  10   6 -16    0.30    0.15
  11   7 -16    4.71    0.26
  13   9 -14    0.83    0.29
  15   9 -14   -0.04    0.27
  17   4 -15   39.22    0.39
  18  10 -12    0.42    0.30
  22   4 -14    0.17    0.17
  23  11  -8    0.94    0.27
  25   4 -13    4.78    0.24
  25   5 -14    1.61    0.31
  25   7 -14   10.75    0.36
  29   1  -4    2.37    0.18
  29   5 -12    0.90    0.26
  29   7 -12    0.21    0.27
  30   1  -3   52.24    0.40
  30   3  -9   55.24    0.52
  31   6 -11    1.43    0.28
  36   7  -7    1.64    0.38
  41   5   0    2.78    0.28
  41   8   1   19.34    0.44
  43   6   3    5.23    0.34
  43   7   4    0.80    0.23
  11   5 -16    3.41    0.17
  19   4 -15    0.04    0.16
  23   6 -15   13.78    0.35
  26   6 -14   68.32    0.66
  28   1  -5   86.02    0.50
  28   4 -12    6.24    0.28
  28   8 -12    1.40    0.28
  29   3 -10   -0.31    0.22
  29   9 -10   -0.16    0.25
  30   6 -12    4.30    0.30
  33  10  -5   -0.07    0.25
  34   7  -9    2.01    0.37
  34   8  -8    0.31    0.27
  35   4  -7    0.10    0.21
  35   8  -7    0.46    0.25
  36   4  -6   14.61    0.34
  36   5  -7    0.00    0.22
  36   8  -6    0.66    0.26
  37   4  -5    0.57    0.26
  37   5  -6   -0.09    0.22
  38   5  -5    1.14    0.28
  38   8  -4    1.90    0.31
  41   4   1    8.18    0.31
  42   5   1    4.19    0.31
  42   7   1    1.29    0.27
   9   5 -16    1.43    0.16
  19   5 -16   17.72    0.33
  19   7 -16    4.29    0.27
  20   6 -16    0.14    0.20
  22  11  -9    1.22    0.29
  24   4 -14   28.97    0.40
  27   2  -9    0.31    0.14
  27   8 -13   -0.12    0.31
  28   5 -13   48.14    0.56
  29   6 -13   19.26    0.42
  31  10  -7    0.63    0.28
  32   7 -11    0.33    0.39
  32   8 -10    0.03    0.27
  33   5 -10    0.17    0.23
  38   4  -4    0.12    0.21
  39   5  -4    6.05    0.30
  42   6   0    0.65    0.29
   7   7 -16    1.02    0.21
  12   8 -16    0.96    0.27
  14   8 -16    1.21    0.23
  16   8 -16    6.65    0.33
  17  10 -13    1.16    0.31
  22   6 -16    1.94    0.27
  24   5 -15   37.00    0.47
  24   9 -13    0.82    0.29
  25   6 -15    2.27    0.30
  27   4 -13   62.14    0.56
  27   5 -14    3.88    0.35
  27   7 -14    2.26    0.28
  30  10  -8    0.44    0.26
  32   2  -6    1.43    0.20
  32   5 -11    3.70    0.27
  33   2  -5   11.69    0.27
  34   2  -4    0.56    0.20
  34   6 -10   -0.70    0.27
  35   2  -3    9.25    0.26
  38   9  -3    4.37    0.32
  39   4  -3    0.05    0.21
  39   6  -5    0.55    0.32
  40   5  -3    0.39    0.25
  41   7  -2    0.91    0.30
  43   7   2    0.97    0.25
  44   6   4    0.61    0.28
  11   6 -17    0.54    0.20
  12   9 -15    1.64    0.34
  13   6 -17   85.41    0.60
  14   4 -16   32.23    0.34
  14   7 -17   23.22    0.40
  14   9 -15    3.46    0.32
  16   4 -16   47.43    0.42
  16   7 -17    1.49    0.26
  18   8 -16    4.93    0.32
  21   5 -16    1.18    0.21
  24   3 -13   18.25    0.30
  26   2 -10    6.15    0.19
  26   8 -14    0.27    0.26
  28   6 -14    0.78    0.29
  30   8 -12    0.26    0.27
  31   2  -7    0.68    0.16
  31   5 -12    0.33    0.24
  31   9 -10    0.14    0.29
  33   3  -8   17.88    0.37
  33   6 -11   31.55    0.51
  35   3  -6    0.28    0.20
  36   2  -2   -0.12    0.20
  36   3  -5    5.61    0.24
  37   3  -4   -0.10    0.22
  40   4  -2    0.50    0.22
  41   5  -2    0.83    0.28
  43   6   1    1.08    0.30
  12   5 -17    0.42    0.17
  18   4 -16   20.13    0.31
  19  10 -13    1.31    0.28
  23   4 -15    1.30    0.19
  23   7 -16    1.52    0.26
  23   9 -14    0.73    0.29
  26   4 -14    0.03    0.23
  26   7 -15    5.87    0.31
  27   3 -12   -0.21    0.18
  29   8 -13    0.54    0.31
  30   2  -8   29.14    0.35
  30   7 -13    0.26    0.29
  30   9 -11    0.25    0.29
  32   3  -9    0.52    0.22
  32   6 -12    0.31    0.27
  38   3  -3    0.27    0.23
  41   4  -1    1.78    0.26
  41   6  -3    3.57    0.32
  42   7  -1    0.03    0.24
   9   6 -17    2.26    0.17
  18  11 -11    1.02    0.26
  21  10 -13    2.82    0.31
  22   2 -12   23.36    0.29
  23   5 -16    5.43    0.27
  26   5 -15   51.66    0.56
  27   6 -15   38.44    0.53
  29   2  -9   -0.03    0.15
  29   7 -14   14.05    0.39
  30   1  -5    0.73    0.15
  31   1  -4    0.60    0.15
  31   3 -10   74.37    0.59
  31   6 -13    7.53    0.34
  32   1  -3    0.14    0.14
  35   7 -10    0.58    0.32
  35   8  -9    0.62    0.26
  36   8  -8    2.71    0.28
  37   5  -8    0.71    0.26
  37   7  -8    0.54    0.29
  37   8  -7    3.40    0.31
  38   5  -7    1.47    0.28
  38   7  -7   10.95    0.39
  38   8  -6    0.43    0.27
  39   3  -2    0.87    0.23
  39   8  -5    0.91    0.27
  10   5 -17    0.80    0.14
  14  10 -14    0.30    0.29
  15   8 -17    0.79    0.25
  16  10 -14    0.66    0.29
  18   3 -15   48.48    0.41
  20   5 -17    1.87    0.21
  25   4 -15   79.11    0.61
  25   9 -14    0.22    0.28
  26   3 -13   17.93    0.31
  28   2 -10   11.06    0.25
  28   8 -14    0.99    0.27
  29   1  -6   26.35    0.31
  29   5 -14    0.41    0.28
  29   9 -12    0.64    0.25
  30   3 -11    5.75    0.28
  30   6 -14   21.62    0.44
  32  10  -8    0.60    0.26
  33   7 -12    0.11    0.38
  33   8 -11    0.03    0.27
  34   4 -10   13.18    0.36
  34   5 -11    0.25    0.23
  35   4  -9   -0.03    0.21
  36   4  -8   -0.22    0.21
  36   9  -7    0.72    0.28
  37   4  -7    2.94    0.24
  38   4  -6   10.40    0.31
  40   5  -5    7.59    0.35
  42   4   0    1.73    0.26
  43   7   0    0.10    0.22
   7   6 -17    7.04    0.21
  20   3 -15   56.21    0.45
  22   4 -16   -0.24    0.17
  22   5 -17    6.71    0.30
  23   6 -17    0.56    0.24
  28   7 -15    2.39    0.28
  28   9 -13    0.61    0.25
  31  10  -9    4.85    0.30
  33   5 -12   -0.34    0.22
  34   9  -9    1.58    0.29
  35   6 -11   -0.47    0.30
  35   9  -8    5.44    0.31
  37   9  -6    2.33    0.27
  38   9  -5    0.38    0.24
  40   4  -4    1.88    0.28
  40   6  -6    2.35    0.34
  41   5  -4    0.41    0.29
  41   7  -4    0.16    0.26
  43   6  -1    4.19    0.33
  15   4 -17   12.35    0.25
  15   7 -18   32.20    0.44
  17   4 -17    3.53    0.20
  17   7 -18    9.14    0.31
  20   6 -18    0.46    0.26
  20  10 -14   -0.08    0.28
  21   2 -13   15.15    0.24
  25   3 -14   21.32    0.32
  27   2 -11    8.57    0.22
  27   8 -15    0.49    0.26
  29   6 -15    3.31    0.30
  31   8 -13    0.15    0.26
  32   5 -13    2.88    0.26
  33   2  -7   44.57    0.45
  34   6 -12    7.16    0.33
  35   2  -5    3.23    0.23
  35   3  -8    2.53    0.26
  36   2  -4    1.52    0.21
  36   3  -7    0.45    0.23
  37   3  -6    5.13    0.27
  41   4  -3    0.00    0.25
  10   6 -18    8.05    0.24
  17   5 -18    0.53    0.18
  19   5 -18    1.37    0.23
  22   3 -15    6.55    0.22
  22  10 -14    1.72    0.32
  24   4 -16   16.37    0.33
  24   5 -17    2.39    0.28
  24   7 -17    0.44    0.25
  27   1  -8    2.96    0.17
  27   4 -15   11.75    0.34
  27   7 -16    2.35    0.27
  30   8 -14    0.76    0.31
  31   2  -9   51.83    0.47
  31   4 -13    6.89    0.29
  31   5 -14   -0.11    0.28
  31   7 -14    0.05    0.27
  31   9 -12    0.47    0.30
  33   3 -10    0.12    0.25
  33   6 -13    2.44    0.28
  34   3  -9   55.21    0.53
  38   3  -5   38.50    0.48
  42   6  -4    0.18    0.30
  43   7  -2    0.73    0.25
  44   6   0   -0.28    0.26
   5   6 -17   31.90    0.34
   9   7 -18    3.54    0.24
  11   5 -18    4.61    0.18
  16   8 -18    0.55    0.26
  17  10 -15    1.06    0.31
  19   3 -16   75.70    0.52
  21   5 -18    2.43    0.25
  22   6 -18    0.15    0.22
  23   2 -13   56.77    0.44
  26   1  -9  164.32    0.67
  26   2 -12    4.72    0.19
  26   8 -16    0.01    0.25
  28   6 -16   38.48    0.53
  30   2 -10    4.53    0.23
  30   7 -15    0.61    0.26
  30   9 -13    1.05    0.29
  32   6 -14   -0.37    0.24
  36   8 -10   -0.27    0.24
  37   8  -9    0.40    0.26
  38   7  -9    1.88    0.30
  38   8  -8    1.51    0.27
  39   3  -4    0.80    0.23
  42   4  -2    2.53    0.27
  43   5  -2    0.16    0.28
   8   6 -18    4.50    0.19
  17   6 -19    1.46    0.27
  18   8 -18    1.86    0.28
  18   9 -17    4.07    0.40
  20   2 -14    0.07    0.14
  23   9 -16    1.40    0.29
  24  10 -14    0.99    0.31
  26   4 -16   50.57    0.52
  26   7 -17    2.15    0.26
  27   3 -14   62.53    0.53
  29   8 -15    0.83    0.26
  31   1  -6    1.14    0.16
  31   3 -12   14.91    0.33
  31   6 -15    2.06    0.27
  32   1  -5    0.00    0.13
  34   8 -12   -0.14    0.25
  36   4 -10    0.43    0.24
  37   5 -10    0.11    0.22
  38   5  -9    0.57    0.23
  39   5  -8    1.07    0.24
  40   5  -7    4.24    0.31
  40   8  -6    1.07    0.24
  43   6  -3    0.23    0.25
  45   6   1    0.17    0.24
   9   5 -18    0.18    0.13
  13   6 -19    8.90    0.29
  14   4 -18   43.53    0.42
  16   4 -18   69.78    0.51
  23  11 -12    0.29    0.25
  24   6 -18    0.86    0.24
  26   5 -17   31.53    0.46
  27   6 -17    4.44    0.30
  29   2 -11   26.26    0.33
  29   4 -15   22.45    0.40
  29   5 -16    0.37    0.30
  29   7 -16    0.47    0.25
  29   9 -14   -0.05    0.23
  33   8 -13    0.27    0.25
  34   5 -13    0.15    0.22
  35   4 -11    4.70    0.26
  35   9 -10    4.81    0.32
  39   4  -7    3.61    0.27
  40   4  -6   51.39    0.58
  41   5  -6    5.20    0.30
  42   7  -5    0.79    0.26
  44   6  -2    1.24    0.28
  12   7 -19    0.63    0.20
  14   5 -19   14.73    0.29
  18   5 -19    0.05    0.18
  20  11 -13    0.13    0.23
  22   2 -14  108.95    0.58
  23   3 -16   34.87    0.40
  25   1 -10   93.65    0.51
  25   7 -18   -0.03    0.27
  25   9 -16   -0.01    0.26
  26   3 -15   23.14    0.35
  28   2 -12    0.78    0.19
  28   8 -16   -0.64    0.24
  30   6 -16    6.43    0.31
  32   8 -14    0.34    0.26
  33   5 -14    1.46    0.24
  33   9 -12    1.61    0.29
  36   6 -12    1.14    0.28
  41   4  -5   15.80    0.40
  41   6  -7    0.54    0.31
  42   5  -5    8.42    0.35
  43   7  -4    3.97    0.28
  12   5 -19    9.69    0.23
  15   8 -19    0.10    0.24
  18   3 -17   62.91    0.47
  20   5 -19    0.03    0.19
  22   9 -17    2.14    0.33
  25   4 -17    0.26    0.21
  25   5 -18    8.61    0.31
  26   6 -18   22.68    0.43
  28   1  -9    1.21    0.16
  28   4 -16   11.79    0.33
  28   5 -17   13.31    0.39
  28   7 -17    8.81    0.33
  29   6 -17    0.03    0.29
  31   8 -15    1.08    0.26
  32   4 -14   37.34    0.51
  32   7 -15    0.15    0.26
  33   2  -9    0.43    0.21
  34   2  -8   33.98    0.40
  35   3 -10   32.94    0.43
  36   2  -6   10.95    0.28
  36   3  -9    1.17    0.22
  37   2  -5   19.27    0.34
  37   3  -8   32.39    0.43
  38   3  -7   -0.54    0.23
   9   6 -19   43.37    0.42
  10   5 -19    1.93    0.17
  15   9 -18    1.27    0.33
  19   2 -15    0.95    0.15
  20   3 -17    5.40    0.21
  22  11 -13    4.85    0.29
  27   2 -13   22.51    0.33
  27   8 -17    0.10    0.24
  29  10 -13    1.24    0.26
  31   7 -16    2.59    0.27
  31   9 -14    0.16    0.28
  32   2 -10   28.26    0.37
  33   3 -12   49.99    0.53
  33   6 -15    1.61    0.26
  34   3 -11    0.63    0.22
  36   8 -12    1.98    0.29
  37   7 -12    1.14    0.33
  37   8 -11    0.39    0.25
  38   7 -11   -0.03    0.30
  39   3  -6   39.15    0.47
  39   7 -10    1.61    0.31
  39   8  -9    1.04    0.26
  40   3  -5   -0.63    0.24
  40   8  -8   -0.08    0.23
  43   6  -5    5.89    0.34
  13   9 -18    2.27    0.31
  15   7 -20    2.11    0.27
  19  11 -14    0.30    0.22
  22  10 -16    0.81    0.31
  24   4 -18    1.65    0.25
  24   7 -19    0.34    0.24
  27   4 -17   27.57    0.42
  27   5 -18   -0.08    0.28
  27   7 -18    0.91    0.25
  28   6 -18    5.60    0.34
  28  10 -14   -0.08    0.27
  31   2 -11   -0.19    0.18
  31   4 -15   -0.26    0.25
  31   5 -16    0.13    0.24
  32   6 -16    1.47    0.26
  35   8 -13   -0.03    0.25
  38   4 -10   22.51    0.42
  38   5 -11    0.20    0.22
  39   5 -10   -0.34    0.21
  40   5  -9    0.52    0.27
  43   4  -3   14.35    0.37
  44   5  -3   15.21    0.38
   7   6 -19    0.96    0.19
  12   6 -20    1.49    0.24
  15   4 -19    5.34    0.22
  17   4 -19   28.20    0.36
  19   4 -19    0.55    0.18
  19   5 -20    2.87    0.25
  19   7 -20    1.34    0.26
  21  11 -14    0.17    0.22
  24   5 -19    0.06    0.23
  26   9 -17    0.01    0.28
  29   8 -17    3.22    0.32
  30   4 -16   71.93    0.64
  30   5 -17   12.30    0.38
  30   7 -17    0.34    0.24
  30   9 -15    0.13    0.26
  31   1  -8    1.48    0.17
  32   1  -7    1.63    0.16
  34   8 -14    1.34    0.26
  35   5 -14   -0.04    0.26
  35   7 -14    0.13    0.29
  36   4 -12    0.59    0.21
  37   4 -11   -0.03    0.21
  39   4  -9    1.30    0.25
  40   4  -8   21.85    0.43
  41   5  -8    0.47    0.25
  42   7  -7    7.52    0.32
   8   5 -19    0.32    0.12
  13   5 -20    1.51    0.18
  17   3 -18   92.46    0.56
  21   4 -19    0.24    0.18
  21   5 -20    0.19    0.25
  23   2 -15   25.53    0.32
  23   9 -18    0.90    0.37
  24   3 -17   30.22    0.38
  26   4 -18   40.60    0.50
  26   7 -19    0.29    0.23
  27   3 -16   20.26    0.35
  29   2 -13    0.40    0.19
  30   1  -9    0.16    0.15
  31   6 -17    3.08    0.28
  33   8 -15    0.63    0.25
  34   5 -15    0.19    0.25
  34   9 -13    6.50    0.32
  35   4 -13    0.02    0.21
  36   6 -14    1.06    0.32
  41   4  -7    2.10    0.27
  41   6  -9    2.05    0.30
  42   5  -7    9.94    0.33
  43   7  -6   -0.02    0.22
  45   5  -2    1.83    0.29
  45   6  -3   11.60    0.35
  14   8 -20    1.06    0.26
  15   3 -18    1.33    0.17
  16   8 -20    6.94    0.29
  16   9 -19    0.69    0.32
  18   8 -20    0.43    0.26
  19   3 -18   11.21    0.25
  20   2 -16   51.80    0.43
  20   8 -20    2.83    0.33
  23   4 -19    5.55    0.24
  23  11 -14   11.64    0.33
  24   6 -20    6.16    0.29
  26   5 -19    0.82    0.25
  27   6 -19    2.02    0.26
  28   8 -18    0.52    0.29
  29   1 -10    2.64    0.17
  29   4 -17   30.29    0.46
  29   5 -18    6.05    0.30
  30   6 -18   11.05    0.39
  32   8 -16    0.54    0.25
  33   5 -16    3.11    0.30
  33   7 -16    0.66    0.27
  33   9 -14    1.22    0.27
  34   2 -10    0.64    0.22
  35   6 -15   14.29    0.39
  36   2  -8    0.35    0.21
  36   3 -11    7.84    0.30
  37   3 -10    1.50    0.25
  38   3  -9   12.37    0.33
  42   4  -6    3.05    0.29
  43   5  -6    0.39    0.26
  43   6  -7    0.42    0.28
   9   7 -20    8.12    0.28
  12   8 -20    0.94    0.25
  14   9 -19    0.60    0.26
  15   6 -21    1.61    0.24
  16   7 -21    0.30    0.25
  20   9 -19    1.47    0.34
  21   3 -18   40.06    0.41
  23   5 -20    1.97    0.25
  25   1 -12   19.14    0.27
  25   7 -20    0.08    0.28
  25   9 -18    0.61    0.27
  26  10 -16    0.09    0.26
  28   2 -14    9.50    0.26
  28   7 -19    0.16    0.28
  30  10 -14    0.01    0.22
  31   8 -17    0.80    0.30
  32   7 -17   -0.11    0.24
  32   9 -15    4.14    0.30
  33   2 -11   46.16    0.47
  34   6 -16    5.10    0.32
  35   3 -12    1.24    0.22
  37   8 -13    0.80    0.26
  38   2  -6    8.28    0.28
  38   8 -12    0.11    0.24
  39   3  -8   -0.55    0.22
  39   7 -12    0.87    0.29
  39   8 -11    0.53    0.23
  40   3  -7   57.31    0.57
  40   8 -10    0.09    0.22
  43   4  -5    1.32    0.27
  44   5  -5   22.77    0.43
   5   6 -19   19.58    0.30
   8   6 -20    0.96    0.18
   9   5 -20    9.92    0.23
  16   4 -20   68.32    0.52
  18   4 -20   17.79    0.31
  18   5 -21    1.89    0.25
  20   4 -20    0.43    0.18
  21   6 -21    0.01    0.22
  23   3 -18   -0.17    0.17
  23  10 -17    0.16    0.26
  25   4 -19    3.00    0.25
  25   5 -20    1.73    0.30
  26   6 -20    1.59    0.26
  28   1 -11    6.38    0.19
  28   4 -18   23.62    0.41
  29   3 -16   27.40    0.40
  29   6 -19   13.19    0.37
  29  10 -15   -0.03    0.24
  31   7 -18   -0.28    0.28
  31   9 -16    2.12    0.29
  32   5 -17    0.44    0.23
  33   6 -17   23.46    0.45
  34   3 -13   23.76    0.39
  36   8 -14    0.27    0.25
  37   7 -14    4.67    0.31
  38   5 -13   -0.43    0.25
  38   7 -13    1.24    0.28
  39   5 -12    0.13    0.26
  40   5 -11    1.54    0.28
  40   7 -11    0.40    0.26
  41   3  -6    1.53    0.27
  42   7  -9    0.13    0.24
  44   6  -6    0.43    0.22
  10   8 -20    0.80    0.24
  11   6 -21   37.60    0.46
  14   5 -21   11.93    0.28
  22   4 -20    0.17    0.20
  22  11 -15    0.30    0.22
  23   6 -21    0.23    0.23
  24   2 -16   25.31    0.35
  27   9 -18    0.57    0.27
  30   8 -18    0.14    0.25
  31   4 -17    2.30    0.26
  31   5 -18    5.49    0.29
  36   5 -15    1.10    0.28
  36   7 -15    1.13    0.28
  37   4 -13    0.24    0.25
  38   4 -12    1.09    0.23
  39   4 -11    1.40    0.24
  41   5 -10    0.10    0.24
  42   5  -9    0.62    0.26
  43   7  -8    0.95    0.24
  45   5  -4    0.64    0.27
  45   6  -5    0.16    0.24
  12   5 -21    0.10    0.15
  14   3 -19   28.61    0.34
  15   8 -21   -0.06    0.25
  15   9 -20    2.59    0.32
  16   3 -19    3.00    0.20
  17   2 -17    3.49    0.17
  18   3 -19   43.03    0.41
  25   3 -18   18.49    0.33
  27   1 -12   49.84    0.40
  27   5 -20   17.02    0.42
  27   7 -20    1.97    0.25
  28   3 -17   23.49    0.37
  28   6 -20   18.17    0.43
  30   7 -19    7.27    0.32
  31   1 -10    3.83    0.19
  32   1  -9   -0.17    0.14
  32   3 -15    2.50    0.23
  32   6 -18   14.00    0.38
  35   5 -16    0.87    0.28
  37   6 -15    0.27    0.31
  41   4  -9    0.06    0.26
  43   5  -8    0.81    0.25
   6   6 -20    0.28    0.19
   7   5 -20   -0.18    0.14
  10   7 -21   19.64    0.35
  13   8 -21   -0.05    0.25
  19   7 -22    0.50    0.27
  21   2 -17   13.51    0.25
  21   8 -21    0.91    0.26
  24   4 -20    6.41    0.27
  24   5 -21   35.64    0.49
  25   6 -21   17.41    0.39
  26   9 -19    1.38    0.29
  30   5 -19    0.41    0.24
  31   6 -19   15.66    0.39
  34   5 -17   -0.28    0.26
  34   7 -17    0.28    0.28
  36   2 -10   20.71    0.36
  44   5  -7    7.66    0.33
  11   8 -21    0.14    0.23
  14   6 -22    0.95    0.24
  15   4 -21   33.43    0.42
  15   7 -22   10.46    0.31
  17   4 -21    1.18    0.19
  19   4 -21    0.05    0.18
  19   5 -22    1.42    0.25
  21   7 -22    3.06    0.30
  21  11 -16    1.37    0.21
  22   6 -22    0.32    0.23
  24   3 -19   -0.05    0.21
  24  10 -18    2.61    0.28
  26   1 -13    5.29    0.19
  26   7 -21    0.63    0.24
  27   3 -18   -0.32    0.20
  27  10 -17    0.06    0.23
  29   2 -15    4.16    0.24
  29   7 -20    0.33    0.24
  32   8 -18    0.71    0.30
  33   7 -18   17.10    0.40
  34   2 -12   44.26    0.47
  35   2 -11    0.32    0.19
  35   6 -17    1.51    0.27
  36   3 -13    1.50    0.25
  37   3 -12   -0.17    0.20
  38   2  -8    6.31    0.27
  38   3 -11    1.07    0.20
  39   3 -10    1.34    0.22
  39   8 -13   -0.05    0.22
  40   3  -9    6.57    0.31
  43   4  -7    8.14    0.32
   8   7 -21    3.48    0.26
  15   5 -22   -0.11    0.19
  19  10 -19    2.10    0.33
  21   4 -21    5.93    0.25
  21   5 -22    3.11    0.25
  27   6 -21    4.41    0.29
  28   8 -20    0.33    0.24
  29   1 -12    0.02    0.14
  29   4 -19    1.48    0.26
  29   5 -20    2.55    0.27
  30   6 -20    9.17    0.34
  32   7 -19    0.01    0.29
  32   9 -17   -0.27    0.25
  33   4 -17    0.14    0.23
  33   5 -18    0.16    0.23
  35   3 -14    1.34    0.22
  37   8 -15    0.95    0.26
  38   8 -14    0.30    0.22
  39   7 -14    0.36    0.26
  41   3  -8   15.12    0.37
  45   5  -6    0.30    0.24
  45   6  -7    0.41    0.24
   7   6 -21  110.90    0.65
  11   7 -22   33.22    0.45
  15   3 -20  235.78    0.88
  16   8 -22    0.50    0.23
  17   3 -20    0.82    0.17
  18   2 -18    5.60    0.20
  19   3 -20   24.22    0.34
  20   2 -18    4.71    0.19
  21   3 -20   -0.10    0.20
  23   4 -21   25.02    0.39
  23   5 -22    0.84    0.26
  25   2 -17    6.97    0.23
  26   3 -19   17.17    0.35
  26  10 -18    0.30    0.24
  28   9 -19    0.87    0.26
  32   2 -14   12.55    0.31
  32   4 -18   16.60    0.37
  32   5 -19    0.31    0.24
  34   1  -9   -0.15    0.19
  34   3 -15    8.53    0.29
  35   1  -8   35.02    0.40
  36   8 -16    0.35    0.24
  37   7 -16    0.61    0.28
  39   4 -13    0.09    0.31
  39   5 -14    0.11    0.23
  40   5 -13    0.58    0.23
  41   5 -12    2.58    0.27
  42   3  -7    2.46    0.28
  42   5 -11    0.12    0.25
  10   6 -22    1.76    0.23
  11   4 -21   24.69    0.34
  13   3 -20   16.06    0.29
  14   8 -22    0.80    0.23
  14   9 -21   -0.22    0.28
  15   6 -23    4.16    0.31
  17   6 -23   18.07    0.37
  19   6 -23    1.84    0.24
  22   2 -18   11.23    0.25
  23  10 -19    0.29    0.27
  25   7 -22    6.31    0.31
  28   1 -13    3.52    0.17
  29   3 -18    0.00    0.24
  31   2 -15   11.37    0.30
  31   9 -18    0.55    0.26
  33   3 -16    1.19    0.22
  33   6 -19    0.43    0.25
  35   8 -17    1.43    0.26
  37   4 -15    1.95    0.26
  41   4 -11   -0.25    0.27
  41   6 -13    0.04    0.30
  43   5 -10    3.04    0.28
  11   5 -22    0.07    0.16
  12   8 -22    0.42    0.24
  13   6 -23    2.51    0.31
  16   4 -22    1.33    0.20
  18   4 -22   10.11    0.27
  23   3 -20    3.87    0.23
  27   1 -14   -0.05    0.16
  27   9 -20    0.76    0.26
  31   1 -12    0.37    0.17
  31   4 -19    5.56    0.29
  32   6 -20    0.38    0.25
  35   7 -18    0.60    0.26
  37   6 -17   10.92    0.40
  38   6 -16    8.99    0.34
  43   4  -9    0.59    0.27
  43   6 -11   -0.41    0.29
  44   5  -9    3.78    0.28
  14   5 -23    0.36    0.21
  18  10 -20    0.60    0.29
  20  10 -20   28.03    0.50
  22   4 -22    5.83    0.26
  22   5 -23   42.51    0.55
  27   4 -21   39.80    0.51
  27   7 -22   -0.05    0.23
  28   3 -19   54.27    0.53
  28   6 -22    4.74    0.32
  28  10 -18    0.25    0.21
  30   0  -8    0.37    0.15
  30   2 -16    3.90    0.22
  30   4 -20   17.43    0.40
  30   7 -21    1.06    0.25
  34   7 -19    2.79    0.27
  34   9 -17    4.36    0.28
  35   2 -13    0.47    0.22
  36   2 -12    0.03    0.20
  36   6 -18    5.07    0.31
  37   2 -11   -0.09    0.21
  37   3 -14   -0.57    0.25
  38   2 -10    1.24    0.22
  38   3 -13    1.31    0.24
  39   2  -9    0.05    0.21
  40   3 -11   34.06    0.48
  44   4  -8    4.24    0.29
  44   6 -10    9.48    0.32
  45   5  -8    0.54    0.24
   9   4 -21   69.82    0.49
  12   7 -23   11.35    0.31
  15   8 -23    0.21    0.26
  17   8 -23    0.00    0.23
  17   9 -22    1.52    0.33
  18   3 -21    0.17    0.17
  20   3 -21   30.63    0.38
  21   1 -16    0.57    0.15
  25   6 -23    0.20    0.25
  26   2 -18    2.92    0.23
  29   8 -21    1.29    0.26
  29   9 -20    0.66    0.27
  30   1 -13    5.97    0.20
  30   5 -21   -0.28    0.25
  31   6 -21   13.48    0.37
  33   7 -20    0.42    0.24
  33   9 -18    5.86    0.31
  34   2 -14    2.06    0.25
  34   4 -18    6.09    0.29
  35   6 -19   11.03    0.36
  38   8 -16    0.40    0.23
  39   7 -16   11.20    0.37
  40   7 -15   -0.12    0.25
  41   3 -10    0.72    0.30
  12   4 -22   22.36    0.33
  12   5 -23    0.45    0.18
  14   3 -21  138.54    0.69
  16   6 -24    1.09    0.26
  17   7 -24   15.19    0.38
  18   6 -24    1.48    0.24
  19   7 -24    0.75    0.30
  21   9 -22   10.83    0.39
  22   3 -21    0.86    0.19
  24   5 -23   33.69    0.50
  26   7 -23    0.14    0.23
  27   3 -20    0.69    0.22
  27  10 -19    0.81    0.22
  29   1 -14    3.79    0.20
  33   2 -15    1.85    0.24
  33   4 -19    2.70    0.26
  33   5 -20    1.93    0.25
  35   3 -16    1.71    0.25
  37   8 -17    1.67    0.24
  38   7 -17   -0.14    0.27
  41   5 -14    0.24    0.26
  42   3  -9   57.96    0.57
  46   5  -7    8.21    0.29
  10   7 -23    0.96    0.25
  13   8 -23   -0.12    0.21
  17   4 -23    0.07    0.21
  19   4 -23    0.57    0.20
  19   5 -24    3.82    0.30
  21   4 -23   11.13    0.33
  21   7 -24   21.08    0.42
  24   3 -21    0.94    0.20
  26   4 -22    2.74    0.28
  26   5 -23   55.88    0.62
  29   4 -21    2.80    0.27
  31   8 -21   20.45    0.46
  32   2 -16    0.08    0.21
  32   4 -20    5.59    0.31
  32   7 -21    1.62    0.25
  36   8 -18    0.34    0.24
  37   7 -18   13.76    0.39
  38   4 -16   39.17    0.54
  39   4 -15    0.58    0.27
  40   4 -14   10.41    0.34
  41   4 -13    7.11    0.31
  42   4 -12    0.46    0.27
  43   5 -12    1.80    0.27
   9   6 -23   96.34    0.64
  10   4 -22  411.47    1.15
  12   3 -21  142.03    0.68
  13   7 -24    4.25    0.28
  15   5 -24    0.16    0.22
  19  10 -21    3.40    0.33
  23   4 -23   12.66    0.33
  23   7 -24    5.93    0.32
  24   6 -24    0.90    0.25
  25   9 -22    3.51    0.32
  26   3 -21    9.58    0.32
  26  10 -20    1.05    0.24
  28   7 -23    0.37    0.28
  33   1 -12    2.89    0.19
  33   6 -21    9.33    0.34
  36   5 -19    0.32    0.29
  36   7 -19    0.00    0.26
  37   4 -17    1.52    0.28
  37   5 -18    9.88    0.34
  38   6 -18   18.80    0.44
  39   6 -17   -0.27    0.27
  42   6 -14   -0.12    0.26
  43   6 -13   34.33    0.51
  44   5 -11    2.48    0.24
  12   6 -24    5.14    0.27
  13   5 -24    4.65    0.25
  16   2 -20    1.02    0.18
  17   3 -22   16.81    0.31
  18   8 -24    0.46    0.25
  20   2 -20    0.09    0.16
  21   3 -22   19.78    0.34
  23   5 -24   10.95    0.37
  25   4 -23   37.66    0.52
  26   6 -24    0.21    0.30
  28   4 -22    8.69    0.32
  28   5 -23    7.47    0.33
  29   6 -23    7.92    0.32
  30   8 -22    0.45    0.30
  31   4 -21    5.58    0.33
  31   5 -22    1.85    0.30
  31   7 -22    0.52    0.24
  35   7 -20    9.76    0.34
  37   2 -13    1.19    0.22
  37   6 -19    3.39    0.33
  38   2 -12    0.37    0.22
  39   2 -11    0.77    0.22
  44   6 -12    0.88    0.25
  45   5 -10    0.83    0.23
   4   5 -21    1.95    0.19
  11   7 -24    0.40    0.24
  14   8 -24    0.08    0.25
  15   3 -22   12.29    0.28
  20   7 -25    1.28    0.30
  22   2 -20    0.23    0.17
  22   8 -24    0.94    0.27
  23   3 -22    0.21    0.20
  27   2 -19    1.03    0.19
  27   9 -22    0.35    0.27
  28   3 -21    1.10    0.27
  30   2 -18    6.39    0.28
  31   1 -14    0.21    0.17
  32   6 -22    7.06    0.32
  35   5 -20    7.07    0.31
  36   2 -14    9.48    0.28
  37   3 -16   56.00    0.59
  38   3 -15    0.34    0.25
  40   3 -13   -0.04    0.25
  45   4  -9    0.24    0.24
   7   6 -23    0.44    0.23
  11   4 -23   25.00    0.35
  13   3 -22  230.82    0.89
  14   2 -20   13.38    0.24
  16   4 -24  123.38    0.75
  16   7 -25   15.35    0.36
  18   4 -24   20.98    0.36
  23   6 -25    1.00    0.26
  24   8 -24    1.14    0.25
  25   3 -22    6.92    0.27
  25  10 -21    2.23    0.25
  27   4 -23    3.17    0.28
  27   7 -24    9.00    0.32
  30   4 -22    4.26    0.28
  30   5 -23    4.80    0.33
  30   7 -23    6.55    0.30
  31   3 -20    1.12    0.23
  33   8 -21    1.25    0.27
  34   2 -16   10.61    0.32
  34   4 -20    0.36    0.23
  34   5 -21   -0.22    0.23
  35   6 -21    0.84    0.28
  39   7 -18    0.08    0.23
  40   7 -17    0.90    0.23
  41   7 -16   -0.03    0.21
  43   3 -10    0.10    0.25
  12   8 -24    0.77    0.25
  14   7 -25    3.18    0.24
  19   1 -18   18.79    0.26
  20   3 -23   -0.46    0.23
  20  10 -22    7.96    0.35
  21   1 -18    2.53    0.22
  22   5 -25   22.32    0.43
  24   4 -24   12.40    0.38
  25   6 -25   13.64    0.37
  26   8 -24    2.34    0.29
  27   5 -24    0.79    0.29
  28   0 -12    2.66    0.16
  33   4 -21    0.53    0.27
  33   5 -22    0.74    0.28
  33   7 -22    2.26    0.25
  36   1 -11    4.94    0.25
  40   5 -17   -0.33    0.24
  41   4 -15    1.47    0.30
  41   5 -16   -0.04    0.24
  12   7 -25    0.23    0.25
  14   5 -25    1.58    0.21
  16   3 -23  139.60    0.74
  17   2 -21    4.24    0.19
  17   8 -25    4.22    0.32
  19   8 -25    0.16    0.26
  19   9 -24    0.88    0.32
  22   3 -23   41.63    0.47
  24   5 -25   65.19    0.67
  29   1 -16   -0.16    0.16
  29   4 -23   14.64    0.40
  29   7 -24    1.18    0.24
  30   3 -21   19.28    0.38
  30   6 -24    1.03    0.28
  32   2 -18    1.51    0.24
  32   7 -23    0.16    0.26
  34   1 -13   22.21    0.34
  34   3 -19   -0.57    0.24
  34   6 -22    0.22    0.23
  36   8 -20    0.40    0.22
  37   7 -20    0.05    0.23
  38   4 -18    5.83    0.30
  39   4 -17    0.60    0.25
  40   6 -18    2.40    0.28
  42   6 -16   10.76    0.35
  43   4 -13   -0.12    0.28
  44   5 -13    0.29    0.21
   9   4 -23    0.33    0.19
   9   5 -24    0.03    0.19
  11   6 -25   13.13    0.35
  12   4 -24  379.38    1.19
  14   3 -23  102.93    0.63
  15   8 -25    1.53    0.28
  23   2 -21    6.48    0.23
  23   8 -25    2.07    0.28
  24   3 -23    2.06    0.24
  24  10 -22    5.08    0.29
  27   6 -25    1.11    0.25
  28   1 -17    4.08    0.22
  29   5 -24    1.04    0.27
  31   8 -23    0.87    0.29
  32   0 -10   -0.29    0.17
  32   1 -15    0.23    0.20
  32   4 -22    3.37    0.26
  35   8 -21    4.44    0.31
  37   5 -20    6.04    0.30
  38   6 -20    0.17    0.26
  39   6 -19    0.19    0.24
  45   5 -12    7.08    0.28
   6   4 -22    0.41    0.14
  12   5 -25    3.07    0.22
  13   8 -25   -0.14    0.25
  17   4 -25    2.84    0.25
  17   7 -26    1.27    0.26
  19   4 -25    3.28    0.25
  21   4 -25    2.26    0.24
  21   5 -26    7.23    0.36
  21   7 -26    2.39    0.28
  23   4 -25    5.92    0.34
  25   2 -21    0.22    0.19
  26   3 -23    0.31    0.26
  28   7 -25    1.27    0.27
  29   3 -22    0.55    0.23
  31   2 -19    4.97    0.25
  31   7 -24    0.71    0.27
  35   7 -22    0.57    0.23
  36   5 -21    0.34    0.25
  37   2 -15    3.22    0.22
  38   2 -14    5.74    0.26
  38   3 -17   18.89    0.42
  39   2 -13   -0.35    0.20
  39   3 -16   11.12    0.33
  40   2 -12   -0.05    0.21
  40   3 -15   -0.09    0.24
  41   2 -11    0.26    0.23
  41   3 -14    4.31    0.31
  45   4 -11    1.26    0.24
   9   3 -22  276.11    0.91
  10   7 -25    2.39    0.26
  13   2 -21    4.00    0.17
  15   5 -26    9.95    0.32
  17   5 -26    0.11    0.22
  18   1 -19    0.16    0.15
  19   3 -24   74.58    0.60
  21   3 -24    0.02    0.27
  22   1 -19    0.50    0.16
  23   5 -26   12.49    0.40
  26   0 -14    1.34    0.14
  28   4 -24    0.69    0.25
  28   5 -25   18.71    0.43
  31   1 -16   -0.03    0.17
  31   4 -23    1.24    0.24
  31   5 -24    3.70    0.28
  32   3 -21    1.34    0.24
  32   6 -24    3.28    0.28
  34   8 -22    1.51    0.27
  35   2 -17   16.70    0.35
  35   4 -21    0.07    0.23
  35   5 -22    4.07    0.28
  36   6 -22    0.43    0.26
  37   3 -18    0.00    0.24
  43   3 -12    0.07    0.24
   7   4 -23   47.97    0.42
   9   6 -25    1.40    0.23
  10   4 -24    4.54    0.21
  10   5 -25    0.31    0.18
  13   4 -25    1.37    0.29
  18   2 -22    0.07    0.16
  21  10 -23    5.26    0.28
  23   3 -24   75.75    0.63
  23  10 -23    2.22    0.26
  25   4 -25   34.94    0.50
  25   5 -26   27.78    0.50
  26   6 -26   -0.01    0.24
  27   2 -21   16.40    0.33
  27   8 -25    1.71    0.26
  27   9 -24    0.44    0.26
  28   3 -23    6.51    0.29
  30   1 -17    6.08    0.23
  30   7 -25    0.15    0.26
  31   3 -22    1.78    0.28
  33   8 -23   20.62    0.45
  34   4 -22    1.08    0.24
  34   7 -23    0.60    0.23
  36   1 -13   33.33    0.43
  39   7 -20    0.05    0.22
  41   5 -18    5.65    0.30
  42   5 -17    1.27    0.25
  43   5 -16    0.24    0.23
  13   5 -26    0.66    0.20
  15   3 -24    4.23    0.25
  19   6 -27    1.79    0.26
  24   2 -22   15.05    0.31
  24   8 -26    0.51    0.27
  25   3 -24    2.40    0.25
  28   0 -14    0.04    0.15
  28   6 -26    0.45    0.28
  30   4 -24    0.22    0.24
  30   5 -25    0.01    0.25
  33   7 -24    0.96    0.26
  34   1 -15   40.58    0.46
  35   1 -14    1.29    0.22
  35   3 -20    0.50    0.23
  35   6 -23   -0.35    0.21
  38   7 -21    0.27    0.21
  39   4 -19    7.98    0.36
  40   4 -18   31.26    0.49
  41   4 -17   -0.20    0.27
  42   4 -16   15.97    0.38
  43   4 -15    7.14    0.32
  44   5 -15    8.11    0.29
  10   3 -23  165.48    0.75
  11   7 -26    0.25    0.25
  13   3 -24   53.09    0.49
  14   2 -22    0.17    0.15
  14   8 -26    1.27    0.27
  16   7 -27    0.28    0.30
  18   4 -26    0.35    0.22
  21   1 -20   21.51    0.32
  22   0 -16   70.37    0.46
  22   4 -26   34.23    0.48
  22   7 -27    0.49    0.25
  24   9 -25    0.68    0.25
  25   6 -27    7.06    0.35
  26   8 -26    0.28    0.27
  27   5 -26   16.45    0.43
  29   1 -18    4.82    0.22
  29   9 -24    3.13    0.29
  30   3 -23    0.29    0.27
  32   0 -12  102.49    0.61
  32   8 -24    0.20    0.30
  33   4 -23    1.13    0.24
  33   5 -24    0.70    0.25
  34   6 -24    0.14    0.26
  37   7 -22    0.12    0.22
  38   4 -20   11.35    0.36
  38   5 -21    1.16    0.27
  40   6 -20    4.34    0.29
  44   4 -14    0.68    0.23
   8   4 -24  111.71    0.63
   8   5 -25    1.86    0.21
  11   4 -25    1.13    0.22
  11   5 -26    0.99    0.22
  14   7 -27    5.89    0.33
  16   5 -27    0.30    0.23
  19   2 -23    0.17    0.18
  20   3 -25   52.94    0.54
  23   1 -20    0.17    0.18
  24   4 -26   -0.05    0.27
  24   5 -27   19.48    0.46
  26   9 -25    0.28    0.24
  27   3 -24    3.62    0.27
  29   5 -26    0.09    0.30
  29   7 -26    0.42    0.21
  30   6 -26    3.17    0.30
  32   4 -24    0.49    0.27
  32   7 -25    2.60    0.26
  36   7 -23    0.32    0.23
  37   2 -17   11.47    0.34
  37   5 -22   24.37    0.45
  38   2 -16    5.95    0.26
  38   6 -22    1.81    0.28
  39   2 -15    6.53    0.27
  39   3 -18   43.34    0.55
  39   6 -21    8.25    0.32
  40   2 -14    0.49    0.24
  40   3 -17    6.23    0.35
  41   2 -13    0.42    0.22
  41   3 -16   43.53    0.54
  42   3 -15    0.76    0.29
  45   4 -13    5.92    0.26
  13   6 -27   15.44    0.36
  14   5 -27    2.66    0.26
  16   3 -25   15.40    0.33
  17   2 -23    4.28    0.21
  17   8 -27    5.79    0.34
  19   8 -27    2.63    0.28
  21   8 -27    4.25    0.29
  24   3 -25   33.01    0.47
  26   4 -26   15.47    0.39
  26   5 -27   17.83    0.49
  27   6 -27   -0.16    0.24
  28   1 -19   14.78    0.29
  28   2 -22   -0.21    0.21
  28   8 -26    0.91    0.27
  31   1 -18    0.78    0.22
  32   5 -25    4.84    0.30
  33   6 -25    0.38    0.23
  36   5 -23    0.01    0.25
  38   3 -19    1.14    0.26
  46   4 -12    1.39    0.22
   8   3 -23   13.36    0.26
   9   4 -25    5.19    0.25
  12   7 -27   18.62    0.41
  14   3 -25  172.04    0.84
  15   2 -23    5.54    0.21
  15   8 -27    0.35    0.27
  18   6 -28    0.71    0.25
  19   4 -27    1.38    0.27
  19   9 -26    2.62    0.29
  21   4 -27    0.64    0.29
  21   9 -26   -0.02    0.26
  25   2 -23   51.55    0.52
  26   0 -16    0.11    0.13
  26   3 -25    5.18    0.29
  28   4 -26    2.67    0.33
  31   4 -25    1.23    0.29
  31   7 -26    2.28    0.27
  32   3 -23    7.12    0.30
  35   5 -24    5.60    0.34
  35   7 -24    1.12    0.23
  36   1 -15    5.09    0.27
  37   1 -14    0.02    0.22
  38   1 -13    6.41    0.27
  44   3 -13    0.40    0.24
  11   6 -27   27.93    0.42
  12   4 -26   42.16    0.45
  12   5 -27    5.44    0.28
  13   2 -23    0.32    0.18
  17   4 -27    7.80    0.30
  17   7 -28   61.26    0.63
  20   1 -21    1.91    0.18
  21   5 -28    6.03    0.33
  23   4 -27   25.18    0.45
  23   5 -28   55.18    0.67
  25   8 -27    0.29    0.24
  25   9 -26   -0.11    0.24
  27   1 -20    0.20    0.18
  28   5 -27    6.27    0.33
  29   6 -27    0.97    0.24
  30   1 -19    1.48    0.19
  31   5 -26    3.76    0.29
  32   6 -26    4.32    0.28
  34   2 -20    9.08    0.30
  34   4 -24    2.44    0.30
  34   7 -25    0.03    0.23
  35   1 -16    3.39    0.25
  36   3 -21    0.06    0.22
  36   6 -24    0.83    0.25
  40   4 -20    0.18    0.27
  41   5 -20   11.83    0.35
  42   4 -18    4.39    0.30
  42   5 -19    0.38    0.23
  43   4 -17    3.34    0.28
  43   5 -18    0.36    0.21
  44   5 -17    0.58    0.21
  15   7 -28    1.41    0.32
  16   1 -21    9.33    0.22
  17   3 -26   51.65    0.53
  20   2 -24   -0.04    0.21
  21   3 -26  106.15    0.75
  23   3 -26    0.37    0.26
  24   1 -21    0.89    0.18
  25   4 -27    0.68    0.28
  25   7 -28    0.21    0.22
  27   8 -27    3.08    0.30
  28   0 -16    1.68    0.18
  30   4 -26   -0.18    0.28
  30   7 -27    0.82    0.27
  31   3 -24   -0.20    0.22
  33   2 -21   14.62    0.37
  34   1 -17    5.38    0.25
  35   6 -25   -0.03    0.25
  39   4 -21    1.47    0.25
  44   4 -16    2.94    0.26
  10   4 -26  150.95    0.77
  15   3 -26    1.76    0.29
  15   5 -28    3.56    0.26
  16   2 -24    1.12    0.18
  18   8 -28    0.18    0.27
  22   8 -28    0.13    0.25
  25   3 -26   22.60    0.42
  27   4 -27   34.95    0.52
  27   9 -26    0.34    0.22
  28   6 -28    0.53    0.28
  29   1 -20    5.72    0.24
  29   2 -23   11.48    0.34
  30   5 -27    1.91    0.28
  31   6 -27    2.01    0.25
  33   5 -26    1.09    0.31
  37   7 -24   -0.01    0.22
  38   2 -18   12.63    0.35
  38   5 -23    1.81    0.28
  39   2 -17    1.59    0.26
  40   2 -16   13.56    0.35
  40   6 -22    1.45    0.24
  41   2 -15   -0.21    0.23
  41   6 -21    0.15    0.21
  45   4 -15    0.31    0.19
  11   2 -23    2.80    0.17
  12   6 -28   10.58    0.35
  13   4 -27    8.60    0.30
  14   1 -21    1.72    0.15
  14   2 -24    4.86    0.20
  18   4 -28    9.36    0.34
  18   9 -27    2.88    0.31
  20   4 -28   11.76    0.33
  21   1 -22    0.31    0.19
  21   6 -29    0.47    0.24
  22   4 -28    0.35    0.26
  22   9 -27    0.12    0.27
  24   8 -28    0.20    0.24
  27   3 -26    8.44    0.37
  27   5 -28   24.20    0.48
  29   8 -27    2.04    0.26
  30   3 -25    0.72    0.24
  32   1 -19   45.24    0.49
  32   8 -26    0.89    0.29
  34   6 -26    0.38    0.23
  37   5 -24   10.25    0.35
  39   3 -20    0.25    0.28
  39   6 -23    0.21    0.22
  40   3 -19   18.23    0.39
  42   2 -14    0.91    0.24
  42   3 -17    0.60    0.24
  43   3 -16    5.34    0.28
   7   5 -26    0.14    0.18
  10   3 -25   20.24    0.32
  18   5 -29   -0.20    0.23
  18   7 -29    6.56    0.33
  19   2 -25   68.20    0.57
  20   3 -27    0.71    0.26
  21   2 -25    1.17    0.24
  22   3 -27   56.01    0.61
  22   5 -29    6.87    0.36
  23   1 -22    5.29    0.22
  23   2 -25  105.80    0.75
  24   0 -18   59.92    0.46
  24   4 -28   25.84    0.47
  24   5 -29    2.14    0.38
  24   7 -29    0.05    0.24
  24   9 -27    0.14    0.22
  28   1 -21    0.04    0.19
  28   2 -24   70.82    0.64
  29   4 -27    0.75    0.25
  29   5 -28   21.62    0.48
  29   7 -28    1.79    0.25
  30   6 -28    9.13    0.36
  32   4 -26    0.46    0.25
  32   7 -27    0.35    0.25
  33   3 -24    0.07    0.23
  36   4 -24    3.87    0.29
  36   7 -25    0.39    0.21
  37   1 -16    4.13    0.27
  37   3 -22    2.72    0.29
  38   1 -15    3.08    0.24
  38   3 -21   24.09    0.43
  38   6 -24    3.62    0.26
  39   1 -14   -0.43    0.21
  44   3 -15    0.90    0.24
   7   3 -24  203.73    0.82
  11   4 -27    0.69    0.21
  12   2 -24    1.26    0.19
  17   2 -25    2.10    0.21
  18   3 -27    8.24    0.30
  24   3 -27   14.45    0.38
  25   1 -22    2.14    0.20
  25   2 -25    1.99    0.29
  26   4 -28    1.39    0.31
  26   5 -29   17.61    0.49
  27   6 -29    9.98    0.33
  29   3 -26    0.55    0.24
  33   6 -27    5.09    0.29
  34   0 -14  199.76    0.89
  35   2 -21    6.43    0.28
  35   4 -25   13.26    0.41
  35   7 -26   -0.21    0.23
  36   1 -17   11.86    0.31
  37   6 -25    1.50    0.25
  42   5 -21    1.29    0.26
  43   5 -20    5.38    0.28
   4   4 -24   23.05    0.32
   8   5 -27    4.30    0.26
  10   6 -28    6.07    0.28
  14   4 -28   58.12    0.55
  14   5 -29    3.90    0.31
  14   7 -29   16.82    0.45
  15   2 -25    8.82    0.25
  20   6 -30    0.03    0.26
  22   6 -30    2.12    0.29
  23   8 -29    0.54    0.26
  26   3 -27   19.72    0.41
  27  -1 -12   49.04    0.39
  28   4 -28    1.24    0.32
  28   8 -28    1.57    0.26
  30   2 -24    5.54    0.34
  31   4 -27    0.85    0.25
  31   7 -28    0.66    0.24
  34   2 -22    2.39    0.25
  35   5 -26    0.30    0.28
  36   3 -23    1.84    0.25
  36   6 -26    7.73    0.33
  40   4 -22    0.26    0.26
  41   4 -21   12.74    0.36
  43   4 -19   -0.05    0.21
  44   4 -18    4.32    0.26
   7   6 -27    0.91    0.21
   8   3 -25    5.16    0.23
  13   1 -22    3.23    0.19
  17   8 -29    0.02    0.28
  18   1 -23    3.11    0.20
  19   4 -29   -0.09    0.23
  19   7 -30    5.75    0.34
  21   4 -29    4.95    0.29
  22   1 -23    8.07    0.25
  23   4 -29    9.75    0.36
  24   1 -23    3.17    0.21
  26  -1 -13    5.29    0.20
  28   0 -18    0.44    0.16
  28   3 -27   10.82    0.38
  28   5 -29    0.90    0.29
  29   6 -29    4.40    0.28
  31   3 -26    0.20    0.28
  31   5 -28    0.29    0.25
  32   6 -28    0.27    0.24
  33   1 -20    2.27    0.28
  33   2 -23    0.31    0.27
  34   4 -26    4.87    0.31
  34   7 -27    0.56    0.21
  39   2 -19   10.49    0.34
  39   4 -23    9.24    0.34
  41   2 -17    0.23    0.25
  45   4 -17    0.73    0.20
   5   4 -25   16.53    0.29
   5   5 -26    0.65    0.20
   9   4 -27    0.86    0.19
  10   2 -24    1.44    0.19
  11   6 -29    4.67    0.30
  12   4 -28   34.04    0.43
  13   2 -25    3.75    0.20
  15   8 -29    1.25    0.29
  16   6 -30    2.73    0.27
  17   5 -30    0.10    0.29
  18   2 -26    8.40    0.29
  19   3 -28   44.66    0.53
  20   2 -26   74.48    0.62
  21   3 -28    0.99    0.27
  22   2 -26   -0.37    0.25
  23   3 -28   43.77    0.55
  23   5 -30   35.26    0.55
  23   7 -30    0.38    0.24
  24   2 -26   41.45    0.51
  25   4 -29   53.94    0.63
  25   7 -30    0.17    0.24
  29  -1 -12   -0.09    0.15
  29   2 -25   18.42    0.42
  30   4 -28    0.65    0.25
  30   8 -28    0.47    0.26
  37   2 -21    4.97    0.30
  38   2 -20    7.57    0.29
  38   5 -25    0.19    0.26
  40   3 -21   -0.09    0.25
  41   3 -20    3.97    0.29
  42   2 -16    2.57    0.23
  42   3 -19    2.29    0.28
  46   4 -16    0.26    0.18
  15   4 -29   12.87    0.33
  25   3 -28    0.91    0.27
  25   5 -30   54.16    0.65
  26   2 -26   48.51    0.55
  27   4 -29    5.82    0.33
  27   8 -29    3.43    0.28
  28  -1 -13    3.43    0.18
  30   0 -18    1.65    0.21
  30   3 -27    0.10    0.29
  30   5 -29    0.06    0.25
  30   7 -29    4.15    0.28
  31   6 -29    1.72    0.25
  32   1 -21   -0.39    0.22
  33   4 -27    6.74    0.32
  33   5 -28    0.76    0.29
  33   7 -28    0.02    0.22
  36   2 -22    3.84    0.30
  37   1 -18    9.24    0.32
  37   4 -25   -0.10    0.24
  38   1 -17    0.63    0.24
  38   3 -23    2.47    0.28
  39   1 -16    4.37    0.26
  39   3 -22    0.39    0.24
  39   6 -25    3.88    0.27
  44   3 -17    3.20    0.26
   5   3 -24   15.22    0.28
   6   4 -26    0.08    0.15
   6   5 -27    2.28    0.24
   9   3 -26   15.42    0.30
  10   4 -28   30.46    0.41
  13   4 -29    7.82    0.31
  14   1 -23   11.93    0.24
  15   5 -30    8.87    0.33
  19   6 -31    1.20    0.29
  21   6 -31    0.03    0.28
  22   8 -30    1.62    0.27
  23   1 -24   -0.03    0.19
  27   3 -28    0.14    0.25
  27   5 -30   30.63    0.52
  28   6 -30    3.85    0.27
  29   8 -29    9.91    0.36
  31   1 -22   34.18    0.48
  32   4 -28    1.70    0.32
  33   3 -26   -0.23    0.23
  34   0 -16  140.97    0.79
  34   6 -28   11.55    0.35
  35   2 -23    2.20    0.28
  38   6 -26    0.15    0.23
  45   3 -16    1.51    0.23
  11   2 -25    1.94    0.18
  12   6 -30    1.28    0.29
  13   5 -30    0.35    0.27
  14   2 -26    3.70    0.22
  17   1 -24    3.33    0.20
  19   2 -27   13.33    0.34
  20   3 -29   42.68    0.57
  20   7 -31    5.86    0.32
  21   2 -27   55.90    0.57
  22   3 -29    1.72    0.32
  22   9 -29   -0.05    0.25
  23   2 -27   -0.45    0.25
  24   4 -30    0.35    0.29
  24   8 -30    0.09    0.23
  25   1 -24    1.24    0.21
  26   0 -20    0.21    0.16
  27  -1 -14   -0.15    0.14
  29   4 -29    7.91    0.33
  30   6 -30    0.33    0.26
  32   7 -29    0.60    0.23
  37   6 -27    0.21    0.25
  42   4 -22    0.46    0.23
  42   5 -23    0.20    0.24
  43   4 -21    1.69    0.24
   6   3 -25   70.50    0.51
   7   4 -27    0.48    0.16
  10   3 -27  112.07    0.70
  12   1 -23    9.31    0.22
  15   1 -24   -0.25    0.18
  16   8 -30    0.35    0.29
  17   2 -27    4.68    0.26
  18   3 -29    4.08    0.28
  18   7 -31    0.71    0.26
  24   3 -29   14.68    0.38
  24   5 -31    5.35    0.35
  24   7 -31    0.16    0.24
  25   2 -27   25.94    0.44
  26   4 -30    0.36    0.28
  26   8 -30    1.06    0.25
  29   3 -28    1.76    0.26
  30   1 -23   -0.38    0.25
  33   6 -29   -0.14    0.25
  34   2 -24    0.01    0.23
  35   4 -27    7.15    0.33
  35   5 -28    7.88    0.38
  40   2 -20    0.50    0.26
  40   4 -24    0.03    0.25
  41   2 -19    0.42    0.25
  11   4 -29    1.17    0.21
  12   2 -26    0.74    0.18
  14   4 -30    0.95    0.25
  15   2 -27    2.39    0.26
  16   3 -29    2.79    0.26
  16   5 -31    0.26    0.24
  16   7 -31    0.44    0.27
  20   1 -25    0.64    0.19
  26   7 -31    0.60    0.23
  28   4 -30   -0.53    0.26
  29  -1 -14    3.88    0.20
  30   2 -26    1.49    0.26
  31   5 -30    0.10    0.30
  33   1 -22   36.63    0.50
  34   4 -28    1.21    0.32
  36   6 -28    0.03    0.22
  38   2 -22    0.61    0.25
  39   2 -21    2.17    0.25
  39   5 -26    3.87    0.29
  42   2 -18    2.10    0.24
  42   3 -21    2.43    0.28
   3   4 -25    0.31    0.16
   7   3 -26    0.39    0.17
   8   4 -28    3.19    0.20
  10   6 -30    4.25    0.31
  11   5 -30    0.06    0.23
  13   1 -24    0.56    0.18
  13   6 -31    2.30    0.30
  14   5 -31    0.20    0.28
  18   1 -25    6.47    0.24
  19   4 -31    0.07    0.25
  20   2 -28    2.15    0.30
  21   4 -31   10.28    0.35
  22   2 -28   54.71    0.61
  23   4 -31   15.91    0.41
  23   8 -31    1.54    0.28
  24   1 -25    1.04    0.21
  28   3 -29    0.79    0.26
  28   5 -31    1.04    0.27
  29   6 -31   -0.52    0.23
  31   3 -28    2.75    0.28
  31   7 -30    0.36    0.21
  32   1 -23   47.52    0.57
  32   6 -30    6.40    0.31
  34   3 -27    3.16    0.32
  34   5 -29    8.14    0.36
  36   0 -16   25.96    0.40
  37   2 -23    0.10    0.26
  38   1 -19    0.47    0.24
  38   5 -27   11.54    0.37
  39   1 -18   -0.16    0.23
  40   1 -17    0.97    0.24
  40   3 -23    1.62    0.27
  41   3 -22    3.97    0.27
  43   3 -20    0.73    0.22
  44   3 -19    0.07    0.22
  10   1 -23    0.82    0.18
  13   2 -27    5.11    0.26
  16   1 -25    2.90    0.21
  17   8 -31   13.15    0.41
  18   2 -28   64.39    0.60
  18   6 -32    0.54    0.24
  19   3 -30   -0.24    0.25
  19   5 -32    3.22    0.33
  21   3 -30   14.23    0.38
  21   7 -32    1.93    0.28
  23   3 -30    2.28    0.28
  23   5 -32   18.84    0.45
  23   7 -32    1.48    0.27
  24   2 -28    4.45    0.30
  25   8 -31    3.40    0.28
  29   2 -27    2.99    0.28
  30   0 -20   -0.10    0.19
  30   4 -30    0.31    0.26
  33   4 -29   15.72    0.40
  35   6 -29    6.53    0.30
  36   1 -21    0.45    0.24
  36   2 -24    5.37    0.31
  37   1 -20    7.00    0.28
  37   4 -27    3.36    0.29
  38   3 -25    1.35    0.29
   5   4 -27    4.47    0.22
   8   3 -27   24.11    0.35
   9   4 -29    5.42    0.25
  12   4 -30   21.72    0.36
  15   4 -31    0.29    0.25
  16   2 -28    0.29    0.22
  16   6 -32    0.08    0.23
  17   3 -30    7.52    0.31
  19   7 -32    1.09    0.26
  21   1 -26    7.70    0.30
  23   1 -26    0.48    0.24
  25   3 -30    4.17    0.30
  25   5 -32   15.04    0.41
  26   2 -28    2.55    0.28
  30   3 -29    0.76    0.26
  30   5 -31    7.50    0.33
  31  -1 -14   -0.56    0.19
  31   6 -31   -0.04    0.25
  33   3 -28    3.22    0.32
  33   5 -30   17.96    0.43
  35   1 -22    0.06    0.26
  36   4 -28    6.52    0.34
  37   5 -28    0.39    0.28
   4   3 -25   71.44    0.51
   5   5 -28    1.28    0.23
   9   3 -28    3.00    0.25
   9   5 -30    0.72    0.26
  14   1 -25    0.84    0.18
  14   6 -32    0.13    0.28
  15   3 -30    2.68    0.31
  15   5 -32    1.76    0.30
  19   1 -26   18.96    0.35
  25   1 -26    5.09    0.27
  27   3 -30    4.45    0.30
  27   7 -32    1.97    0.25
  28   2 -28    3.34    0.29
  28   6 -32    0.90    0.25
  29   4 -31    4.64    0.34
  31   2 -27   10.47    0.36
  32   4 -30   -0.13    0.25
  34   1 -23   -0.09    0.28
  34   6 -30   -0.27    0.24
  36   5 -29   12.49    0.40
  41   4 -25    2.97    0.27
  42   4 -24    1.45    0.24
   5   3 -26   78.60    0.55
   6   4 -28    0.45    0.19
   7   2 -25    1.88    0.17
  10   4 -30    5.51    0.26
  11   2 -27   21.66    0.34
  13   4 -31    2.11    0.25
  14   2 -28   23.29    0.38
  15   7 -32    2.93    0.31
  17   1 -26    0.21    0.20
  19   2 -29    1.84    0.26
  20   3 -31    2.16    0.32
  20   4 -32    4.27    0.30
  20   8 -32    1.06    0.29
  21  -1 -18    2.13    0.21
  21   2 -29    2.29    0.28
  22   3 -31    7.55    0.37
  22   8 -32    0.22    0.26
  23   2 -29   27.80    0.46
  23   6 -33    2.72    0.32
  24   4 -32    2.79    0.31
  25   2 -29   35.89    0.54
  27   1 -26    5.57    0.31
  28   0 -22    1.11    0.19
  29  -1 -16    0.29    0.18
  29   3 -30    0.77    0.30
  29   5 -32    2.36    0.31
  32   3 -29    0.79    0.25
  32   5 -31    1.65    0.28
  34   2 -26    2.90    0.28
  35   4 -29    0.31    0.25
  40   2 -22    0.06    0.26
  40   4 -26    2.26    0.26
  42   2 -20    0.19    0.24
  43   2 -19    0.43    0.24
  12   1 -25    2.42    0.18
  13   5 -32    1.69    0.29
  15   1 -26  114.87    0.69
  16   4 -32    0.46    0.25
  17   2 -29   52.82    0.56
  18   3 -31    4.25    0.28
  18   5 -33    0.21    0.29
  18   8 -32    2.29    0.31
  19  -1 -18   18.45    0.27
  20   5 -33    4.33    0.31
  20   7 -33    1.87    0.29
  22   1 -27    0.76    0.25
  22   7 -33    0.84    0.26
  23  -1 -18    2.58    0.17
  24   3 -31    0.35    0.26
  24   5 -33    6.70    0.34
  24   8 -32    1.34    0.24
  26   3 -31    2.18    0.32
  26   4 -32    0.10    0.26
  27   2 -29   -0.03    0.29
  28  -1 -17    4.83    0.21
  30   2 -28   26.30    0.47
  30   6 -32    3.94    0.27
  31   4 -31    4.52    0.33
  33   1 -24   23.30    0.42
  33   6 -31    5.17    0.28
  35   3 -28    0.45    0.27
  35   5 -30    8.68    0.37
  36   0 -18   40.36    0.48
  38   2 -24    0.06    0.28
  39   1 -20   -0.10    0.24
  40   1 -19    0.75    0.23
  41   3 -24    0.31    0.24
  42   3 -23    2.84    0.26
  43   3 -22   -0.14    0.23
  44   3 -21   -0.13    0.21
   7   4 -29    5.12    0.25
   9   6 -31    3.05    0.28
  12   6 -32    3.59    0.32
  15   2 -29   19.48    0.40
  16   3 -31    0.87    0.29
  18   1 -27    3.22    0.30
  18   7 -33    0.42    0.27
  24   1 -27    8.31    0.30
  26   5 -33   -0.09    0.25
  26   7 -33    2.28    0.27
  28   4 -32    0.32    0.26
  31   3 -30    0.07    0.28
  31   5 -32    7.43    0.35
  32   1 -25   -0.70    0.30
  34   4 -30    5.88    0.31
  37   1 -22    0.84    0.25
  37   2 -25    3.84    0.27
  38   1 -21    1.85    0.24
  39   3 -26    2.19    0.30
  39   5 -28    0.13    0.21
  40   3 -25   11.29    0.35
  45   3 -20    0.03    0.20
   2   4 -26    2.12    0.19
   7   3 -28    0.47    0.21
   9   1 -24   61.82    0.46
  11   4 -31    2.03    0.21
  13   1 -26   10.28    0.26
  14   4 -32    0.12    0.20
  15   6 -33    1.75    0.26
  16   5 -33   -0.02    0.25
  16   7 -33    1.60    0.28
  20   2 -30   21.85    0.42
  21   4 -33    0.74    0.32
  22  -1 -19    0.44    0.16
  22   2 -30    5.09    0.30
  24   2 -30    4.03    0.35
  26   1 -27    8.14    0.30
  28   3 -31    1.30    0.27
  29   2 -29    0.68    0.28
  29   6 -33    0.70    0.24
  30  -1 -17    6.42    0.25
  31  -1 -16    0.31    0.17
  32   2 -28    0.04    0.29
  32   6 -32   -0.09    0.22
  34   3 -29   -0.18    0.23
  34   5 -31    4.50    0.32
  36   1 -23    8.41    0.31
  36   2 -26    1.76    0.25
  38   3 -27    5.01    0.32
   3   4 -27    4.62    0.23
   8   4 -30    3.31    0.22
  10   1 -25    5.57    0.20
  11   3 -30    4.21    0.28
  11   5 -32    6.20    0.30
  18   2 -30    0.01    0.24
  19   3 -32    2.33    0.32
  23   3 -32    0.43    0.27
  24   6 -34    0.69    0.28
  25   4 -33    0.20    0.26
  26  -1 -19   -0.16    0.17
  26   2 -30   -0.05    0.26
  28   1 -27    0.53    0.24
  28   7 -33    0.39    0.23
  30   4 -32    0.63    0.25
  31   1 -26   68.80    0.66
  32   0 -22    0.90    0.26
  33   4 -31    1.03    0.26
  35   1 -24   14.23    0.36
  35   2 -27    1.37    0.31
   4   4 -28    0.16    0.20
   8   3 -29    2.16    0.25
  12   4 -32   10.75    0.31
  14   1 -27    5.68    0.29
  14   7 -33    1.86    0.30
  16   2 -30   26.67    0.44
  19   1 -28   15.48    0.35
  19   5 -34    0.23    0.26
  21   1 -28    7.55    0.29
  21   5 -34    0.85    0.27
  21   7 -34    0.51    0.26
  21   8 -33    5.32    0.29
  23   1 -28    1.57    0.24
  23   7 -34    0.74    0.25
  23   8 -33    0.20    0.23
  25   1 -28    2.61    0.30
  27   3 -32   -0.02    0.31
  28   2 -30   14.97    0.45
  30   5 -33    0.35    0.25
  31   2 -29   43.39    0.57
  31   6 -33    0.35    0.23
  33   3 -30    1.43    0.26
  33   5 -32    7.33    0.33
  34   1 -25    2.12    0.27
  36   4 -30   -0.14    0.27
  40   2 -24   12.32    0.37
  41   2 -23    2.45    0.27
  42   2 -22    0.45    0.24
   3   3 -26   23.61    0.33
   6   2 -26    2.52    0.18
   9   4 -31    0.86    0.20
  11   1 -26    1.49    0.18
  12   3 -31   43.98    0.54
  15   4 -33   -0.10    0.21
  16   6 -34    1.76    0.29
  17   1 -28  185.25    0.93
  17   5 -34    3.22    0.29
  21   2 -31    2.13    0.32
  23  -1 -20   -0.04    0.18
  23   2 -31    7.06    0.36
  25   7 -34    3.30    0.26
  27   1 -28    0.22    0.28
  27   5 -34    0.59    0.24
  28   0 -24    4.44    0.25
  29   4 -33    0.04    0.28
  32   4 -32    6.21    0.31
  33   1 -26   19.20    0.43
  36   0 -20   17.78    0.38
  36   5 -31    3.17    0.30
  39   1 -22    0.36    0.24
  39   2 -25   -0.16    0.25
  40   1 -21    0.68    0.24
  41   1 -20    3.19    0.27
  41   4 -27   -0.03    0.20
   4   3 -27    6.54    0.24
   7   2 -27    2.56    0.21
  11   6 -33    1.36    0.28
  12   5 -33    1.48    0.27
  14   0 -24    6.59    0.22
  14   2 -30    0.67    0.24
  19   2 -31   19.38    0.41
  25   2 -31    0.23    0.27
  27   7 -34    1.05    0.25
  29   3 -32    0.98    0.27
  30   0 -24    6.31    0.30
  31  -1 -18    0.77    0.22
  32   3 -31    0.20    0.24
  32   5 -33    0.31    0.26
  35   3 -30    0.94    0.28
  35   4 -31   21.28    0.44
  37   1 -24   -0.29    0.25
  38   1 -23    1.04    0.23
  38   2 -26   24.77    0.45
  41   3 -26    7.72    0.32
  42   3 -25    0.10    0.21
  44   3 -23    0.13    0.21
   5   3 -28    2.37    0.21
   5   5 -30    0.10    0.24
  10   4 -32    1.27    0.23
  12   1 -27    9.60    0.27
  13   4 -33    1.11    0.21
  14   6 -34    2.30    0.27
  17   2 -31   15.14    0.38
  18   3 -33    0.19    0.26
  19   6 -35   -0.38    0.27
  20   1 -29    0.65    0.25
  20   3 -33    0.29    0.27
  20   5 -35    0.22    0.30
  22   1 -29    0.01    0.23
  24   1 -29    9.17    0.32
  24   3 -33    0.78    0.28
  26   3 -33    2.76    0.34
  26   4 -34   -0.04    0.25
  27  -1 -20    0.20    0.17
  27   2 -31   34.78    0.54
  29   5 -34    0.19    0.24
  30  -1 -19    1.16    0.21
  30   6 -34    0.16    0.21
  31   4 -33    1.82    0.26
  32   1 -27    2.29    0.27
  34   4 -32    3.21    0.32
  36   1 -25    2.17    0.29
  37   2 -27   10.11    0.35
  40   3 -27    1.04    0.25
   8   2 -28    0.79    0.18
  10   3 -31    0.40    0.25
  12   2 -30   55.75    0.56
  13   3 -32    3.46    0.29
  13   5 -34   15.87    0.43
  15   2 -31    6.16    0.31
  16   4 -34    7.90    0.30
  17   6 -35    5.59    0.33
  18   1 -29   45.72    0.53
  18   5 -35    0.74    0.31
  20  -1 -21    2.31    0.19
  20   0 -26    2.13    0.22
  20   8 -34    0.00    0.27
  22   0 -26    1.46    0.21
  22   7 -35    5.38    0.30
  24  -1 -21    1.12    0.17
  26   1 -29    4.41    0.29
  28   3 -33    3.83    0.34
  28   4 -34    0.19    0.24
  29  -1 -20    5.59    0.25
  31   3 -32    0.35    0.25
  32   2 -30   42.37    0.58
  34   3 -31    0.21    0.23
  35   1 -26   22.23    0.45
  36   2 -28   13.29    0.37
  38   4 -30    5.61    0.29
   6   3 -29   16.90    0.32
  11   4 -33    3.88    0.27
  13   1 -28  180.31    0.89
  20   2 -32    3.90    0.30
  20   7 -35    0.41    0.25
  21   4 -35    3.18    0.36
  22   2 -32    0.35    0.26
  23   4 -35    4.25    0.37
  24   2 -32   12.47    0.39
  24   7 -35    0.10    0.21
  26   7 -35    4.69    0.28
  28   1 -29    4.54    0.30
  28   5 -35    1.07    0.27
  33  -1 -18   23.45    0.39
  33   4 -33    8.05    0.35
  34   5 -33    1.06    0.27
  38   0 -20    1.96    0.25
  38   3 -29    0.40    0.25
  42   2 -24    5.82    0.31
   7   3 -30    0.48    0.20
   9   6 -33    0.16    0.25
  10   1 -27   34.62    0.40
  11   3 -32  112.83    0.81
  14   4 -34    0.91    0.21
  16  -1 -21    8.75    0.22
  18   2 -32    0.34    0.26
  19   1 -30   70.38    0.67
  21  -1 -22    0.37    0.19
  21   1 -30   12.79    0.35
  23  -1 -22    5.16    0.22
  23   1 -30    8.21    0.32
  25  -1 -22    2.38    0.23
  25   1 -30    1.63    0.32
  25   3 -34    0.43    0.32
  26   2 -32   11.54    0.40
  28  -1 -21    0.23    0.18
  28   0 -26    2.74    0.25
  30   3 -33   -0.06    0.25
  30   4 -34    3.88    0.28
  31   2 -31    4.42    0.35
  32  -1 -19   42.04    0.47
  33   3 -32    0.91    0.24
  36   0 -22    0.59    0.25
  40   1 -23    0.42    0.25
  40   2 -26    4.89    0.32
  41   1 -22   11.34    0.34
  44   2 -22    1.38    0.23
   2   4 -28    1.79    0.20
   5   2 -27    8.46    0.25
   8   4 -32   24.36    0.40
  11   1 -28    0.81    0.23
  11   5 -34   24.76    0.48
  14   5 -35    0.69    0.30
  16   2 -32   -0.20    0.25
  16   7 -35    1.58    0.26
  17   1 -30   12.31    0.40
  17   4 -35    0.18    0.24
  21   5 -36    1.55    0.28
  22   6 -36    0.36    0.26
  27  -1 -22    0.18    0.21
  27   3 -34    3.36    0.30
  27   4 -35    1.21    0.25
  28   2 -32   20.15    0.46
  30   5 -35    1.07    0.25
  33   1 -28   46.59    0.59
  33   5 -34   11.54    0.35
  36   3 -31    1.32    0.28
  36   4 -32   10.44    0.34
  38   1 -25    1.02    0.25
  39   1 -24    2.36    0.25
  39   2 -27   10.44    0.35
   1   3 -26   62.83    0.49
   2   3 -27   26.24    0.35
   8   3 -31   59.85    0.58
  10   6 -34   -0.21    0.27
  12   3 -33   -0.59    0.31
  12   4 -34    0.38    0.21
  13   6 -35    8.15    0.35
  14  -1 -21    1.79    0.16
  15   4 -35    2.49    0.28
  18   6 -36    0.76    0.26
  19   5 -36    1.26    0.27
  21   2 -33    2.90    0.30
  21   7 -36    2.15    0.27
  22  -1 -23    8.36    0.27
  23   2 -33    3.38    0.31
  23   7 -36    1.97    0.26
  25   2 -33   33.73    0.58
  26   6 -36    0.19    0.22
  27   5 -36    0.16    0.26
  29   3 -34    2.69    0.32
  29   4 -35    1.07    0.29
  30   0 -26   13.74    0.35
  32   3 -33    0.40    0.24
  32   4 -34    1.30    0.27
  33   2 -31   23.01    0.49
  34   0 -24    0.25    0.21
  35   4 -33    4.39    0.31
  37   1 -26    0.19    0.24
  38   2 -28    2.82    0.29
  41   3 -28   -0.14    0.23
   3   3 -28   38.24    0.42
   7   2 -29    2.09    0.24
   9   3 -32    1.33    0.29
   9   4 -33    0.10    0.22
  12   1 -29    0.85    0.23
  15   1 -30  177.87    0.95
  17   5 -36    0.06    0.26
  19   2 -33   10.09    0.36
  19   7 -36    0.64    0.25
  20   1 -31    2.80    0.28
  20   3 -35    2.38    0.37
  22   3 -35    0.75    0.35
  22   4 -36   22.03    0.47
  24   1 -31   27.41    0.48
  24   4 -36    1.02    0.32
  26  -1 -23    6.54    0.28
  27   2 -33    0.65    0.36
  29   1 -30   -0.10    0.28
  32   1 -29    0.31    0.28
  32   5 -35    1.84    0.28
  33  -1 -20    1.78    0.26
  35   3 -32    0.26    0.25
  36   1 -27    5.23    0.29
  37   2 -29   -0.05    0.24
  40   3 -29    2.16    0.24
   4   3 -29    3.37    0.20
   8   1 -27    3.14    0.21
   9   5 -34   26.28    0.50
  12   5 -35    4.17    0.32
  13   4 -35    7.25    0.32
  15   5 -36    6.86    0.37
  17   2 -33   21.65    0.44
  18   3 -35    0.96    0.35
  20   0 -28   22.52    0.40
  22   0 -28    0.67    0.22
  26   3 -35    0.85    0.27
  26   4 -36    0.19    0.25
  29   5 -36    0.57    0.24
  31   3 -34    0.35    0.28
  31   4 -35   -0.29    0.24
  32   0 -26    9.64    0.35
  32   2 -32    0.25    0.32
  34   4 -34    7.14    0.33
  35   1 -28    3.85    0.28
  36   2 -30    8.04    0.32
  39   3 -30   -0.02    0.21
   5   3 -30    3.26    0.22
   9   1 -28    9.80    0.27
  10   3 -33   67.43    0.67
  10   4 -34   26.28    0.43
  11   6 -35    2.46    0.30
  12   0 -26   27.33    0.36
  13   1 -30    3.25    0.26
  13   3 -34   25.45    0.46
  14   6 -36    1.26    0.30
  15   2 -33   30.50    0.49
  16   1 -31   27.99    0.51
  18   0 -28  208.34    1.00
  20   5 -37    4.69    0.34
  21   6 -37    0.73    0.25
  22   2 -34    4.48    0.37
  22   5 -37    0.31    0.26
  23  -1 -24   -0.07    0.18
  25  -1 -24    1.62    0.24
  25   6 -37    0.37    0.24
  28   1 -31   36.10    0.54
  28   3 -35    0.90    0.26
  28   4 -36    1.53    0.25
  29   2 -33   26.94    0.51
  31  -1 -22   34.09    0.47
  34   1 -29   18.28    0.43
  34   3 -33    2.05    0.28
  36   0 -24   10.34    0.35
  41   2 -27    0.00    0.25
  43   2 -25    0.49    0.23
   6   3 -31    3.28    0.24
   8   0 -24    7.91    0.25
  10   1 -29   -0.05    0.23
  13  -1 -22    3.00    0.17
  13   5 -36   28.04    0.52
  16   0 -28  159.72    0.87
  18   2 -34    0.86    0.33
  20   2 -34   30.90    0.52
  21   1 -32    0.48    0.26
  23   1 -32   17.70    0.42
  25   1 -32   14.33    0.44
  26   2 -34   28.51    0.52
  27  -1 -24    4.37    0.29
  27   6 -37    0.82    0.23
  33   4 -35    5.47    0.32
  37   4 -33    8.17    0.31
  39   1 -26    0.24    0.26
  40   1 -25    2.31    0.25
  41   1 -24    1.00    0.23
   7   3 -32   79.55    0.68
  11   4 -35    8.62    0.35
  14  -1 -23   10.86    0.24
  14   1 -31   47.93    0.56
  14   3 -35    0.32    0.31
  16   5 -37    2.48    0.32
  17  -1 -24    3.39    0.20
  19   1 -32   26.98    0.47
  19   4 -37    2.25    0.36
  20   7 -37    0.63    0.24
  22   7 -37    0.04    0.21
  23   3 -36    6.94    0.35
  23   4 -37    0.17    0.27
  25   3 -36    5.69    0.33
  25   4 -37    7.13    0.37
  27  -2 -17   16.57    0.30
  27   1 -32    0.09    0.36
  28   5 -37    1.61    0.25
  30   0 -28   13.28    0.39
  30   1 -31    5.23    0.34
  30   3 -35    0.00    0.24
  30   4 -36    0.37    0.25
  33   1 -30   -0.06    0.26
  34  -1 -21   47.58    0.54
  34   0 -26    1.21    0.23
  37   1 -28    0.31    0.27
  38   1 -27    2.88    0.26
  38   2 -30    3.64    0.30
  39   2 -29    0.07    0.24
   4   2 -28    6.21    0.23
   5   2 -29    1.89    0.22
  11   1 -30   26.97    0.41
  11   3 -34   -0.17    0.26
  12   6 -36    2.24    0.27
  14   0 -28  397.68    1.32
  16   2 -34    0.61    0.27
  17   1 -32  117.78    0.85
  20  -2 -18    4.51    0.18
  24  -1 -25    0.95    0.20
  26  -2 -18    2.73    0.21
  26  -1 -25   42.82    0.51
  27   3 -36    3.68    0.29
  27   4 -37    1.32    0.25
  30   5 -37    4.94    0.30
  33  -1 -22   37.21    0.51
  36   1 -29    2.84    0.31
  36   3 -33    9.95    0.34
   3   4 -31   11.05    0.33
   6   2 -30    2.05    0.21
   7   5 -34   11.37    0.37
   8   3 -33   12.82    0.36
   8   4 -34    0.24    0.26
  11   5 -36   55.20    0.67
  14   2 -34    2.85    0.34
  15  -1 -24    0.20    0.17
  15   1 -32   24.67    0.49
  18  -1 -25    5.82    0.24
  19   2 -35   14.12    0.46
  19   5 -38    2.71    0.33
  20   6 -38    0.11    0.25
  21   2 -35    6.28    0.36
  22   0 -30   -0.06    0.27
  22   1 -33   27.74    0.49
  22   6 -38    6.05    0.30
  23   2 -35   -0.01    0.30
  23   5 -38    5.05    0.32
  24   1 -33    4.20    0.38
  25   2 -35    0.15    0.30
  28  -1 -25   -0.05    0.27
  29   1 -32    3.55    0.32
  29   3 -36   -0.04    0.28
  30   2 -34    2.06    0.29
  32  -1 -23   42.56    0.51
  32   0 -28    0.16    0.28
  32   3 -35    0.17    0.25
  32   4 -36    3.00    0.28
  33   2 -33   -0.15    0.25
  35   3 -34   -0.46    0.26
  35   4 -35    0.06    0.25
  37   2 -31    0.27    0.24
   2   3 -29   19.63    0.34
   3   3 -30    2.84    0.23
  12   4 -36    2.94    0.29
  13   6 -37    0.09    0.28
  15   4 -37    0.61    0.27
  16  -1 -25    2.95    0.21
  17   2 -35   17.40    0.47
  17   5 -38    0.10    0.31
  18   0 -30   10.28    0.38
  18   1 -33    4.08    0.37
  19  -2 -19    6.55    0.22
  20   0 -30   59.97    0.61
  20   1 -33   -0.14    0.27
  22   3 -37    1.46    0.35
  26   1 -33   52.92    0.65
  26   6 -38    0.02    0.20
  27   5 -38    3.35    0.27
  28  -2 -18    5.30    0.24
  35   1 -30    5.98    0.30
  36   0 -26    2.28    0.27
  36   2 -32    0.98    0.26
  39   3 -32    0.11    0.23
   4   3 -31    0.78    0.23
   9   1 -30   16.31    0.36
  12   0 -28  149.40    0.82
  13  -1 -24    0.38    0.16
  16   6 -38    2.90    0.32
  20   3 -37    1.03    0.31
  22  -2 -20    0.20    0.18
  24   4 -38    8.52    0.35
  26   3 -37    1.79    0.27
  26   4 -38    2.09    0.30
  27  -2 -19    1.26    0.20
  28   1 -33    7.34    0.37
  29   2 -35    5.26    0.33
  29   5 -38    0.35    0.24
  30  -1 -25   14.36    0.39
  31   3 -36    0.77    0.25
  34   3 -35    7.63    0.34
  34   4 -36    1.02    0.26
  35  -1 -22   -0.02    0.25
  41   1 -26   10.74    0.32
  41   2 -29    4.23    0.27
  42   2 -28    1.45    0.23
   5   3 -32    1.81    0.26
   8   2 -32    0.82    0.26
  12   5 -37    6.80    0.36
  13   1 -32   63.91    0.63
  13   3 -36    5.39    0.31
  14  -1 -25    0.44    0.21
  15   2 -35    0.43    0.27
  16   0 -30  307.97    1.26
  16   1 -33    7.39    0.35
  17  -1 -26    0.06    0.20
  19   7 -38    0.74    0.24
  20  -2 -20   -0.20    0.16
  20   2 -36    0.95    0.36
  21   1 -34   15.97    0.46
  23   1 -34    0.67    0.35
  24   2 -36   15.87    0.44
  26  -2 -20    5.75    0.24
  28   3 -37    0.65    0.25
  28   4 -38    0.20    0.27
  33  -1 -24   25.05    0.45
  34  -1 -23   -0.28    0.26
  39   1 -28    1.21    0.24
  39   2 -31    0.22    0.25
  40   2 -30    0.31    0.22
  10   1 -31    0.31    0.22
  10   4 -36    0.95    0.29
  19   1 -34   24.92    0.47
  20   5 -39    2.67    0.31
  22   5 -39    1.00    0.27
  23  -2 -21    6.65    0.26
  23   6 -39   -0.12    0.23
  24  -1 -27    8.07    0.29
  26  -1 -27    8.08    0.33
  26   2 -36    3.17    0.32
  30   1 -33   26.54    0.50
  31   2 -35    5.83    0.32
  32  -1 -25   -0.76    0.27
  33   1 -32    2.02    0.28
  33   3 -36   -0.04    0.26
  33   4 -37    2.12    0.27
  34   2 -34    6.88    0.35
  37   1 -30   -0.36    0.27
  38   2 -32    0.30    0.26
   2   2 -28   14.13    0.29
   3   1 -26    0.07    0.17
   3   2 -29   14.55    0.30
   4   1 -27   -0.33    0.18
   4   2 -30    0.60    0.21
   5   1 -28   33.87    0.41
  10  -1 -23    0.75    0.16
  11  -1 -24    4.67    0.20
  11   1 -32    9.18    0.32
  14   0 -30   66.87    0.63
  14   1 -33    4.15    0.31
  15  -1 -26  115.12    0.71
  16   2 -36    3.82    0.37
  17   1 -34   32.84    0.52
  18  -1 -27    2.43    0.26
  18   5 -39    0.37    0.27
  19  -2 -21    5.70    0.22
  19   3 -38   32.88    0.59
  25  -2 -21    0.39    0.17
  25   3 -38    0.16    0.25
  28  -1 -27   -0.07    0.26
  28   5 -39    0.96    0.25
  30   3 -37    0.41    0.25
  30   4 -38    0.92    0.26
  36   1 -31    2.43    0.29
  38   0 -26    0.54    0.25
   5   2 -31    6.77    0.27
   7   3 -34    0.23    0.24
  10   2 -34   -0.25    0.27
  12  -1 -25    2.54    0.19
  14   3 -37    0.36    0.26
  16  -2 -20    0.88    0.16
  19   4 -39    3.72    0.34
  20   0 -32   11.78    0.40
  21  -1 -28    7.10    0.29
  22   0 -32    6.06    0.32
  22   1 -35    9.67    0.43
  23   2 -37   -0.04    0.34
  24  -2 -22   15.82    0.33
  24   0 -32   19.96    0.44
  25  -1 -28    2.60    0.29
  27   3 -38    0.35    0.24
  27   4 -39   -0.01    0.26
  29   1 -34   10.02    0.39
  30  -2 -20   -0.41    0.22
  30   2 -36    0.72    0.26
  32   0 -30   -0.07    0.24
  32   3 -37    1.82    0.29
  33   2 -35    2.68    0.29
  35   1 -32    1.14    0.28
  36  -1 -23    8.00    0.33
  36   0 -28    0.20    0.24
   6   2 -32   54.53    0.56
  12   0 -30   87.99    0.70
  12   1 -33   10.97    0.35
  13  -1 -26    9.47    0.27
  15   1 -34   28.16    0.49
  17  -2 -21    4.16    0.19
  17   4 -39    9.49    0.38
  18   0 -32  112.66    0.85
  19  -1 -28   15.75    0.37
  19   2 -37    6.66    0.37
  20   1 -35   14.60    0.41
  24   1 -35   28.97    0.53
  25   2 -37    1.21    0.29
  26   1 -35    2.36    0.33
  27  -1 -28    0.30    0.28
  29  -2 -21   30.92    0.44
  29   3 -38    1.76    0.27
  30  -1 -27    0.24    0.30
  31   1 -34    4.63    0.36
  32   4 -38    0.15    0.24
  34  -1 -25    3.49    0.31
  35  -1 -24   14.41    0.36
  42   1 -27    0.11    0.23
   3   4 -33    0.58    0.29
   7   2 -33    2.78    0.27
  12   3 -37    0.24    0.25
  12   4 -38    1.59    0.36
  14  -1 -27    5.35    0.31
  14   5 -39    0.05    0.29
  17  -1 -28  182.34    0.95
  18  -2 -22   -0.17    0.16
  18   1 -35    2.46    0.31
  22   6 -40    2.23    0.25
  24   3 -39   -0.29    0.30
  25   5 -40    5.96    0.29
  28   1 -35    7.31    0.36
  29   4 -39    4.02    0.29
  33  -1 -26   19.73    0.42
  34   1 -33    0.43    0.25
  39   1 -30    3.93    0.29
  40   1 -29    0.93    0.24
  -1   3 -28   53.87    0.49
   3   3 -32    3.09    0.24
   8   0 -28   61.80    0.54
   9  -1 -24   59.62    0.48
   9   3 -36   -0.08    0.26
   9   4 -37    9.29    0.43
  16   0 -32    2.84    0.30
  16   1 -35    1.06    0.29
  17   5 -40    3.42    0.32
  18   6 -40    0.27    0.26
  19  -2 -23   -0.33    0.21
  20  -1 -29    0.99    0.26
  20   3 -39    2.49    0.31
  20   4 -40    0.22    0.33
  26  -1 -29    4.80    0.33
  26   3 -39    1.53    0.26
  29   2 -37    2.89    0.29
  30   0 -32    0.76    0.31
  31   3 -38    3.83    0.29
  32  -1 -27    2.08    0.31
  34   3 -37    0.55    0.24
  40   0 -26    6.98    0.32
  10  -1 -25    5.36    0.22
  10   0 -30   48.67    0.54
  10   1 -33    0.16    0.24
  11  -1 -26    1.30    0.19
  13   3 -38    0.80    0.30
  15  -1 -28    1.25    0.26
  15   2 -37    0.68    0.30
  18  -1 -29   46.61    0.55
  18   4 -40   13.12    0.46
  19   1 -36    7.30    0.41
  21   1 -36    5.20    0.35
  22   2 -38    4.79    0.34
  23   1 -36    8.31    0.38
  25   1 -36   19.38    0.47
  26   2 -38    1.95    0.33
  26   4 -40   -0.27    0.25
  27  -2 -23    2.32    0.23
  28  -1 -29    5.28    0.33
  28   3 -39   -0.45    0.25
  30  -2 -22   33.21    0.47
  30   1 -35    3.15    0.31
  37  -1 -24    0.07    0.23
  37   1 -32    0.11    0.24
  38   0 -28   -0.23    0.25
   2   1 -27  255.76    0.98
   3   1 -28   -0.51    0.19
   5   1 -30    1.18    0.22
   9   2 -35    4.60    0.32
  14   0 -32  170.66    0.99
  14   1 -35    1.23    0.29
  15   5 -40    1.81    0.30
  16   3 -39    0.07    0.27
  17   1 -36    5.33    0.39
  18   2 -38    2.06    0.32
  20  -2 -24    0.02    0.21
  21  -1 -30   13.80    0.40
  22   5 -41    0.04    0.27
  26  -2 -24    9.92    0.33
  27   1 -36    9.93    0.38
  28   2 -38    1.83    0.32
  28   4 -40    2.13    0.27
  29  -2 -23   11.44    0.37
  30   3 -39   -0.44    0.26
  31  -1 -28    1.24    0.27
  32   0 -32    0.40    0.29
  33   3 -38    1.37    0.26
  34   2 -36    1.78    0.28
  35  -1 -26   21.32    0.44
  36  -1 -25    2.39    0.28
  36   0 -30    2.75    0.29
   6   3 -35    2.09    0.26
   6   4 -36    0.94    0.30
   9   5 -38   35.75    0.56
  11   1 -34    0.07    0.25
  13  -2 -21    3.96    0.20
  13  -1 -28  176.52    0.91
  16  -1 -29   18.01    0.41
  16   4 -40    0.97    0.32
  19  -1 -30   69.19    0.66
  20   0 -34    0.01    0.26
  21   3 -40    8.39    0.35
  22   0 -34    0.93    0.28
  23   3 -40   -0.39    0.25
  24   5 -41    0.14    0.22
  25   3 -40    0.62    0.30
  28  -2 -24   72.98    0.65
  30  -1 -29   18.96    0.42
  35   1 -34    0.45    0.28
  37   2 -35    1.00    0.26
  42   1 -29    0.40    0.23
   4   0 -26  561.50    1.43
   6   0 -28  491.60    1.42
  10   2 -36   11.54    0.39
  12   0 -32   29.37    0.47
  12   1 -35    2.13    0.29
  14   3 -39    6.31    0.32
  14   4 -40    0.66    0.34
  19   6 -41    0.35    0.24
  21  -2 -25    0.97    0.24
  21   2 -39    1.11    0.30
  21   4 -41    7.20    0.37
  22   1 -37   18.78    0.46
  23   2 -39    2.59    0.30
  24   1 -37   -0.01    0.29
  25  -2 -25    2.13    0.25
  25   2 -39   -0.10    0.31
  25   4 -41    3.82    0.31
  26   1 -37   -0.07    0.34
  27   3 -40    0.29    0.27
  30   2 -38    0.27    0.27
  31  -2 -23   61.77    0.61
  32  -2 -22   -0.54    0.27
  33  -1 -28   47.80    0.60
  41   1 -30    0.56    0.24
   8   0 -30  175.62    0.93
   9  -1 -26   25.72    0.37
  10  -1 -27   35.23    0.44
  10   5 -39    5.15    0.36
  16   5 -41    0.63    0.29
  17   3 -40    8.98    0.36
  18   1 -37    6.72    0.37
  19  -2 -25   65.66    0.58
  19   2 -39    1.36    0.31
  20  -1 -31    2.59    0.29
  27   2 -39    0.06    0.25
  28   1 -37    5.69    0.39
  29  -1 -30   -0.25    0.27
  30  -2 -24    4.10    0.33
  32  -1 -29    0.28    0.31
  39   1 -32    0.25    0.22
   1   3 -32    0.85    0.26
   8   4 -38    2.01    0.36
  11  -1 -28    0.51    0.21
  12   3 -39    2.15    0.29
  13  -2 -23    0.30    0.20
  13   1 -36    5.36    0.33
  15  -1 -30  176.56    0.99
  15   3 -40    0.36    0.29
  17   2 -39    1.14    0.32
  17   4 -41   -0.03    0.30
  18  -1 -31   12.78    0.40
  20  -2 -26   78.08    0.67
  22  -2 -26   -0.30    0.24
  22   3 -41    4.84    0.35
  26  -2 -26   49.38    0.58
  28  -1 -31   37.67    0.57
  29  -2 -25   18.23    0.41
  31  -1 -30   17.83    0.45
  32   2 -38   -0.33    0.25
  36  -1 -27    5.18    0.32
  37  -1 -26    0.53    0.26
  38   0 -30    0.55    0.25
   9   3 -38    1.62    0.31
  10   0 -32    0.55    0.24
  11   5 -40   16.05    0.43
  12  -1 -29   -0.05    0.24
  12   2 -38    0.34    0.37
  12   4 -40    0.15    0.33
  14  -2 -24    4.64    0.22
  14   0 -34    0.54    0.32
  15   4 -41    2.06    0.33
  21   1 -38    5.79    0.36
  21   5 -42    5.55    0.28
  23  -1 -32   18.65    0.47
  23   1 -38    0.05    0.28
  24   2 -40   -0.21    0.31
  24   3 -41   11.61    0.40
  25   1 -38    0.99    0.29
  26   3 -41    0.24    0.29
  30   1 -37    3.65    0.31
  31   3 -40    0.31    0.24
  33  -2 -23    0.54    0.27
  35  -1 -28    3.71    0.32
  37   1 -34    0.61    0.25
   3   1 -30    1.99    0.21
   4   1 -31    4.33    0.24
   4   3 -35   -0.15    0.24
   4   4 -36    0.16    0.31
   5   1 -32    0.35    0.21
  13  -1 -30    2.73    0.28
  13   3 -40    6.76    0.33
  14   1 -37    0.22    0.30
  15  -2 -25    8.47    0.27
  16  -1 -31   26.21    0.48
  19  -1 -32   26.57    0.48
  19   1 -38    4.98    0.36
  21  -2 -27   52.43    0.57
  21  -1 -32    0.39    0.27
  22  -3 -17    4.18    0.22
  23  -2 -27   -0.30    0.24
  25  -2 -27   28.45    0.48
  26   4 -42    4.39    0.31
  27  -1 -32    0.03    0.35
  28  -2 -26    2.25    0.26
  28   3 -41    0.08    0.29
  30  -1 -31    5.75    0.33
  31  -2 -25    8.88    0.35
  31   2 -39    0.78    0.26
  32  -2 -24    3.63    0.27
  32   0 -34    0.31    0.24
  34  -1 -29   17.76    0.41
  36   0 -32   -0.34    0.26
   0   2 -30   46.85    0.50
   3   2 -33    0.01    0.24
   5   4 -37    6.81    0.36
   6   1 -33    1.77    0.24
   7  -1 -26  109.50    0.68
   8  -1 -27    3.57    0.23
  11   1 -36    3.45    0.31
  16   3 -41    4.96    0.32
  17  -1 -32  124.91    0.91
  17   5 -42    0.87    0.27
  18   4 -42    2.29    0.32
  20  -3 -17    4.51    0.21
  20   0 -36    1.18    0.29
  21  -3 -18   39.23    0.42
  22   0 -36   14.73    0.42
  23  -3 -18   -0.03    0.20
  25  -3 -18   18.36    0.33
  26   0 -36   -0.15    0.33
  27  -2 -27    6.98    0.33
  28   2 -40    1.00    0.28
  30  -2 -26    1.53    0.30
  32   1 -37    0.56    0.29
  33  -1 -30   -0.80    0.31
   4   2 -34    4.17    0.28
   5   2 -35    0.85    0.30
   6   3 -37   10.70    0.36
   6   4 -38    1.00    0.30
   7   1 -34    0.49    0.25
   9  -1 -28    9.73    0.29
  10  -2 -22    1.51    0.18
  10  -1 -29    0.79    0.22
  10   2 -38    0.84    0.35
  10   4 -40    0.05    0.32
  11  -2 -23    2.44    0.19
  12  -2 -24    1.34    0.19
  12   0 -34    7.63    0.33
  12   5 -41    0.23    0.27
  13  -2 -25    4.53    0.25
  14  -1 -31   45.42    0.56
  15   1 -38    0.97    0.38
  16   4 -42    0.11    0.31
  17  -2 -27    4.25    0.27
  18   0 -36   -0.28    0.27
  20  -1 -33    0.19    0.32
  22  -2 -28   51.73    0.58
  22  -1 -33   28.77    0.50
  22   1 -39    3.63    0.32
  23   3 -42    3.66    0.33
  24  -3 -19   -0.20    0.20
  24  -2 -28    3.98    0.32
  24  -1 -33    4.24    0.34
  24   1 -39   -0.09    0.27
  25   3 -42   -0.14    0.29
  29  -1 -32    3.97    0.32
  30   2 -40    3.08    0.31
  30   3 -41    3.12    0.28
  32  -1 -31   29.55    0.52
  33   2 -39    1.85    0.28
  34   0 -34   -0.34    0.28
  35   1 -36    3.95    0.29
   6   2 -36    7.00    0.38
   7   3 -38    3.84    0.33
  11  -1 -30   26.29    0.43
  11   3 -40    0.33    0.27
  14  -2 -26    3.54    0.23
  14   3 -41    2.10    0.28
  15  -1 -32   23.82    0.46
  15   5 -42    0.42    0.24
  16   0 -36    3.10    0.36
  18  -1 -33    3.91    0.37
  20   5 -43   -0.35    0.22
  21   2 -41    1.19    0.28
  23   2 -41    0.50    0.27
  23   4 -43    0.79    0.28
  25   2 -41    1.32    0.28
  26  -3 -19   15.78    0.34
  26  -2 -28    1.99    0.27
  27   3 -42   10.98    0.38
  33  -2 -25   20.17    0.42
  36  -1 -29    2.93    0.28
  37  -1 -28   -0.24    0.23
  40   0 -30    0.19    0.24
   7   2 -37    5.15    0.36
   7   4 -39    1.10    0.30
  11   2 -39   -0.07    0.36
  12  -1 -31    0.30    0.26
  14   4 -42    0.45    0.30
  15  -2 -27    2.99    0.24
  17   3 -42    0.86    0.28
  18  -3 -19   42.55    0.44
  18   5 -43    0.46    0.24
  19   2 -41    2.62    0.31
  19   4 -43    0.65    0.29
  21  -3 -20    0.19    0.17
  23  -2 -29   27.45    0.49
  27   2 -41    0.42    0.27
  28  -2 -28    3.03    0.28
  28  -1 -33    7.01    0.36
  31  -2 -27   11.42    0.40
  31  -1 -32    2.62    0.32
  32  -2 -26   18.99    0.41
  35  -1 -30    5.88    0.33
   1   3 -34    0.68    0.28
   3   1 -32    1.39    0.24
   8   3 -39    0.09    0.25
  10  -2 -24    1.10    0.20
  10   0 -34    1.72    0.26
  11  -2 -25    2.46    0.21
  13  -1 -32   60.56    0.64
  16  -2 -28   -0.18    0.23
  16  -1 -33    7.31    0.36
  16   1 -39    2.71    0.34
  17   2 -41   -0.04    0.29
  19  -3 -20   22.14    0.34
  19  -1 -34   23.92    0.50
  21  -1 -34   15.92    0.42
  22  -3 -21    0.86    0.20
  23  -1 -34    1.03    0.30
  23   1 -40    1.59    0.34
  24  -3 -21    0.99    0.22
  25  -2 -29   31.52    0.49
  27  -3 -20    0.62    0.25
  27  -2 -29   -0.08    0.29
  30  -2 -28   26.48    0.48
  30  -1 -33   28.71    0.54
  32   2 -40    0.01    0.22
   3   3 -36    0.82    0.31
   4   1 -33    7.21    0.29
   5  -1 -26   20.57    0.35
   6  -1 -27  245.03    1.02
   7  -1 -28   12.82    0.33
   8   2 -38   -0.73    0.28
   8   4 -40    0.26    0.27
   9  -1 -30   16.49    0.38
  12  -2 -26    0.34    0.20
  12   3 -41    1.70    0.25
  13  -2 -27    4.47    0.25
  15   3 -42    1.39    0.25
  16  -3 -19    2.10    0.23
  16   5 -43    0.44    0.22
  17  -3 -20    0.13    0.20
  17  -2 -29   53.06    0.61
  17   4 -43    2.96    0.30
  19   1 -40    4.59    0.35
  20  -3 -21   27.23    0.38
  22   2 -42    0.85    0.31
  23  -3 -22    0.04    0.22
  25   1 -40   -0.06    0.27
  26  -3 -21    8.87    0.30
  27   1 -40    1.43    0.32
  32   0 -36    5.10    0.32
  33  -1 -32    2.34    0.31
  34  -2 -26    2.46    0.31
  36   0 -34    1.84    0.25
  36   1 -37    1.76    0.26
   0   2 -32    0.90    0.23
   1   2 -33    0.80    0.23
   2   2 -34   11.57    0.35
   4  -1 -25  151.41    0.77
   4   3 -37    0.13    0.29
   9   3 -40    4.52    0.29
  10  -1 -31    0.29    0.24
  12   0 -36   10.77    0.41
  12   4 -42    0.26    0.26
  14  -2 -28   22.33    0.40
  14  -1 -33    3.18    0.31
  15   4 -43    0.05    0.27
  17  -1 -34   30.40    0.51
  17   1 -40   -0.18    0.30
  18  -3 -21   -0.14    0.18
  18   3 -43    0.69    0.28
  20   0 -38   12.11    0.40
  20   2 -42    0.38    0.27
  21  -3 -22   16.28    0.32
  22  -1 -35   10.10    0.43
  22   0 -38    2.40    0.31
  22   4 -44    1.65    0.27
  24  -2 -30    3.71    0.30
  24  -1 -35   32.54    0.58
  24   0 -38    4.59    0.33
  25  -3 -22    6.02    0.28
  26   0 -38    6.77    0.35
  26   2 -42    0.10    0.27
  26   3 -43    5.11    0.31
  28  -3 -21    0.76    0.26
  29  -2 -29   -0.08    0.26
  29  -1 -34   10.92    0.39
  31   2 -41    0.38    0.23
  33  -2 -27   43.33    0.57
   7   1 -36   12.17    0.39
   8   0 -34   -0.31    0.23
  11  -1 -32    9.17    0.33
  13   2 -41    0.31    0.38
  13   3 -42    4.68    0.29
  14   5 -43    0.61    0.25
  15  -3 -20  229.97    0.94
  15  -2 -29   17.84    0.39
  15  -1 -34   27.61    0.49
  16   3 -43   -0.52    0.27
  18  -2 -30   -0.26    0.25
  18   0 -38    3.61    0.33
  18   2 -42    1.90    0.30
  19  -3 -22   -0.04    0.18
  20  -1 -35   13.17    0.41
  20   4 -44   10.14    0.35
  22  -3 -23   38.98    0.48
  24  -3 -23    2.01    0.26
  28  -2 -30   14.96    0.44
  34   0 -36    0.10    0.26
  35   1 -38   -0.07    0.22
  36  -1 -31    2.36    0.28
  37  -1 -30    0.25    0.23
   8  -2 -24    1.05    0.22
   8   1 -37    3.32    0.31
   9  -2 -25    4.16    0.22
  10  -2 -26    0.20    0.19
  11  -2 -27   21.18    0.37
  12  -1 -33   11.12    0.36
  13   4 -43   -0.06    0.29
  15   1 -40    2.29    0.35
  16  -3 -21    6.12    0.24
  16  -2 -30   25.72    0.48
  17  -3 -22   15.11    0.31
  17   5 -44    3.58    0.26
  18  -1 -35    2.27    0.31
  18   4 -44    0.20    0.25
  20  -3 -23   -0.44    0.20
  22   1 -41    0.10    0.29
  23  -2 -31    6.19    0.32
  24   1 -41    0.69    0.28
  25  -2 -31   -0.16    0.30
  26  -3 -23    0.75    0.25
  26   1 -41    4.97    0.33
  28  -1 -35    7.22    0.36
  31  -2 -29   40.74    0.56
  31  -1 -34    4.27    0.32
  35  -1 -32    1.19    0.29
  38   0 -34    1.82    0.26
   6  -1 -29    0.31    0.23
   6   4 -40    2.04    0.31
   7  -1 -30   30.64    0.46
  10   0 -36    3.05    0.34
  11   3 -42    2.35    0.31
  14   3 -43    0.66    0.29
  16  -1 -35    1.53    0.30
  16   4 -44    1.45    0.27
  18  -3 -23   13.21    0.31
  18   1 -41    0.31    0.29
  19  -2 -31   17.59    0.41
  19   3 -44    0.38    0.28
  21  -3 -24   -0.32    0.22
  21  -1 -36    5.27    0.35
  23  -3 -24   67.89    0.61
  23  -1 -36    8.15    0.38
  23   2 -43    2.95    0.31
  23   3 -44    0.28    0.27
  25  -3 -24    1.82    0.26
  25   2 -43    0.08    0.26
  25   3 -44    7.85    0.34
  27  -2 -31   34.01    0.54
  28  -3 -23    5.81    0.30
  30  -1 -35    3.15    0.35
  34  -1 -33    0.30    0.29
   1   1 -32   12.82    0.34
   2   1 -33    2.24    0.24
   3   1 -34    0.81    0.24
   4  -1 -27    0.11    0.21
   4   1 -35    3.95    0.31
   5  -1 -28   34.12    0.44
   7   2 -39    0.42    0.29
   9  -1 -32    1.10    0.25
  12   5 -43   -0.04    0.20
  13  -3 -20   15.71    0.33
  14  -3 -21  127.37    0.72
  14  -2 -30    0.31    0.30
  15  -3 -22   11.86    0.30
  15   5 -44    0.19    0.24
  16  -3 -23  135.78    0.79
  17  -2 -31   14.02    0.38
  17   3 -44    2.00    0.31
  19  -1 -36    6.68    0.36
  19   2 -43    1.19    0.27
  24  -3 -25   31.55    0.48
  24  -2 -32   12.34    0.41
  29  -2 -31    8.49    0.40
  33  -2 -29    0.08    0.33
  33  -1 -34    9.49    0.36
  34  -2 -28   22.42    0.44
   1   3 -36    3.31    0.34
   2   0 -30   97.23    0.70
   2   3 -37    0.31    0.31
   3  -1 -26    0.32    0.20
   7   4 -41    0.49    0.29
   8   2 -40    0.12    0.34
   8   3 -41    0.41    0.29
  10  -1 -33    0.04    0.25
  11   4 -43   -0.02    0.26
  14  -1 -35    1.34    0.29
  14   4 -44    0.42    0.27
  15  -2 -31    5.86    0.36
  17  -1 -36    5.45    0.35
  18  -2 -32   -0.03    0.31
  19   4 -45    0.57    0.25
  20  -2 -32    3.08    0.30
  21   1 -42    3.25    0.31
  23   1 -42    3.79    0.31
  26  -3 -25    5.13    0.31
  26  -2 -32   10.13    0.38
  32  -2 -30   44.22    0.60
  32   0 -38    3.71    0.29
   6   1 -37    2.24    0.30
   7  -2 -25    1.82    0.24
   8  -2 -26   34.06    0.42
   9  -2 -27    0.43    0.21
  10  -2 -28   11.62    0.32
  11  -2 -29    5.41    0.28
  11  -1 -34   -0.25    0.26
  12   0 -38    7.93    0.38
  12   3 -43    2.33    0.29
  14   1 -41    2.67    0.36
  18  -3 -25   39.04    0.49
  19   1 -42   -0.10    0.28
  20  -1 -37   13.91    0.43
  21  -3 -26  104.83    0.79
  22  -1 -37   18.13    0.46
  22   0 -40   11.61    0.41
  23  -3 -26   -0.02    0.25
  24  -1 -37   -0.35    0.28
  24   0 -40   -0.17    0.28
  24   2 -44    0.92    0.28
  25  -3 -26   22.73    0.44
  27   1 -42    0.82    0.28
  28  -2 -32   20.20    0.46
  31  -2 -31    4.67    0.38
  37  -1 -32   -0.14    0.22
  -1   2 -33    4.08    0.29
   0   2 -34    3.89    0.26
   2   2 -36   -0.13    0.25
   8   4 -42    0.89    0.26
   9   3 -42    0.57    0.29
  12  -2 -30   53.09    0.58
  12  -1 -35    2.09    0.29
  14  -3 -23   94.81    0.67
  15  -3 -24    3.14    0.27
  16  -3 -25   13.94    0.38
  16  -2 -32   -0.20    0.27
  17   1 -42    1.09    0.31
  18  -1 -37    6.78    0.37
  18   0 -40    0.99    0.30
  19  -3 -26    1.75    0.26
  19  -2 -33    9.87    0.37
  20   2 -44    0.09    0.28
  25  -2 -33   29.53    0.52
  27  -3 -26    8.50    0.36
  29   1 -42    1.96    0.28
  35  -2 -29   25.79    0.49
  35  -1 -34    0.39    0.26
   5  -1 -30    1.34    0.25
   5   3 -40    0.08    0.32
   7  -1 -32    0.33    0.24
   8  -1 -33    3.55    0.32
  13  -2 -31   32.75    0.50
  13   3 -44    0.54    0.29
  16   0 -40    8.33    0.39
  17  -3 -26   47.15    0.54
  17  -2 -33   21.86    0.48
  18   3 -45    0.81    0.28
  20  -3 -27    0.19    0.29
  20   1 -43    1.66    0.34
  22  -3 -27   48.26    0.57
  22   1 -43    0.34    0.30
  23  -1 -38   -0.02    0.33
  24  -3 -27   13.54    0.37
  24   1 -43    0.12    0.30
  26  -3 -27   19.04    0.42
  27  -2 -33   -0.01    0.30
  30  -3 -25    0.49    0.27
  34  -2 -30    1.23    0.32
  34  -1 -35    1.09    0.28
  -3   1 -28    0.00    0.23
  -3   2 -31    1.39    0.24
   6   3 -41    0.40    0.33
   9  -1 -34    1.22    0.27
   9   1 -40    0.68    0.37
   9   4 -43    1.99    0.30
  10   3 -43    0.18    0.28
  14  -2 -32   40.14    0.55
  16   3 -45    0.15    0.30
  18  -3 -27    6.46    0.30
  19  -1 -38    4.05    0.35
  20  -2 -34   30.73    0.52
  23  -3 -28   44.37    0.57
  25  -1 -38    1.00    0.28
  26  -2 -34   27.28    0.53
  26   1 -43   -0.51    0.25
  29  -3 -26    0.36    0.27
  30  -1 -37    3.90    0.34
  33  -2 -31   20.77    0.45
   1   1 -34    0.09    0.23
   2  -1 -27  250.79    1.03
   2   0 -32    6.35    0.28
   3   1 -36    0.92    0.28
   6  -2 -26    2.05    0.25
   7  -2 -27    2.09    0.22
   8  -2 -28    0.54    0.22
   9  -2 -29   40.70    0.50
  10  -1 -35    0.50    0.27
  11  -2 -31   66.24    0.65
  14  -1 -37    0.60    0.30
  14   0 -40    2.16    0.33
  15  -2 -33   27.97    0.49
  17  -1 -38   11.05    0.41
  18  -2 -34    0.73    0.28
  19  -3 -28   42.77    0.56
  21  -3 -28    0.88    0.26
  21   2 -45    0.03    0.27
  23   2 -45    2.14    0.27
  25  -3 -28    1.12    0.25
  25   2 -45    2.39    0.28
  28  -3 -27    9.57    0.34
  32  -2 -32   -0.29    0.31
  33  -1 -36    1.40    0.26
   0   0 -30   22.98    0.39
   1  -1 -26   16.30    0.32
   5   1 -38    3.47    0.32
   7   2 -41    0.86    0.30
   7   3 -42    0.59    0.30
  10   4 -44    0.84    0.27
  11  -1 -36    2.75    0.31
  11   2 -43    0.19    0.29
  11   3 -44    0.36    0.31
  12  -2 -32    3.06    0.31
  13   4 -45    3.68    0.27
  14   2 -44    1.11    0.28
  14   3 -45    0.21    0.30
  16  -2 -34    0.74    0.33
  16   1 -43    5.49    0.36
  21  -2 -35    6.37    0.40
  22  -3 -29    1.55    0.31
  22  -1 -39    3.16    0.36
  24  -3 -29   14.41    0.40
  24  -1 -39    0.42    0.32
  27  -3 -28    0.09    0.26
  28  -2 -34    8.50    0.37
  31  -3 -26   -0.55    0.26
  31  -2 -33    0.72    0.31
  32  -1 -37    0.36    0.28
  37  -1 -34    0.78    0.25
  -2   1 -31   10.53    0.32
   4  -1 -31    3.96    0.30
   5  -1 -32    0.45    0.23
   6  -1 -33    1.50    0.25
   6   1 -39    0.75    0.30
   8   3 -43    0.47    0.33
  11  -3 -24   88.05    0.68
  12  -3 -25  191.78    0.95
  15  -1 -38    0.76    0.32
  17   3 -46    0.27    0.28
  19  -2 -35   13.02    0.41
  20  -3 -29   34.83    0.51
  20  -1 -39   10.85    0.40
  21   1 -44    0.29    0.29
  24   0 -42   13.19    0.41
  25  -2 -35   -0.50    0.28
  26  -1 -39    5.03    0.32
  29  -3 -28    1.26    0.29
  30  -3 -27    0.07    0.23
  30  -2 -34    2.16    0.33
  35  -2 -31    0.66    0.28
   0   2 -36    5.74    0.32
   3  -1 -30    2.17    0.24
   3   2 -39    3.53    0.35
   3   3 -40   -0.50    0.30
   4  -2 -24   23.41    0.35
   7  -2 -29    2.54    0.26
   7  -1 -34   -0.05    0.25
   7   1 -40    2.88    0.32
   8  -2 -30   88.46    0.71
   8  -1 -35    6.75    0.33
   9  -2 -31   -0.78    0.31
  10  -3 -23  166.18    0.84
  11   1 -42    8.55    0.42
  11   4 -45    0.47    0.26
  12   2 -44    3.03    0.30
  12   3 -45    0.03    0.30
  14  -2 -34    2.90    0.31
  15   2 -45    0.38    0.27
  17  -2 -35   15.99    0.43
  17   1 -44    5.01    0.38
  18  -3 -29    2.99    0.29
  18   0 -42    8.18    0.38
  21  -3 -30   13.25    0.40
  23  -3 -30    2.57    0.32
  35  -1 -36    4.03    0.28
   4   2 -40    1.52    0.32
   5  -2 -27    7.59    0.30
   6  -2 -28   30.94    0.43
   9  -3 -22  276.64    1.05
   9  -1 -36    2.84    0.31
   9   2 -43    9.16    0.39
   9   3 -44    0.39    0.32
  10  -2 -32   93.32    0.77
  11  -2 -33    1.87    0.36
  13  -1 -38   10.47    0.42
  14   4 -46    0.89    0.23
  15  -2 -35    0.27    0.33
  16  -1 -39    2.21    0.33
  16   0 -42    0.66    0.30
  20  -2 -36    0.93    0.30
  22   2 -46    0.37    0.23
  23  -1 -40    1.19    0.28
  25  -3 -30    3.99    0.29
  26  -2 -36    3.41    0.36
  29  -2 -35    5.56    0.34
  33  -2 -33   -0.56    0.26
  -3   2 -33    0.35    0.25
   1  -1 -28    9.87    0.30
   2   0 -34   14.74    0.36
   2   1 -37   -0.12    0.31
   4  -2 -26    3.65    0.26
   5   3 -42    1.66    0.33
  10  -3 -25   19.27    0.39
  10   0 -40    0.53    0.31
  11  -3 -26   16.65    0.37
  12  -3 -27   20.84    0.39
  13  -3 -28    0.43    0.31
  18  -2 -36   39.52    0.59
  19  -1 -40    4.09    0.33
  20  -3 -31    1.67    0.31
  22  -3 -31    5.76    0.31
  22   1 -45    0.08    0.27
  24  -3 -31    0.31    0.30
  27  -3 -30    4.47    0.28
  30  -3 -29    0.26    0.28
  31  -3 -28    2.23    0.26
  -4   1 -29    3.07    0.23
  -1   1 -34    1.36    0.27
   0   0 -32    3.10    0.23
   0   1 -35    3.43    0.27
   4   1 -39   -0.46    0.35
   6   2 -42    0.50    0.34
   9   1 -42    0.59    0.32
  10   3 -45   -0.06    0.31
  12   4 -46    0.19    0.24
  13  -2 -35    0.04    0.33
  13   3 -46    0.63    0.29
  14  -3 -29    3.83    0.29
  16  -2 -36    2.79    0.31
  17  -1 -40    0.07    0.30
  18   1 -45    6.63    0.36
  18   3 -47    2.99    0.29
  21  -4 -19    0.06    0.20
  21  -2 -37    3.44    0.33
  26  -3 -31    1.74    0.26
  26   1 -45    0.59    0.25
  28  -2 -36    5.20    0.32
  29  -3 -30    0.70    0.27
  31  -2 -35    5.29    0.32
   3  -2 -25    0.38    0.20
   3  -1 -32    1.12    0.23
   4  -1 -33    6.33    0.29
   5  -1 -34    4.56    0.30
   6  -2 -30    2.28    0.25
   6   3 -43    0.09    0.27
   7  -2 -31   82.97    0.70
   7  -1 -36   11.29    0.42
   8  -3 -23   12.79    0.31
   8  -2 -32    1.58    0.29
  15  -3 -30    2.21    0.27
  15  -1 -40    1.62    0.33
  16   3 -47    0.07    0.26
  18  -4 -18    3.44    0.23
  19  -4 -19    0.20    0.18
  19  -2 -37    5.62    0.35
  20  -4 -20    0.84    0.21
  20  -1 -41    1.45    0.29
  21  -4 -21    5.64    0.26
  22  -4 -20   -0.08    0.19
  22  -1 -41    0.09    0.26
  23  -4 -21   22.48    0.39
  23  -3 -32    0.00    0.24
  28  -3 -31    1.07    0.28
  30  -2 -36    0.70    0.28
  -2   0 -30    1.79    0.24
   2  -1 -31   47.02    0.53
   5  -2 -29    1.48    0.23
   6   1 -41    0.88    0.32
   7  -3 -22   -0.13    0.20
   7   3 -44    1.62    0.31
   8  -1 -37    3.19    0.31
   9  -3 -26   14.26    0.37
   9  -2 -33   72.51    0.70
  10  -3 -27   98.80    0.72
  10  -2 -34   -0.36    0.28
  11  -3 -28   38.92    0.50
  11   2 -45    6.58    0.31
  12  -3 -29   56.98    0.60
  12   0 -42   -0.12    0.30
  14  -2 -36    0.61    0.28
  14   2 -46    0.04    0.24
  17  -2 -37    5.12    0.35
  18  -1 -41    0.06    0.28
  19  -4 -21    0.20    0.20
  20  -4 -22    0.74    0.22
  20   0 -44    0.31    0.32
  22  -4 -22    5.03    0.27
  24  -4 -22    5.79    0.29
  24   0 -44   37.96    0.58
  25  -3 -32    5.16    0.31
  31  -3 -30    0.02    0.26
  32  -3 -29    0.17    0.24
  34  -2 -34    6.02    0.30
  -3   1 -32    0.60    0.20
   0   2 -38    0.46    0.32
   2  -2 -24   10.06    0.27
   2   2 -40    0.13    0.34
   4  -2 -28    5.66    0.26
   8  -3 -25    5.26    0.26
   8   2 -44    0.08    0.30
   9  -1 -38    0.90    0.29
  11  -2 -35   25.85    0.49
  11   3 -46    0.12    0.26
  13  -3 -30   49.53    0.58
  14  -3 -31    7.12    0.33
  14   3 -47   -0.09    0.27
  15  -2 -37    0.27    0.29
  17  -4 -21    0.80    0.23
  18  -4 -22    9.59    0.30
  20  -3 -33    0.16    0.32
  22  -3 -33    3.63    0.30
  22  -2 -38    3.76    0.31
  23  -4 -23   10.93    0.34
  23   1 -46    2.32    0.26
  24  -3 -33    0.02    0.31
  26  -2 -38    1.12    0.31
  26   0 -44    0.38    0.26
  27  -3 -32    0.21    0.25
  29  -2 -37    3.10    0.29
  30  -3 -31    2.32    0.30
  -4   1 -31    0.50    0.23
  -2   2 -36   -0.26    0.24
   2   0 -36   -0.32    0.24
   3  -2 -27  163.14    0.86
   4   0 -38    0.64    0.27
   7  -3 -24  189.12    0.90
   8   1 -43    0.05    0.34
   8   3 -45    2.39    0.31
  12  -2 -36    2.98    0.31
  15  -3 -32    2.69    0.28
  16   0 -44   14.85    0.47
  17   1 -46    1.68    0.31
  18  -2 -38    1.44    0.31
  19  -4 -23    0.03    0.20
  19  -1 -42    0.24    0.32
  20  -4 -24   12.20    0.34
  21  -1 -42    2.59    0.29
  22  -4 -24    2.31    0.27
  23  -1 -42    3.38    0.30
  24  -4 -24   11.39    0.36
  26  -3 -33    1.97    0.30
  29  -3 -32    0.39    0.29
  32  -2 -36    1.60    0.26
  -3   2 -35    9.45    0.33
   0   0 -34    2.87    0.25
   4  -1 -35    3.07    0.29
   4   3 -43    0.96    0.30
   5  -2 -31    5.83    0.29
   5  -1 -36    5.27    0.35
   6  -3 -23   10.78    0.32
   6  -2 -32   49.59    0.57
   6   0 -40   13.87    0.45
   8  -2 -34   39.70    0.55
   9  -3 -28    2.78    0.26
   9   2 -45    2.52    0.31
  10  -3 -29   20.34    0.40
  11  -3 -30    3.17    0.29
  11  -1 -40    0.66    0.38
  12   1 -45   -0.16    0.33
  13  -2 -37    0.89    0.30
  14  -4 -18   40.48    0.44
  14  -1 -41    2.91    0.36
  15  -4 -21   28.41    0.43
  15   2 -47    2.46    0.25
  16  -4 -22    0.63    0.21
  16  -3 -33    0.87    0.31
  16  -2 -38   24.55    0.50
  17  -4 -23   -0.05    0.22
  17  -1 -42    0.98    0.34
  18  -4 -24   18.60    0.38
  21  -4 -25    1.28    0.26
  21  -2 -39    0.95    0.33
  23  -3 -34   13.55    0.42
  23  -2 -39    1.88    0.32
  26  -4 -24    2.06    0.30
  27  -1 -42    0.42    0.27
  28  -3 -33    3.61    0.32
  28  -2 -38    1.77    0.28
  32  -3 -31   -0.04    0.26
  36  -2 -34    0.60    0.25
  -5   1 -30    0.96    0.23
  -1   1 -36   12.24    0.36
   4  -2 -30    0.38    0.22
   4   1 -41    0.29    0.34
   5   2 -43    2.09    0.33
   6  -1 -37    2.11    0.30
   7  -3 -26    0.19    0.25
   8  -3 -27   21.44    0.38
   9  -2 -35    3.65    0.32
   9   1 -44    0.79    0.29
   9   3 -46    0.96    0.27
  10  -2 -36   11.28    0.43
  12  -3 -31   36.75    0.53
  13  -3 -32    2.83    0.29
  14  -4 -20   21.00    0.35
  14  -2 -38   14.47    0.47
  14   0 -44    1.80    0.30
  19  -4 -25    2.97    0.25
  19  -2 -39    1.02    0.29
  20   1 -47    0.06    0.26
  22  -4 -26   30.00    0.47
  25  -3 -34    0.59    0.26
  30  -2 -38    0.51    0.28
  31  -3 -32    0.28    0.27
  35  -2 -35    9.19    0.33
  -3   1 -34    6.78    0.31
  -2  -1 -27    4.66    0.29
  -2   0 -32    0.23    0.21
   1  -2 -25  143.48    0.78
   3  -2 -29   14.07    0.33
   5  -3 -22   27.88    0.38
   5   1 -42    6.49    0.39
   5   3 -44    0.69    0.29
   6  -3 -25   67.64    0.60
  10   2 -46    1.51    0.27
  11  -2 -37   26.05    0.54
  13   2 -47    0.27    0.21
  14  -4 -22  342.66    1.22
  14  -3 -33   18.15    0.42
  17  -4 -25    1.57    0.25
  17  -2 -39    0.28    0.30
  20  -4 -26    5.58    0.27
  20  -1 -43    0.96    0.27
  22  -3 -35   -0.08    0.32
  22  -1 -43    0.27    0.25
  24  -3 -35    5.73    0.35
  24  -1 -43    0.23    0.28
  26  -4 -26   14.25    0.39
  27  -3 -34    3.29    0.29
  27  -2 -39   -0.04    0.25
  34  -2 -36    1.60    0.25
   2  -2 -28   13.48    0.33
   6   3 -45    0.35    0.27
   8  -3 -29    2.17    0.30
   9  -3 -30   87.56    0.72
   9  -1 -40   -0.28    0.30
  10  -3 -31    0.35    0.28
  10   1 -45    0.20    0.28
  10   3 -47    0.69    0.26
  12  -2 -38    0.69    0.37
  13  -4 -21    1.12    0.24
  15  -3 -34    2.31    0.29
  15  -2 -39    0.03    0.31
  16   2 -48    0.52    0.22
  18  -3 -35    1.37    0.30
  18  -1 -43    4.85    0.33
  19  -4 -27    1.09    0.27
  21  -4 -27    0.37    0.23
  22  -2 -40    1.57    0.27
  23  -4 -27   20.86    0.41
  26  -3 -35    0.23    0.29
  26  -1 -43    0.24    0.25
  29  -3 -34    2.75    0.30
  33  -2 -37    3.71    0.26
  -4   1 -33    1.60    0.25
   0   2 -40    3.37    0.34
   1  -2 -27   22.88    0.38
   1   2 -41    0.02    0.32
   4  -2 -32   20.89    0.41
   5  -3 -24   14.99    0.33
   6  -2 -34   24.34    0.46
   7  -3 -28    0.27    0.22
   7   1 -44    0.41    0.33
   7   2 -45   -0.16    0.28
  11  -3 -32   95.02    0.78
  11   2 -47    3.00    0.26
  12  -4 -20  344.26    1.18
  12  -3 -33   -0.03    0.28
  13  -4 -23   11.34    0.34
  14  -4 -24   32.54    0.45
  15  -4 -25    1.31    0.27
  16  -4 -26   48.48    0.54
  16  -3 -35   -0.23    0.32
  16  -1 -43    5.34    0.35
  17  -4 -27    5.79    0.33
  20  -4 -28   10.93    0.36
  22  -4 -28    0.22    0.27
  22   0 -46   21.83    0.46
  23  -3 -36    6.79    0.36
  24  -4 -28   22.96    0.46
  24   0 -46    0.12    0.25
  32  -2 -38    0.17    0.24
   2   2 -42    0.95    0.34
   3  -2 -31    2.19    0.24
   5  -1 -38    2.97    0.33
   6  -3 -27   10.81    0.31
   7   3 -46    0.83    0.28
  11  -4 -19    0.99    0.23
  11   1 -46    3.17    0.30
  13  -3 -34   21.49    0.45
  14   2 -48    0.40    0.21
  18  -4 -28    7.46    0.30
  18   0 -46   10.96    0.38
  19   1 -48    0.47    0.25
  21  -4 -29    4.50    0.31
  21  -1 -44    0.43    0.27
  25  -3 -36    5.72    0.34
  25  -1 -44    0.58    0.26
  27  -4 -27   27.51    0.45
  28  -3 -35    0.77    0.26
  28  -2 -40    0.57    0.27
  31  -2 -39    1.35    0.25
  32  -3 -33    0.12    0.25
  -5   1 -32    0.54    0.23
  -2   0 -34    2.53    0.28
  -1   1 -38    1.00    0.31
   0  -2 -26    7.89    0.27
   0   1 -39    0.74    0.31
   1   1 -40   17.47    0.42
   2  -2 -30   11.72    0.32
   2   1 -41    0.21    0.33
   4  -3 -23   72.25    0.57
   5  -3 -26   73.40    0.61
   6  -1 -39    0.88    0.30
   6   0 -42   -0.01    0.31
   7  -1 -40    2.31    0.37
  10  -2 -38    0.98    0.30
  11  -1 -42    8.12    0.40
  11   3 -48    1.68    0.25
  12  -4 -24  363.86    1.31
  14  -4 -26  143.73    0.88
  14  -3 -35    0.02    0.27
  15  -4 -27   17.00    0.40
  16  -4 -28   11.69    0.37
  17  -3 -36   15.82    0.42
  17  -1 -44    4.96    0.33
  19  -4 -29    0.25    0.23
  19  -2 -41    2.54    0.29
  23  -2 -41    0.75    0.25
  25  -4 -29   49.24    0.60
  27  -3 -36    3.49    0.30
  31  -3 -34    0.27    0.23
  -1  -1 -32    4.49    0.29
   1  -2 -29   68.99    0.60
   4  -3 -25   63.58    0.56
   4   1 -43    0.58    0.34
   4   2 -44    3.18    0.34
   6  -3 -29   15.58    0.38
   7  -3 -30    0.23    0.24
   8  -3 -31   50.06    0.58
   8   3 -47    3.17    0.29
   9  -3 -32    1.22    0.29
  10  -4 -20    7.69    0.28
  10  -3 -33   56.52    0.64
  11  -4 -23   20.54    0.39
  11  -3 -34    0.07    0.30
  11  -2 -39    0.15    0.31
  12   1 -47    0.11    0.30
  15  -3 -36    1.17    0.28
  17  -4 -29    4.95    0.28
  17  -2 -41   -0.33    0.27
  18  -3 -37   -0.26    0.34
  20  -4 -30    2.59    0.30
  22  -4 -30    3.15    0.28
  22  -3 -37    1.43    0.28
  24  -4 -30    0.18    0.31
  24  -3 -37    1.76    0.27
  27  -4 -29    4.39    0.32
  27  -2 -41    0.38    0.26
  27  -1 -44    2.23    0.24
  28  -4 -28    0.38    0.28
  30  -3 -35    0.52    0.24
  30  -2 -40    3.09    0.26
  -6   1 -31    1.28    0.23
  -3  -1 -28   -0.23    0.22
   5  -3 -28    2.55    0.24
   5  -2 -35    0.68    0.28
   6  -2 -36    5.62    0.34
   7  -2 -37    5.02    0.38
   8   0 -44   -0.17    0.31
   9  -1 -42    0.37    0.37
  10  -4 -22  386.77    1.29
  12  -3 -35   21.33    0.45
  12  -2 -40   17.53    0.51
  13  -4 -27    7.05    0.34
  14  -4 -28   50.17    0.58
  15  -4 -29   13.02    0.39
  15   1 -48    2.02    0.27
  16  -3 -37    5.50    0.39
  18  -4 -30   -0.15    0.22
  20  -2 -42    0.00    0.30
  20  -1 -45    2.23    0.28
  21  -4 -31    8.81    0.36
  22  -2 -42    0.40    0.24
  22  -1 -45    0.11    0.26
  24  -2 -42    1.27    0.29
  24  -1 -45    1.36    0.27
  26  -4 -30   -0.18    0.29
  26  -3 -37    2.18    0.28
  29  -3 -36   -0.19    0.23
  33  -3 -34    0.27    0.25
  -2  -1 -31   10.35    0.31
   0   0 -38    0.02    0.30
   2  -2 -32    8.03    0.31
   3  -3 -24   47.56    0.49
   3  -2 -33   -0.21    0.23
   4  -3 -27    6.15    0.30
   6   2 -46    0.20    0.32
   8  -2 -38   -0.37    0.28
   9  -4 -21   69.83    0.59
  13  -3 -36    4.71    0.32
  16  -4 -30    0.94    0.25
  18  -2 -42    1.78    0.28
  18  -1 -45    5.74    0.33
  19  -4 -31    0.00    0.23
  19  -3 -38   29.54    0.55
  23  -4 -31   12.38    0.36
  23  -3 -38    7.31    0.33
  25  -4 -31   18.36    0.43
  26  -1 -45    0.64    0.22
  28  -3 -37    0.43    0.25
  32  -3 -35    0.06    0.23
  -6   0 -28   39.46    0.47
  -5   1 -34    5.23    0.31
   0  -1 -35    3.28    0.32
   1  -2 -31    7.16    0.29
   1  -1 -36   14.52    0.39
   6  -3 -31    2.94    0.31
   6   1 -45    2.78    0.31
   7  -3 -32   67.15    0.66
   8  -3 -33   10.68    0.38
   9  -3 -34   58.19    0.65
  10  -3 -35    5.29    0.38
  10   1 -47    0.68    0.27
  10   2 -48    2.26    0.28
  13  -2 -41    0.14    0.32
  13   1 -48    2.01    0.27
  14  -3 -37   -0.15    0.28
  16  -2 -42    0.65    0.29
  17  -4 -31    1.21    0.25
  22  -4 -32    8.19    0.36
  25  -3 -38    0.15    0.26
  27  -4 -31   14.36    0.40
  28  -4 -30   -0.22    0.27
  31  -3 -36    0.10    0.25
  -7   1 -30    4.05    0.25
  -1  -2 -27  116.23    0.74
  -1  -1 -34    0.82    0.28
   1   2 -43    3.44    0.34
   2  -3 -23   81.11    0.61
   3  -3 -26   21.95    0.38
   5  -3 -30    3.04    0.25
   7   1 -46    2.61    0.32
  11  -3 -36   16.45    0.43
  14  -1 -45    1.73    0.30
  15  -3 -38   12.51    0.44
  19  -2 -43    1.03    0.31
  19  -1 -46    1.77    0.30
  20   0 -48    0.56    0.25
  21  -1 -46    4.00    0.30
  23  -2 -43    2.30    0.28
  23  -1 -46    2.37    0.29
  26  -4 -32   -0.07    0.29
  27  -3 -38    0.39    0.25
  30  -3 -37    0.20    0.25
  -6   1 -33   55.92    0.57
  -1   1 -40   35.97    0.56
   0  -2 -30   42.02    0.50
   2   1 -43    0.12    0.31
   4  -3 -29    3.40    0.25
   5  -2 -37   17.25    0.45
   6   0 -44    0.61    0.27
  12  -3 -37   -0.07    0.28
  14   1 -49    0.21    0.24
  16  -4 -32    0.33    0.25
  17  -2 -43    0.06    0.26
  17  -1 -46    1.61    0.29
  18  -3 -39    1.46    0.31
  19  -4 -33    0.23    0.29
  21  -4 -33   -0.04    0.27
  23  -4 -33    8.84    0.35
  24  -3 -39   -0.22    0.25
  26  -3 -39    1.53    0.29
  29  -4 -31    4.11    0.30
  29  -3 -38    1.87    0.27
  -4  -1 -29    2.25    0.24
  -2  -2 -26  117.88    0.74
  -1  -2 -29   16.67    0.36
   2  -3 -25   14.35    0.32
   2  -2 -34   10.31    0.35
   3  -3 -28   33.92    0.45
   3   1 -44    6.67    0.37
   3   2 -45   -0.20    0.27
   6  -3 -33   19.05    0.45
   7  -3 -34   -0.38    0.27
   7  -2 -39    1.06    0.30
   8  -4 -24  104.10    0.71
   8  -3 -35   31.28    0.55
   8  -1 -43   -0.23    0.30
  10  -4 -28   26.85    0.44
  11  -4 -29    0.79    0.26
  12  -1 -45    0.03    0.29
  13  -3 -38    0.26    0.28
  16  -3 -39    0.08    0.29
  17  -4 -33    0.14    0.25
  25  -4 -33   -0.50    0.25
  27  -2 -43    3.92    0.26
  28  -4 -32    0.13    0.26
  33  -3 -36   -0.11    0.23
  -6   0 -30    5.46    0.24
  -4   1 -37    8.46    0.36
  -3  -1 -32    0.38    0.21
   1  -2 -33    0.90    0.24
   1  -1 -38   28.53    0.55
   2  -3 -27   24.80    0.42
   5  -3 -32    2.12    0.27
   8  -4 -26    3.82    0.29
   8  -2 -40    0.18    0.30
   9  -4 -27    0.57    0.24
   9  -3 -36   -0.42    0.28
   9  -1 -44    0.69    0.29
  10  -3 -37    5.77    0.38
  14  -3 -39    6.37    0.39
  18  -4 -34    7.42    0.36
  18  -2 -44    1.87    0.31
  19  -3 -40    0.76    0.27
  20  -4 -34   12.60    0.37
  20  -2 -44    0.22    0.26
  20  -1 -47    0.23    0.25
  22  -4 -34    7.25    0.33
  22  -2 -44    2.39    0.28
  22  -1 -47    0.53    0.25
  23  -3 -40   -0.14    0.25
  24  -4 -34    5.14    0.34
  24  -2 -44    0.58    0.26
  25  -3 -40    0.47    0.27
  27  -4 -33    3.29    0.30
  28  -3 -39    0.09    0.23
  32  -3 -37    1.86    0.23
  -7   1 -32    2.42    0.27
  -5   1 -36    0.01    0.27
  -2  -2 -28   55.66    0.55
  -1  -1 -36   11.97    0.41
   0  -2 -32    0.57    0.23
   1  -3 -24   34.71    0.43
   3  -3 -30    1.85    0.28
   5   1 -46    0.82    0.29
   5   2 -47    0.40    0.28
   8   0 -46    0.94    0.27
   9   1 -48    0.39    0.23
   9   2 -49    1.26    0.29
  10  -4 -30    5.78    0.34
  10  -1 -45    0.16    0.32
  11  -4 -31    1.86    0.28
  16  -2 -44    0.47    0.30
  17  -3 -40    7.80    0.35
  21  -4 -35    2.23    0.33
  26  -4 -34    0.00    0.27
  -4  -1 -31    0.44    0.21
  -3  -2 -25    6.62    0.27
   1  -3 -26   57.48    0.55
   2  -2 -36   -0.05    0.32
   4   0 -44    0.52    0.29
   6  -4 -22   -0.20    0.20
   6   1 -47    1.95    0.29
   9  -4 -29    4.39    0.28
  10  -2 -42    5.49    0.37
  12  -4 -32    9.41    0.35
  12  -3 -39    2.13    0.30
  13  -4 -33    1.31    0.27
  15  -3 -40    0.09    0.27
  19  -4 -35    0.09    0.26
  20  -3 -41    0.10    0.24
  23  -4 -35    3.65    0.30
  24  -3 -41   10.14    0.36
  25  -4 -35    3.12    0.30
  27  -3 -40   -0.02    0.23
  29  -4 -33   -0.06    0.22
  30  -3 -39   -0.35    0.24
  -6   0 -32    7.22    0.30
  -6   1 -35    0.64    0.27
  -4   0 -36   -0.35    0.28
   2  -3 -29   17.46    0.37
   5  -3 -34   12.97    0.38
   6  -4 -24   68.51    0.59
   7  -4 -27    0.54    0.22
[truncated: 6,050,538 more chars]
